# Supplementary material for: Enhancing Pseudomonas syringae pv. Actinidiae sensitivity in kiwifruit by repressing the NBS-LRR genes through miRNA-215-3p and miRNA-29-3p identification
Source: Front Plant Sci. 2024 Jul 17;15:1403869. doi: 10.3389/fpls.2024.1403869 (PMC11288850; doi:10.3389/fpls.2024.1403869)
Supplement: Supplementary file 4 [file Table_4.xlsx]

## Sheet: Sheet1
Table S4. Differentially expressed miRNAs (DEMs) between the CK samples and the PSA treatment samples.
#miRNA_id	Length	CK-Expression	PSA-Expression	log2Ratio(PSA/CK)	q-value (Storey et al. 2003)	Up-Down-Regulation (PSA/CK)	p-value	precursor_id	miRNA_type	miRNA_sequence	pri_sequence	pre_sequence	pri_structure	pre_structure	precursor_coordinate	similar_mature_id	similar_family	similar_mature_seq	similar_mature_legnth	mismatch_number
miRNA-172-3p	21	767	33	-1.81365	7.94e-45	Down	2.28e-42	miRNA-172	novel_star	GCTCACTCTCTATCTGTCACC	GAAGTTAGGGTAAGCTGGGAGGTGACAGAAGAGAGTGAGCACACATGGTCTTTTCTTGCACAATATGTGTCCATGCTTGAAGCTATGCGTGCTCACTCTCTATCTGTCACCCACCTCTCTCTCTCTCTCTGTCCTTCCTTCCTCTGTGTGTAATTTGTACTTTACCCTCTTCCCCATCCCCTTTCCCTGGTGTATGTGTGCTTGTGTGCATCTCTCGCTCTCTCTCCGGGTTGTCTTGCTTTTTCCTCTA	TGACAGAAGAGAGTGAGCACACATGGTCTTTTCTTGCACAATATGTGTCCATGCTTGAAGCTATGCGTGCTCACTCTCTATCTGTCACC	((((..(((((((...((..((((((((((((((((((((((.(((((.((((....((((.....))))........))))))))).))))))))))))).)))))))))..))..................................(((.....))).)))))))))))..((.(((........((((...(((..(....)..)))....))))........))).)).................	((((((((((((((((((((.(((((.((((....((((.....))))........))))))))).))))))))))))).)))))))))	CM009677.1:17342365..17342453:+	zma-miR156b-3p	MIR156	GCTCACCCTCTATCTGTCAGT	21	3
miRNA-181-3p	22	3471	5827	3.47244	0	Up	0	miRNA-181	novel_star	GCTCACTTCTCTCTCTGTCATC	CATTGTGGGACAACAAGAGACGTGACAGAAGAGAGTGAGCACACAGAGGCAAATGGGTATGAGCGTGTATACCATTGCTCTTGCGTGCTCACTTCTCTCTCTGTCATCTTGCTGTGCGCCAATGCCGTCTCTCTCTCTCTCTCTCTCTCCAAGTACCTGATGAGGGCTAGCTCTAGTGTTGGGTTTTACTTGTTTGAATATGATTATTTTAAGTGAGAGTAAATGTATTAACTTGTATTGGGTACGGCGA	TGACAGAAGAGAGTGAGCACACAGAGGCAAATGGGTATGAGCGTGTATACCATTGCTCTTGCGTGCTCACTTCTCTCTCTGTCATC	..((((......)))).....(((((((((((((((((((((.(((..((((...((((((......)))))).))))..))).)))))))).))))).)))))))).(((((((((.(((((((...............(((((.((.((((((((..((.((((....))))...))..)))...)))))...(((((....)))))..)).)))))...............))))))))))))))))	((((((((((((((((((((.(((..((((...((((((......)))))).))))..))).)))))))).))))).)))))))).	CM009678.1:19070735..19070820:-	stu-miR156f-3p	MIR156	CTCACTTCTCTTTCTGTCAATC	22	5
miRNA-182-5p	22	3471	5827	3.47244	0	Up	0	miRNA-182	novel_mature	GCTCACTTCTCTCTCTGTCATC	GTGTATACCATTGCTCTTGCGTGCTCACTTCTCTCTCTGTCATCTTGCTGTGCGCCAATGCCGTCTCTCTCTCTCTCTCTCTCTCCAAGTACCTGATGAGGGCTAGCTCTAGTGTTGGGTTTTACTTGTTTGAATATGATTATTTTAAGTGAGAGTAAATGTATTAACTTGTATTGGGTACGGCGAATAAGCCTGAAAGCGCGACTTTTGATGGGGTTGAGGGGTGTCCCTTTGAGAAAGTGTAACCCTA	GCTCACTTCTCTCTCTGTCATCTTGCTGTGCGCCAATGCCGTCTCTCTCTCTCTCTCTCTCTCCAAGTACCTGATGAGGGCTAGCTCTAGTGTTGGGTTTTACTTGTTTGAATATGATTATTTTAAGTGAGAGTAAATGTATTAACTTGTATTGGGTACGGCGAATAAGCCTGAAAGCGCGACTTTTGATGGGGTTGAGGGGTGTCCCT	...(((((.....(((.........((((((((.((((((((..(((((((((.(((((((...............(((((.((.((((((((..((.((((....))))...))..)))...)))))...(((((....)))))..)).)))))...............))))))))))))))))....((.(....).))......))))))))..)))))))).......)))...)))))......	...((((((((.((((((((..(((((((((.(((((((...............(((((.((.((((((((..((.((((....))))...))..)))...)))))...(((((....)))))..)).)))))...............))))))))))))))))....((.(....).))......))))))))..)))))))).....	CM009678.1:19070548..19070756:-	stu-miR156f-3p	MIR156	CTCACTTCTCTTTCTGTCAATC	22	5
miRNA-186-3p	22	24113	30468	3.06253	0	Up	0	miRNA-186	novel_star	GCTCTCTATACTTCTGTCATCA	AGGAGGCTGGCGGCAGTGATGTTGTTGACAGAAGATAGAGAGCACAGATGATGAAATGTAATTTGGAGTCTCTGCATCTCACTCCTTTGTGCTCTCTATACTTCTGTCATCACCCTTCACCCCCACCCCCACCCACCACATGTCTGTGTGTTTGTCCTATCATAATTTTCAATTTCATACTCTATCCCCTAATTATAGTTTGTTTGTTTCTTAATAATTGTTATTTTTCTTTTATTATGAGAGGTTGGGG	TTGACAGAAGATAGAGAGCACAGATGATGAAATGTAATTTGGAGTCTCTGCATCTCACTCCTTTGTGCTCTCTATACTTCTGTCATCA	.((.((.(((.((..((((.(.((.(((((((((((((((((((((((.(((((.(((((............))))).))).)).)))))))))))))).))))))))).)).)..))))))))).)))).((((.(((((....))))).....(((.(((((((...(((...((.(((.((.........)).))).)).))).....((((....))))..........))))))).))).)))).	.(((((((((((((((((((((((.(((((.(((((............))))).))).)).)))))))))))))).))))))))).))	CM009679.1:1419272..1419359:-	mtr-miR156g-3p	MIR156	GCTCTCTAGACTTCTGTCATC	21	2
miRNA-198-3p	22	11101	23143	3.78493	0	Up	0	miRNA-198	novel_star	GCTCTCTAGTCTTCTGTCATCA	GGAGAGGAGGCATGGGTGATGCTGTTGACAGAAGATAGAGAGCACAGATGATGGATGGTGCATGAGAGTATGCATCTCACTGTTTGTGCTCTCTAGTCTTCTGTCATCACCTTCAGCCCCTAACTCCATTTGATATATACGTATATATATAGCCACAAAAACATCTCTAAATTTCTTTCTTTTACGACGATTAGTTTTTATTATGCATTCCATTGAGAATGTTGGGGAAGGTAGTTGTACTGATGCTTTT	TTGACAGAAGATAGAGAGCACAGATGATGGATGGTGCATGAGAGTATGCATCTCACTGTTTGTGCTCTCTAGTCTTCTGTCATCA	(((((((.(((..((((((......((((((((((((((((((((((((..(((..((((((((....)))))))))))..))))))))))))).)))))))))))))))))...))))))..)))).....(((((((....)))))))......((((.((((..((((.........))))..(((((((.(((((.....((((((......))))))...))))).)))))))...)))).))))	.((((((((((((((((((((((((..(((..((((((((....)))))))))))..))))))))))))).))))))))))))))	CM009680.1:4898403..4898487:+	ath-miR157a-3p	MIR156	GCTCTCTAGCCTTCTGTCATC	21	2
miRNA-199-5p	22	11101	23143	3.78493	0	Up	0	miRNA-199	novel_star	GCTCTCTAGTCTTCTGTCATCA	GCATGAGAGTATGCATCTCACTGTTTGTGCTCTCTAGTCTTCTGTCATCACCTTCAGCCCCTAACTCCATTTGATATATACGTATATATATAGCCACAAAAACATCTCTAAATTTCTTTCTTTTACGACGATTAGTTTTTATTATGCATTCCATTGAGAATGTTGGGGAAGGTAGTTGTACTGATGCTTTTGACAGAAGATAGAGAGCACAGATGATGAAGTGCAAAAATGGAGACTCGCTAGAGATGCG	GCTCTCTAGTCTTCTGTCATCACCTTCAGCCCCTAACTCCATTTGATATATACGTATATATATAGCCACAAAAACATCTCTAAATTTCTTTCTTTTACGACGATTAGTTTTTATTATGCATTCCATTGAGAATGTTGGGGAAGGTAGTTGTACTGATGCTTTTGACAGAAGATAGAGAGCAC	((((...(((.((((..(((..((((((((((((((.((((((((((......((((....(((((((.....(((((((....)))))))..(((.(((((((((((((((.........)))).)).)))..)))))).....((((((......)))))))))....)).)))))..))))......))))))))))))))))))))))))..)))..)))).....(....)..)))....)))).	((((((((.((((((((((......((((....(((((((.....(((((((....)))))))..(((.(((((((((((((((.........)))).)).)))..)))))).....((((((......)))))))))....)).)))))..))))......))))))))))))))))))))	CM009680.1:4898466..4898647:+	ath-miR157a-3p	MIR156	GCTCTCTAGCCTTCTGTCATC	21	2
miRNA-201-5p	21	256	524	3.75846	0	Up	0	miRNA-201	novel_mature	TTGACAGAAGAAAGAGAGCAC	ATGGATTTGTAAATTAATATTGTTGACAGAAGAAAGAGAGCACAACTGAACATGCCCATGAAGATTTGTGTGTATGAGCAGCCTTGTGCTCTCTCTTCTTCTCTCAACAAATTAATTTCTTGCTGCCCAAAAGTTCATCGATATCTTCCATAACTCAAAGCTTAGTAAGGTATGTCAAAGCATGATTGGTTTCTCTTTTTGAATATCCACAGATGTTTTGTTTGTAACAGCTTAAGGAAGTGTTTGGATC	TTGACAGAAGAAAGAGAGCACAACTGAACATGCCCATGAAGATTTGTGTGTATGAGCAGCCTTGTGCTCTCTCTTCTTCTCTCAACA	.(((....((((((((((.(((((((.(((((((((((((((((((((..(((((.((..(....)..)).)))))..)))..))))))))))).))))))).)))))))))))))...))))...)))...(((((..((((.(((((..........((((....))))....((((((((...(((.(((.......)))...)))...))))))))...............)))))))))))))).	((((.(((((((((((((((((((((..(((((.((..(....)..)).)))))..)))..))))))))))).))))))).))))))	CM009680.1:1054695..1054781:+	mdm-miR156ad	MIR156	TGACAGAAGAAAGTGAGCAC	20	2
miRNA-27-5p	21	256	524	3.75846	0	Up	0	miRNA-27	novel_mature	TTGACAGAAGAAAGAGAGCAC	AAAGGGTTGTAAATTAATGTTGTTGACAGAAGAAAGAGAGCACAACTGAACATTCCCATGAAGATTTGTGTGTATGAGCAGCCTTGTGCTTTCTCTTCTTCTCTCAACAATTTAATTTCTTGCTGCTTCCGTAACTCAAACCTTATCAAGGTATGTGAAACAACTTGAAAGCATGATGGGTATATCATTTTTTTGAATATCCATGTGTTTTGTTTTTAACAGCTTAGGGAGTGTTTGGATCTTAGCTTCC	TTGACAGAAGAAAGAGAGCACAACTGAACATTCCCATGAAGATTTGTGTGTATGAGCAGCCTTGTGCTTTCTCTTCTTCTCTCAACA	...(((....(((((((.((((((((.(((((((((((((((((((((..(((.(.((..(....)..)).).)))..)))..))))))))))).))))))).)))))))))))))))...((((..((((..((((..((((.....)))).((((((((((......(((((.((((((((.(((......)))))))))))))))))))))))..))).......))))...))))...)))).)))	((((.(((((((((((((((((((((..(((.(.((..(....)..)).).)))..)))..))))))))))).))))))).))))))	CM009658.1:5780151..5780237:+	mdm-miR156ad	MIR156	TGACAGAAGAAAGTGAGCAC	20	2
miRNA-30-3p	22	11101	23143	3.78493	0	Up	0	miRNA-30	novel_star	GCTCTCTAGTCTTCTGTCATCA	GGAGAGGAGGCATGGGTGATGCTGTTGACAGAAGATAGAGAGCACGGATGATGGGTGGTGCATAAGAGTATGCATCTCACTGTTTGTGCTCTCTAGTCTTCTGTCATCACCTTCGGCCCCTCACTCTGTCATATATTATAGGCATTAAGCCCTTTTAAGCTCTCCTAATTTCTTCCTTTTACAATGTTGTATTTTCATTTACACACTGGTCGATAATGTTGGGAAGGCAGTGGTATGGATGCTTTTGACA	TTGACAGAAGATAGAGAGCACGGATGATGGGTGGTGCATAAGAGTATGCATCTCACTGTTTGTGCTCTCTAGTCTTCTGTCATCA	...((((.(((..((((((......((((((((((((((((((((((((..((((..(((((((....)))))))))))..))))))))))))).)))))))))))))))))...))))))).....((((........(((((((..(((((.....((..(((((((....((......((.(((.(((........)))))).))...))....)))))))..)))).)))...))))))).)))).	.((((((((((((((((((((((((..((((..(((((((....)))))))))))..))))))))))))).))))))))))))))	CM009658.1:14886109..14886193:+	ath-miR157a-3p	MIR156	GCTCTCTAGCCTTCTGTCATC	21	2
miRNA-31-5p	22	11101	23143	3.78493	0	Up	0	miRNA-31	novel_star	GCTCTCTAGTCTTCTGTCATCA	GCATAAGAGTATGCATCTCACTGTTTGTGCTCTCTAGTCTTCTGTCATCACCTTCGGCCCCTCACTCTGTCATATATTATAGGCATTAAGCCCTTTTAAGCTCTCCTAATTTCTTCCTTTTACAATGTTGTATTTTCATTTACACACTGGTCGATAATGTTGGGAAGGCAGTGGTATGGATGCTTTTGACAGAAGATAGAGAGCACAGACGATGAAATGCAAAAATGGGAGCCTAGCTAGATCATGTGTC	GCTCTCTAGTCTTCTGTCATCACCTTCGGCCCCTCACTCTGTCATATATTATAGGCATTAAGCCCTTTTAAGCTCTCCTAATTTCTTCCTTTTACAATGTTGTATTTTCATTTACACACTGGTCGATAATGTTGGGAAGGCAGTGGTATGGATGCTTTTGACAGAAGATAGAGAGCAC	(((((.((...(((((.(((.(((((((((((((((.((((((((((....(....)...........(((.((((((((.(((.....))).......((..(((((((....((......((.(((.(((........)))))).))...))....)))))))..)).))))))))))).....))))))))))))))))))))))))).))).)))))....(((....)))......)).))))).	((((((((.((((((((((....(....)...........(((.((((((((.(((.....))).......((..(((((((....((......((.(((.(((........)))))).))...))....)))))))..)).))))))))))).....))))))))))))))))))))	CM009658.1:14886172..14886349:+	ath-miR157a-3p	MIR156	GCTCTCTAGCCTTCTGTCATC	21	2
miRNA-3-5p	21	1155	1670	3.257	0	Up	0	miRNA-3	novel_star	TGACAGGAGAGAGTGAGCACA	GTGAGAGAGGAGATTGTGCGAGTGACAGGAGAGAGTGAGCACACCACCGGCAACTGTTACAAAGAGAGTGTACCATTGTGCGGTGGGTGTGCTCACTTCTCCTCTGTCAGTTTTTTGGTTCCTCCACCAACGCACTAACATCTGTCCCTCTTTCTCTCGTCTCTCTCTCTACTATGACTACATTCATTCCTCCATCTTTTCTCTCTAGAAAAATTAAAAGGGCAAGCCTTTTGGATATGTATGACACATT	TGACAGGAGAGAGTGAGCACACCACCGGCAACTGTTACAAAGAGAGTGTACCATTGTGCGGTGGGTGTGCTCACTTCTCCTCTGTCAGT	(.((((((((((((.(((((..((((((..(((((((((((((((((((((((.((.((((.......)))).)))))).)))).))))))))))).))))..)))))).....(((((......))))))))))....))))...)))))))).)..(((......((......)).(((((....(((......((((((....))))))....((((((....))))))))).))))).))).....	((((((..(((((((((((((((((((((((.((.((((.......)))).)))))).)))).))))))))))).))))..))))))..	CM009654.1:10986519..10986607:+	ath-miR156g	MIR156	CGACAGAAGAGAGTGAGCAC	20	3
miRNA-58-3p	22	8	5	2.04697	5.91e-06	Up	0.00214325	miRNA-58	novel_star	GCTCTCTATGCTTCTGTCATCA	GGCTAGGTGGTGGTGATCATGTTGTTGACAGAAGATAGAGAGCACAGATGATGAAATGCAATTCCGAGTCTCTGCATCTCACTCCTTCGTGCTCTCTATGCTTCTGTCATCACCCTTCACCCCCGATATGCTATCCCGTGTTTGTGTTTTTCTTATCATAATTTTCAATTTCATACTCTATCCCCTAATTATAGTTTTTTTTTGTCCTTTCTTATTTTGTTTTTATTCTGAGAGGGTAGAGGATAAGTTG	TTGACAGAAGATAGAGAGCACAGATGATGAAATGCAATTCCGAGTCTCTGCATCTCACTCCTTCGTGCTCTCTATGCTTCTGTCATCA	(((....(((.(((((....(.((.((((((((((((((((((((..(.(((((.(((((............))))).))).)).)..))))))))))).))))))))).)).)..))))).)))....))).........(((((..........)))))....((((((....((((((((.((....((((............................))))....)).))))))))...))))))	.((((((((((((((((((((..(.(((((.(((((............))))).))).)).)..))))))))))).))))))))).))	CM009661.1:18522589..18522676:+	ahy-miR156b-3p	MIR156	GCTCTCTAAGCTTCTGTCATC	21	2
miRNA-65-3p	22	143	94	2.11976	1.21e-44	Up	3.48e-42	miRNA-65	novel_star	GCTCACTGCTCTATCTGTCATC	AAAGGGGTAAGCTGCATTGAGGTGACAGAAGAGAGTGAGCACACATGGTGTCTTTTCTTGCATATATGTTTCCATGCTTGAAGCTATGCGTGCTCACTGCTCTATCTGTCATCTCTCTCACTCTCTCTCCATGTAAAAAATTTTATAAACTTTTAGTAACGTATGTGCAGTTTATATACTATACTATCATTTTCCTTCTTCTATGCGTTTAGCATCTGTACATGCCTTTCTCGTGGGTCCTATTTTATGT	TGACAGAAGAGAGTGAGCACACATGGTGTCTTTTCTTGCATATATGTTTCCATGCTTGAAGCTATGCGTGCTCACTGCTCTATCTGTCATC	..(((.(((((((((((.((((((((((((((((((((((((.((((((.....(((..((((..........))))..))))))))).))))))))).)))).)))))))))))................((((((....)))))).................)))))))))))........................((((((.(....((((......))))....).)))))).))).........	((((((((((((((((((((.((((((.....(((..((((..........))))..))))))))).))))))))).)))).)))))))))	CM009663.1:10170798..10170888:-	ath-miR156a-3p	MIR156	GCTCACTGCTCTTTCTGTCAGA	22	3
miRNA-70-3p	22	3471	5827	3.47244	0	Up	0	miRNA-70	novel_star	GCTCACTTCTCTCTCTGTCATC	TTTTTTGGGACAAAAAGAGAAGTGACAGAAGAGAGTGAGCACACAGAGGCAAATTGGTATAAGTGTTTATGCCATTGCTCTTGCGTGCTCACTTCTCTCTCTGTCATCTTGCTGTGCCCCGATTCCACCTCCCTTCTTTCTCTTCTTCTTCTTCTTCTCTCTCTACCTATAGCCTTGATTTGCTTTGTTTGAATGTGATTATTTTAAGTGAATGTATTTAATTGTATTTGGTAGGACTAATAGGCCTGAA	TGACAGAAGAGAGTGAGCACACAGAGGCAAATTGGTATAAGTGTTTATGCCATTGCTCTTGCGTGCTCACTTCTCTCTCTGTCATC	....(((((.((....((((..((((((((((((((((((((.(((..((((..((((((((....))))))))))))..))).)))))))).))))).)))))))))))....)).))))).......................................((..(((((((((((.(..(((.....((((((..(.((((.....)))).)..))))))..)))..).).))).)).)))))...)).	((((((((((((((((((((.(((..((((..((((((((....))))))))))))..))).)))))))).))))).)))))))))	CM009664.1:9910702..9910787:+	stu-miR156f-3p	MIR156	CTCACTTCTCTTTCTGTCAATC	22	5
miRNA-73-3p	22	3471	5827	3.47244	0	Up	0	miRNA-73	novel_star	GCTCACTTCTCTCTCTGTCATC	AACACAAATAAATTTTTTATTAATAAATTAAAATTAAAATTAAAAATTAAACATTTAACAAATATTTATTACCATTTCGAGGAAATAAAACCGGAAGCCTTTGATTTTTCATTTTTCTTTAATTGTGGAACGACGAGAGAAGTGACAGAAGAGAGTGAGCACACAGAGGCAAATTGGTATAAGTGTGTATGCCATTGCTCTTGCGTGCTCACTTCTCTCTCTGTCATCTTGCTGGGCCCCAATTCCACCT	TGACAGAAGAGAGTGAGCACACAGAGGCAAATTGGTATAAGTGTGTATGCCATTGCTCTTGCGTGCTCACTTCTCTCTCTGTCATC	.........................(((((((...(((((.((((((((((.............((((((.((.......)).))))))..(....)..)))))))))).)))))..)))))))((((((...(.((..(..((((((((((((((((((((.(((..((((..(((((((......)))))))))))..))).)))))))).))))).)))))))..)..)).).......))))))..	((((((((((((((((((((.(((..((((..(((((((......)))))))))))..))).)))))))).))))).)))))))..	CM009664.1:9921780..9921865:-	stu-miR156f-3p	MIR156	CTCACTTCTCTTTCTGTCAATC	22	5
miRNA-98-3p	21	767	33	-1.81365	7.94e-45	Down	2.28e-42	miRNA-98	novel_star	GCTCACTCTCTATCTGTCACC	GAATTAGGGTAAGCTTGGGAGGTGACAGAAGAGAGTGAGCACACATGGTCTTTTCTTGCATGATATGTGTCCATGCTTGAAGCTATGCGTGCTCACTCTCTATCTGTCACCCACCTCTCTCTCTCCCCTGTATGTAATGAGTAATTTACCTTCTCCCCATCCCCCTTCCCTTGGTGTATGTGTGCATGTGTGCGGGTTGTCTTGCTTTTTCTTCTATGTTTCTAGGGTTGATTTTGCAACCTAAGCGTGA	TGACAGAAGAGAGTGAGCACACATGGTCTTTTCTTGCATGATATGTGTCCATGCTTGAAGCTATGCGTGCTCACTCTCTATCTGTCACC	(((..(((((((((..((..((((((((((((((((((((((.((((((...(((..(((((.........)))))..))))))))).))))))))))))).)))))))))..))...........((((((..((.((..((...((((......................))))....))..))))..))))))..).)))))))))))...(((((((...((((((......))))))))))))).	((((((((((((((((((((.((((((...(((..(((((.........)))))..))))))))).))))))))))))).)))))))))	CM009667.1:11295077..11295165:-	zma-miR156b-3p	MIR156	GCTCACCCTCTATCTGTCAGT	21	3
miRNA-101-3p	20	14848	7	-8.32558	0	Down	0	miRNA-101	novel_mature	TTGGACTGAAGGGAGCTCCC	TACCACGTTTAGATTGAATTTTGTTACACAATATTGTCGGAGATTGTAGAAGTGAGCTTTCTTCAGTCCACTCGTGGGGTGGGTGTAGGATTTGGAATTAGCTGCCGACTCATTCATTCAAATGCAATAGAACGAAGTAGTTCATACTTCTATTGCGTATGTGTGAATGATGCGGGAGATGAATTTCATCCTTTCTTTCTCTGTGCTTGGACTGAAGGGAGCTCCCTTTTAGTGTTTCCTTCGCTTCTTG	GAGCTTTCTTCAGTCCACTCGTGGGGTGGGTGTAGGATTTGGAATTAGCTGCCGACTCATTCATTCAAATGCAATAGAACGAAGTAGTTCATACTTCTATTGCGTATGTGTGAATGATGCGGGAGATGAATTTCATCCTTTCTTTCTCTGTGCTTGGACTGAAGGGAGCTCCC	..........(((.(((...(((.....))).......((((((..((((((.(((((..((((((((((..((..(((..((...((((..(((((((..((.(((..((((((((.((.((((((((((....((((.....)))))))))))))).)).))))))))..))).))...)))))))))))..))..)))..))..))))))))))..))))).))))))..)))))).)))..)))..	(((((..((((((((((..((..(((..((...((((..(((((((..((.(((..((((((((.((.((((((((((....((((.....)))))))))))))).)).))))))))..))).))...)))))))))))..))..)))..))..))))))))))..))))).)	CM009668.1:3798209..3798381:+	ath-miR159c	MIR159	TTTGGATTGAAGGGAGCTCCT	21	3
miRNA-155-3p	20	14848	7	-8.32558	0	Down	0	miRNA-155	novel_mature	TTGGACTGAAGGGAGCTCCC	TTCTAAATCCCGTGGATTGAATATTGTGACACATATTTCGTGAAAGCAATGTAAGTGAGCTTCCTTCAGTCCACTTATGGGTGGGTGAAGGATTTGAAATTAGCTGCCGACTCATTCATTCAAACGCAGTAGAAAACGGAGTAGTTGATACTACTGTGAATGTGTGAATGATGCGGGAGATCAATTTCATCCTTTCTTTTCTGTGCTTGGACTGAAGGGAGCTCCCTTGTATCGTTTCTTTGGCCACTGC	GAGCTTCCTTCAGTCCACTTATGGGTGGGTGAAGGATTTGAAATTAGCTGCCGACTCATTCATTCAAACGCAGTAGAAAACGGAGTAGTTGATACTACTGTGAATGTGTGAATGATGCGGGAGATCAATTTCATCCTTTCTTTTCTGTGCTTGGACTGAAGGGAGCTCCC	...........((((.(..((.(((((..(((.......)))...))))).((((.(((((((((((((((((..((((((..((.((((((..(((((((..((.(((..((((((((.((..((((((((..(((......)))....))))))))..)).))))))))..))).))...)))))))))))))))..))))))..))))))))))))))))).)))).........))..)))))...	(((((((((((((((((..((((((..((.((((((..(((((((..((.(((..((((((((.((..((((((((..(((......)))....))))))))..)).))))))))..))).))...)))))))))))))))..))))))..))))))))))))))))).)	CM009676.1:3549878..3550047:-	ath-miR159c	MIR159	TTTGGATTGAAGGGAGCTCCT	21	3
miRNA-171-3p	20	13949	7	-8.23548	0	Down	0	miRNA-171	novel_mature	TTGGACTGAAGGGAGCTCCC	TTTTTTCGAAAGAAGCCGTAGAGGTACTAATGGTTTGAGAGAGCTTCCTTCAGCCCACCCACGGATGAGATTAAGGGGTCTGAATTAGCTGCCGACTCATTCACTCAACCACTCAGTAGAAATTAAAGGGATCGAATTCGTCGGTTTGGCTACTGTGGAATTGCGTGAATGATGCGGGAGGTAGTTTTCATTCCTCTCCCTCTGTGCTTGGACTGAAGGGAGCTCCCTCTCTCTATGCTGCCTTCATTTT	GAGCTTCCTTCAGCCCACCCACGGATGAGATTAAGGGGTCTGAATTAGCTGCCGACTCATTCACTCAACCACTCAGTAGAAATTAAAGGGATCGAATTCGTCGGTTTGGCTACTGTGGAATTGCGTGAATGATGCGGGAGGTAGTTTTCATTCCTCTCCCTCTGTGCTTGGACTGAAGGGAGCTCCC	...((((....))))..((..(((((...((((...(((.(((((((((((((.(((..((((((.((((....(((((..((((((.((.(((..((((((((.(((((((..(((((.........(((((((.....)))))))..)))))))))..))).))))))))..))).)).))))))..)))))))))..))))))..))).))))))))))))).)))...))))..)))))..))...	(((((((((((((.(((..((((((.((((....(((((..((((((.((.(((..((((((((.(((((((..(((((.........(((((((.....)))))))..)))))))))..))).))))))))..))).)).))))))..)))))))))..))))))..))).))))))))))))).)	CM009677.1:13496211..13496397:+	ath-miR159c	MIR159	TTTGGATTGAAGGGAGCTCCT	21	3
miRNA-171-5p	20	5	3	1.98808	5.39e-05	Up	0.019648	miRNA-171	novel_star	GAGCTTCCTTCAGCCCACCC	TTTTTTCGAAAGAAGCCGTAGAGGTACTAATGGTTTGAGAGAGCTTCCTTCAGCCCACCCACGGATGAGATTAAGGGGTCTGAATTAGCTGCCGACTCATTCACTCAACCACTCAGTAGAAATTAAAGGGATCGAATTCGTCGGTTTGGCTACTGTGGAATTGCGTGAATGATGCGGGAGGTAGTTTTCATTCCTCTCCCTCTGTGCTTGGACTGAAGGGAGCTCCCTCTCTCTATGCTGCCTTCATTTT	GAGCTTCCTTCAGCCCACCCACGGATGAGATTAAGGGGTCTGAATTAGCTGCCGACTCATTCACTCAACCACTCAGTAGAAATTAAAGGGATCGAATTCGTCGGTTTGGCTACTGTGGAATTGCGTGAATGATGCGGGAGGTAGTTTTCATTCCTCTCCCTCTGTGCTTGGACTGAAGGGAGCTCCC	...((((....))))..((..(((((...((((...(((.(((((((((((((.(((..((((((.((((....(((((..((((((.((.(((..((((((((.(((((((..(((((.........(((((((.....)))))))..)))))))))..))).))))))))..))).)).))))))..)))))))))..))))))..))).))))))))))))).)))...))))..)))))..))...	(((((((((((((.(((..((((((.((((....(((((..((((((.((.(((..((((((((.(((((((..(((((.........(((((((.....)))))))..)))))))))..))).))))))))..))).)).))))))..)))))))))..))))))..))).))))))))))))).)	CM009677.1:13496211..13496397:+	sly-miR319c-5p	MIR159	AGAGCTTCCTTCAGCCCACTC	21	3
miRNA-176-3p	20	13814	7	-8.22145	0	Down	0	miRNA-176	novel_mature	TTGGACTGAAGGGAGCTCCC	GTAGGTTTGTGGGGGGAGGAAGGAGCTCTCTTTAGTCCAGTTCGAGGCAGTTTGAGGGCTGAAAATTCAGCTGCTGACTCGGTGGTTCAAGAACCCATCCAATCATAAGGAGAGAGTGATGTGTTTTTGATCGACCGAAGTAGGAGCTGTGTTCGGTCATTACTGTCGCGCCTTGGACTGAAGGGAGCTCCCTCTTATTCCTTTGGTCTATTTTCATTTATTTATGGTTTCCAAAAACACACACTAATAT	GAGCTCTCTTTAGTCCAGTTCGAGGCAGTTTGAGGGCTGAAAATTCAGCTGCTGACTCGGTGGTTCAAGAACCCATCCAATCATAAGGAGAGAGTGATGTGTTTTTGATCGACCGAAGTAGGAGCTGTGTTCGGTCATTACTGTCGCGCCTTGGACTGAAGGGAGCTCCC	...(((.((((.((((((((.(((((((((((((((((((..((.((((((.....(((((((....(((((.(((..(((((.(.((((((((.(((((..((.......))..).)))).)))))))).).)))))..))).)))))..)))))))...)))))).))..))))))))))))))))))).)))).)))).((((.((((............))))...))))...)))).))).....	((((((((((((((((((..((.((((((.....(((((((....(((((.(((..(((((.(.((((((((.(((((..((.......))..).)))).)))))))).).)))))..))).)))))..)))))))...)))))).))..))))))))))))))))))).	CM009678.1:8369420..8369589:-	ath-miR159c	MIR159	TTTGGATTGAAGGGAGCTCCT	21	3
miRNA-178-3p	20	14716	7	-8.3127	0	Down	0	miRNA-178	novel_mature	TTGGACTGAAGGGAGCTCCC	TCTATAGATAGATAGATTTGTTCAGTGATGTGTTTGTTGATTATCTTTGCATTGAAGAGAGCTTTCTTCAGTCCACTCATGGGTGGCTGTAGGATTTAATTCGCTGCCGACTCATTCATCCAAATACTGAGTTGAAGGATATATAATGCTACTCGGTAAATGACTGAATGAAGCGGGAGATAAATTGGATCTTAAGCTTTCTGTACTTGGACTGAAGGGAGCTCCCTTTTTTGTCATCTTTTTCTTCAAA	GAGCTTTCTTCAGTCCACTCATGGGTGGCTGTAGGATTTAATTCGCTGCCGACTCATTCATCCAAATACTGAGTTGAAGGATATATAATGCTACTCGGTAAATGACTGAATGAAGCGGGAGATAAATTGGATCTTAAGCTTTCTGTACTTGGACTGAAGGGAGCTCCC	.....(((.((((.(((....((((..(.....)..))))..)))...(((..((((.(((((..((((((((((...(((((.((((.((((((((((((..((.(((..(((((((..((..((((((((...((.((.....)).))))))))))..))..)))))))..))).))...)))))))))))))))).)))))...))))))))))..))))).))))..))).))))...))).....	(((((..((((((((((...(((((.((((.((((((((((((..((.(((..(((((((..((..((((((((...((.((.....)).))))))))))..))..)))))))..))).))...)))))))))))))))).)))))...))))))))))..))))).)	CM009678.1:13875103..13875270:+	ath-miR159c	MIR159	TTTGGATTGAAGGGAGCTCCT	21	3
miRNA-83-3p	20	13814	7	-8.22145	0	Down	0	miRNA-83	novel_mature	TTGGACTGAAGGGAGCTCCC	ATTTTCTTCTTTGTTGATACACTCATTATTTGTTGGGGTTGCATATATAGGAAGGAGCTCCCTTTAGTCCAGCCCGAGGCGGTTTGAGGGCTGACAACTCAGCTGCTGACTCGTTGGTTCAAGAACTCATCAAAATGCGTGCACGTAAAAATGATGCATTTTTGAGCGAACGAAGCAGGAGCTGCGTTCAGCTATTGCTGTCGCGTCTTGGACTGAAGGGAGCTCCCTCTAATTCCATTAGCCCTTGCTT	GAGCTCCCTTTAGTCCAGCCCGAGGCGGTTTGAGGGCTGACAACTCAGCTGCTGACTCGTTGGTTCAAGAACTCATCAAAATGCGTGCACGTAAAAATGATGCATTTTTGAGCGAACGAAGCAGGAGCTGCGTTCAGCTATTGCTGTCGCGTCTTGGACTGAAGGGAGCTCCC	...............................((.(((((((.....((.(((.(((((((((((((((((((..((.((((((.....((((((..((.(((((.(((..(((((.(((((((((..(((((...((((....))))....)))))..))))))))).)))))..))).))))).))))))))...)))))).))..))))))))))))))))))).))).)).....))))))).))..	((((((((((((((((((..((.((((((.....((((((..((.(((((.(((..(((((.(((((((((..(((((...((((....))))....)))))..))))))))).)))))..))).))))).))))))))...)))))).))..))))))))))))))))))).	CM009666.1:1173158..1173330:+	ath-miR159c	MIR159	TTTGGATTGAAGGGAGCTCCT	21	3
miRNA-90-3p	20	14848	7	-8.32558	0	Down	0	miRNA-90	novel_mature	TTGGACTGAAGGGAGCTCCC	AATTATAAAGCCCGTGGTTTGAATATCGTGACACATATTCTTGAAAACGATATAAGTGAGCTTCCTTCAGTCCACTTATGGGGGGTGAAGGATTCGGAATTAGCTGCCGACTCATTCATTCAAACGCAGTAGAAAACGGACTAGTTGATACTATTGTGAATGTGTGAATGATGCGGGAGATCAATTTCATCTTTTCTTTTCCATGCTTGGACTGAAGGGAGCTCCCTTTTATCCTTTTTTTCGCCCCACT	GAGCTTCCTTCAGTCCACTTATGGGGGGTGAAGGATTCGGAATTAGCTGCCGACTCATTCATTCAAACGCAGTAGAAAACGGACTAGTTGATACTATTGTGAATGTGTGAATGATGCGGGAGATCAATTTCATCTTTTCTTTTCCATGCTTGGACTGAAGGGAGCTCCC	.............((((...((((((.(.....)))))))..(((((.((((.(((.(((((((((((((((((..(((((..((.(((((((..((((((..((.(((..((((((((.((..((((((((..(((......)))....))))))))..)).))))))))..))).))...))))))))))))).))..)))))..))))))))))))))))).))).))))....)))))...)))).	(((((((((((((((((..(((((..((.(((((((..((((((..((.(((..((((((((.((..((((((((..(((......)))....))))))))..)).))))))))..))).))...))))))))))))).))..)))))..))))))))))))))))).)	CM009666.1:9962580..9962748:-	ath-miR159c	MIR159	TTTGGATTGAAGGGAGCTCCT	21	3
miRNA-95-3p	20	13467	11	-7.53267	0	Down	0	miRNA-95	novel_mature	TTGGACTGAAGGGAGCTCCC	GTTTTTTTACAAAGAATCATATTTTATTTTCCACATGTAAGTTTCTTATGTGTTCAACATTAAAGGGAGCTTTCTTTAGTTCATTAATAGATTGCAATATGATTTAATTTGCTGCCGACTCATTCATCCAGATACTAAGTTGATTAATACACTTAGTAACTGTGCGAATGAAGCGGGAGACAAATTAAATCTTAAACTTTCTGTGTTTGGACTGAAGGGAGCTCCCTTCGCTTTTCTTTACTTAATTACC	GAGCTTTCTTTAGTTCATTAATAGATTGCAATATGATTTAATTTGCTGCCGACTCATTCATCCAGATACTAAGTTGATTAATACACTTAGTAACTGTGCGAATGAAGCGGGAGACAAATTAAATCTTAAACTTTCTGTGTTTGGACTGAAGGGAGCTCCC	..........((((((................(((((((((...))))))))).........(((((((((..((((((((((...(((((..(......(((((((((((((.(((..((((((...(((.((((((((..........)))))))).)))...))))))..))).)).))))))))))).....)..)))))...))))))))))..))))))))).....))))))...........	(((((..((((((((((...(((((..(......(((((((((((((.(((..((((((...(((.((((((((..........)))))))).)))...))))))..))).)).))))))))))).....)..)))))...))))))))))..)))))))	CM009667.1:3675951..3676110:+	ath-miR159c	MIR159	TTTGGATTGAAGGGAGCTCCT	21	3
miRNA-12-3p	21	1042	473	1.5856	7.05e-141	Up	1.61e-138	miRNA-12	novel_star	GCGTATGAGGAGCCATGCATA	TATATGGTTAGATATGATGCATATGCCTGGCTCCCTGTATGCCATTTGCAGAGTCCCATCCGCAAATTGATGGCCTCCGTAGATGGCGTATGAGGAGCCATGCATATCTCATTTTATGTTATGGTGTGTATATGTGTACATATTTTTATACTATATATTTATAGAGTATATAATATGGCATCAAGGATGGATCTGGGCCATAGGGTGATCGCACCCTTAAAAGTTTAAAAAAATTCATTAATTTTAATAT	TGCCTGGCTCCCTGTATGCCATTTGCAGAGTCCCATCCGCAAATTGATGGCCTCCGTAGATGGCGTATGAGGAGCCATGCATA	......((((((..((((((.(((((.(((((((..(((((((((((((.(((..(((((........))))).))).)))))))))))))..))))))).)))))....((((((((.(((((((((.(((((....)))))...)))))))))....))))))))..........))))))..(((((((.(((((...((((((....)))))).....))))).....)))))))...))))))..	(((.(((((((..(((((((((((((.(((..(((((........))))).))).)))))))))))))..))))))).)))))	CM009656.1:13554868..13554950:-	gma-miR160a-3p	MIR160	GCGTATGAGGAGCCAAGCATA	21	1
miRNA-12-5p	21	21545	109	-4.90184	0	Down	0	miRNA-12	novel_mature	TGCCTGGCTCCCTGTATGCCA	TATATGGTTAGATATGATGCATATGCCTGGCTCCCTGTATGCCATTTGCAGAGTCCCATCCGCAAATTGATGGCCTCCGTAGATGGCGTATGAGGAGCCATGCATATCTCATTTTATGTTATGGTGTGTATATGTGTACATATTTTTATACTATATATTTATAGAGTATATAATATGGCATCAAGGATGGATCTGGGCCATAGGGTGATCGCACCCTTAAAAGTTTAAAAAAATTCATTAATTTTAATAT	TGCCTGGCTCCCTGTATGCCATTTGCAGAGTCCCATCCGCAAATTGATGGCCTCCGTAGATGGCGTATGAGGAGCCATGCATA	......((((((..((((((.(((((.(((((((..(((((((((((((.(((..(((((........))))).))).)))))))))))))..))))))).)))))....((((((((.(((((((((.(((((....)))))...)))))))))....))))))))..........))))))..(((((((.(((((...((((((....)))))).....))))).....)))))))...))))))..	(((.(((((((..(((((((((((((.(((..(((((........))))).))).)))))))))))))..))))))).)))))	CM009656.1:13554868..13554950:-	ppt-miR160d	MIR160	CGCCTGGCTCCCTGCATGCCG	21	3
miRNA-126-3p	21	22	34	3.35307	4.35e-28	Up	1.37e-25	miRNA-126	novel_star	GCATATGAGGAGCCATGCATA	CACACATATATTATGGATATATATGCCTGGCTCCCTGTATGCCATTTGCAGAGCCCACCAAAAAATCGGTGATCTCCATGGATGGCATATGAGGAGCCATGCATATCTCATATTCTCATTTTGCATTTAGAAAAACCATGTATACTTTTCCTTGTTTAGTTTAATTTTGTGTTTTCTATTCTTTATTTTTAACTTGTTTGGTTGACCATTTCAAAATTTATTTTCTAAGAATTATTTGGAAAAAAGAAAC	TGCCTGGCTCCCTGTATGCCATTTGCAGAGCCCACCAAAAAATCGGTGATCTCCATGGATGGCATATGAGGAGCCATGCATA	.(((((...((((.((((((((((((.(((((((..(((((((((..(..(((..((((........))))..)))..)..)))))))))..))))))).))))))...))))))..(((..(((....(((((...........)))))..)))..))).))))..)))))(((((................(((..(((....)))...)))......(((((((((.....))))))))).))))).	(((.(((((((..(((((((((..(..(((..((((........))))..)))..)..)))))))))..))))))).)))))	CM009671.1:20441354..20441435:-	ghr-miR160	MIR160	TATGAGGAGCCATGCATGTAT	21	7
miRNA-126-5p	21	21545	109	-4.90184	0	Down	0	miRNA-126	novel_mature	TGCCTGGCTCCCTGTATGCCA	CACACATATATTATGGATATATATGCCTGGCTCCCTGTATGCCATTTGCAGAGCCCACCAAAAAATCGGTGATCTCCATGGATGGCATATGAGGAGCCATGCATATCTCATATTCTCATTTTGCATTTAGAAAAACCATGTATACTTTTCCTTGTTTAGTTTAATTTTGTGTTTTCTATTCTTTATTTTTAACTTGTTTGGTTGACCATTTCAAAATTTATTTTCTAAGAATTATTTGGAAAAAAGAAAC	TGCCTGGCTCCCTGTATGCCATTTGCAGAGCCCACCAAAAAATCGGTGATCTCCATGGATGGCATATGAGGAGCCATGCATA	.(((((...((((.((((((((((((.(((((((..(((((((((..(..(((..((((........))))..)))..)..)))))))))..))))))).))))))...))))))..(((..(((....(((((...........)))))..)))..))).))))..)))))(((((................(((..(((....)))...)))......(((((((((.....))))))))).))))).	(((.(((((((..(((((((((..(..(((..((((........))))..)))..)..)))))))))..))))))).)))))	CM009671.1:20441354..20441435:-	ppt-miR160d	MIR160	CGCCTGGCTCCCTGCATGCCG	21	3
miRNA-143-5p	21	21545	109	-4.90184	0	Down	0	miRNA-143	novel_mature	TGCCTGGCTCCCTGTATGCCA	AGCACATGTGAGATACGATCATATGCCTGGCTCCCTGTATGCCATTTGCAAAATCTTCCTGTAAATAGGTGGCCTTTGCGGATGGCATGCGAGGAGTCATGCATGGCATGTTATTGATCATGTGTATTCCCTTCGTCCGAATAAAGCAATCATATACGCATAAGATGTGACAGTTGAGTTGTTATGTTAATACAAAATTTTCAGTTTCAAATATAAAGATTCCGTTCTTACATGTCACGTGTTTGAACAT	TGCCTGGCTCCCTGTATGCCATTTGCAAAATCTTCCTGTAAATAGGTGGCCTTTGCGGATGGCATGCGAGGAGTCATGCATG	.(.((((((((((.((((((.(((((.(((((((.(((((((((((((((((..((.((((....)))).))..))))))))))))))))).))))))).)))))...((..(((((..((((((((..........................))))))))..((((((((((.....))))))))))............)))))..))........)))..))))))))))))))..((......))..	(((.(((((((.(((((((((((((((((..((.((((....)))).))..))))))))))))))))).))))))).)))))	CM009675.1:8388465..8388546:+	ppt-miR160d	MIR160	CGCCTGGCTCCCTGCATGCCG	21	3
miRNA-174-3p	21	1042	473	1.5856	7.05e-141	Up	1.61e-138	miRNA-174	novel_star	GCGTATGAGGAGCCATGCATA	TACATGGTTAGATACGATGCATATGCCTGGCTCCCTGTATGCCATTTGCAGAGTCCCACCGGCGAATCGATGGCCTCCGCGGATGGCGTATGAGGAGCCATGCATATCTCATTTCATGTTATGGTGTGTATATGTGGACATATTTTTATACTATGTATATAATATGGCATCTATTTGCATCCATCCCTGGTGAGGGCGGAGTTAGAATTTTTTGATTATAATAGTATTGGGATGAAGGGTAGAGCCAGAA	TGCCTGGCTCCCTGTATGCCATTTGCAGAGTCCCACCGGCGAATCGATGGCCTCCGCGGATGGCGTATGAGGAGCCATGCATA	.((((((........((((.((((((.(((((((..(((((((((((((.(((..(((.(((....))).))).))).)))))))))))))..))))))).))))))..))))))))))(((((((((.(((((....)))))...))))))))).........((((.((((((..(((((..((((....))))...(((((((....)))))))............)))))...))))))))))...	(((.(((((((..(((((((((((((.(((..(((.(((....))).))).))).)))))))))))))..))))))).)))))	CM009677.1:10307179..10307261:-	gma-miR160a-3p	MIR160	GCGTATGAGGAGCCAAGCATA	21	1
miRNA-174-5p	21	21545	109	-4.90184	0	Down	0	miRNA-174	novel_mature	TGCCTGGCTCCCTGTATGCCA	TACATGGTTAGATACGATGCATATGCCTGGCTCCCTGTATGCCATTTGCAGAGTCCCACCGGCGAATCGATGGCCTCCGCGGATGGCGTATGAGGAGCCATGCATATCTCATTTCATGTTATGGTGTGTATATGTGGACATATTTTTATACTATGTATATAATATGGCATCTATTTGCATCCATCCCTGGTGAGGGCGGAGTTAGAATTTTTTGATTATAATAGTATTGGGATGAAGGGTAGAGCCAGAA	TGCCTGGCTCCCTGTATGCCATTTGCAGAGTCCCACCGGCGAATCGATGGCCTCCGCGGATGGCGTATGAGGAGCCATGCATA	.((((((........((((.((((((.(((((((..(((((((((((((.(((..(((.(((....))).))).))).)))))))))))))..))))))).))))))..))))))))))(((((((((.(((((....)))))...))))))))).........((((.((((((..(((((..((((....))))...(((((((....)))))))............)))))...))))))))))...	(((.(((((((..(((((((((((((.(((..(((.(((....))).))).))).)))))))))))))..))))))).)))))	CM009677.1:10307179..10307261:-	ppt-miR160d	MIR160	CGCCTGGCTCCCTGCATGCCG	21	3
miRNA-162-5p	21	152	120	2.384	9.41e-64	Up	2.6e-61	miRNA-162	novel_star	GGACGCAGCGGTTCATCGATC	CAGATCTGTGTTTTTAGGCCCACTGATTAGATCCATTTTTGTGTGTAAATTCTGTGAAATACAATCAAATTCGCTGGTTTGATTTTTGCTTTTAGGGTTTGAATTGGTGAAGCAAGGTTAAAGATGGATGAGGTCACTGGACGCAGCGGTTCATCGATCTGTTCCCTGAACTGGCTGTGTAGTCAAAATGTACAGAACAGGAATCGGTCGATAAACCTCTGCATCCAGCGCTCACCCCACCCACCCTCTC	GGACGCAGCGGTTCATCGATCTGTTCCCTGAACTGGCTGTGTAGTCAAAATGTACAGAACAGGAATCGGTCGATAAACCTCTGCATCCAG	..(((((.(((((.......(((..(((((((((....((((((..............))))))((((((......))))))............))))))).))..))))))))))))).....(((.((.((((.(((((.((((.((((.(((((((.((((((((.(((((((....)))))....)).)))....))))).))))))).)))).)))).))))).)...))).)).))).......	(((.((((.((((.(((((((.((((((((.(((((((....)))))....)).)))....))))).))))))).)))).)))).)))))	CM009676.1:14128056..14128145:+	ath-miR162a-5p	MIR162_1	TGGAGGCAGCGGTTCATCGATC	22	5
miRNA-164-5p	21	152	120	2.384	9.41e-64	Up	2.6e-61	miRNA-164	novel_star	GGACGCAGCGGTTCATCGATC	GATCTGTGTTTTTATGCGCACTGATTAGATCCATTTTTGTGTGTAAATTCCGTGAAAATACCATCGAATTCGTTGGTTTGATTTTTGTTTTTAGGGTCTTGAATTGGTGAGGCTAGGTTAAAGATGGATGAGGTCACTGGACGCAGCGGTTCATCGATCTGTTCCCTGAACTGGCTGTGTCGTCAAAATGTACAGAACAGGAATCGGTCGATAAACCTCTGCATCCAGCGCTCACCCCACCCTCTCTCTC	GGACGCAGCGGTTCATCGATCTGTTCCCTGAACTGGCTGTGTCGTCAAAATGTACAGAACAGGAATCGGTCGATAAACCTCTGCATCCAG	((((((.........((.(((..(((((((((.((((..((.(......)))..)))).((((.((....)).))))................))))))..)))..)))..))))))))..(((.((.((.((((.(((((.((((.((((.(((((((.(((((.((......(((((.(((....))))))))..))))))).))))))).)))).)))).))))).)...))).)))).))).....	(((.((((.((((.(((((((.(((((.((......(((((.(((....))))))))..))))))).))))))).)))).)))).)))))	CM009676.1:23296024..23296113:+	ath-miR162a-5p	MIR162_1	TGGAGGCAGCGGTTCATCGATC	22	5
miRNA-162-3p	21	26468	19088	2.25346	0	Up	0	miRNA-162	novel_mature	TCGATAAACCTCTGCATCCAG	CAGATCTGTGTTTTTAGGCCCACTGATTAGATCCATTTTTGTGTGTAAATTCTGTGAAATACAATCAAATTCGCTGGTTTGATTTTTGCTTTTAGGGTTTGAATTGGTGAAGCAAGGTTAAAGATGGATGAGGTCACTGGACGCAGCGGTTCATCGATCTGTTCCCTGAACTGGCTGTGTAGTCAAAATGTACAGAACAGGAATCGGTCGATAAACCTCTGCATCCAGCGCTCACCCCACCCACCCTCTC	GGACGCAGCGGTTCATCGATCTGTTCCCTGAACTGGCTGTGTAGTCAAAATGTACAGAACAGGAATCGGTCGATAAACCTCTGCATCCAG	..(((((.(((((.......(((..(((((((((....((((((..............))))))((((((......))))))............))))))).))..))))))))))))).....(((.((.((((.(((((.((((.((((.(((((((.((((((((.(((((((....)))))....)).)))....))))).))))))).)))).)))).))))).)...))).)).))).......	(((.((((.((((.(((((((.((((((((.(((((((....)))))....)).)))....))))).))))))).)))).)))).)))))	CM009676.1:14128056..14128145:+	osa-miR162b	MIR162_2	TCGATAAGCCTCTGCATCCAG	21	1
miRNA-164-3p	21	26468	19088	2.25346	0	Up	0	miRNA-164	novel_mature	TCGATAAACCTCTGCATCCAG	GATCTGTGTTTTTATGCGCACTGATTAGATCCATTTTTGTGTGTAAATTCCGTGAAAATACCATCGAATTCGTTGGTTTGATTTTTGTTTTTAGGGTCTTGAATTGGTGAGGCTAGGTTAAAGATGGATGAGGTCACTGGACGCAGCGGTTCATCGATCTGTTCCCTGAACTGGCTGTGTCGTCAAAATGTACAGAACAGGAATCGGTCGATAAACCTCTGCATCCAGCGCTCACCCCACCCTCTCTCTC	GGACGCAGCGGTTCATCGATCTGTTCCCTGAACTGGCTGTGTCGTCAAAATGTACAGAACAGGAATCGGTCGATAAACCTCTGCATCCAG	((((((.........((.(((..(((((((((.((((..((.(......)))..)))).((((.((....)).))))................))))))..)))..)))..))))))))..(((.((.((.((((.(((((.((((.((((.(((((((.(((((.((......(((((.(((....))))))))..))))))).))))))).)))).)))).))))).)...))).)))).))).....	(((.((((.((((.(((((((.(((((.((......(((((.(((....))))))))..))))))).))))))).)))).)))).)))))	CM009676.1:23296024..23296113:+	osa-miR162b	MIR162_2	TCGATAAGCCTCTGCATCCAG	21	1
miRNA-114-5p	21	25329	48	-6.3185	0	Down	0	miRNA-114	novel_mature	TGGAGAAGCAGGGCACGTGCA	AAGTGGGTGAGTAGCTCCTTGCTGGAGAAGCAGGGCACGTGCAAGAGTCACGGACTCCAAGGGTGATAGTAAATATTTTGCACGTGCTCCCCTTCTCCAACACGGATTTCTCACCTCTCCATCTTTGATACTCGGTGCACATATAGCATAGGTAAAATTGTTGAACCTTATGAATCGTGCACCTCTTAGGTCTGCATTTCTCATTCACTCTCCTAAGTTGTGATTTATTTTTTTTATACTTTCAAAATAA	TGGAGAAGCAGGGCACGTGCAAGAGTCACGGACTCCAAGGGTGATAGTAAATATTTTGCACGTGCTCCCCTTCTCCAAC	....(((((((.((.(((.((.((((((((..(((((((((((((((((((...........)))))........))))))))))))))..)))))))).)).))).))))))))).......(((((.....(((((((......(((((((...........))).))))....))))))).((((((.....................))))))........................)))))....	((((((((..(((((((((((((((((((...........)))))........))))))))))))))..)))))))).)	CM009669.1:11963793..11963871:+	sbi-miR164c	MIR164	TGGAGAAGCAGGACACGTGAG	21	3
miRNA-130-5p	21	25329	48	-6.3185	0	Down	0	miRNA-130	novel_mature	TGGAGAAGCAGGGCACGTGCA	GTGGTGGGTGAGTAGCTCTTGCTGGAGAAGCAGGGCACGTGCAAGTTCTCTCAATGTCCCAATTGTTACTGAGCTCTCTGCACGTGCTCCCCTTCTCCAACATGGGTTTCTCTATCCTAACTCTCTCTCTCTCATCAGTCTATTGGCATGAAGCACTTTGGAGAAGGTAAGTTGCAGCTAATGTTCCTCTTGTTTTACCAAGTCCTTGGACTAAATGCAAATGGCTTGAAATGGGTTGCTTTTTTAATGT	TGGAGAAGCAGGGCACGTGCAAGTTCTCTCAATGTCCCAATTGTTACTGAGCTCTCTGCACGTGCTCCCCTTCTCCAAC	((...(((((((.(((((.((.((((((((..((((((((((((((((...((((......)))).....)))))...)))))))))))..)))))))).)).))))).))).))))..)).........((((((((.(((((.((((((((((....((((((.((.(((....))).)).)).))))))))))....((((....))))..)))).))))).))))..))))...............	((((((((..((((((((((((((((...((((......)))).....)))))...)))))))))))..)))))))).)	CM009672.1:13853938..13854016:-	sbi-miR164c	MIR164	TGGAGAAGCAGGACACGTGAG	21	3
miRNA-15-5p	21	25380	48	-6.3214	0	Down	0	miRNA-15	novel_mature	TGGAGAAGCAGGGCACGTGCA	AGAAGGTGGGTGCTGAGCAAGATGGAGAAGCAGGGCACGTGCATTACTAACTCATCACTTTCTCCAGCTTTATATGGCTCTCACCTACTAATTACCTATTTGCCTGAATTTGTTGCTTCAAATGAGTTAGTGTTTCATGTGCCCCTCTTCCCCATCATGACCACTCAACCTTATTACCAATTCAATAGCAACTCCAACAAGACGAGTCAAGTCCCGATACCGCTGGATCAGGCAAGGAGTAATTCAAATA	TGGAGAAGCAGGGCACGTGCATTACTAACTCATCACTTTCTCCAGCTTTATATGGCTCTCACCTACTAATTACCTATTTGCCTGAATTTGTTGCTTCAAATGAGTTAGTGTTTCATGTGCCCCTCTTCCCCATC	..((((((((((.....((.(((((.((((..(((((((((...(((((((((((.........((((.......(((.......................))).......))))......)))))))))))...)))))))))..)))).))))).))..))))).)))))..................(((((.....(((.......)))........(((......)))..)))))..........	(((.((((..(((((((((...(((((((((((.........((((.......(((.......................))).......))))......)))))))))))...)))))))))..)))).)))))	CM009656.1:4724906..4725039:+	sbi-miR164c	MIR164	TGGAGAAGCAGGACACGTGAG	21	3
miRNA-40-5p	21	25355	48	-6.31998	0	Down	0	miRNA-40	novel_mature	TGGAGAAGCAGGGCACGTGCA	GTGGTGGGTGAGTAGCTCTTGTTGGAGAAGCAGGGCACGTGCAAGCTCTCTCAATATCCAAATTGTTACTGAGCTCTCTGCACGTGCTCCACTTCTCCAACATGGGTTTCTCTCTCCTAACTCTTTCTTTCTCATCAGTCTCTTGGCATAGCGCACTTTGGAGAAGGTAAGTTGCAGATAAAGTTACTCTTTTTTATACTGAGTCCTTGGCAAGGATGGATCGGGGCATACAGGCAATCACGCTTTCAAA	TGGAGAAGCAGGGCACGTGCAAGCTCTCTCAATATCCAAATTGTTACTGAGCTCTCTGCACGTGCTCCACTTCTCCAAC	((((((((.(((.(((((.(((((((((((..((((((((((((((((...((((......)))).....)))))...)))))))))))..))))))))))).)))))...))).)))...........(((((((.(((.((((.((..((.((...((((((((((((.((.......)).)))).))))))))...)).))...)).))))))).))).))))..........))))).........	((((((((..((((((((((((((((...((((......)))).....)))))...)))))))))))..))))))))))	CM009659.1:11489190..11489268:-	sbi-miR164c	MIR164	TGGAGAAGCAGGACACGTGAG	21	3
miRNA-7-5p	21	25380	48	-6.3214	0	Down	0	miRNA-7	novel_mature	TGGAGAAGCAGGGCACGTGCA	AGAAGGTGGGTGTTGAGCAAGATGGAGAAGCAGGGCACGTGCATTACTAACTCATCACTCTCTCCAGCTTTATATGGCTCTCACCTACTAATTGCGTATGTTTGCCTGAATTTGTTGCTTCAAATGAGTTAGTGTTTCATGTGCCCCTCTTCCCCATCATGACCACTCAACCTTATTACCAGTTCAATAGCAACACCAACAAGACAAGTCCGGACACCATTGAATCATGCAAGCAGTTCATAACAAAGCT	TGGAGAAGCAGGGCACGTGCATTACTAACTCATCACTCTCTCCAGCTTTATATGGCTCTCACCTACTAATTGCGTATGTTTGCCTGAATTTGTTGCTTCAAATGAGTTAGTGTTTCATGTGCCCCTCTTCCCCATC	....(((((.((((((((..(((((.((((..(((((((((...(((((((((((.........((((.......(((....((.(((.......))).))..))).......))))......)))))))))))...)))))))))..)))).))))).(((....)))............)))))))).)..))))..............((((....(((.......)))...))))...........	(((.((((..(((((((((...(((((((((((.........((((.......(((....((.(((.......))).))..))).......))))......)))))))))))...)))))))))..)))).)))))	CM009655.1:5001545..5001680:+	sbi-miR164c	MIR164	TGGAGAAGCAGGACACGTGAG	21	3
miRNA-122-3p	21	536925	608	-7.06139	0	Down	0	miRNA-122	novel_mature	TCGGACCAGGCTTCATTCCCC	AAGGGGAGCTTCTCTTTTGAGGGGAATGTTGTCTGGCTCGAGGACCCTTTGCTTGATCCGTTTGTCTTGCAGATCTGTACCCTTTCGATCGAAGAGATCATTGGATCATGCGACAGTGTTGTCGGACCAGGCTTCATTCCCCCCAATGACTGCTTCCAACAGATGATCTTGCGCTTGATTTGAAATCAGTATGAGGTTTTTTGTATAACTCAATCGTTTTTTTGGTCCGTTTTTGGAATCCTTTGGTAGT	GGAATGTTGTCTGGCTCGAGGACCCTTTGCTTGATCCGTTTGTCTTGCAGATCTGTACCCTTTCGATCGAAGAGATCATTGGATCATGCGACAGTGTTGTCGGACCAGGCTTCATTCCCC	...((((((...((..(((.((((((((..((((((..(((.(((.((((((.(((((((...(((((...((((...........))))...)))))...))))))).)))).)).))).)))..))))))..)))))))).))).))..)))))).(((((.((((((..(((.(((.....))))))..)))))).)))))...................((((((....))))..)).........	((((((..((((((..(((.(((.((((((.(((((((...(((((...((((...........))))...)))))...))))))).)))).)).))).)))..))))))..))))))))	CM009671.1:198263..198382:-	zma-miR166l-3p	MIR166	TCGGACCAGGCTTCATTCCTC	21	2
miRNA-123-3p	21	537130	612	-7.05248	0	Down	0	miRNA-123	novel_mature	TCGGACCAGGCTTCATTCCCC	ATGGGAAGCTTCTGCTTTGCGGGGAATGTTGTCTGGCTCGAGGCCACCAATTTGATGAACCCAAATTCAATTTTCAATCAATCCTCATCGAAACACGCCCTTATGGATATATTTACAACCATATATGTATATTTATGTATGTGATCATCCATCTGGTTAGTGTCCTCGGACCAGGCTTCATTCCCCCCAATCACTGCTTCCATTTCTGCCGATTTGATCAAGTGTTTAACCTATACAGGTTGGTCTAAAC	GGAATGTTGTCTGGCTCGAGGCCACCAATTTGATGAACCCAAATTCAATTTTCAATCAATCCTCATCGAAACACGCCCTTATGGATATATTTACAACCATATATGTATATTTATGTATGTGATCATCCATCTGGTTAGTGTCCTCGGACCAGGCTTCATTCCCC	...((((((...((..(((.((((((((..((((((..(((((.(((...((((((((..........................))))))))......((..((((((....(((((..((((..........))))..)))))..))))))..))...))).)))))..))))))..)))))))).))).))..))))))......(((((((((.....((.....)).....)))))))))......	((((((..((((((..(((((.(((...((((((((..........................))))))))......((..((((((....(((((..((((..........))))..)))))..))))))..))...))).)))))..))))))..))))))))	CM009671.1:12868746..12868909:+	zma-miR166l-3p	MIR166	TCGGACCAGGCTTCATTCCTC	21	2
miRNA-14-3p	21	537130	612	-7.05248	0	Down	0	miRNA-14	novel_mature	TCGGACCAGGCTTCATTCCCC	GAAGGTGAGGAAGATCAAGGAAAATAATTGCAGATTTAGAGAGAGAGAGAGAGAAGATGGGAAGCTTCTGCTTTGCGGGGAATGTTGTCCGGCTCGAGGCCACCAATTTGATGAACCCAATTTCAACTCTCAATCAATCCTCTTCCAAACACGCCCTTATGGATATATTTACAAATATATATGTATAGGATCATCTGGTTAGTGTCCTCGGACCAGGCTTCATTCCCCCCAATCACTGCTTCCAGTTCTG	GGAATGTTGTCCGGCTCGAGGCCACCAATTTGATGAACCCAATTTCAACTCTCAATCAATCCTCTTCCAAACACGCCCTTATGGATATATTTACAAATATATATGTATAGGATCATCTGGTTAGTGTCCTCGGACCAGGCTTCATTCCCC	.....(((......))).....................................(((..((((((...((..(((.((((((((..(((.((..(((((.(((.(((..(((((...............................(......)..((((((.((((((........)))))).)))))).)))))..))).))).)))))..)).)))..)))))))).))).))..))))))...))).	((((((..(((.((..(((((.(((.(((..(((((...............................(......)..((((((.((((((........)))))).)))))).)))))..))).))).)))))..)).)))..))))))))	CM009656.1:7386750..7386899:-	zma-miR166l-3p	MIR166	TCGGACCAGGCTTCATTCCTC	21	2
miRNA-14-5p	21	121	4	-2.19382	2.49e-12	Down	8.47e-10	miRNA-14	novel_star	GGAATGTTGTCCGGCTCGAGG	GAAGGTGAGGAAGATCAAGGAAAATAATTGCAGATTTAGAGAGAGAGAGAGAGAAGATGGGAAGCTTCTGCTTTGCGGGGAATGTTGTCCGGCTCGAGGCCACCAATTTGATGAACCCAATTTCAACTCTCAATCAATCCTCTTCCAAACACGCCCTTATGGATATATTTACAAATATATATGTATAGGATCATCTGGTTAGTGTCCTCGGACCAGGCTTCATTCCCCCCAATCACTGCTTCCAGTTCTG	GGAATGTTGTCCGGCTCGAGGCCACCAATTTGATGAACCCAATTTCAACTCTCAATCAATCCTCTTCCAAACACGCCCTTATGGATATATTTACAAATATATATGTATAGGATCATCTGGTTAGTGTCCTCGGACCAGGCTTCATTCCCC	.....(((......))).....................................(((..((((((...((..(((.((((((((..(((.((..(((((.(((.(((..(((((...............................(......)..((((((.((((((........)))))).)))))).)))))..))).))).)))))..)).)))..)))))))).))).))..))))))...))).	((((((..(((.((..(((((.(((.(((..(((((...............................(......)..((((((.((((((........)))))).)))))).)))))..))).))).)))))..)).)))..))))))))	CM009656.1:7386750..7386899:-	osa-miR166d-5p	MIR166	GGAATGTTGTCTGGCTCGAGG	21	1
miRNA-156-3p	21	541161	617	-7.05153	0	Down	0	miRNA-156	novel_mature	TCGGACCAGGCTTCATTCCCC	AAGTGGACTCCATGTCATGTGACCCAAAGAGAGAATCTCTTCTTGTCCTTACATATAAAAGGACCCCATGATAAATAATGCATGCCCAAATCAATCACTCTCTCTTTCTCTCCCCCCTCTCCCTTCCTGTGATGAGTAGTTGAGGGGAACGTCGCCTGGTTCGAAATCATTAATGGGAGGTTCAAACAACTATCTAATGAACGATTTCGGACCAGGCTTCATTCCCCTCAACTTGGAGAAATACCACTAA	GGAACGTCGCCTGGTTCGAAATCATTAATGGGAGGTTCAAACAACTATCTAATGAACGATTTCGGACCAGGCTTCATTCCCC	.(((((.......(((....)))..(((((((((..........((((((........))))))..((((..........))))..............))))))))).(((((...(((((.(.....).)).))).((((((((((((.(..(((((((((((((((.(((.((((.((((.....)))).)))).)))..)))))))))))))))..).)))))))))))).)))))....)))))..	((((.(..(((((((((((((((.(((.((((.((((.....)))).)))).)))..)))))))))))))))..).))))))	CM009676.1:1767286..1767367:-	zma-miR166l-3p	MIR166	TCGGACCAGGCTTCATTCCTC	21	2
miRNA-168-3p	21	556740	796	-6.72498	0	Down	0	miRNA-168	novel_mature	TCGGACCAGGCTTCATTCCCC	ACAGGGAAGGTGTAGAAAGTAAGGACTCTACTTGTCATTTTGACTCACAAAAGAAACTCCCCATCCTCACGTGTATATATAGAGCCCCATGAAAAACATTGCATGGCAAAATCTCTGTTCTGTCTCTGTCTTTCTCATTAACAGTTGCGGGGAATGCTGTCTGGTTCGAGACCATTCATCAGAAGCACAAGCATCGACTGAATAATCTCGGACCAGGCTTCATTCCCCCCAACTTGAGAAATTTGCATTC	GGAATGCTGTCTGGTTCGAGACCATTCATCAGAAGCACAAGCATCGACTGAATAATCTCGGACCAGGCTTCATTCCCC	(((((((.((..((((......((.(((((...(((.....)))..(((...((............))...))).....)))))))(((((..........))))).......))))..)).))))))).(((((((.....(((((.((((((((..(((((((((((((..(((((...((.((....)).))...)))))..)))))))))))))..)))))))).)))))))))))).........	((((((..(((((((((((((..(((((...((.((....)).))...)))))..)))))))))))))..))))))))	CM009677.1:7356226..7356303:+	zma-miR166l-3p	MIR166	TCGGACCAGGCTTCATTCCTC	21	2
miRNA-19-3p	21	556740	796	-6.72498	0	Down	0	miRNA-19	novel_mature	TCGGACCAGGCTTCATTCCCC	CAGGGAAGGTGTAGAAAGTAAGGACTCTACTTGTCATTTTGACTCACCAAAGAAACTCCCCATCCTCACGTACATATACAGCCCCATGAAAATCATTGCATGGCAAAATCAAAATCTCTCTCTCTCTCTCTCTCTCATGAACAGTTGCGGGGAATGCTGTCTGGTTCGAGACCTTTCACCCGAAGTACAAGCATCGTCTGAATGATCTCGGACCAGGCTTCATTCCCCCCAACTTGAGAAATTTGCATTT	GGAATGCTGTCTGGTTCGAGACCTTTCACCCGAAGTACAAGCATCGTCTGAATGATCTCGGACCAGGCTTCATTCCCC	.(((((..(((((....((.((((........((..(((((......)))))..))......)))).)).....)))))....(((((..........)))))...........))))).............(((((.....(((((.((((((((..(((((((((((((.(.((((..(((.((....)).)))..)))).).)))))))))))))..)))))))).))))))))))...........	((((((..(((((((((((((.(.((((..(((.((....)).)))..)))).).)))))))))))))..))))))))	CM009656.1:19169161..19169238:+	zma-miR166l-3p	MIR166	TCGGACCAGGCTTCATTCCTC	21	2
miRNA-210-3p	21	1458	8	-4.78473	1.56e-195	Down	3.33e-193	miRNA-210	novel_mature	TCGGACCAAGCTTCATTCCCC	TTATACGGGTGGTGTCAAAAGTGCCCCCTTTTTTTTCAAGTCATGTGACCAAAGTGAGAATCTTTTCTTGTCCTTGGGTATAAAAGTTAACCCATGACAAATAATGCATGGCCAAATCCAAATTCTCTCTCTCTTGTTGAGGGGAATGTTGTCTGGTGCGAGATCATTCATGTGAAGTTCAAAGCTTCAAACAATTGGTGAATGATTTCGGACCAAGCTTCATTCCCCTCAACTTGCATGACCAGAGTTT	GGAATGTTGTCTGGTGCGAGATCATTCATGTGAAGTTCAAAGCTTCAAACAATTGGTGAATGATTTCGGACCAAGCTTCATTCCCC	......(((.((..(.....)..)))))......(((..(((((((......((.((((((......(((((..(((((..........))))).)))))........(((......))).)))))).)).....(((((((((((((..(..((((.(((((((((((((.((((((.....))))))........))))))))))))).))))..)..)))))))))))))..)))))))..)))...	((((((..(..((((.(((((((((((((.((((((.....))))))........))))))))))))).))))..)..))))))))	CM009681.1:3543960..3544045:-	ppt-miR166j	MIR166	TCCGGACCAGGCTTCATTCCC	21	4
miRNA-25-3p	21	540857	616	-7.05306	0	Down	0	miRNA-25	novel_mature	TCGGACCAGGCTTCATTCCCC	TGGGCTAAAAATAGGTTTGAGGGGAATGTTGGCTGGCTCGAGGCTTTTCTAAGAGAGAGAGAGAGACAAAGTTTTCTTCTCTGAATGCCATATGATAATCTCATGACAAGGCTTCGGACCAGGCTTCATTCCCCTCAACACAAACACAACAACACAACACACCCACATATATATGTATAGATTGCATATATATATATACATGGAATGTGTAAATATGAATCTCCCATCTCTCTCTCTCTCTATATATATA	GGAATGTTGGCTGGCTCGAGGCTTTTCTAAGAGAGAGAGAGAGACAAAGTTTTCTTCTCTGAATGCCATATGATAATCTCATGACAAGGCTTCGGACCAGGCTTCATTCCCC	((((......(((.((((((((((((((..(.((((..(((((((((........((((((..((((...))))..))))))........(((((.....)))))..)))))))))..)))).)..)))))))))))).))...............(((((.(((..((((((((((((.......))))))))))))..)))..)))))...)))......))))........................	((((((..(.((((..(((((((((........((((((..((((...))))..))))))........(((((.....)))))..)))))))))..)))).)..))))))))	CM009658.1:6970841..6970952:-	zma-miR166l-3p	MIR166	TCGGACCAGGCTTCATTCCTC	21	2
miRNA-25-5p	21	1157	16	-3.45113	1.06e-129	Down	2.51e-127	miRNA-25	novel_star	GGAATGTTGGCTGGCTCGAGG	TGGGCTAAAAATAGGTTTGAGGGGAATGTTGGCTGGCTCGAGGCTTTTCTAAGAGAGAGAGAGAGACAAAGTTTTCTTCTCTGAATGCCATATGATAATCTCATGACAAGGCTTCGGACCAGGCTTCATTCCCCTCAACACAAACACAACAACACAACACACCCACATATATATGTATAGATTGCATATATATATATACATGGAATGTGTAAATATGAATCTCCCATCTCTCTCTCTCTCTATATATATA	GGAATGTTGGCTGGCTCGAGGCTTTTCTAAGAGAGAGAGAGAGACAAAGTTTTCTTCTCTGAATGCCATATGATAATCTCATGACAAGGCTTCGGACCAGGCTTCATTCCCC	((((......(((.((((((((((((((..(.((((..(((((((((........((((((..((((...))))..))))))........(((((.....)))))..)))))))))..)))).)..)))))))))))).))...............(((((.(((..((((((((((((.......))))))))))))..)))..)))))...)))......))))........................	((((((..(.((((..(((((((((........((((((..((((...))))..))))))........(((((.....)))))..)))))))))..)))).)..))))))))	CM009658.1:6970841..6970952:-	osa-miR166d-5p	MIR166	GGAATGTTGTCTGGCTCGAGG	21	1
miRNA-26-3p	21	556740	796	-6.72498	0	Down	0	miRNA-26	novel_mature	TCGGACCAGGCTTCATTCCCC	ATATGTGAAGGTTAGGTTGAGAGGAATGTTGTCTGGCTCGAGGTCATGGAGGGTGATTGTTTCTTCTCTCTCTAGAAATTAAGTCCCCCTAGATGATTCTCGGACCAGGCTTCATTCCCCCCAACCAACACTTGCTATTCCCATGTTCATGTTGCACTATGACTTGTTTCTTTGGTGTTAATTTCATCAAGGTCAGTATACATACGTATATATATTTGTGTGTGTTTGCCATCTTACTATATATCTTAGA	GGAATGTTGTCTGGCTCGAGGTCATGGAGGGTGATTGTTTCTTCTCTCTCTAGAAATTAAGTCCCCCTAGATGATTCTCGGACCAGGCTTCATTCCCC	....(..(..(((.(((((.(.((((((..((((((..(((((((((..((((.((((((((((.........))))))..)))).))))..)))).)))))..))))))..)))))).).))))))))..)..).....................(((.((..(((..((((((((.......))))))))...(((.(((((((((........))))))))).))).........)))..)).))).	((((((..((((((..(((((((((..((((.((((((((((.........))))))..)))).))))..)))).)))))..))))))..)))))).)	CM009658.1:6970602..6970699:-	zma-miR166l-3p	MIR166	TCGGACCAGGCTTCATTCCTC	21	2
miRNA-39-5p	21	3853	1359	1.22161	1.88e-268	Up	3.83e-266	miRNA-39	novel_star	GGGATGTTGGCTGGCTCGATG	TCCCATATGGAAGAGTTTGAGGGGGATGTTGGCTGGCTCGATGGATTCACAGGAGGTTAATGCTTGAGTGAATTCATCGGACCAGGCTTCATTCCTCTCAAACAACGCTCTTCATCTCGC	GGGATGTTGGCTGGCTCGATGGATTCACAGGAGGTTAATGCTTGAGTGAATTCATCGGACCAGGCTTCATTCCTC	.........(((((((((((((((((((..(.((((..((((((((((((..(((.......)))..))))))))))))..)))).)..)))))))))))).....))))))).......	((((((..(.((((..((((((((((((..(((.......)))..))))))))))))..)))).)..))))))))	CM009659.1:12728626..12728700:-	osa-miR166h-5p	MIR166	GGAATGTTGGCTGGCTCGAGG	21	5
miRNA-44-3p	21	540857	616	-7.05306	0	Down	0	miRNA-44	novel_mature	TCGGACCAGGCTTCATTCCCC	TTGGGATAAAAATAGGTTGAGGGGAATGTTGGCTGGCTCGAGGCTTTTCTAAGAGATAGAGACAAAGTTTTCTTCTCTGAATGCCATATGATTATCTTATGACAAAGGCTTCGGACCAGGCTTCATTCCCCTCAACACAACACAACAAACCCACACATATATATGTATAGATGACATATATATTACATAGAGTGTGTAAATATGAATCTCCCATCTCTCTCTCTATACGTGAAGGTTACGTTGAGAGGAA	GGAATGTTGGCTGGCTCGAGGCTTTTCTAAGAGATAGAGACAAAGTTTTCTTCTCTGAATGCCATATGATTATCTTATGACAAAGGCTTCGGACCAGGCTTCATTCCCC	.(((((.....(((.(((((((((((((..(.((((..((((((((((...(((((..(((((...)))))..)))))......((((.(.....).))))..))))))))))..)))).)..)))))))))))))...............(((((((((((((((.......))))))))))........)))))....))).....)))))..((.(((((...((((((...)))))).))))))).	((((((..(.((((..((((((((((...(((((..(((((...)))))..)))))......((((.(.....).))))..))))))))))..)))).)..))))))))	CM009660.1:9056971..9057079:-	zma-miR166l-3p	MIR166	TCGGACCAGGCTTCATTCCTC	21	2
miRNA-44-5p	21	1157	16	-3.45113	1.06e-129	Down	2.51e-127	miRNA-44	novel_star	GGAATGTTGGCTGGCTCGAGG	TTGGGATAAAAATAGGTTGAGGGGAATGTTGGCTGGCTCGAGGCTTTTCTAAGAGATAGAGACAAAGTTTTCTTCTCTGAATGCCATATGATTATCTTATGACAAAGGCTTCGGACCAGGCTTCATTCCCCTCAACACAACACAACAAACCCACACATATATATGTATAGATGACATATATATTACATAGAGTGTGTAAATATGAATCTCCCATCTCTCTCTCTATACGTGAAGGTTACGTTGAGAGGAA	GGAATGTTGGCTGGCTCGAGGCTTTTCTAAGAGATAGAGACAAAGTTTTCTTCTCTGAATGCCATATGATTATCTTATGACAAAGGCTTCGGACCAGGCTTCATTCCCC	.(((((.....(((.(((((((((((((..(.((((..((((((((((...(((((..(((((...)))))..)))))......((((.(.....).))))..))))))))))..)))).)..)))))))))))))...............(((((((((((((((.......))))))))))........)))))....))).....)))))..((.(((((...((((((...)))))).))))))).	((((((..(.((((..((((((((((...(((((..(((((...)))))..)))))......((((.(.....).))))..))))))))))..)))).)..))))))))	CM009660.1:9056971..9057079:-	osa-miR166d-5p	MIR166	GGAATGTTGTCTGGCTCGAGG	21	1
miRNA-45-3p	21	556740	796	-6.72498	0	Down	0	miRNA-45	novel_mature	TCGGACCAGGCTTCATTCCCC	ATACGTGAAGGTTACGTTGAGAGGAACGTTGTCTGGCTCGAGGTCATAGAGGGTGATTGATTTTTCTCTCTCTAAAAATTAAGTCCCCTAGATGATTCTCGGACCAGGCTTCATTCCCCCCAACCAACACTTGCAATGCCCGTGTTCATGTTGCAGTACTACTAGTTTCTTTGGTGTTAATTTCATCAAGGTCAGTATACATTTATATGTGTGTATATATATATATAGAATGGAATTGTAGTGTCTTTGG	GGAACGTTGTCTGGCTCGAGGTCATAGAGGGTGATTGATTTTTCTCTCTCTAAAAATTAAGTCCCCTAGATGATTCTCGGACCAGGCTTCATTCCCC	......((((.....((((.(.((((.(..((((((..(((((((((..((((.(((((((((((........))))))).))))))))..)))).)))))..))))))..).)))).).))))..(((((.(((((..((((............(((.((((.(...((((((((.......)))))))).)))))))).((((((((((((....)))))))))))))))).))))))))))))))..	((((.(..((((((..(((((((((..((((.(((((((((((........))))))).))))))))..)))).)))))..))))))..).)))).)	CM009660.1:9056759..9056855:-	zma-miR166l-3p	MIR166	TCGGACCAGGCTTCATTCCTC	21	2
miRNA-45-5p	21	591	13	-2.78153	8.01e-57	Down	2.22e-54	miRNA-45	novel_star	GGAACGTTGTCTGGCTCGAGG	ATACGTGAAGGTTACGTTGAGAGGAACGTTGTCTGGCTCGAGGTCATAGAGGGTGATTGATTTTTCTCTCTCTAAAAATTAAGTCCCCTAGATGATTCTCGGACCAGGCTTCATTCCCCCCAACCAACACTTGCAATGCCCGTGTTCATGTTGCAGTACTACTAGTTTCTTTGGTGTTAATTTCATCAAGGTCAGTATACATTTATATGTGTGTATATATATATATAGAATGGAATTGTAGTGTCTTTGG	GGAACGTTGTCTGGCTCGAGGTCATAGAGGGTGATTGATTTTTCTCTCTCTAAAAATTAAGTCCCCTAGATGATTCTCGGACCAGGCTTCATTCCCC	......((((.....((((.(.((((.(..((((((..(((((((((..((((.(((((((((((........))))))).))))))))..)))).)))))..))))))..).)))).).))))..(((((.(((((..((((............(((.((((.(...((((((((.......)))))))).)))))))).((((((((((((....)))))))))))))))).))))))))))))))..	((((.(..((((((..(((((((((..((((.(((((((((((........))))))).))))))))..)))).)))))..))))))..).)))).)	CM009660.1:9056759..9056855:-	ath-miR166a-5p	MIR166	GGACTGTTGTCTGGCTCGAGG	21	5
miRNA-53-3p	21	536925	608	-7.06139	0	Down	0	miRNA-53	novel_mature	TCGGACCAGGCTTCATTCCCC	GAAGGGAGCTTCTCTTTTGAGGGGAATGTTGTCTGGCTCGAGAACCTCTGCTTGATCCGTTTTTCTTGCAGATCTGTACCCTTTCGATCGACGAGATCATGCGTTCGTGTTGTCGGACCAGGCTTCATTCCCCCCAATGACTGCTTCCAACAGATGACCCCGCCCCGCGCTTGATTTGAAACCAATATGAGTTTTTTTGTATGACTCAAATCTGTTTTTTTTGTCCGTTTTGGGAATCCTTTGGCAGTTT	GGAATGTTGTCTGGCTCGAGAACCTCTGCTTGATCCGTTTTTCTTGCAGATCTGTACCCTTTCGATCGACGAGATCATGCGTTCGTGTTGTCGGACCAGGCTTCATTCCCC	...((((((...((..(((.((((((((..((((((..(((.((((..(((.(((((((((..((.((((....)))).......))..)))).))))).)))...).))).)))..))))))..)))))))).))).))..))))))..((((.((.((((....(((..(((...(((((..((.((((((.........)))))).))..)))))..)))..)))..))))..)).)))).......	((((((..((((((..(((.((((..(((.(((((((((..((.((((....)))).......))..)))).))))).)))...).))).)))..))))))..))))))))	CM009661.1:303432..303542:-	zma-miR166l-3p	MIR166	TCGGACCAGGCTTCATTCCTC	21	2
miRNA-53-5p	21	907	30	-2.19303	9.59e-66	Down	2.63e-63	miRNA-53	novel_star	GGAATGTTGTCTGGCTCGAGA	GAAGGGAGCTTCTCTTTTGAGGGGAATGTTGTCTGGCTCGAGAACCTCTGCTTGATCCGTTTTTCTTGCAGATCTGTACCCTTTCGATCGACGAGATCATGCGTTCGTGTTGTCGGACCAGGCTTCATTCCCCCCAATGACTGCTTCCAACAGATGACCCCGCCCCGCGCTTGATTTGAAACCAATATGAGTTTTTTTGTATGACTCAAATCTGTTTTTTTTGTCCGTTTTGGGAATCCTTTGGCAGTTT	GGAATGTTGTCTGGCTCGAGAACCTCTGCTTGATCCGTTTTTCTTGCAGATCTGTACCCTTTCGATCGACGAGATCATGCGTTCGTGTTGTCGGACCAGGCTTCATTCCCC	...((((((...((..(((.((((((((..((((((..(((.((((..(((.(((((((((..((.((((....)))).......))..)))).))))).)))...).))).)))..))))))..)))))))).))).))..))))))..((((.((.((((....(((..(((...(((((..((.((((((.........)))))).))..)))))..)))..)))..))))..)).)))).......	((((((..((((((..(((.((((..(((.(((((((((..((.((((....)))).......))..)))).))))).)))...).))).)))..))))))..))))))))	CM009661.1:303432..303542:-	aly-miR165a-5p	MIR166	GAATGTTGTCTGGATCGAGG	20	3
miRNA-57-5p	21	106	113	2.8173	1.41e-71	Up	3.84e-69	miRNA-57	novel_star	GGAATGAAGTTTGATCCAAGA	TTTTGTTGAAGAAAGGAAAAGAGGGTGTCTGGAATGAAGTTTGATCCAAGATCCTAATGAATTCCATTAATTTGTTCAATTTGTTTTTTTTTATTTTAATTTTCTTCTCCTTTGATATTCATAAGTAATTGCTGTTATTGGATGATCTCGGACCAGGCTTCATTCCTCACACCAACCTTTCCTGGGATATTAAAACACAACAGATCATAGTTAAGGTAATTAGTTCTCATTACCTTTATCAAGTTGATTA	GGAATGAAGTTTGATCCAAGATCCTAATGAATTCCATTAATTTGTTCAATTTGTTTTTTTTTATTTTAATTTTCTTCTCCTTTGATATTCATAAGTAATTGCTGTTATTGGATGATCTCGGACCAGGCTTCATTCCTC	...(((((.....((((((.(..(((((..(((((((((((((.(((.(((((.(((((.....)))))......................................(((..(((((..((........)).)))))..))).))))).))).)))))))))))))..)))))..).)))))).(..........).)))))(((((.....((((((((........))))))))........))))).	(((((((((((((.(((.(((((.(((((.....)))))......................................(((..(((((..((........)).)))))..))).))))).))).)))))))))))))..	CM009661.1:18052318..18052455:+	osa-miR166i-5p	MIR166	AATGCAGTTTGATCCAAGATC	21	5
miRNA-86-3p	21	541161	617	-7.05153	0	Down	0	miRNA-86	novel_mature	TCGGACCAGGCTTCATTCCCC	ATGCTAGGGGTGGTGTATAAAGTGGACTCCATGTCATGTGACCCAAACAAAGGATCTCTTGTTGTCCTTGCATATAAAAGGAAACCATGAAAAATAATGCATGCCCAAATCAATCAATCTCTCTCTTTGTGATGAATGGTTGAGGGGAACGTCGTCTGGTTCGAAATCATGCATGAGAGGTTCAAACAACCATTTATTGAACGATTTCGGACCAGGCTTCATTCCCCTCAACTTGAAGAAACACCACTAA	GGAACGTCGTCTGGTTCGAAATCATGCATGAGAGGTTCAAACAACCATTTATTGAACGATTTCGGACCAGGCTTCATTCCCC	........((((((((.....((((..(((..(((....))).......((((((........))))))..........)))..)))).....................(((.(((.((.(.......).)))))..((((((((((((.(..(((((((((((((((...((((((.((((.....)))).)))).))...)))))))))))))))..).)))))))))))))))....))))))))..	((((.(..(((((((((((((((...((((((.((((.....)))).)))).))...)))))))))))))))..).))))))	CM009666.1:17397897..17397978:+	zma-miR166l-3p	MIR166	TCGGACCAGGCTTCATTCCTC	21	2
miRNA-97-3p	21	536915	608	-7.06136	0	Down	0	miRNA-97	novel_mature	TCGGACCAGGCTTCATTCCCC	AGGAAGCTTTGATCTTTTGAGGGGAATGTTGTCTGGCTCGAGGCCACAACCCAGATCTATACATACTAATCTGATTTAATATTTAATTTAGTATATATACAGATCCGTCTTATCTCAGATCAAGTGATTGTGTCGTCGGACCAGGCTTCATTCCCCCCAATTGTTGCTTCCATCCATCCGATTACACTCCGGATCAGTTGAGTTTTCTCCTCTCTCTCTCTCTCTCTCTCTCTCTCTCTCAATTTCTTTT	GGAATGTTGTCTGGCTCGAGGCCACAACCCAGATCTATACATACTAATCTGATTTAATATTTAATTTAGTATATATACAGATCCGTCTTATCTCAGATCAAGTGATTGTGTCGTCGGACCAGGCTTCATTCCCC	.((((((......(..(((.((((((((..((((((..(((.(.(((((....((((((((.(((((((..(((........)))..))))))).)))..))))).((((......)))).......))))).).)))..))))))..)))))))).)))..)..))))))....(((((.........))))).(((((((...................................)))))))......	((((((..((((((..(((.(.(((((....((((((((.(((((((..(((........)))..))))))).)))..))))).((((......)))).......))))).).)))..))))))..))))))))	CM009667.1:2611543..2611676:+	zma-miR166l-3p	MIR166	TCGGACCAGGCTTCATTCCTC	21	2
miRNA-99-3p	21	1364	528	1.35581	4.78e-125	Up	1.16e-122	miRNA-99	novel_mature	TCGGACCAGGCTTCATTCTCC	GGGGTGGCGTCAAAAGTGGGCTCTTTTTTTTATTTTTTAAGTCGTGACCAAAGTGACAATCTTTTCTTGTCCTTGGGTACAAAAGGTAACCCATGACAAATAATGCATGGCCAAATCCAAAACTCTCTCTCTTGTAGAAGGGAATGTTGTCTGGTGCGAGGCCATTCATGCGAAGCTCAAAGCTTCAACCACAATTAGTGAATGATTTCGGACCAGGCTTCATTCTCCTCAACTTGCATTGCCAGAGTTT	GGAATGTTGTCTGGTGCGAGGCCATTCATGCGAAGCTCAAAGCTTCAACCACAATTAGTGAATGATTTCGGACCAGGCTTCATTCTCC	(((.((((((((....(((..((.....((((.....))))....)))))...)))).........(((((..(((((((.....)).))))).)))))..........))))..))).(((((((..(...(((((.((((((((..(((((((.((((..(((((((..(((((.....)))))...........)))))))..)))).)))))))..))))).)))....)))))..)..)))))))	((((((..(((((((.((((..(((((((..(((((.....)))))...........)))))))..)))).)))))))..))))).))	CM009668.1:845057..845144:-	ath-miR166a-3p	MIR166	TCGGACCAGGCTTCATTCCCC	21	3
miRNA-116-3p	23	106	38	1.24505	9.76e-12	Up	3.33e-09	miRNA-116	novel_star	GGTCATGCTCTGACAGCCTCACT	ATAAAGTCTGCAGGGGAATAAGTGAAGCTGCCAGCATGATCTAGCCTTGGTTAGAGAGAGACAAATAAAAGAGAGAGAGAGAGAGAGATGAGAACTAACCCTAGCTAGGTCATGCTCTGACAGCCTCACTCCTTCTCCAATGGGGACCCAAACAGATTCCGAACGTGTCCTCCTATTCTCAAAAAAGTGGAAACAAAATACAGAAAATCCACTGTAAGTATATTCCTTTCCCTATGATATTTCAATGTCT	TGAAGCTGCCAGCATGATCTAGCCTTGGTTAGAGAGAGACAAATAAAAGAGAGAGAGAGAGAGAGATGAGAACTAACCCTAGCTAGGTCATGCTCTGACAGCCTCACT	....((((((..((((((..(((((.(((((.(((((((((((((...((((((........................................))))))...)))))))))))))..).)))).)))))..))))))..(((....)))..))))))..(((.(((((..................((....))...(((((........)))))...................)))))))).......	(((.(((((.(((((((((((((...((((((........................................))))))...)))))))))))))..).)))).)))))	CM009670.1:15051108..15051215:-	stu-miR167c-3p	MIR167_1	GGTCATGCTCGGACAGCCTCACT	23	1
miRNA-116-5p	21	105026	1232	-3.68856	0	Down	0	miRNA-116	novel_mature	TGAAGCTGCCAGCATGATCTA	ATAAAGTCTGCAGGGGAATAAGTGAAGCTGCCAGCATGATCTAGCCTTGGTTAGAGAGAGACAAATAAAAGAGAGAGAGAGAGAGAGATGAGAACTAACCCTAGCTAGGTCATGCTCTGACAGCCTCACTCCTTCTCCAATGGGGACCCAAACAGATTCCGAACGTGTCCTCCTATTCTCAAAAAAGTGGAAACAAAATACAGAAAATCCACTGTAAGTATATTCCTTTCCCTATGATATTTCAATGTCT	TGAAGCTGCCAGCATGATCTAGCCTTGGTTAGAGAGAGACAAATAAAAGAGAGAGAGAGAGAGAGATGAGAACTAACCCTAGCTAGGTCATGCTCTGACAGCCTCACT	....((((((..((((((..(((((.(((((.(((((((((((((...((((((........................................))))))...)))))))))))))..).)))).)))))..))))))..(((....)))..))))))..(((.(((((..................((....))...(((((........)))))...................)))))))).......	(((.(((((.(((((((((((((...((((((........................................))))))...)))))))))))))..).)))).)))))	CM009670.1:15051108..15051215:-	ptc-miR167h-5p	MIR167_1	TGAAGCTGCCAACATGATCTG	21	2
miRNA-117-3p	20	360	295	2.43776	3.98e-154	Up	8.85e-152	miRNA-117	novel_star	GATCATGTGGGAGCTTCACC	GCTTATCATGCACCACTAGCAGTTGAAGCTGCCAGCATGATCTAAACTTCCCTTTCTCTCTCAAGGAAAGCTGAGATCATGTGGGAGCTTCACCTGATGATGGAATCATGAGAAAC	TGAAGCTGCCAGCATGATCTAAACTTCCCTTTCTCTCTCAAGGAAAGCTGAGATCATGTGGGAGCTTCACC	.....(((((..(((.((.(((.(((((((.(((.((((((((...(((.((((........)))).)))...))))))))))).))))))).))).)).)))...))))).....	(((((((.(((.((((((((...(((.((((........)))).)))...))))))))))).))))))).)	CM009670.1:15043914..15043984:-	mtr-miR167b-3p	MIR167_1	GATCATGTTGGAGCTTCACC	20	1
miRNA-117-5p	21	131943	1304	-3.93579	0	Down	0	miRNA-117	novel_mature	TGAAGCTGCCAGCATGATCTA	GCTTATCATGCACCACTAGCAGTTGAAGCTGCCAGCATGATCTAAACTTCCCTTTCTCTCTCAAGGAAAGCTGAGATCATGTGGGAGCTTCACCTGATGATGGAATCATGAGAAAC	TGAAGCTGCCAGCATGATCTAAACTTCCCTTTCTCTCTCAAGGAAAGCTGAGATCATGTGGGAGCTTCACC	.....(((((..(((.((.(((.(((((((.(((.((((((((...(((.((((........)))).)))...))))))))))).))))))).))).)).)))...))))).....	(((((((.(((.((((((((...(((.((((........)))).)))...))))))))))).))))))).)	CM009670.1:15043914..15043984:-	ptc-miR167h-5p	MIR167_1	TGAAGCTGCCAACATGATCTG	21	2
miRNA-157-3p	23	10	9	2.57304	6.56e-09	Up	2.29e-06	miRNA-157	novel_star	GGTCATGCTGTAGCAGCCTCACT	GAAAAGTCTACAGGGGAATAAGTGAAGCTGCCAGCATGATCTAGCCTTGGTTAGAGAGAGGAAGAGAGAGAGAGACTCTCTTATTATAACTACTAACCCTAGCTAGGTCATGCTGTAGCAGCCTCACTCCTTCCCCTTTGGGGACCCAACAGGGATTTCAAATATCCTTCCGTCTATTCTCATAAAGAGAAACAGATAAATCACTGTAAGTATATTCTGCTTTCTCAACTTTCTTATCGCTGGGTTTGTG	TGAAGCTGCCAGCATGATCTAGCCTTGGTTAGAGAGAGGAAGAGAGAGAGAGACTCTCTTATTATAACTACTAACCCTAGCTAGGTCATGCTGTAGCAGCCTCACT	.......(((.(((((((..(((((.(((((((((((((((((((...((((((((....((.(((((((.....))))))).))....)).))))))...))))))))))))))..))))).)))))..))))))).))).((((((..((((((.......)))))).................((((((((((......((.....))....)))).))))))..............))))))....	(((.(((((((((((((((((((...((((((((....((.(((((((.....))))))).))....)).))))))...))))))))))))))..))))).)))))	CM009676.1:1486947..1487052:+	osa-miR167c-3p	MIR167_1	GGTCATGCTGCGGCAGCCTCACT	23	2
miRNA-157-5p	21	105026	1232	-3.68856	0	Down	0	miRNA-157	novel_mature	TGAAGCTGCCAGCATGATCTA	GAAAAGTCTACAGGGGAATAAGTGAAGCTGCCAGCATGATCTAGCCTTGGTTAGAGAGAGGAAGAGAGAGAGAGACTCTCTTATTATAACTACTAACCCTAGCTAGGTCATGCTGTAGCAGCCTCACTCCTTCCCCTTTGGGGACCCAACAGGGATTTCAAATATCCTTCCGTCTATTCTCATAAAGAGAAACAGATAAATCACTGTAAGTATATTCTGCTTTCTCAACTTTCTTATCGCTGGGTTTGTG	TGAAGCTGCCAGCATGATCTAGCCTTGGTTAGAGAGAGGAAGAGAGAGAGAGACTCTCTTATTATAACTACTAACCCTAGCTAGGTCATGCTGTAGCAGCCTCACT	.......(((.(((((((..(((((.(((((((((((((((((((...((((((((....((.(((((((.....))))))).))....)).))))))...))))))))))))))..))))).)))))..))))))).))).((((((..((((((.......)))))).................((((((((((......((.....))....)))).))))))..............))))))....	(((.(((((((((((((((((((...((((((((....((.(((((((.....))))))).))....)).))))))...))))))))))))))..))))).)))))	CM009676.1:1486947..1487052:+	ptc-miR167h-5p	MIR167_1	TGAAGCTGCCAACATGATCTG	21	2
miRNA-158-3p	20	3	32	6.14008	6.78e-33	Up	2.08e-30	miRNA-158	novel_star	GATCATGTGGTAGCTTCACC	CTCTCTCATGTGCTACTAGCAGTTGAAGCTGCCAGCATGATCTAAACTTCTCTCTCAAAGGTCAAGGAAGGATCAGATCATGTGGTAGCTTCACCTGTTGATGGCATCATGAAAACCCTAATCAAGGCTTTTGAGAACAATTCTTGTAAAATTTTATTATTTTTTTTTTCCTTCATTTGGTTTGAATTGAGCATTTCTTCTCAAAAACACACAAAAAACCTTGTTTTTTTTCCCAATTATTCTCAATATT	TGAAGCTGCCAGCATGATCTAAACTTCTCTCTCAAAGGTCAAGGAAGGATCAGATCATGTGGTAGCTTCACC	.....((((((((((.((((((.(((((((((((.((((((((...(((((..((....))....)))))....))))))))))))))))))).)))))).))))).)))))....(((.....)))...(((((((..........(((((......))))).............((((......(((((........)))))........(((((((...)))))))...))))...)))))))....	(((((((((((.((((((((...(((((..((....))....)))))....))))))))))))))))))).)	CM009676.1:1492977..1493048:+	stu-miR167d-3p	MIR167_1	GATCATGTGGTTGCTTCACC	20	1
miRNA-158-5p	21	131943	1304	-3.93579	0	Down	0	miRNA-158	novel_mature	TGAAGCTGCCAGCATGATCTA	CTCTCTCATGTGCTACTAGCAGTTGAAGCTGCCAGCATGATCTAAACTTCTCTCTCAAAGGTCAAGGAAGGATCAGATCATGTGGTAGCTTCACCTGTTGATGGCATCATGAAAACCCTAATCAAGGCTTTTGAGAACAATTCTTGTAAAATTTTATTATTTTTTTTTTCCTTCATTTGGTTTGAATTGAGCATTTCTTCTCAAAAACACACAAAAAACCTTGTTTTTTTTCCCAATTATTCTCAATATT	TGAAGCTGCCAGCATGATCTAAACTTCTCTCTCAAAGGTCAAGGAAGGATCAGATCATGTGGTAGCTTCACC	.....((((((((((.((((((.(((((((((((.((((((((...(((((..((....))....)))))....))))))))))))))))))).)))))).))))).)))))....(((.....)))...(((((((..........(((((......))))).............((((......(((((........)))))........(((((((...)))))))...))))...)))))))....	(((((((((((.((((((((...(((((..((....))....)))))....))))))))))))))))))).)	CM009676.1:1492977..1493048:+	ptc-miR167h-5p	MIR167_1	TGAAGCTGCCAACATGATCTG	21	2
miRNA-167-5p	21	131943	1304	-3.93579	0	Down	0	miRNA-167	novel_mature	TGAAGCTGCCAGCATGATCTA	GTTAACGTGCGCCCACTATCAGTTGAAGCTGCCAGCATGATCTAAACCTCCCTCCCTTTGTTGAGGAAAGATCAGATCATATGGTAGCTTCATCTGTTGTTGGTGACACGAAAAAA	TGAAGCTGCCAGCATGATCTAAACCTCCCTCCCTTTGTTGAGGAAAGATCAGATCATATGGTAGCTTCATC	.....((((((((.((...(((.(((((((((((..(((((((.......((((........)))).......))))))).))))))))))).)))..)).)))).))))......	(((((((((((..(((((((.......((((........)))).......))))))).))))))))))).)	CM009677.1:4573673..4573743:+	ptc-miR167h-5p	MIR167_1	TGAAGCTGCCAACATGATCTG	21	2
miRNA-200-5p	22	6160	133	-2.80839	0	Down	0	miRNA-200	novel_mature	TAAAGCTGCCAGCATGATCTGG	ATTATATGTTGGTTTGAGAGGTTAAAGCTGCCAGCATGATCTGGTGTGACCAAACCCATGTTTTTTTTTTCTTTTCTTTTTCTTGCTCCAATAATTTATGGACCTAAATACTGTAGATTTCGATCATTTCGGTCCAAAATTCTTGAGTGAGATTTGAGTGTATTGAGTCAAAAAAGTGTTCGATCGACATGGGTTTAATCAGGTCATGTTGCAGCTTCAATCACTCACTCACCAACAATATTGGGAAGAT	TAAAGCTGCCAGCATGATCTGGTGTGACCAAACCCATGTTTTTTTTTTCTTTTCTTTTTCTTGCTCCAATAATTTATGGACCTAAATACTGTAGATTTCGATCATTTCGGTCCAAAATTCTTGAGTGAGATTTGAGTGTATTGAGTCAAAAAAGTGTTCGATCGACATGGGTTTAATCAGGTCATGTTGCAGCTTCAAT	......(((((((.((((.((((.(((((((.(((((((((((((......(((((((((((.............(((..(((..(((.((.(((((.((((((.((((......(((....))))))).))))))))))).)))))..)))...)))...((((((.((......)))))))).))))))))))).)))))))))))))))))))).)))).))))...))))))).............	(.(((((((.(((((((((((((......(((((((((((.............(((..(((..(((.((.(((((.((((((.((((......(((....))))))).))))))))))).)))))..)))...)))...((((((.((......)))))))).))))))))))).)))))))))))))))))))).)))	CM009680.1:2231276..2231474:-	gra-miR167c	MIR167_1	TCAGATGAAGCTGCCAGCATGA	22	12
miRNA-20-3p	20	3	32	6.14008	6.78e-33	Up	2.08e-30	miRNA-20	novel_star	GATCATGTGGTAGCTTCACC	GTTAACGTGCGCCCACTATCAGTTGAAGCTGCCAGCATGATCTAAACCTCCCTCCCTTTGTTGAGGAAAGATCAGATCATGTGGTAGCTTCACCTGTTGTTGGTGACACGAAAAAACCCTAATTTTACCCTAGCCCTAATCCCTCTCTCTCTCTCTCACTCACACACACATCCTCATAAAATCCCTAAAAAGGTATGTACTGATCTTCTTGCGATCTCTTATGTGGTTTGCATCTGGGTATTTATGCTTT	TGAAGCTGCCAGCATGATCTAAACCTCCCTCCCTTTGTTGAGGAAAGATCAGATCATGTGGTAGCTTCACC	.....((((((((.((...(((.(((((((((((.((((((((.......((((........)))).......))))))))))))))))))).)))..)).)))).))))................................................................((((((..(((....(((.((((((..((((.......))))...)))))).)))......)))..))))))....	(((((((((((.((((((((.......((((........)))).......))))))))))))))))))).)	CM009656.1:19748108..19748178:-	stu-miR167d-3p	MIR167_1	GATCATGTGGTTGCTTCACC	20	1
miRNA-20-5p	21	131943	1304	-3.93579	0	Down	0	miRNA-20	novel_mature	TGAAGCTGCCAGCATGATCTA	GTTAACGTGCGCCCACTATCAGTTGAAGCTGCCAGCATGATCTAAACCTCCCTCCCTTTGTTGAGGAAAGATCAGATCATGTGGTAGCTTCACCTGTTGTTGGTGACACGAAAAAACCCTAATTTTACCCTAGCCCTAATCCCTCTCTCTCTCTCTCACTCACACACACATCCTCATAAAATCCCTAAAAAGGTATGTACTGATCTTCTTGCGATCTCTTATGTGGTTTGCATCTGGGTATTTATGCTTT	TGAAGCTGCCAGCATGATCTAAACCTCCCTCCCTTTGTTGAGGAAAGATCAGATCATGTGGTAGCTTCACC	.....((((((((.((...(((.(((((((((((.((((((((.......((((........)))).......))))))))))))))))))).)))..)).)))).))))................................................................((((((..(((....(((.((((((..((((.......))))...)))))).)))......)))..))))))....	(((((((((((.((((((((.......((((........)))).......))))))))))))))))))).)	CM009656.1:19748108..19748178:-	ptc-miR167h-5p	MIR167_1	TGAAGCTGCCAACATGATCTG	21	2
miRNA-209-3p	23	107	38	1.2315	1.32e-11	Up	4.52e-09	miRNA-209	novel_star	GGTCATGCTCTGACAGCCTCACT	AAAAAGTCTTCAGGGGAATAAGTGAAGCTGCCAGCATGATCTAGCCTTGGTTAGAGAAAGCGTGTGAAGGAGATCTAACCCTAGCTAGGTCATGCTCTGACAGCCTCACTTCTTCTCCATATGGGGACCCAAACAGATTCCTAACAACAAAATACGTAAGTATATTCCTTTCCCTATGATATATCAATATTTAGTTTGCTTTCTAAACTTTTTAATTGAGTATGTTTCTCTCTTTGCCCATATCACTATA	TGAAGCTGCCAGCATGATCTAGCCTTGGTTAGAGAAAGCGTGTGAAGGAGATCTAACCCTAGCTAGGTCATGCTCTGACAGCCTCACT	....(((.....((((((.((((((.(((((.(((((((((((((...(((((((.....(.(....).)...)))))))...)))))))))))))..).)))).)))))).)))))).((((((....((((.(((..............((((....))))..............(((((((((((....((((((.....)))))).....))))).))))))..))).))))))))))..)))...	(((.(((((.(((((((((((((...(((((((.....(.(....).)...)))))))...)))))))))))))..).)))).)))))	CM009681.1:3083044..3083131:+	stu-miR167c-3p	MIR167_1	GGTCATGCTCGGACAGCCTCACT	23	1
miRNA-209-5p	21	105026	1232	-3.68856	0	Down	0	miRNA-209	novel_mature	TGAAGCTGCCAGCATGATCTA	AAAAAGTCTTCAGGGGAATAAGTGAAGCTGCCAGCATGATCTAGCCTTGGTTAGAGAAAGCGTGTGAAGGAGATCTAACCCTAGCTAGGTCATGCTCTGACAGCCTCACTTCTTCTCCATATGGGGACCCAAACAGATTCCTAACAACAAAATACGTAAGTATATTCCTTTCCCTATGATATATCAATATTTAGTTTGCTTTCTAAACTTTTTAATTGAGTATGTTTCTCTCTTTGCCCATATCACTATA	TGAAGCTGCCAGCATGATCTAGCCTTGGTTAGAGAAAGCGTGTGAAGGAGATCTAACCCTAGCTAGGTCATGCTCTGACAGCCTCACT	....(((.....((((((.((((((.(((((.(((((((((((((...(((((((.....(.(....).)...)))))))...)))))))))))))..).)))).)))))).)))))).((((((....((((.(((..............((((....))))..............(((((((((((....((((((.....)))))).....))))).))))))..))).))))))))))..)))...	(((.(((((.(((((((((((((...(((((((.....(.(....).)...)))))))...)))))))))))))..).)))).)))))	CM009681.1:3083044..3083131:+	ptc-miR167h-5p	MIR167_1	TGAAGCTGCCAACATGATCTG	21	2
miRNA-48-5p	21	90475	1196	-3.51619	0	Down	0	miRNA-48	novel_mature	TGAAGCTGCCAGCATGATCTG	CTTATCATGCACCATAGGTAGTTGAAGCTGCCAGCATGATCTGAGCTTTCCTAAAACAGGAAAGAATAGATCATGTGGTTGCTTCACCTGTCAATGTTAGCATGGAAAAC	TGAAGCTGCCAGCATGATCTGAGCTTTCCTAAAACAGGAAAGAATAGATCATGTGGTTGCTTCACC	....((((((..(((.(..((.((((((.((((.(((((((((..(((((((.....)))))))..))))))))))))).)))))).))..).)))...)))))).....	((((((.((((.(((((((((..(((((((.....)))))))..))))))))))))).)))))).)	CM009660.1:12311756..12311821:+	tae-miR167b	MIR167_1	TGAAGCTGACAGCATGATCTA	21	2
miRNA-67-3p	21	62909	3750	-1.34326	0	Down	0	miRNA-66	novel_mature	TGAAGCTGCCAGCATGATCTT	CATATCATGCACCATAGGTAGTTGAAGCTGCCAGCATGATCTTAGCTTTTCTAAACCGGGAAAGAATAGATCATGTGGCTGCTTCACCTGTCAATGGGAGCATGGAAAAC	TGAAGCTGCCAGCATGATCTTAGCTTTTCTAAACCGGGAAAGAATAGATCATGTGGCTGCTTCACC	....((((((.((((.(..((.((((((.((((.((((((((...(((((((.....)))))))...)))))))))))).)))))).))..).))))..)))))).....	((((((.((((.((((((((...(((((((.....)))))))...)))))))))))).)))))).)	CM009663.1:2005467..2005532:-	ptc-miR167h-5p	MIR167_1	TGAAGCTGCCAACATGATCTG	21	2
miRNA-87-5p	21	131576	1300	-3.9362	0	Down	0	miRNA-87	novel_mature	TGAAGCTGCCAGCATGATCTA	ATGATCATGTGCTACTAGCAGGTGAAGCTGCCAGCATGATCTAAACTTCTCTCAAAGGTTAAGGAAGGATCAGATCATCTGGTAGTTTCACCTGTTGATGGCCTCATGAAAAAA	TGAAGCTGCCAGCATGATCTAAACTTCTCTCAAAGGTTAAGGAAGGATCAGATCATCTGGTAGTTTCACC	....(((((.((((.(((((((((((((((((((.(((((((...(((((............)))))....)))))))))))))))))))))))))).))))..))))).....	((((((((((((.(((((((...(((((............)))))....)))))))))))))))))))))	CM009666.1:17688272..17688341:-	ptc-miR167h-5p	MIR167_1	TGAAGCTGCCAACATGATCTG	21	2
miRNA-138-3p	21	33086	41468	3.05082	0	Up	0	miRNA-138	novel_star	TCCGGCTTGCATCAACTGAAT	TGATATTGTCGCGGCGGTCTCTAATTCGCTTGGTGCAGGTCGGGAACCGCTTCGCCGCCGCCGGCGTCTCGGCGGCAATATATTTGTGTGTCGTGCGATTTATTGGCGGGCGAATCGGGTTCCGGCTTGCATCAACTGAATCGGAGAACGCGGTGAATATGACGGGGAAATTTCAGATCTCGGCCCGTTGAGGTTTGAATTAGTCGCCGCTTGCGTCGTTTATAGGTTTGGTTCGATTGTTTGGTATTGG	TCGCTTGGTGCAGGTCGGGAACCGCTTCGCCGCCGCCGGCGTCTCGGCGGCAATATATTTGTGTGTCGTGCGATTTATTGGCGGGCGAATCGGGTTCCGGCTTGCATCAACTGAAT	.(((....((((.(((.((((..(((((.((((((((((((((((.(((.((((((..((((((.(..((((((((((((....))).)))))).)))..).)))))))))))).))).)))))))))))))))).)))))..)))).))).))))......(((.((...((((((((((((....))))))))))))....)).))).....)))..........(..((((((....)))).))..)	(((.((((((((((((((((.(((.((((((..((((((.(..((((((((((((....))).)))))).)))..).)))))))))))).))).)))))))))))))))).)))))	CM009673.1:3801475..3801590:-	ath-miR168a-3p	MIR168	CCCGCCTTGCATCAACTGAAT	21	5
miRNA-180-3p	21	7476	182	-2.63521	0	Down	0	miRNA-180	novel_star	CCCGCCTTGCATCAACTGAAT	TCGGGAGGTTGCGGCGGTCTCTAATTCGCTTGGTGCAGGTCGGGAACGACTTCGGCGGCGGCGATTGGCCAACTTGGGGCTGAATTAGATCCCGCCTTGCATCAACTGAATCGGATCTCGCGGTGAATGTGCCCGGCGATACAACGGCGTTTCGGATCTTGAGCCGTTCATCGATTCGGTCGAAGATCGGGCCGATGAATCGATCCGTTTATGGGTTTGGATTTTATTTCTTGGTAATCTAATATTGATT	TCGCTTGGTGCAGGTCGGGAACGACTTCGGCGGCGGCGATTGGCCAACTTGGGGCTGAATTAGATCCCGCCTTGCATCAACTGAAT	.((((...(..(.((((..((..(((((.((((((((((.(((((.(...(((((((..(((.....)))..).....))))))...).))))).)))))))))).)))))..))..)))).)..).....)))).(((((......(((..((((((.......((((((((..((((((...))))))..)))))))).))))))...)))...((((((((((.....))).))))))))))))...	(((.((((((((((.(((((.(...(((((((..(((.....)))..).....))))))...).))))).)))))))))).)))))	CM009678.1:16987400..16987485:+	zma-miR168b-3p	MIR168	CCCGCCTTGCATCAAGTGAA	20	2
miRNA-184-3p	21	33086	41468	3.05082	0	Up	0	miRNA-184	novel_star	TCCGGCTTGCATCAACTGAAT	TGATGTTGTCGCGGCGGTCTCTAATTCGCTTGGTGCAGGTCGGGAACCGCTTCGCCGCCGCCGGGATTTGTGTGTTGTGCGATTTATTGGCTGGCGAATCGGGTTCCGGCTTGCATCAACTGAATCGGAGACCGCGGTGAATATGGCGGGGAAATTTCAGATCTCGGCTCGTTGAGGTTTGAATTAGTCGCCGCTTGCGTCGTTTCTAGGTTTGGTTTAATTGCTTGGTATTTGAATTGGATCTGTAGCT	TCGCTTGGTGCAGGTCGGGAACCGCTTCGCCGCCGCCGGGATTTGTGTGTTGTGCGATTTATTGGCTGGCGAATCGGGTTCCGGCTTGCATCAACTGAAT	.(((((..((((.((((((((..(((((.((((((((((((((((.(((.(((((((..(((((...((((.......))))....)))))))))))).))).)))))))))))))))).)))))..)))))))).))))....(((((.((...((((((((((((....))))))))))))....)).))))).))))).....((((((..((((((.(((...))).))))))..)))))).....	(((.((((((((((((((((.(((.(((((((..(((((...((((.......))))....)))))))))))).))).)))))))))))))))).)))))	CM009678.1:12462504..12462603:-	ath-miR168a-3p	MIR168	CCCGCCTTGCATCAACTGAAT	21	5
miRNA-187-3p	21	7476	182	-2.63521	0	Down	0	miRNA-187	novel_star	CCCGCCTTGCATCAACTGAAT	TCTCTCGGTTGCGGCGGTCTCTAATTCGCTTGGTGCAGGTCGGGAACGACTTCGGCGACGGCGATTGGCCTGCTGGGGGCCGAATTAGATCCCGCCTTGCATCAACTGAATCGGATCTCGCCGTGAATGTGCCCGGCGATACGATGGCGTTTCGGATCTTGAGCCGTTCGTTGATTCGGTCAATAATCGGGCCGATGAATCGATCCGTTTATGGGTTTGGATTTGATTTCTTGGCAATCGTATATTGATT	TCGCTTGGTGCAGGTCGGGAACGACTTCGGCGACGGCGATTGGCCTGCTGGGGGCCGAATTAGATCCCGCCTTGCATCAACTGAAT	....(((((..((((((..((..(((((.((((((((((.(((((.(...((((((..(((((.......)))))...))))))...).))))).)))))))))).)))))..))..))))))..)......))))..((((((((.((..((((((((.((.((((.(((((((((((((........))))))...)))))..))...)))).)).)))))))).....)).).))))))).......	(((.((((((((((.(((((.(...((((((..(((((.......)))))...))))))...).))))).)))))))))).)))))	CM009679.1:7930142..7930227:+	zma-miR168b-3p	MIR168	CCCGCCTTGCATCAAGTGAA	20	2
miRNA-108-5p	21	1550	36	-2.70309	7.49e-138	Down	1.73e-135	miRNA-108	novel_mature	TAGCCAAGGATGACCTGCCTA	GAAGATAAAGAGCCTTGTTTGGTAGCCAAGGATGACCTGCCTAAATCCATCCCAAGACTTTTTAGGGCAAAACTTGGCCGTGAATTGTGATATGTTTCCAATTCCAAGCATATACAGAGAGCTCTTGTGTGGTTTCAGGCGGCGTCCTTCGGCTAGCCTGACCGACTCTTATCATTCATGCTAGACCATTTCTCTTCCGTGAAGCAATTTAATTTCGCGCTGGATTTATTGCATGGGCATGTGATTGATA	TAGCCAAGGATGACCTGCCTAAATCCATCCCAAGACTTTTTAGGGCAAAACTTGGCCGTGAATTGTGATATGTTTCCAATTCCAAGCATATACAGAGAGCTCTTGTGTGGTTTCAGGCGGCGTCCTTCGGCTAGCC	...(((((.(((.(..(((.((((((((((((((.((.((((.((.((((..(((((((((((..(((........)))..((((((.((......))))))))...........)))))).))))).)))).)).))))))))))))).)))).))).))).).))))))))...((((((....((....(((..(((((((........)))))))..))).....))....)))))).........	((((((((((((.((.((((.((.((((..(((((((((((..(((........)))..((((((.((......))))))))...........)))))).))))).)))).)).))))))))))))).)))).)))	CM009669.1:4313452..4313587:+	osa-miR169e	MIR169_1	TAGCCAAGGATGACTTGCCGG	21	3
miRNA-62-5p	21	455	246	1.83783	8.74e-92	Up	2.21e-89	miRNA-62	novel_star	CAGCCAAGGATGACTTGCCGA	TATATAAACCTCATCAACCTCCCACTTCCTTTCACTGTTTTTATTTGTTTTGCCTTCCATTTTCCGGCTCGATCTCGTCATTCGCTTCAGTTCATCATCGTCTCACCCATGGCCTCGCGCGTAGATTTGGAAAGTAGAGTTCAGCCAAGGATGACTTGCCGACCCTTAATTTTCTCGCTTCAAAATGGAGAGATGAAGCACGTAGTTGGCAAGTTGTCTTTGGCTACATTCTTCTTTCTTCTCGTCATGC	CAGCCAAGGATGACTTGCCGACCCTTAATTTTCTCGCTTCAAAATGGAGAGATGAAGCACGTAGTTGGCAAGTTGTCTTTGGCTACA	.................................((((..............(((...........))).(((.........)))...))))........(((........))).....((((.(((..((((((.(((((..(((((((((..((((((((((.......((((((.((((.....)))).)).))))......))))))))))..)))))))))..))))).))))))....)))))))	.(((((((((..((((((((((.......((((((.((((.....)))).)).))))......))))))))))..)))))))))..)	CM009662.1:4384583..4384669:-	bna-miR169k	MIR169_1	TAGCCAAGGATGACTTGCCTGC	22	4
miRNA-66-3p	20	466	1093	3.95493	0	Up	0	miRNA-6	novel_mature	CAGCCAAGGATGACTTGCCGG	ACTTCATCAACCTCTCTCCCACTTCCTTTCACTGTTGCTATTTCTTGCCTTCCATTTTCGCGCTCCATCGATCTCCTCATACCCTTCAGTAGTTCATCGTCATCTCATCCGTGGCCTCGCGCGTAGATTTGGAAAGTAGAGTGCAGCCAAGGATGACTTGCCGGAACCTTAATTTTTTCACTTTCGAAATGGAGAGATGAAGTAGTTGGCAAGTTGTCTTTGGCTACATTCTTCTTTCTTCTCTTCATGC	CAGCCAAGGATGACTTGCCGGAACCTTAATTTTTTCACTTTCGAAATGGAGAGATGAAGTAGTTGGCAAGTTGTCTTTGGCTACA	....................................((........))..........(((((......((.((.((.(......).)).)).))...(((((.......)))))...))))).(((...((((((.((((((.(((((((((..(((((((((...(((.(((((((((.........))))))))).)))...)))))))))..))))))))).)))))).))))))..)))......	.(((((((((..(((((((((...(((.(((((((((.........))))))))).)))...)))))))))..))))))))).))	CM009654.1:11946789..11946873:-	bna-miR169k	MIR169_1	TAGCCAAGGATGACTTGCCTGC	22	4
miRNA-189-5p	23	207	73	1.22138	2.05e-18	Up	6.75e-16	miRNA-189	novel_star	TAGCCAAGGATGACTTGCCTAAA	GTTGAGGAAGAGAGGTCTTGTATGAAGATAAAGAGTCTGGTTTGGTAGCCAAGGATGACTTGCCTAAATCCATCCCAAGACTCTTTAGGGCAGGACTCGGTTGTGAATTGTGATATGTTTCCAATTCCAAGCATATACAGAGAGTTCTTGTGTGGTTTCGGGCATCATCCTTGGCTTGCCTGACCGGCTCTTATCGTTCAAGCTAGACCATTCTCTTCCGTGAAGCAATTTAATTTCGCGCTGGAACAAT	TAGCCAAGGATGACTTGCCTAAATCCATCCCAAGACTCTTTAGGGCAGGACTCGGTTGTGAATTGTGATATGTTTCCAATTCCAAGCATATACAGAGAGTTCTTGTGTGGTTTCGGGCATCATCCTTGGCTTGCC	(((..(((((((((((((.((.(((((((((.(((.((((((.(((((((((((((((..((((..((.((((..(((((((((((.(((.....)))(.(((.((((((.((......))))))))))).)......)))))).))))).)))).))..))))))))))))))).)))).)))))))))))))).)))).)).)))))..))))))))((((((........)))))).....)))...	(((((((((((((..((((..((.((((..(((((((((((.(((.....)))(.(((.((((((.((......))))))))))).)......)))))).))))).)))).))..))))))))))))))).))))	CM009679.1:9575802..9575936:+	vvi-miR169l	MIR169_2	GAGCCAAGGATGACTTGCCGT	21	5
miRNA-62-3p	21	1599	47	-2.36332	8.3e-123	Down	2.03e-120	miRNA-62	novel_mature	GGCAAGTTGTCTTTGGCTACA	TATATAAACCTCATCAACCTCCCACTTCCTTTCACTGTTTTTATTTGTTTTGCCTTCCATTTTCCGGCTCGATCTCGTCATTCGCTTCAGTTCATCATCGTCTCACCCATGGCCTCGCGCGTAGATTTGGAAAGTAGAGTTCAGCCAAGGATGACTTGCCGACCCTTAATTTTCTCGCTTCAAAATGGAGAGATGAAGCACGTAGTTGGCAAGTTGTCTTTGGCTACATTCTTCTTTCTTCTCGTCATGC	CAGCCAAGGATGACTTGCCGACCCTTAATTTTCTCGCTTCAAAATGGAGAGATGAAGCACGTAGTTGGCAAGTTGTCTTTGGCTACA	.................................((((..............(((...........))).(((.........)))...))))........(((........))).....((((.(((..((((((.(((((..(((((((((..((((((((((.......((((((.((((.....)))).)).))))......))))))))))..)))))))))..))))).))))))....)))))))	.(((((((((..((((((((((.......((((((.((((.....)))).)).))))......))))))))))..)))))))))..)	CM009662.1:4384583..4384669:-	ath-miR169a-3p	MIR169_2	GGCAAGTTGTCCTTGGCTAC	20	2
miRNA-6-3p	21	1599	47	-2.36332	8.3e-123	Down	2.03e-120	miRNA-6	novel_star	GGCAAGTTGTCTTTGGCTACA	ACTTCATCAACCTCTCTCCCACTTCCTTTCACTGTTGCTATTTCTTGCCTTCCATTTTCGCGCTCCATCGATCTCCTCATACCCTTCAGTAGTTCATCGTCATCTCATCCGTGGCCTCGCGCGTAGATTTGGAAAGTAGAGTGCAGCCAAGGATGACTTGCCGGAACCTTAATTTTTTCACTTTCGAAATGGAGAGATGAAGTAGTTGGCAAGTTGTCTTTGGCTACATTCTTCTTTCTTCTCTTCATGC	CAGCCAAGGATGACTTGCCGGAACCTTAATTTTTTCACTTTCGAAATGGAGAGATGAAGTAGTTGGCAAGTTGTCTTTGGCTACA	....................................((........))..........(((((......((.((.((.(......).)).)).))...(((((.......)))))...))))).(((...((((((.((((((.(((((((((..(((((((((...(((.(((((((((.........))))))))).)))...)))))))))..))))))))).)))))).))))))..)))......	.(((((((((..(((((((((...(((.(((((((((.........))))))))).)))...)))))))))..))))))))).))	CM009654.1:11946789..11946873:-	ath-miR169a-3p	MIR169_2	GGCAAGTTGTCCTTGGCTAC	20	2
miRNA-105-3p	21	111799	2429	-2.79936	0	Down	0	miRNA-105	novel_mature	TTGAGCCGTGCCAATATCACG	CTCTCTCTCTAGTTGTTTTACGAGATATTGGTGCGGTTCAATTTGAAACTGGTGCTCTAAACAGAGTTCTATATTTTAATTGAGCCGTGCCAATATCACGTAGTATAAATTGTGGTTTTTTAGATACGAGTATCTAATTTTTTTATGTATGTGTTTACGTGCAGGATAGAGAATCATTGAAGTTTGTATAAAGTTCCTTCACTTTTTTGGCTAAGTGACTAAGATTTTATATCGTTTTATATCTCATTAT	AGATATTGGTGCGGTTCAATTTGAAACTGGTGCTCTAAACAGAGTTCTATATTTTAATTGAGCCGTGCCAATATCACG	.(((((.(((..((((.(((((.((((((((..((((((((((.(((..(((.(((((....))))).)))..))).))))))))))..)))))))).))))).))))...........(((((((....)))))))........(((((((....)))))))))).))))).....(((((...((((((((((...((((((........))))))....))))))))))..)))))...........	.((((((((..((((((((((.(((..(((.(((((....))))).)))..))).))))))))))..)))))))).))	CM009668.1:14950001..14950078:-	ppt-miR171a	MIR171_1	TGAGCCGCGCCAATATCACAT	21	4
miRNA-105-5p	21	595	798	3.14854	0	Up	0	miRNA-105	novel_star	AGATATTGGTGCGGTTCAATT	CTCTCTCTCTAGTTGTTTTACGAGATATTGGTGCGGTTCAATTTGAAACTGGTGCTCTAAACAGAGTTCTATATTTTAATTGAGCCGTGCCAATATCACGTAGTATAAATTGTGGTTTTTTAGATACGAGTATCTAATTTTTTTATGTATGTGTTTACGTGCAGGATAGAGAATCATTGAAGTTTGTATAAAGTTCCTTCACTTTTTTGGCTAAGTGACTAAGATTTTATATCGTTTTATATCTCATTAT	AGATATTGGTGCGGTTCAATTTGAAACTGGTGCTCTAAACAGAGTTCTATATTTTAATTGAGCCGTGCCAATATCACG	.(((((.(((..((((.(((((.((((((((..((((((((((.(((..(((.(((((....))))).)))..))).))))))))))..)))))))).))))).))))...........(((((((....)))))))........(((((((....)))))))))).))))).....(((((...((((((((((...((((((........))))))....))))))))))..)))))...........	.((((((((..((((((((((.(((..(((.(((((....))))).)))..))).))))))))))..)))))))).))	CM009668.1:14950001..14950078:-	ath-miR171b-5p	MIR171_1	AGATATTAGTGCGGTTCAATC	21	2
miRNA-112-3p	21	38943	1126	-2.38704	0	Down	0	miRNA-112	novel_mature	TGATTGAGCCGCGCCAATATC	TATATATATATATATATATAGGCCATGATCAGGGTCTCCGCTCAACCATTAGCTCCACAATTAACCACTTAACTTAATTGCCATCCCTACCCTTCACTTCGACCACTGCTCAGCTTGATCGTGCCAAAGCAGGCGGAGCACATTCTCGAGATATTAGTGTGGTTCAATCTCACTGCCAAGTCGATGAGCTCCATTGATTCGTTAGTTTGATTGAGCCGCGCCAATATCGCGTGCTCTTTTGGTTTCCAAA	TATTAGTGTGGTTCAATCTCACTGCCAAGTCGATGAGCTCCATTGATTCGTTAGTTTGATTGAGCCGCGCCAATATC	((((((((....)))))))).(((..((.(((((((...(((........)))....(((((((.........)))))))....................)))).))).)).((((..........)))).))).((((((......(.((((((.(((((((((((((..((((.(.((((((((.....)))))))).).))))..))))))))))))).)))))).)))))))..((((...)))).	((((.(((((((((((((..((((.(.((((((((.....)))))))).).))))..))))))))))))).))))))	CM009669.1:10606311..10606387:+	osa-miR171i-3p	MIR171_1	GGATTGAGCCGCGTCAATATC	21	2
miRNA-119-3p	21	64112	3794	-1.35376	0	Down	0	miRNA-119	novel_mature	TGATTGAGCCGTGCCAATATC	GGGTAGTCAGGGTATGAGGACGAGATGTTGGTGTGGTTCAATGAGAAAGTAAGTGCCCAAAACTATTGGGCCCTGATTTTTGATTGAGCCGTGCCAATATCACAAGCTACTGCTCTCATATATTCACAGCTTCTCTCTCTCTCTTTCTTTCTCTCGTATTATTATTGAGCAACTTTTGCCAGGCTATTTTTGGAGAAGTTTATCAGCAAATCTTCAACTGTGAACCTTTACCGGTTAAAAGCTGCAAAAA	TGTTGGTGTGGTTCAATGAGAAAGTAAGTGCCCAAAACTATTGGGCCCTGATTTTTGATTGAGCCGTGCCAATATC	.(((((..(((.((((((.....((((((((..(((((((((.(((((...((.((((((.....)))))).))..))))).)))))))))..))))))))...(((....)))))))))..(((((((.......................((((.........)))).(((((((.(((((.....)))))))))))).................)))))))))))))))..................	((((((..(((((((((.(((((...((.((((((.....)))))).))..))))).)))))))))..))))))))	CM009670.1:8786038..8786113:-	zma-miR171a-3p	MIR171_1	TGATTGAGCCGCGCCAATAT	20	2
miRNA-163-3p	21	62774	3786	-1.32638	0	Down	0	miRNA-163	novel_mature	TGATTGAGCCGTGCCAATATC	GTCTGTTTCTCATCATGATCGCATCGATCACGAACAATTCGGCTGCCTACAAGTAGCGATAAATATTAGAGGTAAAGTTGTGGGTTTCTTCCTCCACCAATGATTTTTTTTTTATAATTTTCATGTTGCAAGTTGGTTGGTGATCTTGATGTTGGGATGGCTCAATCAAATCAAATCTCCCAATTATGATTGGATCCTTTAATTTGATTGAGCCGTGCCAATATCATGTTCGTAACTTTGTGGCATAAAT	TGTTGGGATGGCTCAATCAAATCAAATCTCCCAATTATGATTGGATCCTTTAATTTGATTGAGCCGTGCCAATATC	..............(((.(((((......(((((((..(((.(.(((.((..((((((..((((..((((((.(((((((((((........)))))....)))))).))))))..))))...))))))..)).))).).)))...(((((((((.(((((((((((((((.(((....(((((....)))))....))).))))))))))))))).)))))))))))))))).....))))))))....	((((((.(((((((((((((((.(((....(((((....)))))....))).))))))))))))))).))))))))	CM009676.1:16476331..16476406:+	zma-miR171a-3p	MIR171_1	TGATTGAGCCGCGCCAATAT	20	2
miRNA-166-3p	21	62774	3786	-1.32638	0	Down	0	miRNA-166	novel_mature	TGATTGAGCCGTGCCAATATC	TCTTTCTCTTCTCTAAATATCCATCTTCTCTCTAGTCTGATTCTCATCATCGATCGATGGTTCATGAACAATTCTTTAGAGGTGAGGTGAGGTGATTTTATTTTTTTATTTTTATCATTTTTATGTTGCAATTTTCTTGGTGATCTTGATGTTGGTGTGGCTCAATCAAATCAAATCTCCCAATTATGATTGGGTCCTTTAATTTGATTGAGCCGTGCCAATATCATGTCCGGAACTTTGTGGGATAGCT	TGTTGGTGTGGCTCAATCAAATCAAATCTCCCAATTATGATTGGGTCCTTTAATTTGATTGAGCCGTGCCAATATC	.................((((((((((..((((((..((.(((..((((((....))))))....))))).....))))))..)))))).))))..........................((((.(..(((..((((.((....(.(((((((((..((((((((((((((.(((...((((((....))))))...))).))))))))))))))..))))))))).).))))))..)))..).))))..	((((((..((((((((((((((.(((...((((((....))))))...))).))))))))))))))..))))))))	CM009676.1:25592886..25592961:+	zma-miR171a-3p	MIR171_1	TGATTGAGCCGCGCCAATAT	20	2
miRNA-216-3p	21	3487	1532	1.53847	0	Up	0	miRNA-216	novel_mature	TTGAGCCGCGCCAATATCACT	GGTATTTGGGAAGCAAAGAAAGCGATGTTGGTGAGGTTCAATCCGAAGACGGATTTACGAACATGGTCGTAAAAAGCGATCTCAGATTGAGCCGCGCCAATATCACTTTCTACATGGTTTCAATTGCTCTCACTATCATCCCCATGCTCTTTCTTTTAGACCCGTTCTCTCTCATCTTCGCTCTCTTTTTTTTTTTGCCTGTCATATAGAATTAATTTGCATATGCTTATCCATGCCTATGGGAAAAAAA	CGATGTTGGTGAGGTTCAATCCGAAGACGGATTTACGAACATGGTCGTAAAAAGCGATCTCAGATTGAGCCGCGCCAATATCACT	((((..(((((.((((((((((.((((((((((.(((((((((.((.((((..(((((((......)))))))...)).)))).))))))))).)))))))))).))))))............))))))))).))))...((((((....((((....(((..((...............................))..)))....)))).......((((..........)))).)))))).......	.((((((((((.(((((((((.((.((((..(((((((......)))))))...)).)))).))))))))).)))))))))).))	CM009682.1:724780..724864:+	smo-miR171b	MIR171_1	TGAGCCGTGCCAATATCACAT	21	4
miRNA-59-3p	21	111809	2429	-2.79949	0	Down	0	miRNA-59	novel_mature	TTGAGCCGTGCCAATATCACG	CTCTCTCTCTAGTTGTTTTACGAGATATTGGTGCGGTTCAATTTGAAGCTGGTGCTCTAAATAGAGAGTTCTATATTTTAATTGAGCCGTGCCAATATCACGTTTGTTATATATATATTTTTGAGGGGATACGAGTATCTAATTTTTATATGTGTGTTTTCATGCAGGTATTGCATGTAGGACTTAGACTCCGTTTGGTATCAGTTTTTTGATTGTTTTTTTTTAAACTTATGAACAAAAAAATCAGCTA	AGATATTGGTGCGGTTCAATTTGAAGCTGGTGCTCTAAATAGAGAGTTCTATATTTTAATTGAGCCGTGCCAATATCACG	.........((((((....(((.((((((((..((((((((((.(((..(((.(((((......))))).)))..))).))))))))))..)))))))).)))(((((..((((((((....((..(((((....)))))..))...))))))))((((((((((((...))))))).))))).........((((((...(((((....))))).......)))))).....)))))......))))))	.((((((((..((((((((((.(((..(((.(((((......))))).)))..))).))))))))))..)))))))).))	CM009661.1:24669004..24669083:+	ppt-miR171a	MIR171_1	TGAGCCGCGCCAATATCACAT	21	4
miRNA-59-5p	21	595	798	3.14854	0	Up	0	miRNA-59	novel_star	AGATATTGGTGCGGTTCAATT	CTCTCTCTCTAGTTGTTTTACGAGATATTGGTGCGGTTCAATTTGAAGCTGGTGCTCTAAATAGAGAGTTCTATATTTTAATTGAGCCGTGCCAATATCACGTTTGTTATATATATATTTTTGAGGGGATACGAGTATCTAATTTTTATATGTGTGTTTTCATGCAGGTATTGCATGTAGGACTTAGACTCCGTTTGGTATCAGTTTTTTGATTGTTTTTTTTTAAACTTATGAACAAAAAAATCAGCTA	AGATATTGGTGCGGTTCAATTTGAAGCTGGTGCTCTAAATAGAGAGTTCTATATTTTAATTGAGCCGTGCCAATATCACG	.........((((((....(((.((((((((..((((((((((.(((..(((.(((((......))))).)))..))).))))))))))..)))))))).)))(((((..((((((((....((..(((((....)))))..))...))))))))((((((((((((...))))))).))))).........((((((...(((((....))))).......)))))).....)))))......))))))	.((((((((..((((((((((.(((..(((.(((((......))))).)))..))).))))))))))..)))))))).))	CM009661.1:24669004..24669083:+	ath-miR171b-5p	MIR171_1	AGATATTAGTGCGGTTCAATC	21	2
miRNA-67-5p	21	3096	1749	1.90117	0	Up	0	miRNA-67	novel_mature	TGATTGAGCCGTGCCAATATC	AACTCTGAAATAGTCGCTGTGATGTTGGCTCGGTTCACTCAGACAAACAGAGCATGGCCTTTTACGGCAAAACCAATTTTTTTTTCCGTTTGATGTCATCGTTTTGATTGAGCCGTGCCAATATCTCAATGCCTTTTCATCTCTCACCGACGTCCCATTCAAGGTTTGCATTTTTATAACCATCGATATTTTTAAGTTCAATTTGTTGTAAAAGAAAAAAATGACTATTTCATTCAGTTTTTGAATCTGT	TGTTGGCTCGGTTCACTCAGACAAACAGAGCATGGCCTTTTACGGCAAAACCAATTTTTTTTTCCGTTTGATGTCATCGTTTTGATTGAGCCGTGCCAATATC	((((.((((((((((..((.(((((((((.(((((((.(((((........(((((((.((..((((.((((........)))).))))..)).))))).))))))).))))))).))))))))).)).....(((((..........(.((..((......))..)))..(((((((((....((...........)).....))))))))))))))....))))))))))...))))...........	(((((((.(((((((.(((((........(((((((.((..((((.((((........)))).))))..)).))))).))))))).))))))).)))))))))	CM009663.1:18007889..18007991:+	zma-miR171a-3p	MIR171_1	TGATTGAGCCGCGCCAATAT	20	2
miRNA-68-3p	22	3325	3597	2.83848	0	Up	0	miRNA-67	novel_star	TGTTGGCTCGGTTCACTCAGA	AACTCTGAAATAGTCGCTGTGATGTTGGCTCGGTTCACTCAGACAAACAGAGCATGGCCTTTTACGGCAAAACCAATTTTTTTTTCCGTTTGATGTCATCGTTTTGATTGAGCCGTGCCAATATCTCAATGCCTTTTCATCTCTCACCGACGTCCCATTCAAGGTTTGCATTTTTATAACCATCGATATTTTTAAGTTCAATTTGTTGTAAAAGAAAAAAATGACTATTTCATTCAGTTTTTGAATCTGT	TGTTGGCTCGGTTCACTCAGACAAACAGAGCATGGCCTTTTACGGCAAAACCAATTTTTTTTTCCGTTTGATGTCATCGTTTTGATTGAGCCGTGCCAATATC	((((.((((((((((..((.(((((((((.(((((((.(((((........(((((((.((..((((.((((........)))).))))..)).))))).))))))).))))))).))))))))).)).....(((((..........(.((..((......))..)))..(((((((((....((...........)).....))))))))))))))....))))))))))...))))...........	(((((((.(((((((.(((((........(((((((.((..((((.((((........)))).))))..)).))))).))))))).))))))).)))))))))	CM009663.1:18007889..18007991:+	osa-miR171e-5p	MIR171_1	TGTTGGCTCGGCTCACTCAGA	21	1
miRNA-71-3p	21	62909	3750	-1.34326	0	Down	0	miRNA-71	novel_mature	TGATTGAGCCGTGCCAATATC	AACTCTGAAATAGTCACTGTGATGTTGGCTCGGTTCACTCAGACAAATAGAGCATGGCCTTTGAACGCAAAAAAGTTGTGTTACTATTGCTAGATATGATCTTGTTGCTTTGATTGAGCCGTGCCAATATCTCAATGCCTTTTCATCTCTCACCGACGTCCTATTCAAGGTTTACATTTTTATATCCATCGATATTTTTATGTTAAAAAAAATAATTCAGTTTTTTGGATCTCTTGGCTTGTTCTGTTTT	TGTTGGCTCGGTTCACTCAGACAAATAGAGCATGGCCTTTGAACGCAAAAAAGTTGTGTTACTATTGCTAGATATGATCTTGTTGCTTTGATTGAGCCGTGCCAATATC	.....(((((.((.((.((.(((((((((.(((((((.((((((((..(((.((((((.....(((((((.....)))))))......)))....))).)))..))).))))).))))))).))))))))).)).)).))))))).......((((.((((............((((....(((((....)))))....))))...(((((((......)))))))))))...)))).............	(((((((.(((((((.((((((((..(((.((((((.....(((((((.....)))))))......)))....))).)))..))).))))).))))))).)))))))))	CM009664.1:13398909..13399017:-	zma-miR171a-3p	MIR171_1	TGATTGAGCCGCGCCAATAT	20	2
miRNA-71-5p	21	3096	1749	1.90117	0	Up	0	miRNA-71	novel_star	TGTTGGCTCGGTTCACTCAGA	AACTCTGAAATAGTCACTGTGATGTTGGCTCGGTTCACTCAGACAAATAGAGCATGGCCTTTGAACGCAAAAAAGTTGTGTTACTATTGCTAGATATGATCTTGTTGCTTTGATTGAGCCGTGCCAATATCTCAATGCCTTTTCATCTCTCACCGACGTCCTATTCAAGGTTTACATTTTTATATCCATCGATATTTTTATGTTAAAAAAAATAATTCAGTTTTTTGGATCTCTTGGCTTGTTCTGTTTT	TGTTGGCTCGGTTCACTCAGACAAATAGAGCATGGCCTTTGAACGCAAAAAAGTTGTGTTACTATTGCTAGATATGATCTTGTTGCTTTGATTGAGCCGTGCCAATATC	.....(((((.((.((.((.(((((((((.(((((((.((((((((..(((.((((((.....(((((((.....)))))))......)))....))).)))..))).))))).))))))).))))))))).)).)).))))))).......((((.((((............((((....(((((....)))))....))))...(((((((......)))))))))))...)))).............	(((((((.(((((((.((((((((..(((.((((((.....(((((((.....)))))))......)))....))).)))..))).))))).))))))).)))))))))	CM009664.1:13398909..13399017:-	osa-miR171e-5p	MIR171_1	TGTTGGCTCGGCTCACTCAGA	21	1
miRNA-80-3p	21	3487	1532	1.53847	0	Up	0	miRNA-80	novel_mature	TTGAGCCGCGCCAATATCACT	GGTGCTTGGGAAGCAAAGAAAGCGATGTTGGTGAGGTTCAATCTGAAGACGGATTTACGAACGTAATCGTAAAAAACGATCTCAGATTGAGCCGCGCCAATATCACTTTCTCCATGGGTTTTCATTGCTCTTCCTATCATCTCCATGCTCTTTCTTTCGACTAATTCTCTCTCATCTTCACTCTCTCTCTCTTTTTCCCTGTCATATATCCATGCCTATGAGAGGAAAAAAACACATTTTTCTTTCATCT	CGATGTTGGTGAGGTTCAATCTGAAGACGGATTTACGAACGTAATCGTAAAAAACGATCTCAGATTGAGCCGCGCCAATATCACT	.(((...((((((...((((((.((((((((((.((((((((((((.((((..(((((((......)))))))...)).)))))))))))))).)))))))))).)))))).((((((.......................))))))..............................................))))))...)))............((((((((((((.......))))))))))))..	.((((((((((.((((((((((((.((((..(((((((......)))))))...)).)))))))))))))).)))))))))).))	CM009666.1:5674130..5674214:+	smo-miR171b	MIR171_1	TGAGCCGTGCCAATATCACAT	21	4
miRNA-88-3p	21	4742	7633	3.4118	0	Up	0	miRNA-88	novel_mature	TTGAGCCGCGTCAATATCTCC	ATATATTTAGTAGTCTGCTTCCCTTTAGCCAACAAAAAGATGTGAAGGGGGATTTCTCTTCAGTAACACCTCTGATCAGAAGGCAAGCTAGAGTAAGTCACCTATCGGATACATGTACACCTCTCTCTCTCTCTTTCTCCGATCAACAGAGGAGGTATTGGCGCGTCTCAATCTAATTAAATGGTTAGATGAACCGTGTAATTTGATTGAGCCGCGTCAATATCTCCTTTCTCACCTCTCGCAGACCCTT	AGGTATTGGCGCGTCTCAATCTAATTAAATGGTTAGATGAACCGTGTAATTTGATTGAGCCGCGTCAATATCTCC	............((((((.(((((((.....(((......))).))))))).....................(((((((((((..((..((((...((((((....)).....)).))....))))..))..))))))..)))))..((((((((((((((((((.(((((((.(((((.((((((.....)))))).))))).))))))).))))))))))))))))))..........))))))....	(((((((((((((.(((((((.(((((.((((((.....)))))).))))).))))))).)))))))))))))))	CM009666.1:14823079..14823153:-	osa-miR171i-3p	MIR171_1	GGATTGAGCCGCGTCAATATC	21	6
miRNA-127-3p	21	319	250	2.37341	2.05e-127	Up	4.94e-125	miRNA-127	novel_mature	TGAGCCGAATCAATATCACTC	ATGGTGTCTTTCCTTATATCTAGGAGTAATTGTTTTGACAGAGTCCTTACTTGTGTATAAATTAAGGAGCTTCCACTCTCATAAGCACTCGATCACTCAACACTCTCCAAAGTAAGAGAGCTCAAAGGACTTACCAGAGAAGTAGACATGGCGTGATATTGGTCTGGCTCATCTACTTCTTTGTTGCACAAGAAGTTAATTTGAAGATGAGCCGAATCAATATCACTCTTGTATGCTTCTTTTTGCAGCT	GTGATATTGGTCTGGCTCATCTACTTCTTTGTTGCACAAGAAGTTAATTTGAAGATGAGCCGAATCAATATCACTC	.(((((....(((((........((((.((((...((..((((((((((.((.......)).)))))).......))))......))..)))).))))....(((((........)))))....)))))..)))))((((((((.(((.((.(((((((((((.(((((((((((((((((.(.....))))))))........)))))))))).))))))))))).))))).)))))))).........	(((((((((((.(((((((((((((((((.(.....))))))))........)))))))))).))))))))))).)	CM009671.1:12770760..12770835:-	gma-miR171r	MIR171_2	CGAGCCGAATCAATACCACTC	21	2
miRNA-127-5p	21	47	15	1.07734	2.58e-06	Up	0.000932102	miRNA-127	novel_star	GTGATATTGGTCTGGCTCATC	ATGGTGTCTTTCCTTATATCTAGGAGTAATTGTTTTGACAGAGTCCTTACTTGTGTATAAATTAAGGAGCTTCCACTCTCATAAGCACTCGATCACTCAACACTCTCCAAAGTAAGAGAGCTCAAAGGACTTACCAGAGAAGTAGACATGGCGTGATATTGGTCTGGCTCATCTACTTCTTTGTTGCACAAGAAGTTAATTTGAAGATGAGCCGAATCAATATCACTCTTGTATGCTTCTTTTTGCAGCT	GTGATATTGGTCTGGCTCATCTACTTCTTTGTTGCACAAGAAGTTAATTTGAAGATGAGCCGAATCAATATCACTC	.(((((....(((((........((((.((((...((..((((((((((.((.......)).)))))).......))))......))..)))).))))....(((((........)))))....)))))..)))))((((((((.(((.((.(((((((((((.(((((((((((((((((.(.....))))))))........)))))))))).))))))))))).))))).)))))))).........	(((((((((((.(((((((((((((((((.(.....))))))))........)))))))))).))))))))))).)	CM009671.1:12770760..12770835:-	ptc-miR171l-5p	MIR171_2	TGTGATATTGGTCCGGCTCATC	22	2
miRNA-17-3p	21	238	93	1.36938	7.15e-26	Up	2.28e-23	miRNA-17	novel_mature	CGAGCCGAATCAATATCACTC	GTGATGTTTCCTTATCTTTAGTCCTTGGTTTAGGAGCTCTCCACTGTTACTACCTTTGACACAGTCTGTTTGTCTGTCTATATAAAGGAAGGAGTTTCCACTTTCACAAGCATTCAACCCCCTCTCCATGGTAAGAGGCCATTTTGGAGATGTAAACATGGCGTGATATTGGTCTGGCTCATCTCCCTCTCTTTGTAGTGTTGGAGACGAGCCGAATCAATATCACTCTTGTATGCTTCTTTCCACAGCT	GTGATATTGGTCTGGCTCATCTCCCTCTCTTTGTAGTGTTGGAGACGAGCCGAATCAATATCACTC	((((.((((((((.(((((((((...(((.(((.((.......)).)))..)))...))).(((.(.....).)))......)))))))))))).....))..)))).(((.........(((((........)))))......((((((.(((.(((.((.(((((((((((.((((((.(((((..(.((....)).)..))))).)))))).))))))))))).))))).)))...))))))..)))	(((((((((((.((((((.(((((..(.((....)).)..))))).)))))).))))))))))).)	CM009656.1:464976..465041:+	mdm-miR171i	MIR171_2	TGAGCCGAACCAATATCACTC	21	2
miRNA-17-5p	21	47	15	1.07734	2.58e-06	Up	0.000932102	miRNA-17	novel_star	GTGATATTGGTCTGGCTCATC	GTGATGTTTCCTTATCTTTAGTCCTTGGTTTAGGAGCTCTCCACTGTTACTACCTTTGACACAGTCTGTTTGTCTGTCTATATAAAGGAAGGAGTTTCCACTTTCACAAGCATTCAACCCCCTCTCCATGGTAAGAGGCCATTTTGGAGATGTAAACATGGCGTGATATTGGTCTGGCTCATCTCCCTCTCTTTGTAGTGTTGGAGACGAGCCGAATCAATATCACTCTTGTATGCTTCTTTCCACAGCT	GTGATATTGGTCTGGCTCATCTCCCTCTCTTTGTAGTGTTGGAGACGAGCCGAATCAATATCACTC	((((.((((((((.(((((((((...(((.(((.((.......)).)))..)))...))).(((.(.....).)))......)))))))))))).....))..)))).(((.........(((((........)))))......((((((.(((.(((.((.(((((((((((.((((((.(((((..(.((....)).)..))))).)))))).))))))))))).))))).)))...))))))..)))	(((((((((((.((((((.(((((..(.((....)).)..))))).)))))).))))))))))).)	CM009656.1:464976..465041:+	ptc-miR171l-5p	MIR171_2	TGTGATATTGGTCCGGCTCATC	22	2
miRNA-18-3p	21	319	250	2.37341	2.05e-127	Up	4.94e-125	miRNA-18	novel_mature	TGAGCCGAATCAATATCACTC	TTGTTCCATATTCTTAGTTTTTCGTGGTTGTCGTGGTTTTGACAGAGTCCTTACTTGTGTATAAATTAAGGAGCTTCCACTCTCATAAGCACTCACTCAACACTCTTCAAAGTAAGAGAGCTCAAAGGACTTACCGGAGAAGTAGACATGGCGTGATATTGGTCCGGCTCATCTCCTTCTTTGTTGCATAACAAGTTGATTTGGAGATGAGCCGAATCAATATCACTCTTGTATGCTTATTTTTGCAGCT	GTGATATTGGTCCGGCTCATCTCCTTCTTTGTTGCATAACAAGTTGATTTGGAGATGAGCCGAATCAATATCACTC	.....((((..(((.(.(((((((....(((((......)))))((((((((.((((((..........((((......)))))))))).............(((((......)))))......))))))))..))))))).)))).)))).(((((((((((.((((((((((((.((((((((....))))))..))...)))))))))))).))))))))))).......(((........)))...	(((((((((((.((((((((((((.((((((((....))))))..))...)))))))))))).)))))))))))..	CM009656.1:7463814..7463889:+	gma-miR171r	MIR171_2	CGAGCCGAATCAATACCACTC	21	2
miRNA-18-5p	21	17	13	2.33802	2.2e-10	Up	7.64e-08	miRNA-18	novel_star	GTGATATTGGTCCGGCTCATC	TTGTTCCATATTCTTAGTTTTTCGTGGTTGTCGTGGTTTTGACAGAGTCCTTACTTGTGTATAAATTAAGGAGCTTCCACTCTCATAAGCACTCACTCAACACTCTTCAAAGTAAGAGAGCTCAAAGGACTTACCGGAGAAGTAGACATGGCGTGATATTGGTCCGGCTCATCTCCTTCTTTGTTGCATAACAAGTTGATTTGGAGATGAGCCGAATCAATATCACTCTTGTATGCTTATTTTTGCAGCT	GTGATATTGGTCCGGCTCATCTCCTTCTTTGTTGCATAACAAGTTGATTTGGAGATGAGCCGAATCAATATCACTC	.....((((..(((.(.(((((((....(((((......)))))((((((((.((((((..........((((......)))))))))).............(((((......)))))......))))))))..))))))).)))).)))).(((((((((((.((((((((((((.((((((((....))))))..))...)))))))))))).))))))))))).......(((........)))...	(((((((((((.((((((((((((.((((((((....))))))..))...)))))))))))).)))))))))))..	CM009656.1:7463814..7463889:+	ghr-miR479	MIR171_2	CGTGATATTGGTTCGGCTCATC	22	2
miRNA-96-3p	21	238	93	1.36938	7.15e-26	Up	2.28e-23	miRNA-96	novel_mature	CGAGCCGAATCAATATCACTC	TTATCTTTAGTCCTTGGTTTAGGAGCTGTCCACTGTTCCTGCCTTTGACAAAGTCTGTTTGTCTGTCTATATAAAGGAATGAGTTTCCATTTTCATAAGCACTCAACCCCCTCTCCATGGTAAGAGGACATTTTGGAGACGTAAACATGGCGTGATATTGGTCCGGCTCATCTCTCTCGTTTTTTGCTGCAAAACAAGTTTTGGAGACGAGCCGAATCAATATCACTCTTGTATGCTTCTTTCCACAGCT	GTGATATTGGTCCGGCTCATCTCTCTCGTTTTTTGCTGCAAAACAAGTTTTGGAGACGAGCCGAATCAATATCACTC	....((((.(((...(((..((((((........)))))))))...))))))).....(((..((..(((..(((((((.....)))).)))..)))..))..)))...(((((........)))))......((((((.(((.(((.((.(((((((((((.((((((.(((((((.(((((.......))))).))....))))).)))))).))))))))))).))))).)))...)))))).....	(((((((((((.((((((.(((((((.(((((.......))))).))....))))).)))))).))))))))))).)	CM009667.1:14142747..14142823:+	mdm-miR171i	MIR171_2	TGAGCCGAACCAATATCACTC	21	2
miRNA-96-5p	21	17	13	2.33802	2.2e-10	Up	7.64e-08	miRNA-96	novel_star	GTGATATTGGTCCGGCTCATC	TTATCTTTAGTCCTTGGTTTAGGAGCTGTCCACTGTTCCTGCCTTTGACAAAGTCTGTTTGTCTGTCTATATAAAGGAATGAGTTTCCATTTTCATAAGCACTCAACCCCCTCTCCATGGTAAGAGGACATTTTGGAGACGTAAACATGGCGTGATATTGGTCCGGCTCATCTCTCTCGTTTTTTGCTGCAAAACAAGTTTTGGAGACGAGCCGAATCAATATCACTCTTGTATGCTTCTTTCCACAGCT	GTGATATTGGTCCGGCTCATCTCTCTCGTTTTTTGCTGCAAAACAAGTTTTGGAGACGAGCCGAATCAATATCACTC	....((((.(((...(((..((((((........)))))))))...))))))).....(((..((..(((..(((((((.....)))).)))..)))..))..)))...(((((........)))))......((((((.(((.(((.((.(((((((((((.((((((.(((((((.(((((.......))))).))....))))).)))))).))))))))))).))))).)))...)))))).....	(((((((((((.((((((.(((((((.(((((.......))))).))....))))).)))))).))))))))))).)	CM009667.1:14142747..14142823:+	ghr-miR479	MIR171_2	CGTGATATTGGTTCGGCTCATC	22	2
miRNA-124-3p	21	245	10	-1.88967	6.73e-18	Down	2.24e-15	miRNA-124	novel_mature	TCTTGATGATGCTGCATCGGC	TTTTAAAAACTGTTTCCATCGTAGGGTTGTATTGGGTTTTCGTCTATTCTACTCAAAACATTCCTCAAAGAAAGATTCGATCTTCATAAGTTGGATGGATTGATGAAGATTGAAGATAGAGTCATTGTTTGCAGGTGCGGCATCATTAAGATTCACATACAAATTTGTGGCCAAAAAAAAAAAAAAGCCTGCGTTTGAAGGTGAGAATCTTGATGATGCTGCATCGGCAAATGGATGACTACACCCGTTC	AGGTGCGGCATCATTAAGATTCACATACAAATTTGTGGCCAAAAAAAAAAAAAAGCCTGCGTTTGAAGGTGAGAATCTTGATGATGCTGCATCGGC	.........(((((......(.(((..(((.((((((.............)))))).)))..)))).........((((((((((((.((((.....)))).))))))))))))))))).(((((..(((((.(((((((((((((((((((((.(((.(((((....(((...............)))...)))))...))).))))))))))))))))))))).)))))..).))))...........	.(((((((((((((((((((((.(((.(((((....(((...............)))...)))))...))).))))))))))))))))))))).))	CM009671.1:20175890..20175985:+	ata-miR172a-3p	MIR172	AGAATCTTGATGATGCTGCGT	21	10
miRNA-142-3p	21	245	10	-1.88967	6.73e-18	Down	2.24e-15	miRNA-142	novel_mature	TCTTGATGATGCTGCATCGGC	TATCCCTTAGATTTGTAATCTTCTTCCTGATCTTCTATTCAAAAGGAAGATTGAAGGCTCCATCTTCATATCATTCATGGATTGGGATTCAACATATATGGAAAGTCATTGTTCGTGGGTGCGGCATCATCAAGATTCACACTTATATAGTCAATGGTATATATAACATGAATATATATGGTATTATCCATACCTTGAAGGTGGGAATCTTGATGATGCTGCATCGGCAATCAATGACTGTAAAACCCTG	GGGTGCGGCATCATCAAGATTCACACTTATATAGTCAATGGTATATATAACATGAATATATATGGTATTATCCATACCTTGAAGGTGGGAATCTTGATGATGCTGCATCGGC	..(((.......(((.((((((..((((((((((((........)))))).((((((.....))))))......))).)))..))))))))).......))).((((((((...((.(((((((((((((((((((((.(((((............((((((((.......))))))))(((((.....)))))....))))).))))))))))))))))))))).))...))))))))...........	.(((((((((((((((((((((.(((((............((((((((.......))))))))(((((.....)))))....))))).))))))))))))))))))))).))	CM009675.1:3742141..3742252:-	ata-miR172a-3p	MIR172	AGAATCTTGATGATGCTGCGT	21	10
miRNA-142-5p	21	1	1	2.72504	0.000279641	Up	0.104179	miRNA-142	novel_star	GGGTGCGGCATCATCAAGATT	TATCCCTTAGATTTGTAATCTTCTTCCTGATCTTCTATTCAAAAGGAAGATTGAAGGCTCCATCTTCATATCATTCATGGATTGGGATTCAACATATATGGAAAGTCATTGTTCGTGGGTGCGGCATCATCAAGATTCACACTTATATAGTCAATGGTATATATAACATGAATATATATGGTATTATCCATACCTTGAAGGTGGGAATCTTGATGATGCTGCATCGGCAATCAATGACTGTAAAACCCTG	GGGTGCGGCATCATCAAGATTCACACTTATATAGTCAATGGTATATATAACATGAATATATATGGTATTATCCATACCTTGAAGGTGGGAATCTTGATGATGCTGCATCGGC	..(((.......(((.((((((..((((((((((((........)))))).((((((.....))))))......))).)))..))))))))).......))).((((((((...((.(((((((((((((((((((((.(((((............((((((((.......))))))))(((((.....)))))....))))).))))))))))))))))))))).))...))))))))...........	.(((((((((((((((((((((.(((((............((((((((.......))))))))(((((.....)))))....))))).))))))))))))))))))))).))	CM009675.1:3742141..3742252:-	aly-miR172a-5p	MIR172	GTGGCATCATCAAGATTCACA	21	10
miRNA-11-5p	21	42	67	3.39881	9.33e-52	Up	2.61e-49	miRNA-11	novel_star	TAATCTGCATCCTGAGGTTTG	GTTTTTTTCTTTTTCCTTTTTTAATTACTTGCTTTATGCACCATTATAAATTCCTTTGCAAATCATGCACATAAGCAGCACCAACCTCCTCCCTTTCTTCGCGTCCCTAAAATCTCCCTTCTTTCTTCATAGAGATCGATGGTTTTTGGTGAGGACCGGGTAATCTGCATCCTGAGGTTTGGACCGATAGTGTATTTGTCATGTCTAGTCCTCGGGCTGTAGATTACCTCTTCCTTATTGGAAAATGAAC	TAATCTGCATCCTGAGGTTTGGACCGATAGTGTATTTGTCATGTCTAGTCCTCGGGCTGTAGATTACC	......(((.((((((.............(((((..((((..(((...((.....))...)))..))))...))))).((((((...((((..(((((................................)))))..)).))...)))))).(((..((((((((((((.(((((((.((((((.(((((.....)))))..)))))).))))))).))))))))))))..))).....)))))).))).	(((((((((.(((((((.((((((.(((((.....)))))..)))))).))))))).)))))))))))	CM009655.1:3369572..3369639:-	bna-miR2111c	MIR2111	TAATCTGCATCCTGGGGTTTA	21	2
miRNA-106-5p	21	7564	86	-3.73363	0	Down	0	miRNA-106	novel_mature	AAGCTCAGGAGGGATAGCGCC	AACACACGAGTATTGGAGGATCTGTAAAGCTCAGGAGGGATAGCGCCATGGACGATGACAGTGGTGGTTGGTGCTAAGACTTAAATTTTTGTTAATGGCGTTATCTATCCTGAGTTTTACAAATTCTTCTTACTATCTCTCTGATGCAGTTTCAAGGACTTCTTGTCATCTAGGTATGTACTATATCCATTGTTTATTATACGTTTATAAGAAACTTTGCGGTTCTAGAATTTAAATAAAAAAAAATATC	AAGCTCAGGAGGGATAGCGCCATGGACGATGACAGTGGTGGTTGGTGCTAAGACTTAAATTTTTGTTAATGGCGTTATCTATCCTGAGTTTTA	........((((..(((((((.((((((((((((((.((((((((((((.(((((....(((..((((....))))..))).......))))).)))))))))))).)))))))))))))).))))))).)))).....((((.(((((((((...(((.....)))......(((((....(((.....)))....)))))........)))))..))))....)))).....................	((((((((((.((((((((((((.(((((....(((..((((....))))..))).......))))).)))))))))))).))))))))))))	CM009668.1:3162801..3162893:+	gma-miR390b-5p	MIR390	AAGCTCAGGAGGGATAGCACC	21	3
miRNA-154-3p	21	34	16	1.63758	6.86e-09	Up	2.41e-06	miRNA-154	novel_star	CGCTGTCTATCCTGAGTTTTA	ATGTACAGTATGGAGTATCCGTAAAGCTCAGGAGGGATAGCGCCACGAGTAACAGCGGTGGTGTGGTGGCGCTGTCTATCCTGAGTTTTATGGGTTCTTCGTACTATCTCCGGTGTAATTGCAACCTCGATCTCAAGGGTAATTTTTTTCATTTGGGTATGTACTATTTTAGCACTTTATGATTAATCAATCTCTAGCTTCTCTTTACTTTTTCCCTTTTTAGCAAAATCTGAGGATTCATACGCGTTAA	AAGCTCAGGAGGGATAGCGCCACGAGTAACAGCGGTGGTGTGGTGGCGCTGTCTATCCTGAGTTTTA	((((..(((((((((.(((((((((((((((((.((((((((((((.(...((....))....).)))))))))))).))))))))))))))))).))))))))).((((.(((....((((..(((.(....).)))................(((...(((.......(((.......((((....))))....)))......))).....)))......)))).))).))))........))))...	((((((((((.((((((((((((.(...((....))....).)))))))))))).))))))))))))	CM009676.1:3801730..3801796:-	bra-miR390-3p	MIR390	CGCTGTCCATCCTGAGTTTCA	21	3
miRNA-154-5p	21	7565	86	-3.73382	0	Down	0	miRNA-154	novel_mature	AAGCTCAGGAGGGATAGCGCC	ATGTACAGTATGGAGTATCCGTAAAGCTCAGGAGGGATAGCGCCACGAGTAACAGCGGTGGTGTGGTGGCGCTGTCTATCCTGAGTTTTATGGGTTCTTCGTACTATCTCCGGTGTAATTGCAACCTCGATCTCAAGGGTAATTTTTTTCATTTGGGTATGTACTATTTTAGCACTTTATGATTAATCAATCTCTAGCTTCTCTTTACTTTTTCCCTTTTTAGCAAAATCTGAGGATTCATACGCGTTAA	AAGCTCAGGAGGGATAGCGCCACGAGTAACAGCGGTGGTGTGGTGGCGCTGTCTATCCTGAGTTTTA	((((..(((((((((.(((((((((((((((((.((((((((((((.(...((....))....).)))))))))))).))))))))))))))))).))))))))).((((.(((....((((..(((.(....).)))................(((...(((.......(((.......((((....))))....)))......))).....)))......)))).))).))))........))))...	((((((((((.((((((((((((.(...((....))....).)))))))))))).))))))))))))	CM009676.1:3801730..3801796:-	gma-miR390b-5p	MIR390	AAGCTCAGGAGGGATAGCACC	21	3
miRNA-203-3p	21	1323	1006	2.32986	0	Up	0	miRNA-203	novel_star	CGCTATCTATCCTGAGTTTCA	AACACGCTAGTATTGGAGGATCTGTAAAGCTCAGGAGGGATAGCGCCATGGACGACGACATGGGTGGTGTATGGTGGTTTGTTAGTGGCGCTATCTATCCTGAGTTTCACGGATTCTTCTTACTATCTCTCTGGTGCATTTTCAAGGACTTTTTGTCAACTGGCTATATAGTATGTTTATCTTGTTCTTGGTTTGCTTTGGTTTGGCTGCTAAAATATCACACCAAACCTGTATGACATGAGCTAAATTT	AAGCTCAGGAGGGATAGCGCCATGGACGACGACATGGGTGGTGTATGGTGGTTTGTTAGTGGCGCTATCTATCCTGAGTTTCA	.....(.(((((..(((((((((((.((((((((((.((((((((((((.(((((...(((.(........).)))..))))).)))))))))))).)))))))))).))))))))))).))))).).(((((..(((...((((((((.......((((((......)))).))........))))))))..)))...(((((((.((...........))))))))).......)).)))........	((((((((((.((((((((((((.(((((...(((.(........).)))..))))).)))))))))))).)))))))))).)	CM009681.1:6046542..6046624:+	ptc-miR390d-3p	MIR390	CGCTATCCATCCTGAGTTTTA	21	3
miRNA-203-5p	21	7564	86	-3.73363	0	Down	0	miRNA-203	novel_mature	AAGCTCAGGAGGGATAGCGCC	AACACGCTAGTATTGGAGGATCTGTAAAGCTCAGGAGGGATAGCGCCATGGACGACGACATGGGTGGTGTATGGTGGTTTGTTAGTGGCGCTATCTATCCTGAGTTTCACGGATTCTTCTTACTATCTCTCTGGTGCATTTTCAAGGACTTTTTGTCAACTGGCTATATAGTATGTTTATCTTGTTCTTGGTTTGCTTTGGTTTGGCTGCTAAAATATCACACCAAACCTGTATGACATGAGCTAAATTT	AAGCTCAGGAGGGATAGCGCCATGGACGACGACATGGGTGGTGTATGGTGGTTTGTTAGTGGCGCTATCTATCCTGAGTTTCA	.....(.(((((..(((((((((((.((((((((((.((((((((((((.(((((...(((.(........).)))..))))).)))))))))))).)))))))))).))))))))))).))))).).(((((..(((...((((((((.......((((((......)))).))........))))))))..)))...(((((((.((...........))))))))).......)).)))........	((((((((((.((((((((((((.(((((...(((.(........).)))..))))).)))))))))))).)))))))))).)	CM009681.1:6046542..6046624:+	gma-miR390b-5p	MIR390	AAGCTCAGGAGGGATAGCACC	21	3
miRNA-54-3p	21	77	25	1.10211	3.78e-08	Up	1.34e-05	miRNA-54	novel_star	CGCTATCCATCCTGAGTTTCA	AGAGATGTAGTAAAGAAGAATCTGTAAAGCTCAGGAGGGATAGCGCCATGGGATAGTCTTCGTCGTTTTCTGTAGCGCTATCCATCCTGAGTTTCATGGGTTCTTCATACTCTTTCCAGTCCTCTATGTTATATCACGACCATCATATGAGTGTAAAGGTAAATTTATATTCTTGTTCTTCTATGCTTTTTATTCAATTTGCATAATATTTTAAAATTTTTGGTAAGGCACTCTCAATTTTATTGTGCAA	AAGCTCAGGAGGGATAGCGCCATGGGATAGTCTTCGTCGTTTTCTGTAGCGCTATCCATCCTGAGTTTCA	...(((((((((..(((((((((((.((((((((((.(((((((((.((((((..(.......)...)))))).))))))))).)))))))))).)))))))))))..(((......)))......)))))))))...((((......(((((((((......))))))))).........(((((..............)))))...............))))...((((.............))))..	((((((((((.(((((((((.((((((..(.......)...)))))).))))))))).)))))))))).)	CM009661.1:5442959..5443028:+	stu-miR390-3p	MIR390	CGCTATCCATCTTGAGTTTTA	21	3
miRNA-54-5p	21	7564	86	-3.73363	0	Down	0	miRNA-54	novel_mature	AAGCTCAGGAGGGATAGCGCC	AGAGATGTAGTAAAGAAGAATCTGTAAAGCTCAGGAGGGATAGCGCCATGGGATAGTCTTCGTCGTTTTCTGTAGCGCTATCCATCCTGAGTTTCATGGGTTCTTCATACTCTTTCCAGTCCTCTATGTTATATCACGACCATCATATGAGTGTAAAGGTAAATTTATATTCTTGTTCTTCTATGCTTTTTATTCAATTTGCATAATATTTTAAAATTTTTGGTAAGGCACTCTCAATTTTATTGTGCAA	AAGCTCAGGAGGGATAGCGCCATGGGATAGTCTTCGTCGTTTTCTGTAGCGCTATCCATCCTGAGTTTCA	...(((((((((..(((((((((((.((((((((((.(((((((((.((((((..(.......)...)))))).))))))))).)))))))))).)))))))))))..(((......)))......)))))))))...((((......(((((((((......))))))))).........(((((..............)))))...............))))...((((.............))))..	((((((((((.(((((((((.((((((..(.......)...)))))).))))))))).)))))))))).)	CM009661.1:5442959..5443028:+	gma-miR390b-5p	MIR390	AAGCTCAGGAGGGATAGCACC	21	3
miRNA-69-5p	21	7565	86	-3.73382	0	Down	0	miRNA-69	novel_mature	AAGCTCAGGAGGGATAGCGCC	GATACAGTAAAGAAGAATCCGTAAAGCTCAGGAGGGATAGCGCCACATGATAGTCATAATCTTTGTCTTTTGTAGCGCTATCCATCCTGAGTTTCATGGTTTTTCGTACTCTTCCCCTTCATTCCTTTATGTTACATCACGTACGGCCAGGCCATCAGACAGGTATAAAGGTAAATTTACATTCTTAGGTCTTATGTGCTTTCTATTCATTTTGTATTAGGTTTTAACAAATTTTATATGGTGCTCCTAA	AAGCTCAGGAGGGATAGCGCCACATGATAGTCATAATCTTTGTCTTTTGTAGCGCTATCCATCCTGAGTTTCA	......(((((((((((.((((.((((((((((.(((((((((.(((.(((((.........)))))...))).))))))))).)))))))))).))))))))))..........((((.((.(((.(((((......))))).(((...))).......))).)).))))....))))).....((((......(..((...(((....(((((...........)))))....))).))..).)))).	((((((((((.(((((((((.(((.(((((.........)))))...))).))))))))).)))))))))).)	CM009664.1:9041548..9041620:+	gma-miR390b-5p	MIR390	AAGCTCAGGAGGGATAGCACC	21	3
miRNA-89-5p	21	7565	86	-3.73382	0	Down	0	miRNA-89	novel_mature	AAGCTCAGGAGGGATAGCGCC	CATACAGTATAGGAGGATCCGTAAAGCTCAGGAGGGATAGCGCCACGAACAATGGTGGCGATGACGGTGTGGTGGCGCTATCCATTCTGAGTTTAACGGGTTCTTCGTACTATCTCAGGTGCTGTTGCAGCCCCTCCAAGATATAACTTTGCAGATAAAATCATGATTTTCTCACTTTGCTAGCTCTTTTACGGCCGTGGATCCGTGCCGGCAAATATATATATCCGTATGTATCAGAAATCCAAAATCT	AAGCTCAGGAGGGATAGCGCCACGAACAATGGTGGCGATGACGGTGTGGTGGCGCTATCCATTCTGAGTTTAA	(((((.((((.(((((((((((.((((((((((.((((((((((((.(...((.((.......)).)).).)))))))))))).)))))))))).)))))))))))))))......(((.((((...)))).)))....((((((........((.(((((....))))).))..(((((..((.(.(((((....)))))...).))..)))))....)))))).)))))...................	((((((((((.((((((((((((.(...((.((.......)).)).).)))))))))))).)))))))))).)	CM009666.1:10316240..10316312:-	gma-miR390b-5p	MIR390	AAGCTCAGGAGGGATAGCACC	21	3
miRNA-13-3p	21	2032	5	-5.94171	1.94e-279	Down	3.91e-277	miRNA-13	novel_mature	GATCATGCTATCCCTTTGGAT	TCTACTGCAACTGCAGGAGGCATCCAAAGGGATCGCATTGATCCCAACTCACTTTTTTCATGTACATAAAAATTTATTCTCTCTCTTCTGATCATCATCAGCTCATATATCTATAATGAGTTGGGAACTTGGGATCATGCTATCCCTTTGGATTCCTCCTTCGGTAGCTTCTCATTTCATGCACTCCCACGAGAGAGAGAGAGAGAGGATTGCTGATTCCAACACAAGTGAGAATCTCAATTCAAACAGG	CCAAAGGGATCGCATTGATCCCAACTCACTTTTTTCATGTACATAAAAATTTATTCTCTCTCTTCTGATCATCATCAGCTCATATATCTATAATGAGTTGGGAACTTGGGATCATGCTATCCCTTTGGAT	......((.((((.((((((.((((((((((((.((((.((((((((..................................((......))...((.(((((((((.........)))))))))))..)))))))))))).)))))))))))).)))))).)))).)).((((.((((...(.(((....))).).))))))))..((((((..(((((..((....))..))))).)))))).......	((((((((((.((((.((((((((..................................((......))...((.(((((((((.........)))))))))))..)))))))))))).))))))))))))	CM009656.1:12026681..12026810:-	ath-miR393a-3p	MIR393	ATCATGCTATCTCTTTGGATT	21	3
miRNA-13-5p	22	236	2	-4.1576	2.28e-33	Down	6.93e-31	miRNA-13	novel_star	CCAAAGGGATCGCATTGATCCC	TCTACTGCAACTGCAGGAGGCATCCAAAGGGATCGCATTGATCCCAACTCACTTTTTTCATGTACATAAAAATTTATTCTCTCTCTTCTGATCATCATCAGCTCATATATCTATAATGAGTTGGGAACTTGGGATCATGCTATCCCTTTGGATTCCTCCTTCGGTAGCTTCTCATTTCATGCACTCCCACGAGAGAGAGAGAGAGAGGATTGCTGATTCCAACACAAGTGAGAATCTCAATTCAAACAGG	CCAAAGGGATCGCATTGATCCCAACTCACTTTTTTCATGTACATAAAAATTTATTCTCTCTCTTCTGATCATCATCAGCTCATATATCTATAATGAGTTGGGAACTTGGGATCATGCTATCCCTTTGGAT	......((.((((.((((((.((((((((((((.((((.((((((((..................................((......))...((.(((((((((.........)))))))))))..)))))))))))).)))))))))))).)))))).)))).)).((((.((((...(.(((....))).).))))))))..((((((..(((((..((....))..))))).)))))).......	((((((((((.((((.((((((((..................................((......))...((.(((((((((.........)))))))))))..)))))))))))).))))))))))))	CM009656.1:12026681..12026810:-	cca-miR393	MIR393	TCCAAAGGAATCGCATTGATCC	22	3
miRNA-170-3p	21	2052	5	-5.95585	4.2e-282	Down	8.43e-280	miRNA-170	novel_mature	GATCATGCTATCCCTTTGGAT	TCTACTGCAACTGCAGGAGGCATCCAAAGGGATCGCATTGATCCCCACTCTCTTTTTTCATGTACATAAAAATTTATTCTCTCTTTCTTCTCTGATCATCAGCTCATACATATCTATATCTATATCTATAGATAATGAGTTTGGATCATGCTATCCCTTTGGATTCCTCCTTCAGTAGCTTCTCATTTCATGAATTCCCAAGAGAAAGAGAGAGAGATTGCAACACAAGCTAGCATCGGATCAATTCAAA	CCAAAGGGATCGCATTGATCCCCACTCTCTTTTTTCATGTACATAAAAATTTATTCTCTCTTTCTTCTCTGATCATCAGCTCATACATATCTATATCTATATCTATAGATAATGAGTTTGGATCATGCTATCCCTTTGGAT	(((..(((.((((.((((((.((((((((((((.((((.(((((..((((.........................................(((.....)))........((((((((........))))))))..))))..))))))))).)))))))))))).)))))).)))).((.((((.((((.....(((....))).....))))))))..))...........)))..)))..........	((((((((((.((((.(((((..((((.........................................(((.....)))........((((((((........))))))))..))))..))))))))).))))))))))))	CM009677.1:12261449..12261589:+	ath-miR393a-3p	MIR393	ATCATGCTATCTCTTTGGATT	21	3
miRNA-170-5p	22	236	2	-4.1576	2.28e-33	Down	6.93e-31	miRNA-170	novel_star	CCAAAGGGATCGCATTGATCCC	TCTACTGCAACTGCAGGAGGCATCCAAAGGGATCGCATTGATCCCCACTCTCTTTTTTCATGTACATAAAAATTTATTCTCTCTTTCTTCTCTGATCATCAGCTCATACATATCTATATCTATATCTATAGATAATGAGTTTGGATCATGCTATCCCTTTGGATTCCTCCTTCAGTAGCTTCTCATTTCATGAATTCCCAAGAGAAAGAGAGAGAGATTGCAACACAAGCTAGCATCGGATCAATTCAAA	CCAAAGGGATCGCATTGATCCCCACTCTCTTTTTTCATGTACATAAAAATTTATTCTCTCTTTCTTCTCTGATCATCAGCTCATACATATCTATATCTATATCTATAGATAATGAGTTTGGATCATGCTATCCCTTTGGAT	(((..(((.((((.((((((.((((((((((((.((((.(((((..((((.........................................(((.....)))........((((((((........))))))))..))))..))))))))).)))))))))))).)))))).)))).((.((((.((((.....(((....))).....))))))))..))...........)))..)))..........	((((((((((.((((.(((((..((((.........................................(((.....)))........((((((((........))))))))..))))..))))))))).))))))))))))	CM009677.1:12261449..12261589:+	cca-miR393	MIR393	TCCAAAGGAATCGCATTGATCC	22	3
miRNA-36-5p	21	2	2	2.72504	5.9e-05	Up	0.0215626	miRNA-36	novel_star	GTTCCCTTGACCACTTCATTG	CTCCTCCACAAAGCCACATTATGCCAATCTTATGAACGAAAATGCATCTAGAGCGACAACTACAAATAGTACAGTCAAAGACGTTTGCCTTAACAAGCATCCGAAACAATAAGGAATGAAGGAAGTACTACAGGTGTGCCTTGGAGTTCCCTTGACCACTTCATTGGGGATTCCTTCTTCAAGCGAGAGGAATACCGTATTTTCCCGCTGAAGTGTTTGGGGGAACTCCTGGGCTCGCTCGATATTACTA	GTTCCCTTGACCACTTCATTGGGGATTCCTTCTTCAAGCGAGAGGAATACCGTATTTTCCCGCTGAAGTGTTTGGGGGAACTC	....................((((...((........))....))))...((((((....(((...((((((..((......(((((......))))).(((..........))).....))..))))))...))).((((.((((((((((..(.(((((((.(((((((((((.(((.....)))))))).........)))))).))))))).)..)))))))))).))))))))))..........	(((((((..(.(((((((.(((((((((((.(((.....)))))))).........)))))).))))))).)..)))))))))	CM009659.1:2957506..2957588:+	mdm-miR395d-5p	MIR395	GTTCCCTTGACCACTTCATTG	21	0
miRNA-107-5p	21	68670	181	-5.8425	0	Down	0	miRNA-107	novel_mature	TTCCACAGCTTTCTTGAACTT	AAGAGCAAGTCCTGTCATGCTTTTCCACAGCTTTCTTGAACTTCTTTCCAGTTTGCATATATATATATATGGATAGATAGATATAGAAGTTCAAGAATGCTGTGGGATAACATGGCACTAGGACTTCAACGCCTTGGTTAATTGGTTTCTATGCAACTAATTAACACCTAGCCTCTTCATGATCTTGTGTAAGAATGGAGGTATCTGATCCATCCTTCATGTTCATTTATTCAGTGAAATTAATAATTCA	TTCCACAGCTTTCTTGAACTTCTTTCCAGTTTGCATATATATATATATGGATAGATAGATATAGAAGTTCAAGAATGCTGTGGGATA	(((.(((((((((((((((...(((((((((.(((((((((((((.((..(((((((((((....))))))..))))).))...))))))))))))).)))))))))...))))))...)))))))....))))).(((((((((((.......)))))))))))..........(((((((....(((.....(((((((............)))))))...)))....))).))))............	(((((((((.(((((((((((((.((..(((((((((((....))))))..))))).))...))))))))))))).)))))))))..	CM009669.1:3246345..3246431:+	smo-miR396	MIR396	TTCCACGGCTTTCTTGAACC	20	3
miRNA-149-3p	21	50	105	3.79543	4.07e-85	Up	1.06e-82	miRNA-149	novel_star	GCTCAAGAAAGCTGTGGGAGG	CGTTTTGAGTCCTGTCATGCTTTTCCACAGCTTTCTTGAACTTCTTACATCTAAATTCTCTTTGAATTTGGCAGATACAGAAGAAGCTCAAGAAAGCTGTGGGAGGACATGGCAAAGCAAAGGACTTTGTTAAACACTTTTTTTTTTATCTCTTACATATATAGCTAAGACCTAATTCTTATCATCTTAATATAAAAGAACTCAATCTCTTTCTATTATGTCAATTTTTAGGATTGGCATTTTTTGGTGA	TTCCACAGCTTTCTTGAACTTCTTACATCTAAATTCTCTTTGAATTTGGCAGATACAGAAGAAGCTCAAGAAAGCTGTGGGAGG	.((((.(((((((((((((..((((((((((((((((((.((((((....((((((((.....)))))))).........)))))).))))))))))))))))))..)))))).......)))))))....))))..........(((..((((((.......).)))))..)))......(((((........(((((........))))).....(((((((((.....))))))))).....)))))	(((((((((((((((((.((((((....((((((((.....)))))))).........)))))).)))))))))))))))))).	CM009676.1:17717849..17717932:-	zma-miR396g-3p	MIR396	GTTCAAGAAAGCTGTGGAAGA	21	6
miRNA-149-5p	21	68670	181	-5.8425	0	Down	0	miRNA-149	novel_mature	TTCCACAGCTTTCTTGAACTT	CGTTTTGAGTCCTGTCATGCTTTTCCACAGCTTTCTTGAACTTCTTACATCTAAATTCTCTTTGAATTTGGCAGATACAGAAGAAGCTCAAGAAAGCTGTGGGAGGACATGGCAAAGCAAAGGACTTTGTTAAACACTTTTTTTTTTATCTCTTACATATATAGCTAAGACCTAATTCTTATCATCTTAATATAAAAGAACTCAATCTCTTTCTATTATGTCAATTTTTAGGATTGGCATTTTTTGGTGA	TTCCACAGCTTTCTTGAACTTCTTACATCTAAATTCTCTTTGAATTTGGCAGATACAGAAGAAGCTCAAGAAAGCTGTGGGAGG	.((((.(((((((((((((..((((((((((((((((((.((((((....((((((((.....)))))))).........)))))).))))))))))))))))))..)))))).......)))))))....))))..........(((..((((((.......).)))))..)))......(((((........(((((........))))).....(((((((((.....))))))))).....)))))	(((((((((((((((((.((((((....((((((((.....)))))))).........)))))).)))))))))))))))))).	CM009676.1:17717849..17717932:-	smo-miR396	MIR396	TTCCACGGCTTTCTTGAACC	20	3
miRNA-151-3p	21	50	105	3.79543	4.07e-85	Up	1.06e-82	miRNA-151	novel_star	GCTCAAGAAAGCTGTGGGAGG	AGTTTTGAGTCCTGTCATGCTTTTCCACAGCTTTCTTGAACTTCTTGCATCTAAATTCTCTTTGAATTTGGCGGATATAAAAGAAGCTCAAGAAAGCTGTGGGAGGACATGGCAAAGAAAAGGACTTTGGTAAACATTTTTTACCCGCGAAGACCCAACGCTTATCATTTCAATATAGAAGAACTCAAATCTCTTTTTATTATGTTCATTTTTAGTCTTGGTATTTATTAGTTTCTATAGCATTATGGTT	TTCCACAGCTTTCTTGAACTTCTTGCATCTAAATTCTCTTTGAATTTGGCGGATATAAAAGAAGCTCAAGAAAGCTGTGGGAGG	......(((((((((((((..((((((((((((((((((.((((((.(..((((((((.....))))))))..)......)))))).))))))))))))))))))..)))))).......))))))).((((((.....)))))).(((.........)))..(((((.....((((((.((((...................))))..........(((((....)))))..)))))).....))))).	(((((((((((((((((.((((((.(..((((((((.....))))))))..)......)))))).)))))))))))))))))).	CM009676.1:17281169..17281252:-	zma-miR396g-3p	MIR396	GTTCAAGAAAGCTGTGGAAGA	21	6
miRNA-151-5p	21	68670	181	-5.8425	0	Down	0	miRNA-151	novel_mature	TTCCACAGCTTTCTTGAACTT	AGTTTTGAGTCCTGTCATGCTTTTCCACAGCTTTCTTGAACTTCTTGCATCTAAATTCTCTTTGAATTTGGCGGATATAAAAGAAGCTCAAGAAAGCTGTGGGAGGACATGGCAAAGAAAAGGACTTTGGTAAACATTTTTTACCCGCGAAGACCCAACGCTTATCATTTCAATATAGAAGAACTCAAATCTCTTTTTATTATGTTCATTTTTAGTCTTGGTATTTATTAGTTTCTATAGCATTATGGTT	TTCCACAGCTTTCTTGAACTTCTTGCATCTAAATTCTCTTTGAATTTGGCGGATATAAAAGAAGCTCAAGAAAGCTGTGGGAGG	......(((((((((((((..((((((((((((((((((.((((((.(..((((((((.....))))))))..)......)))))).))))))))))))))))))..)))))).......))))))).((((((.....)))))).(((.........)))..(((((.....((((((.((((...................))))..........(((((....)))))..)))))).....))))).	(((((((((((((((((.((((((.(..((((((((.....))))))))..)......)))))).)))))))))))))))))).	CM009676.1:17281169..17281252:-	smo-miR396	MIR396	TTCCACGGCTTTCTTGAACC	20	3
miRNA-1-5p	21	5811	7830	3.15527	0	Up	0	miRNA-1	novel_mature	TTCCACAGCTTTCTTGAACGG	ACGTATGGTTTTCTTTGTATTCTTCCACAGCTTTCTTGAACGGCATCCATTACTAATTTGGCATCAAAGGCAATTTAATTATTGTGGTTCGATAAAGTTGTGGAAAGATACAGAGATGATCAATAAAATTCGGATCCTTTCGGTTAGTGCAGCTTTGTATGATATCTAGATCTTCTCTTTATGTGTCACTTGATTTTCTTTTTTCTTTTTGATGATTTTGATTATTAATTATCACTTGATAGAAATTATA	TTCCACAGCTTTCTTGAACGGCATCCATTACTAATTTGGCATCAAAGGCAATTTAATTATTGTGGTTCGATAAAGTTGTGGAAAG	..((((((((.(((((((((..((((((((((((.((((((.(((...((((.....(((.(......).)))..))))...))).)))))).))))))))))))..))))))))).))))........(((((....)))))...)))).........((((((.((((.......)))).))))))......(((((....((....((((((((.........))))))))...)).))))).....	((((((((((((.((((((.(((...((((.....(((.(......).)))..))))...))).)))))).))))))))))))..	CM009654.1:10217083..10217167:-	ptc-miR396f	MIR396	TTCCACGGCTTTCTTGAACTG	21	3
miRNA-212-5p	20	2502	760	1.00603	2.36e-112	Up	5.85e-110	miRNA-212	novel_mature	TTCCACAGCTTTCTTGAACT	TCAAATGGCTCTCCTTGTGTTCTTCCACAGCTTTCTTGAACTGCACCACCACCCAAATTATGGGTGATTTTGACTACTACTTGTGGTGTGGCTAAGAATTGTTGCGGTTCACTAAAGCTGTGGAAAGGTACAAAGAGGGTCAAGAAAATTTCAAGATCTGATTTGGGCACATGGTAATATTATGGAACTCTCTTTATTATCTACTTCATTTTTTGTTTTGTTTTGCTTTAATTGGATCTTATATTTATTG	TTCCACAGCTTTCTTGAACTGCACCACCACCCAAATTATGGGTGATTTTGACTACTACTTGTGGTGTGGCTAAGAATTGTTGCGGTTCACTAAAGCTGTGGAAAG	.....((((((((.((((((..((((((((((((..(((((((((.((.((((((.....)))))).(((((.((((.((.....)))))).)))))..)).)))))))))..))))))))))))..)))))).))))))))..........((((((..(((..((((...(((((((....(((....))).))))))).....((.....))........))))..)))..))))))..........	((((((((((((..(((((((((.((.((((((.....)))))).(((((.((((.((.....)))))).)))))..)).)))))))))..))))))))))))..	CM009682.1:780557..780661:-	smo-miR396	MIR396	TTCCACGGCTTTCTTGAACC	20	2
miRNA-217-3p	21	1630	764	1.63181	3.88e-234	Up	8.09e-232	miRNA-217	novel_star	GTTCAAGAAAGCTGTGGGAAG	CTTTGCAAGTCCTGTCATACTTTTCCACAGCTTTCTTGAACTTCATCTCTTGTTTAATTTCTCTATCTATCTATATGAAGTGGGGAAGTTCAAGAAAGCTGTGGGAAGACATGGCGAATTCAGGGCTTTTTCGCAGCTGTTGAAGAAGCTGAATCTGCATGAGGTACACGGTAATTGTCTCTATAGCTATGTGTAATTAGTACCCATTTTATTAAATTTTTTTATAGAATATTTAGGAGCTAGAATTTTT	TTCCACAGCTTTCTTGAACTTCATCTCTTGTTTAATTTCTCTATCTATCTATATGAAGTGGGGAAGTTCAAGAAAGCTGTGGGAAG	(((((((......(((((..((((((((((((((((((((((((..(.(((..........................))).)..))))))))))))))))))))))))..)))))..(((((..((((((((((....).)))))))))))))).)))).))).((((((.((.((((....)))).)))))))).(((((.((.(((((((.(((....)))))))))).....)).))))).......	((((((((((((((((((((((..(.(((..........................))).)..))))))))))))))))))))))))	CM009682.1:771393..771478:+	gma-miR396d	MIR396	AAGAAAGCTGTGGGAGAATATGGC	24	13
miRNA-217-5p	21	68665	180	-5.85039	0	Down	0	miRNA-217	novel_mature	TTCCACAGCTTTCTTGAACTT	CTTTGCAAGTCCTGTCATACTTTTCCACAGCTTTCTTGAACTTCATCTCTTGTTTAATTTCTCTATCTATCTATATGAAGTGGGGAAGTTCAAGAAAGCTGTGGGAAGACATGGCGAATTCAGGGCTTTTTCGCAGCTGTTGAAGAAGCTGAATCTGCATGAGGTACACGGTAATTGTCTCTATAGCTATGTGTAATTAGTACCCATTTTATTAAATTTTTTTATAGAATATTTAGGAGCTAGAATTTTT	TTCCACAGCTTTCTTGAACTTCATCTCTTGTTTAATTTCTCTATCTATCTATATGAAGTGGGGAAGTTCAAGAAAGCTGTGGGAAG	(((((((......(((((..((((((((((((((((((((((((..(.(((..........................))).)..))))))))))))))))))))))))..)))))..(((((..((((((((((....).)))))))))))))).)))).))).((((((.((.((((....)))).)))))))).(((((.((.(((((((.(((....)))))))))).....)).))))).......	((((((((((((((((((((((..(.(((..........................))).)..))))))))))))))))))))))))	CM009682.1:771393..771478:+	smo-miR396	MIR396	TTCCACGGCTTTCTTGAACC	20	3
miRNA-2-3p	21	1630	764	1.63181	3.88e-234	Up	8.09e-232	miRNA-2	novel_star	GTTCAAGAAAGCTGTGGGAAG	TTTGGCAAGTCCTGTCATGCTTTTCCACAGCTTTCTTGAACTTCAACTATTGTTCTTTTTGCTCTCTCTCTCTCTCTCGATCGATCAATTGTGGAAGTTCAAGAAAGCTGTGGGAAGACATGGCAATTGAGGGCTTGGCTTATTCACATCTTCACATGCAAATTTTGGAGTTGCCCTAAAGATAAGGCTGAATCTTCATGCAGTTATATGGTAATTAATTTCTCAAAACCATTTTGTTAATTTTTTGAAA	TTCCACAGCTTTCTTGAACTTCAACTATTGTTCTTTTTGCTCTCTCTCTCTCTCTCGATCGATCAATTGTGGAAGTTCAAGAAAGCTGTGGGAAG	...(.((((((((((((((..(((((((((((((((((((((((.((.((((.((...(((................)))..)).)))).)).)))))))))))))))))))))))..)))))).....)))))))).)...((((..........((((.....(((((..(((.((....)).))).....))))))))).....(((((...............))))).............)))).	((((((((((((((((((((((.((.((((.((...(((................)))..)).)))).)).))))))))))))))))))))))).	CM009654.1:10197740..10197834:+	gma-miR396d	MIR396	AAGAAAGCTGTGGGAGAATATGGC	24	13
miRNA-2-5p	21	68665	180	-5.85039	0	Down	0	miRNA-2	novel_mature	TTCCACAGCTTTCTTGAACTT	TTTGGCAAGTCCTGTCATGCTTTTCCACAGCTTTCTTGAACTTCAACTATTGTTCTTTTTGCTCTCTCTCTCTCTCTCGATCGATCAATTGTGGAAGTTCAAGAAAGCTGTGGGAAGACATGGCAATTGAGGGCTTGGCTTATTCACATCTTCACATGCAAATTTTGGAGTTGCCCTAAAGATAAGGCTGAATCTTCATGCAGTTATATGGTAATTAATTTCTCAAAACCATTTTGTTAATTTTTTGAAA	TTCCACAGCTTTCTTGAACTTCAACTATTGTTCTTTTTGCTCTCTCTCTCTCTCTCGATCGATCAATTGTGGAAGTTCAAGAAAGCTGTGGGAAG	...(.((((((((((((((..(((((((((((((((((((((((.((.((((.((...(((................)))..)).)))).)).)))))))))))))))))))))))..)))))).....)))))))).)...((((..........((((.....(((((..(((.((....)).))).....))))))))).....(((((...............))))).............)))).	((((((((((((((((((((((.((.((((.((...(((................)))..)).)))).)).))))))))))))))))))))))).	CM009654.1:10197740..10197834:+	smo-miR396	MIR396	TTCCACGGCTTTCTTGAACC	20	3
miRNA-60-3p	21	3049	1953	2.0824	0	Up	0	miRNA-60	novel_star	GTCCAAGAAAGCTGTGGGAAG	TTTGCCAAGTCCTGTCATGCTTTTCCACAGCTTTCTTGAACTTCAACTATTGTTCTTTTTGCTCTCTCTCTCTCTCTCTCTCAATTGTGGAAGTCCAAGAAAGCTGTGGGAAGACATGGCAAATGAGGGCTTTATTCACATCTCCACATGCAAATTTGGGTGTTGCCCTAAAGATCAGAGGCTGAATCTTCATGCAGTTATGGTAATTATTAATTTCTCAAACCCATTTTGTCGAAAATGTTTAAAACCG	TTCCACAGCTTTCTTGAACTTCAACTATTGTTCTTTTTGCTCTCTCTCTCTCTCTCTCTCAATTGTGGAAGTCCAAGAAAGCTGTGGGAAG	.((((((.(((((((((((..(((((((((((((((((.(((((.((.((((.............................)))).)).))))).)))))))))))))))))..)))))).....)))))..................((((.....(((.....)))..((((((((...))).)))))..))))....))))))..................((((((....))))))..........	((((((((((((((((.(((((.((.((((.............................)))).)).))))).))))))))))))))))).	CM009662.1:2481056..2481146:+	gma-miR396d	MIR396	AAGAAAGCTGTGGGAGAATATGGC	24	13
miRNA-60-5p	21	68665	180	-5.85039	0	Down	0	miRNA-60	novel_mature	TTCCACAGCTTTCTTGAACTT	TTTGCCAAGTCCTGTCATGCTTTTCCACAGCTTTCTTGAACTTCAACTATTGTTCTTTTTGCTCTCTCTCTCTCTCTCTCTCAATTGTGGAAGTCCAAGAAAGCTGTGGGAAGACATGGCAAATGAGGGCTTTATTCACATCTCCACATGCAAATTTGGGTGTTGCCCTAAAGATCAGAGGCTGAATCTTCATGCAGTTATGGTAATTATTAATTTCTCAAACCCATTTTGTCGAAAATGTTTAAAACCG	TTCCACAGCTTTCTTGAACTTCAACTATTGTTCTTTTTGCTCTCTCTCTCTCTCTCTCTCAATTGTGGAAGTCCAAGAAAGCTGTGGGAAG	.((((((.(((((((((((..(((((((((((((((((.(((((.((.((((.............................)))).)).))))).)))))))))))))))))..)))))).....)))))..................((((.....(((.....)))..((((((((...))).)))))..))))....))))))..................((((((....))))))..........	((((((((((((((((.(((((.((.((((.............................)))).)).))))).))))))))))))))))).	CM009662.1:2481056..2481146:+	smo-miR396	MIR396	TTCCACGGCTTTCTTGAACC	20	3
miRNA-63-5p	21	5811	7830	3.15527	0	Up	0	miRNA-63	novel_mature	TTCCACAGCTTTCTTGAACGG	ACAGATGATCCTCTTCGTATTCTTCCACAGCTTTCTTGAACGGCATACATTGTTGTTAATTTGGCATCAAAAGGCAATTTAATTATTGTGGTTCGATAAAGTTGTGGAAAGATACGGAGAGGATCAATAAAATTCGGATCGTTTGGGTAGTGCAGCTTTGTGTGGTATGTAGATCTGTTCTTCATTTGATGGTTGTGATTATTAGAAATTATAATATTAGTAGAAAATTAAGATCCATGTAATTAAAGTC	TTCCACAGCTTTCTTGAACGGCATACATTGTTGTTAATTTGGCATCAAAAGGCAATTTAATTATTGTGGTTCGATAAAGTTGTGGAAAG	(((..(((((((((((((((..((((((((((((.((((((.(((......((((((..((((....)))).))))))........))).)))))).))))))))))))..))))))))))))))).........(((((.((((.(((.((((......)))).))).))))....((((....((((((.((((((((......)))))))))))))).))))......))))).)))..........	((((((((((((.((((((.(((......((((((..((((....)))).))))))........))).)))))).))))))))))))..	CM009662.1:2488995..2489083:-	ptc-miR396f	MIR396	TTCCACGGCTTTCTTGAACTG	21	3
miRNA-72-5p	21	68670	181	-5.8425	0	Down	0	miRNA-72	novel_mature	TTCCACAGCTTTCTTGAACTT	ATCAGCAAGTCCTGTCATGCTTTTCCACAGCTTTCTTGAACTTCTTTCCAGCTAATTCTCTTAGTTTGGCACATATATAGATATATATAGAAGTTCAAGAATGCTGTGGGACAACATGGCACTAGGTCTTCCACATCTTGGTTCATTGGTTTATATATGCAAGTAATTAACGTACGCCTAGCCTGATCTTCATACGAATGGAGGAATCTGATGAATCCTTCATGCATGTTCATTTATTAAGTGAATTCCT	TTCCACAGCTTTCTTGAACTTCTTTCCAGCTAATTCTCTTAGTTTGGCACATATATAGATATATATAGAAGTTCAAGAATGCTGTGGGACA	....(.(((.(((((((((...(((((((((.((((((((((((...((((((((.....)))).))))....((((((....)))))))))))))))))).)))))))))...))))))...))).))).).......((((((((.......((((((..........((((.(...((......)).).)))).((((((((.((....)).))))))))))))))..........))))))))...	(((((((((.((((((((((((...((((((((.....)))).))))....((((((....)))))))))))))))))).)))))))))..	CM009664.1:11929381..11929471:-	smo-miR396	MIR396	TTCCACGGCTTTCTTGAACC	20	3
miRNA-81-3p	21	1630	764	1.63181	3.88e-234	Up	8.09e-232	miRNA-81	novel_star	GTTCAAGAAAGCTGTGGGAAG	CTTTGCAAGTCCTGTCATGCTTTTCCACAGCTTTCTTGAACTTCATCTCTTGTTTAGTTTCTCTCTCTCTCTCTCTCTCGATGAAGTGGGGAAGTTCAAGAAAGCTGTGGGAAGACATGGCAAATTCAGGGCTTTTTTGCAGCTGTTGAAGCCAATTGAAGCTGAATATGCATGAGGTACATGGTCATTCTCACTCCTGCTACGTCTATAATTCGCTATATGATTCGTACCTATATTTAGCATTATGGAT	TTCCACAGCTTTCTTGAACTTCATCTCTTGTTTAGTTTCTCTCTCTCTCTCTCTCTCGATGAAGTGGGGAAGTTCAAGAAAGCTGTGGGAAG	........((((.((((((..(((((((((((((((((((((((..(.((((((.((...................)).))).))).)..)))))))))))))))))))))))..))))))...((((.((((((...((....)).))))))...))))(((((((((.....((((((..((...........))......(((((((......)))).)))..))))))))))))))).....))))	((((((((((((((((((((((..(.((((((.((...................)).))).))).)..))))))))))))))))))))))).	CM009666.1:5741000..5741091:+	gma-miR396d	MIR396	AAGAAAGCTGTGGGAGAATATGGC	24	13
miRNA-81-5p	21	68665	180	-5.85039	0	Down	0	miRNA-81	novel_mature	TTCCACAGCTTTCTTGAACTT	CTTTGCAAGTCCTGTCATGCTTTTCCACAGCTTTCTTGAACTTCATCTCTTGTTTAGTTTCTCTCTCTCTCTCTCTCTCGATGAAGTGGGGAAGTTCAAGAAAGCTGTGGGAAGACATGGCAAATTCAGGGCTTTTTTGCAGCTGTTGAAGCCAATTGAAGCTGAATATGCATGAGGTACATGGTCATTCTCACTCCTGCTACGTCTATAATTCGCTATATGATTCGTACCTATATTTAGCATTATGGAT	TTCCACAGCTTTCTTGAACTTCATCTCTTGTTTAGTTTCTCTCTCTCTCTCTCTCTCGATGAAGTGGGGAAGTTCAAGAAAGCTGTGGGAAG	........((((.((((((..(((((((((((((((((((((((..(.((((((.((...................)).))).))).)..)))))))))))))))))))))))..))))))...((((.((((((...((....)).))))))...))))(((((((((.....((((((..((...........))......(((((((......)))).)))..))))))))))))))).....))))	((((((((((((((((((((((..(.((((((.((...................)).))).))).)..))))))))))))))))))))))).	CM009666.1:5741000..5741091:+	smo-miR396	MIR396	TTCCACGGCTTTCTTGAACC	20	3
miRNA-92-5p	20	2502	760	1.00603	2.36e-112	Up	5.85e-110	miRNA-92	novel_mature	TTCCACAGCTTTCTTGAACT	TAAAATGGCTCTCCTTGTGTTCTTCCACAGCTTTCTTGAACTGCACCACCAGCCAAATTACGGTTGATTTTGACTACTACTTGTGGTGTGGCTAAGAATTGTTGTGGTTCACTAAAGCTGTGGAAAGGTACAGAGAGGGTCAAGAAAATTCCAAGATCTGATTTGGGGAACATGGTAATATTATTGATCTCTCTTTCATTATCCACTGCAATTTTGGTTTTGTTTTACTTTGCTTTAATTGGAGAATGTG	TTCCACAGCTTTCTTGAACTGCACCACCAGCCAAATTACGGTTGATTTTGACTACTACTTGTGGTGTGGCTAAGAATTGTTGTGGTTCACTAAAGCTGTGGAAAG	.....((((((((.((((((..((((((((((((..(((((..((.((.(((((.......))))).(((((.((((.((.....)))))).)))))..)).))..)))))..))))))))))))..)))))).))))))))............(((.(((...(((((.((............)).)))))...)))..)))..((.(((((..(((...(.....)...)))..))))).))......	((((((((((((..(((((..((.((.(((((.......))))).(((((.((((.((.....)))))).)))))..)).))..)))))..))))))))))))..	CM009666.1:5749571..5749675:-	smo-miR396	MIR396	TTCCACGGCTTTCTTGAACC	20	2
miRNA-161-5p	21	62525	4094	-1.20781	0	Down	0	miRNA-161	novel_mature	TCATTGAGTGCAGCGTTGATG	TATGCAAGAGTTCTTAAAAGCATCATTGAGTGCAGCGTTGATGATCTTCGTTTTGACAATTTCTGGTTTTCCAGACAGCTTGGGATGTGGTTTCATCAACGCTGCACTCGATTATGTTTTTAGTTCTCTTCTTAGAGTTGCAACATGGAGAACTAAATGGATCCAGCAGGTTTCTTTTCTGGTATTCACCATTTACATTACTGATGCATTTCGTTCAATACAAAAATGCAGTTCCAAATCCTTTATTAAG	TCATTGAGTGCAGCGTTGATGATCTTCGTTTTGACAATTTCTGGTTTTCCAGACAGCTTGGGATGTGGTTTCATCAACGCTGCACTCGATTATG	..((((((((..((.((((((((.((((((((((((((((((((.((.(((((..(...(.(((((....))))).)..)..))))).))..)))))))))))))))))))).))))))))))..)))).........))))...(((((...(((((((..((((.(((.....)))))))......))))))).........(((((((.((.....))..))))))).)))))..............	(.((((((((((((((((((((.((.(((((..(...(.(((((....))))).)..)..))))).))..)))))))))))))))))))).)))	CM009676.1:13177915..13178008:+	ath-miR397b	MIR397	TCATTGAGTGCATCGTTGATG	21	1
miRNA-190-3p	21	673923	1868	-5.7699	0	Down	0	miRNA-190	novel_mature	TGTGTTCTCAGGTCGCCCCTG	TTGTACTTTGATGCAGTACACCAAATCAAAGCTTTCAAACTGTGTTTAGAGACACCTAGCTACCTTTAAATAAGATGGTATCATCCTAAAACACATACGCACAATGCCCACCAAAGTTGGAAGAGGAAGAGGAAGAGGAAGAGGTGGATGGGTACAACAGGAGTGACCTGAGATCACGTGAGGGTGCACCCCCAAGTGCACCAACGATGTGTTCTCAGGTCGCCCCTGCTGAACCTCCTTCCACCGTTCA	GGAGTGACCTGAGATCACGTGAGGGTGCACCCCCAAGTGCACCAACGATGTGTTCTCAGGTCGCCCCTG	.((((((.......))))))((...((....(((((((..(((((((((.((......((((.(((.....))).))))....)))).)))))))...((.....)).........)))))))..))...))....(((...((((((.((((.((.((((.(((((((((((.((((((..(((((((......)))))))..).))))).))))))))))).)))).)).))))...)))))).))).	((.(((((((((((.((((((..(((((((......)))))))..).))))).))))))))))).))))	CM009679.1:18295801..18295869:+	ath-miR398a-3p	MIR398	TGTGTTCTCAGGTCACCCCTT	21	2
miRNA-207-3p	21	673946	1672	-5.92987	0	Down	0	miRNA-207	novel_mature	TGTGTTCTCAGGTCGCCCCTG	TAAAGTTGAAAGAGGTGGATGGGTTCAACAGGAGTGACCTGAGATCACATGAGGGTGCACCCAAGTGCACTAGCAATGTGTTCTCAGGTCGCCCCTGCTGGACCTCCTTTCACCGTCTAATCGAAC	GGAGTGACCTGAGATCACATGAGGGTGCACCCAAGTGCACTAGCAATGTGTTCTCAGGTCGCCCCTG	.....((((.(((((((((.(((((((.((((.(((((((((((.((((((..(((((((....)))))))..).))))).))))))))))).)))).)))))))...)))))).)))..))))..	((.(((((((((((.((((((..(((((((....)))))))..).))))).))))))))))).))))	CM009681.1:13403681..13403747:+	ath-miR398a-3p	MIR398	TGTGTTCTCAGGTCACCCCTT	21	2
miRNA-207-5p	21	384	874	3.91157	0	Up	0	miRNA-207	novel_star	GGAGTGACCTGAGATCACATG	TAAAGTTGAAAGAGGTGGATGGGTTCAACAGGAGTGACCTGAGATCACATGAGGGTGCACCCAAGTGCACTAGCAATGTGTTCTCAGGTCGCCCCTGCTGGACCTCCTTTCACCGTCTAATCGAAC	GGAGTGACCTGAGATCACATGAGGGTGCACCCAAGTGCACTAGCAATGTGTTCTCAGGTCGCCCCTG	.....((((.(((((((((.(((((((.((((.(((((((((((.((((((..(((((((....)))))))..).))))).))))))))))).)))).)))))))...)))))).)))..))))..	((.(((((((((((.((((((..(((((((....)))))))..).))))).))))))))))).))))	CM009681.1:13403681..13403747:+	hbr-miR398	MIR398	GGAGCGACCTGAGATCACATG	21	1
miRNA-129-3p	21	290	187	2.09203	3.2e-83	Up	8.44e-81	miRNA-129	novel_mature	TGCCAAAAGAGATTTGCCCAG	CTTTCGGGCTACGAAAGGTCTATTATTTTTCATTGGCGTTTCTGAGATAGCATGTGTTGAAGCTTTTGATCGTATAAATGGTGGTCGCGAACAATTTTATAATCATTCGTTGGCTTCATTTTGCAGCTGTATTACAGGGCAAAAACTCGGTTGGCAGGCACACACTTGGCTTACATTTCGGCTATGTGTTCTTTCAAGTGTGCACTCTGCCAAAAGAGATTTGCCCAGCAATTCTTCTGCAATTTCTACT	GGGCAAAAACTCGGTTGGCAGGCACACACTTGGCTTACATTTCGGCTATGTGTTCTTTCAAGTGTGCACTCTGCCAAAAGAGATTTGCCCAG	((((((.....))))))..................((.....(((.(((((.((((.(((((((..(((...((((((...((........))..)))))).....)))..)))))))...))))))))).)))..(((((((..(((..((((((((..(((((((((..(((((.......))))).....)))))))))...))))))))..))).))))))).)).....................	(((((((..(((..((((((((..(((((((((..(((((.......))))).....)))))))))...))))))))..))).))))))).)	CM009672.1:13253231..13253322:+	ath-miR399a	MIR399	TGCCAAAGGAGATTTGCCCTG	21	3
miRNA-131-3p	21	228	3	-3.52289	2.04e-29	Down	6.4e-27	miRNA-131	novel_mature	TGCCAAAGGAGAATTGCCCTG	GCATATACCAATTCGTTTTCGCGGAATACCTACAAAACATGCGAATCGCTGAAGAAATAAATTGCAGTGCTTCAACTTCAACTGCAGAACAAGAACAATAATGAGACGAAAAAAAAGGTTTTGGAGGTAGAGAAGAATAACAGTGCACTTCTCCTTTGGCAATGAAGAATTTATGCATAATTCAACAAATGCAATATATATTGTTTCTGCCAAAGGAGAATTGCCCTGCCATTCAACAACTCTACCATAG	GTGCACTTCTCCTTTGGCAATGAAGAATTTATGCATAATTCAACAAATGCAATATATATTGTTTCTGCCAAAGGAGAATTGCCCTG	.......((((.((.(((((((...............((.(((...)))))..........(((((((............))))))).................).))))))....))..)))).(((((((..((((..(((.(((.(((((((((((((..(((.(((.(((((((..........)))).)))...))).))).))))))))))))).))).)))..)))).....)))))))....	(.(((.(((((((((((((..(((.(((.(((((((..........)))).)))...))).))).))))))))))))).))).)))	CM009672.1:13254589..13254674:-	ath-miR399d	MIR399	TGCCAAAGGAGATTTGCCCCG	21	3
miRNA-131-5p	21	26	15	1.93149	8.84e-10	Up	3.08e-07	miRNA-131	novel_star	GTGCACTTCTCCTTTGGCAAT	GCATATACCAATTCGTTTTCGCGGAATACCTACAAAACATGCGAATCGCTGAAGAAATAAATTGCAGTGCTTCAACTTCAACTGCAGAACAAGAACAATAATGAGACGAAAAAAAAGGTTTTGGAGGTAGAGAAGAATAACAGTGCACTTCTCCTTTGGCAATGAAGAATTTATGCATAATTCAACAAATGCAATATATATTGTTTCTGCCAAAGGAGAATTGCCCTGCCATTCAACAACTCTACCATAG	GTGCACTTCTCCTTTGGCAATGAAGAATTTATGCATAATTCAACAAATGCAATATATATTGTTTCTGCCAAAGGAGAATTGCCCTG	.......((((.((.(((((((...............((.(((...)))))..........(((((((............))))))).................).))))))....))..)))).(((((((..((((..(((.(((.(((((((((((((..(((.(((.(((((((..........)))).)))...))).))).))))))))))))).))).)))..)))).....)))))))....	(.(((.(((((((((((((..(((.(((.(((((((..........)))).)))...))).))).))))))))))))).))).)))	CM009672.1:13254589..13254674:-	zma-miR399f-5p	MIR399	GGGCAACTTCTCCTTTGGCAGA	22	7
miRNA-118-3p	22	23072	20681	2.5672	0	Up	0	miRNA-118	novel_mature	TTAGATTCACGCACAAACTCTG	ATGAGAGAAGAGGCAAATTTCAGGTTTGTGCGTGAGTTTAACCTCTCCTAACCACGTTTTGTTTTGGTTGATGGTGTTAGATTCACGCACAAACTCTGTGATCTGTCCTTTCGTCTTCCCCAATTCATCCACAAACCTTCTCTCTCTACTACTGTGGATCCTTCTTGACCCTTTGATCTATCTGTTTGATTTTTTCATCTTTTTGTCTCAGTAACTGAAGATTCCGACAAGAACACACGGCTGCGGCTGA	GGTTTGTGCGTGAGTTTAACCTCTCCTAACCACGTTTTGTTTTGGTTGATGGTGTTAGATTCACGCACAAACTCTG	..((((((((.((((.(((.((((((((((((((((((((((..((..((((((.(......).))))))..)).))))))))))))))))))).))).))).)))).....((................))....))))))))(((((....)))))...((((((......(((...(((.....)))....))).......(((((((...))).)))).....))))))....((((....)))).	((((((((((((((((((((..((..((((((.(......).))))))..)).))))))))))))))))))).)))	CM009670.1:10159111..10159186:-	sly-miR403-3p	MIR403	CTAGATTCACGCACAAGCTCG	21	7
miRNA-135-3p	21	12450	879	-1.0991	0	Down	0	miRNA-135	novel_mature	TTAGATTCACGCACAAACTCG	CTCTCTATCGCGGAGGCATATCTCTAGTTTGTGCGTGAATCTAACCCCGTTATCGGGACCGTCCACTGCCTGTTTGGGTTCGAATCCCTAGGCGAAATGGCGTTAGATTCACGCACAAACTCGCGATCTGCCTTCGCCGCAACACCCCAATATCATTAACGTTTCTTTTCTGAGTACCTTTTAGCCACTTTATTTTTTGCCCTAGAAAAGTACTGCTACTACTATTGTTTTTGTGAGGTGAGGTTTAGAT	AGTTTGTGCGTGAATCTAACCCCGTTATCGGGACCGTCCACTGCCTGTTTGGGTTCGAATCCCTAGGCGAAATGGCGTTAGATTCACGCACAAACTCG	...((((..(((((((((.(((.(.((((((((((((((((((((.(((((....((.....))...(((((...(((.......))))))))..))))).)))))))))))))))))))).).))).)))))))))......(((.((...((((.(((..(((......))).......((((.....((((((((......))))))))..))))........)))...))))..)).))).)))).	((((((((((((((((((((.(((((....((.....))...(((((...(((.......))))))))..))))).)))))))))))))))))))).)	CM009673.1:7986043..7986140:-	sly-miR403-3p	MIR403	CTAGATTCACGCACAAGCTCG	21	2
miRNA-135-5p	21	3944	7021	3.55706	0	Up	0	miRNA-135	novel_star	AGTTTGTGCGTGAATCTAACC	CTCTCTATCGCGGAGGCATATCTCTAGTTTGTGCGTGAATCTAACCCCGTTATCGGGACCGTCCACTGCCTGTTTGGGTTCGAATCCCTAGGCGAAATGGCGTTAGATTCACGCACAAACTCGCGATCTGCCTTCGCCGCAACACCCCAATATCATTAACGTTTCTTTTCTGAGTACCTTTTAGCCACTTTATTTTTTGCCCTAGAAAAGTACTGCTACTACTATTGTTTTTGTGAGGTGAGGTTTAGAT	AGTTTGTGCGTGAATCTAACCCCGTTATCGGGACCGTCCACTGCCTGTTTGGGTTCGAATCCCTAGGCGAAATGGCGTTAGATTCACGCACAAACTCG	...((((..(((((((((.(((.(.((((((((((((((((((((.(((((....((.....))...(((((...(((.......))))))))..))))).)))))))))))))))))))).).))).)))))))))......(((.((...((((.(((..(((......))).......((((.....((((((((......))))))))..))))........)))...))))..)).))).)))).	((((((((((((((((((((.(((((....((.....))...(((((...(((.......))))))))..))))).)))))))))))))))))))).)	CM009673.1:7986043..7986140:-	bra-miR403-5p	MIR403	TGTTTTGTGCGTGAATCTAATT	22	5
miRNA-206-3p	22	23072	20681	2.5672	0	Up	0	miRNA-206	novel_mature	TTAGATTCACGCACAAACTCTG	ATGATAGAAGAGGCAAATTTCAGATTTGTGCGTGAGTTTAACATCTCCTAACCACGTTTTGTTTTGGTTGATGGTGTTAGATTCACGCACAAACTCTGTGATCTGTCTTTTCGTCTTCCCCAATTCATCCCCAGACCTTCTCTCTCTACTCCTGTGGATCCTTATTTCCCCTAATCTTAACCCCTTTATCTATCTTGTTTGATTTTTTTCATCTTTTTGTCTCACAGTAACAGACGATTCCGACAAGAAC	GATTTGTGCGTGAGTTTAACATCTCCTAACCACGTTTTGTTTTGGTTGATGGTGTTAGATTCACGCACAAACTCTG	..(((((((((((((.(((.(((((((((((((((((((((((((...((((((.(......).))))))..))))))))))))))))))))).)))).))).)))))))))..............((((.(((.................))).))))...........................))))..((((((((((......))).....((((((.........))))))....)))))))..	(((((((((((((((((((((((...((((((.(......).))))))..))))))))))))))))))))).))))	CM009681.1:189367..189442:+	sly-miR403-3p	MIR403	CTAGATTCACGCACAAGCTCG	21	7
miRNA-42-3p	21	6156	225	-2.04895	0	Down	0	miRNA-42	novel_mature	CTGCACTGCCTCTTCCCTGGC	GCTTTTATATAGCTCACCCACCACCCTTCAATAGTGCAGAAAACATGTTGACAGACACGTTGGACGAGGCAGAGCGTTGAATGTTTTCCTAGAAGTTGAAGCTGGTATTTGGGTAATGTAACAAGATGGAAGAGGACAGACGGGGACGAGGCAGAGCATGAGATGAGGCTTTAATCATCACAAACACTTGTGCTGTTTCTCTTCCCCTGCACTGCCTCTTCCCTGGCTCTCCTCTCTCTTGCTCTCTCTC	CGGGGACGAGGCAGAGCATGAGATGAGGCTTTAATCATCACAAACACTTGTGCTGTTTCTCTTCCCCTGCACTGCCTCTTCCCTGGC	.(((((((((.(((((...((((..(((((((..(...((((((((.(..((......))..).(((.((...)).))).))))))))...)..))))))).))))...))))).)))))).)))..(..((((((.((.((((((.(((((((.(((.(.((.((((.......((.(((((....))))).))..)))).)).).))).))))))).)))))).)).))))))..)............	((((((.(((((((.(((.(.((.((((.......((.(((((....))))).))..)))).)).).))).))))))).)))))).)	CM009659.1:5516266..5516352:-	stu-miR408a-3p	MIR408	TGCACAGCCTCTTCCCTGGTT	21	4
miRNA-42-5p	21	23	7	1.00883	8.74e-05	Up	0.0321274	miRNA-42	novel_star	CGGGGACGAGGCAGAGCATGA	GCTTTTATATAGCTCACCCACCACCCTTCAATAGTGCAGAAAACATGTTGACAGACACGTTGGACGAGGCAGAGCGTTGAATGTTTTCCTAGAAGTTGAAGCTGGTATTTGGGTAATGTAACAAGATGGAAGAGGACAGACGGGGACGAGGCAGAGCATGAGATGAGGCTTTAATCATCACAAACACTTGTGCTGTTTCTCTTCCCCTGCACTGCCTCTTCCCTGGCTCTCCTCTCTCTTGCTCTCTCTC	CGGGGACGAGGCAGAGCATGAGATGAGGCTTTAATCATCACAAACACTTGTGCTGTTTCTCTTCCCCTGCACTGCCTCTTCCCTGGC	.(((((((((.(((((...((((..(((((((..(...((((((((.(..((......))..).(((.((...)).))).))))))))...)..))))))).))))...))))).)))))).)))..(..((((((.((.((((((.(((((((.(((.(.((.((((.......((.(((((....))))).))..)))).)).).))).))))))).)))))).)).))))))..)............	((((((.(((((((.(((.(.((.((((.......((.(((((....))))).))..)))).)).).))).))))))).)))))).)	CM009659.1:5516266..5516352:-	zma-miR408b-5p	MIR408	CAGGGACGAGGCAGAGCATGG	21	3
miRNA-196-3p	22	3372	2666	2.38611	0	Up	0	miRNA-196	novel_mature	TTTCCGAGTCCTCCCATTCCTG	GCTTTGTGTATTAAAGGCAAACCTCAGGGGAGATCAGTGTAATTCTCCCTATATAATAATGGCCCATTGCCGTGCATATTGGAGAGAAAGAGAAACAGAGGGAGAGAGATGGGGAGGAAAAGGGAGGCTGGGCTCTCACGAAGCTGTTGGATGGTGAGGCTTTGGGAAGAAAGAAATTCTCCAGAGTGAGAAAGAGAAATTCGTTCTTTCCGAGTCCTCCCATTCCTGTGGCTTCGTATGCTTCTTCCCC	GGATGGTGAGGCTTTGGGAAGAAAGAAATTCTCCAGAGTGAGAAAGAGAAATTCGTTCTTTCCGAGTCCTCCCATTCCTG	(((((........)))))...((((.(((((((..........)))))))...((((((((((.....)))))...)))))................)))).........(((((((((..(((((......)))))(((((((..(.((((((.((((.(((((((((((.(((.(((((............))))).))).))))))))))).))))))).))).)..)))))))....)))))))))	((((((.((((.(((((((((((.(((.(((((............))))).))).))))))))))).))))))).))).)	CM009680.1:3905096..3905175:+	ptc-miR482c-3p	MIR482	TCTTTCCGAGTCCTCCCATACC	22	7
miRNA-215-3p	22	2219	1890	2.49352	0	Up	0	miRNA-215	novel_mature	TTTCCAATTCCCCCCATTCCTT	ACAACTCTGTCTCCGCCTATATGATGGTGTCTACCCAATACCATATTGTGCCAGTTGAGTGGGTGTGGGGGTGTGAGAGAGAGAGAGAGAGAGAGAGAGAGAGAGGGGAAAGGAGAGGGCTGGAAAAGAGAGGTTTGGCTTGAAGAAGCTGTAGGAAGGGAGGAATTGGGAAGAAGAAAATCTATTTTTGCTAAAAATGAGAATTCTTTCCAATTCCCCCCATTCCTTTGGCTTCATGTGCCTCCTCCCT	GGAAGGGAGGAATTGGGAAGAAGAAAATCTATTTTTGCTAAAAATGAGAATTCTTTCCAATTCCCCCCATTCCTT	....((((.(((((((((.....(((((((.......)))))))...(..((.........))..)..))))).)))).)))).....................(((((..((((.((((..((.........))..))))...(((((((.((((((((.((((((((((((((.....((.(((((.....)))))))...)))))))))))))).))).))))).)))))))......)))))))))	(((((((.((((((((((((((.....((.(((((.....)))))))...)))))))))))))).))).))))).	CM009682.1:7312939..7313013:+	gra-miR482	MIR482	TCTTTCCAATTCCTCCCATTCC	22	5
miRNA-29-3p	22	3325	3597	2.83848	0	Up	0	miRNA-29	novel_mature	TTCCCAAGGCCGCCCATTCCGA	TTTTGAGCTTCTGGGAGTTATAGGAATGGGTAGCATGGGAAGAGAACAATCCCAATTTCAATGGGGGTTGAGATGTATTTCTTCTTCCCAAGGCCGCCCATTCCGATGATTCCCAGTTACTCCTCCCTCTCCCTTACTGTCTCAAATTACTCAGCATCCCAATGGTACAATCCTAATTTTATTTTTGTATTGGTTTTGATTTAGTTCTGCTATTTGATGTGATTGTGATTTTTGCCAAGTTGGGTTGATG	GGAATGGGTAGCATGGGAAGAGAACAATCCCAATTTCAATGGGGGTTGAGATGTATTTCTTCTTCCCAAGGCCGCCCATTCCGA	....(((...(((((((((((.((((((((..((.(((((((((((..(((.((((..(....)..)))).)))....))).))))))))..))..)))))))).)))))))))))...))).....((..(((.(((..(..(((((((...(((((..((((((((((..(((((...........)))))..))).........))))))).)))))....)))))))..)...))).)))..))..	((((((((..((.(((((((((((..(((.((((..(....)..)))).)))....))).))))))))..))..)))))))).)	CM009658.1:14879627..14879710:+	mdm-miR482a-3p	MIR482	TTCCCAAGCCCGCCCATTCCTA	22	3
miRNA-68-5p	21	30	13	1.51859	1.61e-07	Up	5.72e-05	miRNA-68	novel_mature	TTCCCAAGGCCGCCCATTCCGA	TTGACCTGTGGTGTATAAATAAAGACCAAAACACACTCATCTTCGGTGAATCAATCTGATCACAGAGCTCTTTTGAGAAGAGGGAGTGGGAGATTTTGAGCTCCTGGGAGTTGTAGGAATGGGTTGCGTGGGAAGAGAACAATCCCCAATCCAAGGGGCTGTTTCGCAGTAAAGAGAAAAGTATGGGGGTTGAGAAGTAATTCTTCTTCCCAAGGCCGCCCATTCCGATGATTCCCAGTTGCTCCTCCCT	GGAATGGGTTGCGTGGGAAGAGAACAATCCCCAATCCAAGGGGCTGTTTCGCAGTAAAGAGAAAAGTATGGGGGTTGAGAAGTAATTCTTCTTCCCAAGGCCGCCCATTCCGA	........((((.(........).))))......((((.(((((...(((....((((....))))....)))...)))))..))))(((((.....((((..((((((((..(.(((((((((.((.((((((((...(((((((((..(....).((((.....)))).............))))))))).(((....))).))))))))..)).))))))))).)..))))))))..))))))))).	(((((((((.((.((((((((...(((((((((..(....).((((.....)))).............))))))))).(((....))).))))))))..)).))))))))).)	CM009663.1:19232726..19232838:+	mdm-miR482a-3p	MIR482	TTCCCAAGCCCGCCCATTCCTA	22	3
miRNA-213-5p	22	818	966	2.96496	0	Up	0	miRNA-213	novel_star	CCCTCAAAGGCTTCCAATGTTC	CTAATCGGAGAAGTTTCCAATTACCCTCAAAGGCTTCCAATGTTCCGGGCATTGGTTTCCAATGTGGAACATTGGTTGCTGTGAGGGCCATTGAAGACTCACTCCTCTTAAG	CCCTCAAAGGCTTCCAATGTTCCGGGCATTGGTTTCCAATGTGGAACATTGGTTGCTGTGAGGGCC	......((((.(((((.((((..((((((..(((..((((((((((..(((((((...)))))))))))))))))..))).))))))..)))).)))))..)))).......	((((((..(((..((((((((((..(((((((...)))))))))))))))))..))).))))))..	CM009682.1:5655918..5655983:+	gma-miR5037a	MIR5037	GCCTCAAAGGCTTCCACTACTG	22	7
miRNA-214-5p	22	818	966	2.96496	0	Up	0	miRNA-214	novel_star	CCCTCAAAGGCTTCCAATGTTC	CTAATCGGAGAAGTTTCCAATTACCCTCAAAGGCTTCCAATGTTCCGGGCATTGGTTTCGACGTGGAACATTGGTTGCCGCGAGGGCCATTGAAGACTCACTCCTCTTAA	CCCTCAAAGGCTTCCAATGTTCCGGGCATTGGTTTCGACGTGGAACATTGGTTGCCGCGAGGGCC	......((((.(((((.((((..(((((...(((..(((((((((((.(..(((....)))).)))))))))))..)))..)))))..)))).)))))..))))......	(((((...(((..(((((((((((.(..(((....)))).)))))))))))..)))..)))))..	CM009682.1:5663460..5663524:+	gma-miR5037a	MIR5037	GCCTCAAAGGCTTCCACTACTG	22	7
miRNA-79-5p	22	921	1320	3.24431	0	Up	0	miRNA-79	novel_mature	TCCCTCAAAGGCTTCCAATGTT	CTAATAGGAGAAGTTTCCAATTTCCCTCAAAGGCTTCCAATGTTCCGGGCATTGGTTTCCAATGTGGGACATTGGTTGCCACGAGGGACATTGAAGACTCACTCCTCTTAAGTTGGTGACGGAAGAGTGAGGTTTTACTTCGCCTCCTCTTGATGGCATTGCAAAAAAATGTTTGCCTAACAAGTTCTTATTGCAGCATATGGAGTGCAGCTAGATAAAGAAAAGGTACCTGCAACAACATTCTGATGAG	TCCCTCAAAGGCTTCCAATGTTCCGGGCATTGGTTTCCAATGTGGGACATTGGTTGCCACGAGGGACA	.(((.(((((.(((((.((((.((((((...(((..((((((((((..(((((((...)))))))))))))))))..)))..)))))).)))).)))))..))))).))).((((.((.((((((((.(((((........))))))))))...((((..(((......))).))))..((...((((((((((.((((.....)))).))..))).)))))...))..))))).))))...........	((((((...(((..((((((((((..(((((((...)))))))))))))))))..)))..)))))).)	CM009666.1:115330..115397:-	gma-miR5037a	MIR5037	GCCTCAAAGGCTTCCACTACTG	22	8
miRNA-102-5p	21	182448	185080	2.74571	0	Up	0	miRNA-102	novel_mature	TGACGACGAGAGAGAGCACTC	CCCAACTTTGACTTATTATTGCTTGACGACGAGAGAGAGCACTCTTGTATGCATTCATGCATGGGGCACGATTGTGAACAAGCGTGTTTTCTATCGTTGTCATACGATTTGCTAGTCAAGGTCTACTTGATTCCTCTTCATACATGCATTCTTGCTTTTGTGCCAGCAAATAGGACCTTTTTGCGCATGGCTTGAGGTTAGTTTACCTGCATTGTGCTTACAATTGGAAACTGGTAATCTTTTTTTCATG	TGACGACGAGAGAGAGCACTCTTGTATGCATTCATGCATGGGGCACGATTGTGAACAAGCGTGTTTTCTATCGTTGTCATA	....(((((((((....((((..(((((((((.(((((((((.(((((.((((.((.(((.....))).)).)))).))))).))))))))).)))))))))..)))).....)))))))))......((((((.(((((..(((((......((......))..(((((.((...)).))))))))))...)))))..(((((.((...(((((....))))).))))))))).))))...........	(((((((((.(((((((((.(((((.((((.((.(((.....))).)).)))).))))).))))))))).)))))))))..	CM009668.1:4206070..4206150:+	ppt-miR535a	MIR535	TGACAACGAGAGAGAGCACGC	21	3
miRNA-145-5p	22	724	757	2.78935	0	Up	0	miRNA-145	novel_star	TTTTGTTGATGGTCATCTAATC	GTTTTTGGCAGCTATGAATATGTTTTGTTGATGGTCATCTAATCATTCTAGTTCCTTCACATTTCTACTATTTTGGTTAGATGACCATCAGCAAACACATTCATCCTTCTATCGACATTGATCAGCAAATTCCAAAAACCTTTTATTCTTGTTCCAAATAAATATCTGACCCATTTTTTTTTTTTATTTGTTTTCATTAAAGTGAGATTATGAATTAACTAGGATCTTCGAGGATAAGCGGATTCGTAAG	TTTTGTTGATGGTCATCTAATCATTCTAGTTCCTTCACATTTCTACTATTTTGGTTAGATGACCATCAGCAAACA	(((..(((.((..((((((.(((((.(((((((((((((((((((...((((..............))))...)))))))))))))))))))))))).)))))).)).)))..)))......................((.((((((((((.(((..(((((((....................)))))))((((((....))))))..............)))....)))))))))).)).........	(((.(((((((((((((((((((...((((..............))))...))))))))))))))))))))))))	CM009675.1:12006078..12006152:+	gra-miR827b	MIR827_2	TTTGTTTATGGTCATCTAAGC	21	4
miRNA-146-3p	22	724	757	2.78935	0	Up	0	miRNA-146	novel_mature	TTTTGTTGATGGTCATCTAATC	CTACCAACCAGTTAGGGGTTTATTCTCAAAGCATATGCTTCTTCCTTTATGTCAAGCAATGAATATTCTTATGGATATTCTCATTGTCAGCTTCATAAAGCAAACACTCACCATCTCATGTTGTTATTCTTTTTATCTTCTTTTGTTGAACTAAGTGTTGTTTCTCGTATGCATATTGAGATGGGTTTTTGGCAGCTATGAATATGTTTTGTTGATGGTCATCTAATCATTCTAGTTCCTTCACATTTCT	TTAGGGGTTTATTCTCAAAGCATATGCTTCTTCCTTTATGTCAAGCAATGAATATTCTTATGGATATTCTCATTGTCAGCTTCATAAAGCAAACACTCACCATCTCATGTTGTTATTCTTTTTATCTTCTTTTGTTGAACTAAGTGTTGTTTCTCGTATGCATATTGAGATGGGTTTTTGGCAGCTATGAATATGTTTTGTTGATGGTCATCTAATC	..........((((((...(((((..(((((((((((((.((..(((((((....(((((((((((((....))))))..)))))))......)))))))..........((((((((...(((...................((..((((........))))..))...)))...))))))))......)).))).....))))))))))..)))))...)))))).......................	(((((...(((((..(((((((((((((.((..(((((((....(((((((((((((....))))))..)))))))......)))))))..........((((((((...(((...................((..((((........))))..))...)))...))))))))......)).))).....))))))))))..)))))...)))))).	CM009675.1:12005883..12006099:+	gra-miR827b	MIR827_2	TTTGTTTATGGTCATCTAAGC	21	4
miRNA-9-5p	22	724	757	2.78935	0	Up	0	miRNA-9	novel_mature	TTTTGTTGATGGTCATCTAATC	GGCTTAGCCAAGTATGAATATGTTTTGTTGATGGTCATCTAATCATTCTAGTCCCTTCACATTTCTCACACTTGATTTAAGTGTGTAACTACTATTTTGGTTAGATGACCATCAGCAAACGCATTCAACCTTCTACATGGATCAGCAAACTCCGAAAACCTTTCATTTTTGTTCCAAATGAATTTCTGACCCATCTGTTTTTGATTTTATTTGTTTTAATTAAGGCGGGTTTATAAATTAACTAGTTTCT	TTTTGTTGATGGTCATCTAATCATTCTAGTCCCTTCACATTTCTCACACTTGATTTAAGTGTGTAACTACTATTTTGGTTAGATGACCATCAGCAAACG	.(((...(((.((((((((.(((((.(((((((((((((((((((...((((.....(((((((.(((....)))...))))))).....))))...)))))))))))))))))))))))).)))))......))).)))...))).........((((((.((.(..(((...((((((((..((.(((......)))...)).))))))))...)))..).)).))))))..................	(((.(((((((((((((((((((...((((.....(((((((.(((....)))...))))))).....))))...))))))))))))))))))))))))	CM009655.1:6437584..6437682:-	gra-miR827b	MIR827_2	TTTGTTTATGGTCATCTAAGC	21	4
miRNA-145-3p	21	994	1883	3.64676	0	Up	0	miRNA-145	novel_mature	TTAGATGACCATCAGCAAACA	GTTTTTGGCAGCTATGAATATGTTTTGTTGATGGTCATCTAATCATTCTAGTTCCTTCACATTTCTACTATTTTGGTTAGATGACCATCAGCAAACACATTCATCCTTCTATCGACATTGATCAGCAAATTCCAAAAACCTTTTATTCTTGTTCCAAATAAATATCTGACCCATTTTTTTTTTTTATTTGTTTTCATTAAAGTGAGATTATGAATTAACTAGGATCTTCGAGGATAAGCGGATTCGTAAG	TTTTGTTGATGGTCATCTAATCATTCTAGTTCCTTCACATTTCTACTATTTTGGTTAGATGACCATCAGCAAACA	(((..(((.((..((((((.(((((.(((((((((((((((((((...((((..............))))...)))))))))))))))))))))))).)))))).)).)))..)))......................((.((((((((((.(((..(((((((....................)))))))((((((....))))))..............)))....)))))))))).)).........	(((.(((((((((((((((((((...((((..............))))...))))))))))))))))))))))))	CM009675.1:12006078..12006152:+	ath-miR827	MIR827_3	TTAGATGACCATCAACAAACT	21	2
miRNA-9-3p	21	12	87	5.58302	2.74e-82	Up	7.28e-80	miRNA-9	novel_star	TTAGATGACCATCAGCAAACG	GGCTTAGCCAAGTATGAATATGTTTTGTTGATGGTCATCTAATCATTCTAGTCCCTTCACATTTCTCACACTTGATTTAAGTGTGTAACTACTATTTTGGTTAGATGACCATCAGCAAACGCATTCAACCTTCTACATGGATCAGCAAACTCCGAAAACCTTTCATTTTTGTTCCAAATGAATTTCTGACCCATCTGTTTTTGATTTTATTTGTTTTAATTAAGGCGGGTTTATAAATTAACTAGTTTCT	TTTTGTTGATGGTCATCTAATCATTCTAGTCCCTTCACATTTCTCACACTTGATTTAAGTGTGTAACTACTATTTTGGTTAGATGACCATCAGCAAACG	.(((...(((.((((((((.(((((.(((((((((((((((((((...((((.....(((((((.(((....)))...))))))).....))))...)))))))))))))))))))))))).)))))......))).)))...))).........((((((.((.(..(((...((((((((..((.(((......)))...)).))))))))...)))..).)).))))))..................	(((.(((((((((((((((((((...((((.....(((((((.(((....)))...))))))).....))))...))))))))))))))))))))))))	CM009655.1:6437584..6437682:-	ath-miR827	MIR827_3	TTAGATGACCATCAACAAACT	21	2
miRNA-100-5p	22	199	222	2.88283	1.86e-139	Up	4.26e-137	miRNA-100	novel_mature	TGTTTGGATTCCAGATTTGGTG	TTCAATATTCATCTTTAAGGTATGTTTGGATTCCAGATTTGGTGAGAGAGTAGGAAATATAAATGAAAAAGTTAGACGATCCAACCATTCGGAATCATTCGATCATCTACCTTTTTTATTTCTCTCATCAAATCCGGAATTCAATCACCGCCTTAAGGGATGAATTTTAAAATAGTCTTATTCTTGAATTGGGAAAAGTATATTATTTGGCCATCCATTGAATTCAGGGTAAACAAGTACCTAAAAGAAA	TGTTTGGATTCCAGATTTGGTGAGAGAGTAGGAAATATAAATGAAAAAGTTAGACGATCCAACCATTCGGAATCATTCGATCATCTACCTTTTTTATTTCTCTCATCAAATCCGGAATTCAATCACC	((((((.((((((((((((((.((.(((((((((.((((((((((((((............((((((((((.((((.((((.((((....)).....)).)))).)))).)))))))))))))))))))))))).))))))))).))..))))))).))))))).....((((((((((.((((......)))).)))...)))))))........))))))....(((((......)))))........	((.(((((((((.((((((((((((((............((((((((((.((((.((((.((((....)).....)).)))).)))).)))))))))))))))))))))))).))))))))).))..	CM009668.1:179395..179521:-	NA	NA	NA	NA	NA
miRNA-102-3p	21	633	691	2.85152	0	Up	0	miRNA-102	novel_star	GTGTTTTCTATCGTTGTCATA	CCCAACTTTGACTTATTATTGCTTGACGACGAGAGAGAGCACTCTTGTATGCATTCATGCATGGGGCACGATTGTGAACAAGCGTGTTTTCTATCGTTGTCATACGATTTGCTAGTCAAGGTCTACTTGATTCCTCTTCATACATGCATTCTTGCTTTTGTGCCAGCAAATAGGACCTTTTTGCGCATGGCTTGAGGTTAGTTTACCTGCATTGTGCTTACAATTGGAAACTGGTAATCTTTTTTTCATG	TGACGACGAGAGAGAGCACTCTTGTATGCATTCATGCATGGGGCACGATTGTGAACAAGCGTGTTTTCTATCGTTGTCATA	....(((((((((....((((..(((((((((.(((((((((.(((((.((((.((.(((.....))).)).)))).))))).))))))))).)))))))))..)))).....)))))))))......((((((.(((((..(((((......((......))..(((((.((...)).))))))))))...)))))..(((((.((...(((((....))))).))))))))).))))...........	(((((((((.(((((((((.(((((.((((.((.(((.....))).)).)))).))))).))))))))).)))))))))..	CM009668.1:4206070..4206150:+	NA	NA	NA	NA	NA
miRNA-103-3p	21	896	1102	3.0236	0	Up	0	miRNA-103	novel_star	GTGCTCTCCTTCGTTGTCATA	CCCGAATTTGATACACCATTGCTTGACAAGGAGAGAGAGCACGCTAGTCGACATTCATGCACGGGACATGATTATTGACAAGCGTGCTCTCCTTCGTTGTCATAGATTTGCTCACCAAAGTCGGTTGATTGCTCTTTCTGTTTGCATCACGCATGCGTGTCAGGTGACTTCTAACAATAGCTTGGAGTTAGTTTTTGCCTTAGTTACTTTGGTAATTGGAAGTATTCAAGTTCTTTTCTCAACATTGATA	TGACAAGGAGAGAGAGCACGCTAGTCGACATTCATGCACGGGACATGATTATTGACAAGCGTGCTCTCCTTCGTTGTCATA	...(((((((((((.(((...((((((((.(((.(((((((((((.(((((...((((((....).)))))...))))).))))))))))).))).)))))).))........((((((((.(((.(((((((((..(((((.....((((....))))..((....))......)))))...)))).)))))...)))......))))))))...)))..))).)))))))).................	((((((.(((.(((((((((((.(((((...((((((....).)))))...))))).))))))))))).))).)))))).)	CM009668.1:4215726..4215806:+	NA	NA	NA	NA	NA
miRNA-10-3p	21	31	30	2.67774	3.59e-21	Up	1.17e-18	miRNA-10	novel_star	TTCTTTTTTCCTCACTAAATC	ATTCCATGTTTTGGATCAAGTATTTGGTGAGGGAAAAGGGAAAGAAAATGAAAATGGTAGATGATTCGATCCAAATATCAAATTTTTTTCTTTTCTTTTCTTTTTTCCTCACTAAATCTTTGATCCAAATGCAGCCAGCCTTAAAGAAATGAGAAACGAAGAAAATCTTTATACCCACATTGCTTCATGATTTATTTACTAAGGAGATTGAAGATAGGTAAATCATTCCACGATCCAAATGTGGTTTCCT	TTTGGTGAGGGAAAAGGGAAAGAAAATGAAAATGGTAGATGATTCGATCCAAATATCAAATTTTTTTCTTTTCTTTTCTTTTTTCCTCACTAAATC	.((((((..(((((((((((.(((((((((((((((((((((((((((.((((((((((..((........))..))))).....)))))))))))))))))))))))))))))))).))))))))))).((.....)).........))).)))..((((.....))))....(((((((...((((((((((((((((...........)).)))))))))))).....))....)))))))......	((((((((((((((((((((((((((.((((((((((..((........))..))))).....)))))))))))))))))))))))))))))))).	CM009655.1:3682317..3682412:-	NA	NA	NA	NA	NA
miRNA-104-3p	23	1	1	2.72504	0.000279641	Up	0.104179	miRNA-104	novel_star	CTTATGTCTTTCTCTCTCCTAAA	AAGTGTACCCCAATTATATCTTTAGGAGAGAGACACACAAGGAGAATGGACCCCACCATCTCAAGTGTGTGAGGCCACTCTTCTTATGTCTTTCTCTCTCCTAAAAATGCAATTAGAATGTATTTTAAGAATACCCATAACACTACTCGGAATATAATACCAGAACAGAAGCACTGAATCACTTTACTTGTTCGAGTAAGTAAACATAAGGAATGACGGCCACGTGGATTCCACTCCCAGGATCCGAAGA	TAGGAGAGAGACACACAAGGAGAATGGACCCCACCATCTCAAGTGTGTGAGGCCACTCTTCTTATGTCTTTCTCTCTCCTAAA	.(((((.....((((.(((.(((((((((((((.(((.(((((((.(((.((.((((((.....))).))).))))).))))))).)))...))))))))))))).))).)))).....((((((...)))))).....)))))..(((((......(((..(((((((((..........))))...)))))..)))...........(((((.(((....))).).))))..........)))))...	(((((((((((.(((.(((((((.(((.((.((((((.....))).))).))))).))))))).)))...)))))))))))))	CM009668.1:15722646..15722728:+	NA	NA	NA	NA	NA
miRNA-104-5p	21	395	410	2.77881	1.32e-244	Up	2.71e-242	miRNA-104	novel_mature	TAGGAGAGAGACACACAAGGA	AAGTGTACCCCAATTATATCTTTAGGAGAGAGACACACAAGGAGAATGGACCCCACCATCTCAAGTGTGTGAGGCCACTCTTCTTATGTCTTTCTCTCTCCTAAAAATGCAATTAGAATGTATTTTAAGAATACCCATAACACTACTCGGAATATAATACCAGAACAGAAGCACTGAATCACTTTACTTGTTCGAGTAAGTAAACATAAGGAATGACGGCCACGTGGATTCCACTCCCAGGATCCGAAGA	TAGGAGAGAGACACACAAGGAGAATGGACCCCACCATCTCAAGTGTGTGAGGCCACTCTTCTTATGTCTTTCTCTCTCCTAAA	.(((((.....((((.(((.(((((((((((((.(((.(((((((.(((.((.((((((.....))).))).))))).))))))).)))...))))))))))))).))).)))).....((((((...)))))).....)))))..(((((......(((..(((((((((..........))))...)))))..)))...........(((((.(((....))).).))))..........)))))...	(((((((((((.(((.(((((((.(((.((.((((((.....))).))).))))).))))))).)))...)))))))))))))	CM009668.1:15722646..15722728:+	NA	NA	NA	NA	NA
miRNA-10-5p	21	536	834	3.36286	0	Up	0	miRNA-10	novel_mature	TTTGGTGAGGGAAAAGGGAAA	ATTCCATGTTTTGGATCAAGTATTTGGTGAGGGAAAAGGGAAAGAAAATGAAAATGGTAGATGATTCGATCCAAATATCAAATTTTTTTCTTTTCTTTTCTTTTTTCCTCACTAAATCTTTGATCCAAATGCAGCCAGCCTTAAAGAAATGAGAAACGAAGAAAATCTTTATACCCACATTGCTTCATGATTTATTTACTAAGGAGATTGAAGATAGGTAAATCATTCCACGATCCAAATGTGGTTTCCT	TTTGGTGAGGGAAAAGGGAAAGAAAATGAAAATGGTAGATGATTCGATCCAAATATCAAATTTTTTTCTTTTCTTTTCTTTTTTCCTCACTAAATC	.((((((..(((((((((((.(((((((((((((((((((((((((((.((((((((((..((........))..))))).....)))))))))))))))))))))))))))))))).))))))))))).((.....)).........))).)))..((((.....))))....(((((((...((((((((((((((((...........)).)))))))))))).....))....)))))))......	((((((((((((((((((((((((((.((((((((((..((........))..))))).....)))))))))))))))))))))))))))))))).	CM009655.1:3682317..3682412:-	NA	NA	NA	NA	NA
miRNA-106-3p	21	744	723	2.68373	0	Up	0	miRNA-106	novel_star	CGTTATCTATCCTGAGTTTTA	AACACACGAGTATTGGAGGATCTGTAAAGCTCAGGAGGGATAGCGCCATGGACGATGACAGTGGTGGTTGGTGCTAAGACTTAAATTTTTGTTAATGGCGTTATCTATCCTGAGTTTTACAAATTCTTCTTACTATCTCTCTGATGCAGTTTCAAGGACTTCTTGTCATCTAGGTATGTACTATATCCATTGTTTATTATACGTTTATAAGAAACTTTGCGGTTCTAGAATTTAAATAAAAAAAAATATC	AAGCTCAGGAGGGATAGCGCCATGGACGATGACAGTGGTGGTTGGTGCTAAGACTTAAATTTTTGTTAATGGCGTTATCTATCCTGAGTTTTA	........((((..(((((((.((((((((((((((.((((((((((((.(((((....(((..((((....))))..))).......))))).)))))))))))).)))))))))))))).))))))).)))).....((((.(((((((((...(((.....)))......(((((....(((.....)))....)))))........)))))..))))....)))).....................	((((((((((.((((((((((((.(((((....(((..((((....))))..))).......))))).)))))))))))).))))))))))))	CM009668.1:3162801..3162893:+	NA	NA	NA	NA	NA
miRNA-107-3p	21	238	83	1.20526	4.86e-20	Up	1.59e-17	miRNA-107	novel_star	GTTCAAGAATGCTGTGGGATA	AAGAGCAAGTCCTGTCATGCTTTTCCACAGCTTTCTTGAACTTCTTTCCAGTTTGCATATATATATATATGGATAGATAGATATAGAAGTTCAAGAATGCTGTGGGATAACATGGCACTAGGACTTCAACGCCTTGGTTAATTGGTTTCTATGCAACTAATTAACACCTAGCCTCTTCATGATCTTGTGTAAGAATGGAGGTATCTGATCCATCCTTCATGTTCATTTATTCAGTGAAATTAATAATTCA	TTCCACAGCTTTCTTGAACTTCTTTCCAGTTTGCATATATATATATATGGATAGATAGATATAGAAGTTCAAGAATGCTGTGGGATA	(((.(((((((((((((((...(((((((((.(((((((((((((.((..(((((((((((....))))))..))))).))...))))))))))))).)))))))))...))))))...)))))))....))))).(((((((((((.......)))))))))))..........(((((((....(((.....(((((((............)))))))...)))....))).))))............	(((((((((.(((((((((((((.((..(((((((((((....))))))..))))).))...))))))))))))).)))))))))..	CM009669.1:3246345..3246431:+	NA	NA	NA	NA	NA
miRNA-108-3p	21	11	17	3.35307	4.26e-16	Up	1.43e-13	miRNA-108	novel_star	GGCGGCGTCCTTCGGCTAGCC	GAAGATAAAGAGCCTTGTTTGGTAGCCAAGGATGACCTGCCTAAATCCATCCCAAGACTTTTTAGGGCAAAACTTGGCCGTGAATTGTGATATGTTTCCAATTCCAAGCATATACAGAGAGCTCTTGTGTGGTTTCAGGCGGCGTCCTTCGGCTAGCCTGACCGACTCTTATCATTCATGCTAGACCATTTCTCTTCCGTGAAGCAATTTAATTTCGCGCTGGATTTATTGCATGGGCATGTGATTGATA	TAGCCAAGGATGACCTGCCTAAATCCATCCCAAGACTTTTTAGGGCAAAACTTGGCCGTGAATTGTGATATGTTTCCAATTCCAAGCATATACAGAGAGCTCTTGTGTGGTTTCAGGCGGCGTCCTTCGGCTAGCC	...(((((.(((.(..(((.((((((((((((((.((.((((.((.((((..(((((((((((..(((........)))..((((((.((......))))))))...........)))))).))))).)))).)).))))))))))))).)))).))).))).).))))))))...((((((....((....(((..(((((((........)))))))..))).....))....)))))).........	((((((((((((.((.((((.((.((((..(((((((((((..(((........)))..((((((.((......))))))))...........)))))).))))).)))).)).))))))))))))).)))).)))	CM009669.1:4313452..4313587:+	NA	NA	NA	NA	NA
miRNA-109-3p	21	138	506	4.59951	0	Up	0	miRNA-109	novel_mature	TAATGTGAGTATGGAGTAATT	GTTTAATAACTTGGACCACATCAAGAAATTTAATAATTTTACCTGAAACAACTATACAATCCATCAATTAAGCAAATTAAGTAATTGAATAATTAAGCAATTGATTATGAATAAAGCTAGGGATACGTCATAAATTACCGCATGAATTGCTCCATACTCACAAAGGTGTGGGTCCCATACCCAAGTGATAAATGTGGGGCCCATACCTAATGTGAGTATGGAGTAATTCATGTTGTAATTATGGAGTATC	TTGCTCCATACTCACAAAGGTGTGGGTCCCATACCCAAGTGATAAATGTGGGGCCCATACCTAATGTGAGTATGGAGTAATT	(((((((....((((.........((((((....))))))....(......).......))))...)))))))......(((......((((((((....)))))))).......)))...(((((..(((((.((((.(((((((((((((((((((((((.((((((((((((((((.............))))))))))))))))..))))))))))))))))))))))).)))))))))..)))))	((((((((((((((((.((((((((((((((((.............))))))))))))))))..))))))))))))))))))	CM009669.1:6951071..6951152:-	NA	NA	NA	NA	NA
miRNA-109-5p	20	1	1	2.72504	0.000279641	Up	0.104179	miRNA-109	novel_star	TTGCTCCATACTCACAAAGG	GTTTAATAACTTGGACCACATCAAGAAATTTAATAATTTTACCTGAAACAACTATACAATCCATCAATTAAGCAAATTAAGTAATTGAATAATTAAGCAATTGATTATGAATAAAGCTAGGGATACGTCATAAATTACCGCATGAATTGCTCCATACTCACAAAGGTGTGGGTCCCATACCCAAGTGATAAATGTGGGGCCCATACCTAATGTGAGTATGGAGTAATTCATGTTGTAATTATGGAGTATC	TTGCTCCATACTCACAAAGGTGTGGGTCCCATACCCAAGTGATAAATGTGGGGCCCATACCTAATGTGAGTATGGAGTAATT	(((((((....((((.........((((((....))))))....(......).......))))...)))))))......(((......((((((((....)))))))).......)))...(((((..(((((.((((.(((((((((((((((((((((((.((((((((((((((((.............))))))))))))))))..))))))))))))))))))))))).)))))))))..)))))	((((((((((((((((.((((((((((((((((.............))))))))))))))))..))))))))))))))))))	CM009669.1:6951071..6951152:-	NA	NA	NA	NA	NA
miRNA-110-3p	21	732	1487	3.74753	0	Up	0	miRNA-110	novel_mature	GAATATTGGTTGCCCGCGAAG	AGTTTTAAGTTTTCAGTTGCCCTCAAAGGCTTCCAATATTCCAAGGCATTGGTCTCAATGTGGAATATTGGTTGCCCGCGAAGACAGTTGAAGACTTACTCTGAC	TCAAAGGCTTCCAATATTCCAAGGCATTGGTCTCAATGTGGAATATTGGTTGCCCGCGAAG	.....((((((((((..((.(.((...(((..((((((((((...((((((....))))))))))))))))..)))...)).).))..)))))))))).......	((...(((..((((((((((...((((((....))))))))))))))))..)))...)).)	CM009669.1:3921974..3922034:-	NA	NA	NA	NA	NA
miRNA-110-5p	21	385	355	2.608	8.72e-199	Up	1.84e-196	miRNA-110	novel_star	TCAAAGGCTTCCAATATTCCA	AGTTTTAAGTTTTCAGTTGCCCTCAAAGGCTTCCAATATTCCAAGGCATTGGTCTCAATGTGGAATATTGGTTGCCCGCGAAGACAGTTGAAGACTTACTCTGAC	TCAAAGGCTTCCAATATTCCAAGGCATTGGTCTCAATGTGGAATATTGGTTGCCCGCGAAG	.....((((((((((..((.(.((...(((..((((((((((...((((((....))))))))))))))))..)))...)).).))..)))))))))).......	((...(((..((((((((((...((((((....))))))))))))))))..)))...)).)	CM009669.1:3921974..3922034:-	NA	NA	NA	NA	NA
miRNA-111-3p	21	119	187	3.37712	6.05e-136	Up	1.41e-133	miRNA-111	novel_mature	TCTCCGATTAATCTGATTTTT	ATATTAGGACAAAGTTTCTCTAAAGTTTAATGTTGGCAAATTGCGGGCACATCCTAAACCTACATTGATGATCTAAATCGTTCGTCTTATAGGGGAGAATCTTCCATACAAAAAATCAGGTTGATCGGGTATCTGTAGCACCATGATTTTTTATAATAGACCGTCCACTTTTTCAAGACAAGTGTGATTCAATCATGTGACTACCGATCTCCGATTAATCTGATTTTTTGCATAGATGATCTTATCAATG	AAATCAGGTTGATCGGGTATCTGTAGCACCATGATTTTTTATAATAGACCGTCCACTTTTTCAAGACAAGTGTGATTCAATCATGTGACTACCGATCTCCGATTAATCTGATTTTT	...((((((.(((.(((....))).)))..((((.((.....)).))))..)))))).....(((((((((........(.((((((.....(((((...)))))...((((((((((((((((((((..(((.(((((((.((((((..........((..((((((((.........))))).)))))))))))))).)))).)))..))))))))))))))))))))...)))))).))))))))))	((((((((((((((((..(((.(((((((.((((((..........((..((((((((.........))))).)))))))))))))).)))).)))..))))))))))))))))))	CM009669.1:3150725..3150840:-	NA	NA	NA	NA	NA
miRNA-111-5p	21	6	7	2.94743	2.17e-08	Up	7.67e-06	miRNA-111	novel_star	AAATCAGGTTGATCGGGTATC	ATATTAGGACAAAGTTTCTCTAAAGTTTAATGTTGGCAAATTGCGGGCACATCCTAAACCTACATTGATGATCTAAATCGTTCGTCTTATAGGGGAGAATCTTCCATACAAAAAATCAGGTTGATCGGGTATCTGTAGCACCATGATTTTTTATAATAGACCGTCCACTTTTTCAAGACAAGTGTGATTCAATCATGTGACTACCGATCTCCGATTAATCTGATTTTTTGCATAGATGATCTTATCAATG	AAATCAGGTTGATCGGGTATCTGTAGCACCATGATTTTTTATAATAGACCGTCCACTTTTTCAAGACAAGTGTGATTCAATCATGTGACTACCGATCTCCGATTAATCTGATTTTT	...((((((.(((.(((....))).)))..((((.((.....)).))))..)))))).....(((((((((........(.((((((.....(((((...)))))...((((((((((((((((((((..(((.(((((((.((((((..........((..((((((((.........))))).)))))))))))))).)))).)))..))))))))))))))))))))...)))))).))))))))))	((((((((((((((((..(((.(((((((.((((((..........((..((((((((.........))))).)))))))))))))).)))).)))..))))))))))))))))))	CM009669.1:3150725..3150840:-	NA	NA	NA	NA	NA
miRNA-113-3p	21	7467	9197	3.02568	0	Up	0	miRNA-113	novel_star	GCTCACTTCTCTTCTGTCGGC	TGATGAATGCAAATCAGTGGGACTGACAGAAGAGAGTGAGCACACCACAGGCAATGGTATGAAAAGGGTATACCATTGTGCGGTGTGTGTGCTCACTTCTCTTCTGTCGGCCAGCCTTTTCCTTTCACTTATTTGTGCCCCCTTCTCCTCCTCCTCTCTCTCCCTTTCTACATTTATCTCCCCCTAATAAACAAAGAAAGATCAAAGGCCCTATTTATGTGAAAAAATACACAATCTCTAGATACAAGAC	TGACAGAAGAGAGTGAGCACACCACAGGCAATGGTATGAAAAGGGTATACCATTGTGCGGTGTGTGTGCTCACTTCTCTTCTGTCGGC	((((........))))...((.((((((((((((((((((((((((((..(((((((((((.......)))))))))))...))).)))))))))).))))))))))))))).((((((......(((......)))..........................((((((...(((((.........)))))...))))))...))))))..((((((((((........)))).....))))))......	(((((((((((((((((((((((((..(((((((((((.......)))))))))))...))).)))))))))).))))))))))))))	CM009669.1:11448103..11448190:+	NA	NA	NA	NA	NA
miRNA-11-3p	21	144	188	3.10971	1.97e-127	Up	4.7e-125	miRNA-11	novel_mature	GTCCTCGGGCTGTAGATTACC	GTTTTTTTCTTTTTCCTTTTTTAATTACTTGCTTTATGCACCATTATAAATTCCTTTGCAAATCATGCACATAAGCAGCACCAACCTCCTCCCTTTCTTCGCGTCCCTAAAATCTCCCTTCTTTCTTCATAGAGATCGATGGTTTTTGGTGAGGACCGGGTAATCTGCATCCTGAGGTTTGGACCGATAGTGTATTTGTCATGTCTAGTCCTCGGGCTGTAGATTACCTCTTCCTTATTGGAAAATGAAC	TAATCTGCATCCTGAGGTTTGGACCGATAGTGTATTTGTCATGTCTAGTCCTCGGGCTGTAGATTACC	......(((.((((((.............(((((..((((..(((...((.....))...)))..))))...))))).((((((...((((..(((((................................)))))..)).))...)))))).(((..((((((((((((.(((((((.((((((.(((((.....)))))..)))))).))))))).))))))))))))..))).....)))))).))).	(((((((((.(((((((.((((((.(((((.....)))))..)))))).))))))).)))))))))))	CM009655.1:3369572..3369639:-	NA	NA	NA	NA	NA
miRNA-115-3p	22	1631	1438	2.54335	0	Up	0	miRNA-115	novel_mature	TGCTCACTTCCCTTCTGTCAGC	GATGAGTGCAAATCAGTGGGATTGACAGAAGAGAGTGAGTACATCACAGACAATTGTATTAAACGGGTATACCATTTAACCATTGTGTAGTATGTGTACACTGTGCTCACTTTCCTTATGTCGTGTAGTTAGTAGTGTATGTGCTCACTTCCCTTCTGTCAGCCAGCCTTTTCCCTTTCACTTATTTGTGCCCCCTTCCTCCTCTCTCTTTCTCTCTCTCTTTATTTATTTATTTATATATATATATATA	TGACAGAAGAGAGTGAGTACATCACAGACAATTGTATTAAACGGGTATACCATTTAACCATTGTGTAGTATGTGTACACTGTGCTCACTTTCCTTATGTCGTGTAGTTAGTAGTGTATGTGCTCACTTCCCTTCTGTCAGC	.....(..(((((.((((..(((((((((((.((((((((((..((((.(((......(((((.((.....)).)))))......)))....))))(((((((.((((((............))).)))...))))))).))))))))))..)))))))))).............)..)))).)))))..)...........................................((((((....))))))	(((((((((.((((((((((..((((.(((......(((((.((.....)).)))))......)))....))))(((((((.((((((............))).)))...))))))).))))))))))..)))))))))).	CM009669.1:22965361..22965501:-	NA	NA	NA	NA	NA
miRNA-118-5p	21	96	128	3.14008	6.36e-89	Up	1.64e-86	miRNA-118	novel_star	GGTTTGTGCGTGAGTTTAACC	ATGAGAGAAGAGGCAAATTTCAGGTTTGTGCGTGAGTTTAACCTCTCCTAACCACGTTTTGTTTTGGTTGATGGTGTTAGATTCACGCACAAACTCTGTGATCTGTCCTTTCGTCTTCCCCAATTCATCCACAAACCTTCTCTCTCTACTACTGTGGATCCTTCTTGACCCTTTGATCTATCTGTTTGATTTTTTCATCTTTTTGTCTCAGTAACTGAAGATTCCGACAAGAACACACGGCTGCGGCTGA	GGTTTGTGCGTGAGTTTAACCTCTCCTAACCACGTTTTGTTTTGGTTGATGGTGTTAGATTCACGCACAAACTCTG	..((((((((.((((.(((.((((((((((((((((((((((..((..((((((.(......).))))))..)).))))))))))))))))))).))).))).)))).....((................))....))))))))(((((....)))))...((((((......(((...(((.....)))....))).......(((((((...))).)))).....))))))....((((....)))).	((((((((((((((((((((..((..((((((.(......).))))))..)).))))))))))))))))))).)))	CM009670.1:10159111..10159186:-	NA	NA	NA	NA	NA
miRNA-120-3p	21	621	301	1.68021	8.63e-99	Up	2.17e-96	miRNA-120	novel_mature	AGATGTTGGTGTGGTTCAATG	TTGATCATGATTTCTCAGTTTTCTGATATGGGGTATGAGTGCTTTATTTGTACGACTACATACAAATTCTCACACTCCACAAGGTATTTCTCTGATTATTGTATTGTGGCTTGTTTAGTTTTTTTACATGTTTTTGTGTTTAAAAGCATAAGGATAAAGAGTGTTGAAGCCGAAAACGGTAGTCAGGGTAGTCAGGGTATGAGGACGAGATGTTGGTGTGGTTCAATGAGAAAGTAAGTGCCCAAAACTA	TACGACTACATACAAATTCTCACACTCCACAAGGTATTTCTCTGATTATTGTATTGTGGCTTGTTTAGTTTTTTTACATGTTTTTGTGTTTAAAAGCATAAGGATAAAGAGTGTTGAAGCCGAAAACGGTAGTCAGGGTAGTCAGGGTATGAGGACGAGATGTTGGTGTGGTTCAATG	..............((((....))))....((((((...((((((.((..(..((((((((.(((..((((...(((.((...(.(((.(((((((((((((....((((((...((.((((......((((((((((((....)))))))))))))))).))...))))))...))))))))))))).))))...))..)))...))))..)))))))))))..)..)))))))).)))))).......	(..((((((((.(((..((((...(((.((...(.(((.(((((((((((((....((((((...((.((((......((((((((((((....)))))))))))))))).))...))))))...))))))))))))).))))...))..)))...))))..)))))))))))..)..	CM009670.1:8786096..8786273:-	NA	NA	NA	NA	NA
miRNA-121-3p	21	467	740	3.38914	0	Up	0	miRNA-121	novel_mature	TTTGGTGAGGGAAAAGGGAAA	AGGTGATGTAACTACTTTCTCTTCTAAAAAGGAAAAATTAATTATCTTTACTTCTAAGGTTGTGTTTGGATTAAGGGTTTGGTAAGGGAAAAGTTAGAAGATTTAACGGTCCAGAACCGTTGGATCCCCTAACTTTTTCCACTTCTCCCTTTCATTTTCATTTTCCCTCACTAAACCCTTAATCCAAATTTAGCCCAAGATCAAGGATTTGGTGAGGGAAAAGGGAAATTTTAGAGGATTCAGTTGTTCA	TTCATTTTCCCTCACTAAACCCTTAATCCAAATTTAGCCCAAGATCAAGGATTTGGTGAGGGAAAAGGGAAA	......((.(((.(((...(((((((((..(((...(((((..(((((((..((((((......)))))).))))))))))))..((((((((((((..(((((((((((.....)))))))))))..)))))))))))).....))).....((((((.(((((((((((((((.((((.(((..............))).)))).))))))))))))))).)))))))))))))))...))).)))))	(((.(((((((((((((((.((((.(((..............))).)))).))))))))))))))).)))))	CM009671.1:4780897..4780968:-	NA	NA	NA	NA	NA
miRNA-125-3p	21	174	154	2.54888	1.21e-86	Up	3.14e-84	miRNA-125	novel_star	TACGGTCTATCCCACGCTAAT	TTGTGGGGGCGAAGAGGGCAGAATCGCGTTTGATAGATCGTGCGTGGAATCTTTGAATCGCACAATTTGGTTCGGATTCTTAGGTCGAAACTATTTGCGTGCTTCGTACGGTCTATCCCACGCTAATCTGCAAACTCCACCCCCCCGTACTACTACTACTACTACTACTACTACTACTACTTTTTGCTCTTCTCTCTCTGTATCTCTACGCGGAAAGTGTTCCATCCTTTGTACTGTACTACCGGCACCG	TCGCGTTTGATAGATCGTGCGTGGAATCTTTGAATCGCACAATTTGGTTCGGATTCTTAGGTCGAAACTATTTGCGTGCTTCGTACGGTCTATCCCACGCTAAT	.((((((((.(..(((.(((((...((((..(((((((((((((.(((((((..((((((.......)))))))))))))(((.......)))...........)))))))))))))..))))...)))))...)))..).)))))..........(((...(((..........((.(((((((((......................)))))))))))..........)))..)))......)))...	..((((..(((((((((((((.(((((((..((((((.......)))))))))))))(((.......)))...........)))))))))))))..))))...)	CM009671.1:20631349..20631452:+	NA	NA	NA	NA	NA
miRNA-125-5p	21	338	312	2.60956	2.28e-175	Up	5e-173	miRNA-125	novel_mature	TCGCGTTTGATAGATCGTGCG	TTGTGGGGGCGAAGAGGGCAGAATCGCGTTTGATAGATCGTGCGTGGAATCTTTGAATCGCACAATTTGGTTCGGATTCTTAGGTCGAAACTATTTGCGTGCTTCGTACGGTCTATCCCACGCTAATCTGCAAACTCCACCCCCCCGTACTACTACTACTACTACTACTACTACTACTACTTTTTGCTCTTCTCTCTCTGTATCTCTACGCGGAAAGTGTTCCATCCTTTGTACTGTACTACCGGCACCG	TCGCGTTTGATAGATCGTGCGTGGAATCTTTGAATCGCACAATTTGGTTCGGATTCTTAGGTCGAAACTATTTGCGTGCTTCGTACGGTCTATCCCACGCTAAT	.((((((((.(..(((.(((((...((((..(((((((((((((.(((((((..((((((.......)))))))))))))(((.......)))...........)))))))))))))..))))...)))))...)))..).)))))..........(((...(((..........((.(((((((((......................)))))))))))..........)))..)))......)))...	..((((..(((((((((((((.(((((((..((((((.......)))))))))))))(((.......)))...........)))))))))))))..))))...)	CM009671.1:20631349..20631452:+	NA	NA	NA	NA	NA
miRNA-129-5p	22	3	30	6.04697	3.78e-31	Up	1.17e-28	miRNA-129	novel_star	GGGCAAAAACTCGGTTGGCAGG	CTTTCGGGCTACGAAAGGTCTATTATTTTTCATTGGCGTTTCTGAGATAGCATGTGTTGAAGCTTTTGATCGTATAAATGGTGGTCGCGAACAATTTTATAATCATTCGTTGGCTTCATTTTGCAGCTGTATTACAGGGCAAAAACTCGGTTGGCAGGCACACACTTGGCTTACATTTCGGCTATGTGTTCTTTCAAGTGTGCACTCTGCCAAAAGAGATTTGCCCAGCAATTCTTCTGCAATTTCTACT	GGGCAAAAACTCGGTTGGCAGGCACACACTTGGCTTACATTTCGGCTATGTGTTCTTTCAAGTGTGCACTCTGCCAAAAGAGATTTGCCCAG	((((((.....))))))..................((.....(((.(((((.((((.(((((((..(((...((((((...((........))..)))))).....)))..)))))))...))))))))).)))..(((((((..(((..((((((((..(((((((((..(((((.......))))).....)))))))))...))))))))..))).))))))).)).....................	(((((((..(((..((((((((..(((((((((..(((((.......))))).....)))))))))...))))))))..))).))))))).)	CM009672.1:13253231..13253322:+	NA	NA	NA	NA	NA
miRNA-133-3p	21	6745	7012	2.78105	0	Up	0	miRNA-133	novel_star	GCTCACTTCTCTTCTGTCATT	TTTTCTCCCTCTCTCTGGAAAACTGACAGAAGAGAGTGAGCACACAGTGGCAAATTGGTATGAAAAGCCCATACAGTTTCTCTTGCGTGCTCACTTCTCTTCTGTCATTTTGCCCCGAATTTCATCCATTCTCTAACTCTCTCTATAAATCTCCATCGGTAGTAGTAGGTGGAGAGGGAAAAAATGCTACATCAAAATGATTTTGGTATAGTTTGAATTTGATTATTTAAATGCATATTTAAATTTAAAT	TGACAGAAGAGAGTGAGCACACAGTGGCAAATTGGTATGAAAAGCCCATACAGTTTCTCTTGCGTGCTCACTTCTCTTCTGTCATT	((((.((((((((...((.(((.((((((((((((((((((((.(((.((.((((((.((((.......)))))))))))).))).)))))))).)))))))))))).))).)).....................(((..((((((..((....))..)))).))..))).)))))))).)))).((((.((((((.....)))))).))))((((((((((.(((........))).))))))))))..	((((((((((((((((((((.(((.((.((((((.((((.......)))))))))))).))).)))))))).)))))))))))).)	CM009673.1:882181..882266:-	NA	NA	NA	NA	NA
miRNA-134-3p	21	273	132	1.67668	1.27e-45	Up	3.59e-43	miRNA-134	novel_mature	TTCATCCAAAGACAGCGTTAA	GCATTACGTACGAGCGCAGAGCTCCCAAACCAGATAGGTGTGGACTCTATTTCTCTCTTTTTTTGGCCAAATTGCTTTCTATTTCAATGCAGAACTTTATTTTTTTCTCTTAAGGCTGTGTTTGGATGAAGGATTTGTGAATGGAAAAGAAAATATAAGGGATCCAATTTGTGGTTCTCTTACCTTTAACTTTCCCGGAACAAGTCCTTCATCCAAAGACAGCGTTAAGGAATAGTTTTTTTGAATTTTA	AAGGCTGTGTTTGGATGAAGGATTTGTGAATGGAAAAGAAAATATAAGGGATCCAATTTGTGGTTCTCTTACCTTTAACTTTCCCGGAACAAGTCCTTCATCCAAAGACAGCGTTAA	(((........((((.....))))(((((..(((.(((.((((...)))).))).)))...)))))......))).......(((((...((((((........(((.(((((.(((((.((((((((((((((((((...(((.((((.(((..(((((((.(((.....))).)))))))..)))..)))).)))..)))))))))))))))))).))))).)))))))).)))))).))))).....	((.(((((.((((((((((((((((((...(((.((((.(((..(((((((.(((.....))).)))))))..)))..)))).)))..)))))))))))))))))).))))).))))	CM009673.1:10329236..10329352:-	NA	NA	NA	NA	NA
miRNA-134-5p	21	28	33	2.96208	6.44e-25	Up	2.07e-22	miRNA-134	novel_star	AAGGCTGTGTTTGGATGAAGG	GCATTACGTACGAGCGCAGAGCTCCCAAACCAGATAGGTGTGGACTCTATTTCTCTCTTTTTTTGGCCAAATTGCTTTCTATTTCAATGCAGAACTTTATTTTTTTCTCTTAAGGCTGTGTTTGGATGAAGGATTTGTGAATGGAAAAGAAAATATAAGGGATCCAATTTGTGGTTCTCTTACCTTTAACTTTCCCGGAACAAGTCCTTCATCCAAAGACAGCGTTAAGGAATAGTTTTTTTGAATTTTA	AAGGCTGTGTTTGGATGAAGGATTTGTGAATGGAAAAGAAAATATAAGGGATCCAATTTGTGGTTCTCTTACCTTTAACTTTCCCGGAACAAGTCCTTCATCCAAAGACAGCGTTAA	(((........((((.....))))(((((..(((.(((.((((...)))).))).)))...)))))......))).......(((((...((((((........(((.(((((.(((((.((((((((((((((((((...(((.((((.(((..(((((((.(((.....))).)))))))..)))..)))).)))..)))))))))))))))))).))))).)))))))).)))))).))))).....	((.(((((.((((((((((((((((((...(((.((((.(((..(((((((.(((.....))).)))))))..)))..)))).)))..)))))))))))))))))).))))).))))	CM009673.1:10329236..10329352:-	NA	NA	NA	NA	NA
miRNA-136-3p	21	3268	3609	2.86823	0	Up	0	miRNA-136	novel_mature	TGAGCCATTCATTTTGAATTC	AACGAAATTTTGATCCTTGTGTACGTTCGGATTCTTATTTTCAGTTCTGCTCATTTGGCATCACGTACAAGTTAGTTAAAATTATAAATGGTTAAATTAGTGAGAAACACTAAGGTCCCAGAATTTGGACCAAGAAAAATTTTCAAAATTCAAAATGAATGGTTCAGATTCACTTGATTGTGTGGATCCCACATAACCAAGTTTATCTGAGCCATTCATTTTGAATTCAAGGAACTTTTTTAGGTTCAAA	ATTCAAAATGAATGGTTCAGATTCACTTGATTGTGTGGATCCCACATAACCAAGTTTATCTGAGCCATTCATTTTGAATTC	.....(((((((((.....(((((((..(((........))).....((((.....))))..))))))).....))))))))).....(((.....((((((.....))))))....)))...((((((((.((((((.((((...(((((((((((((((((((((((..(((((.((((((((...)))))))).)))))..)))))))))))))))))))))))...)))).)))))).))))))))	((((((((((((((((((((((..(((((.((((((((...)))))))).)))))..))))))))))))))))))))))).	CM009673.1:6240744..6240824:-	NA	NA	NA	NA	NA
miRNA-136-5p	21	22	23	2.78917	9.21e-18	Up	3.07e-15	miRNA-136	novel_star	ATTCAAAATGAATGGTTCAGA	AACGAAATTTTGATCCTTGTGTACGTTCGGATTCTTATTTTCAGTTCTGCTCATTTGGCATCACGTACAAGTTAGTTAAAATTATAAATGGTTAAATTAGTGAGAAACACTAAGGTCCCAGAATTTGGACCAAGAAAAATTTTCAAAATTCAAAATGAATGGTTCAGATTCACTTGATTGTGTGGATCCCACATAACCAAGTTTATCTGAGCCATTCATTTTGAATTCAAGGAACTTTTTTAGGTTCAAA	ATTCAAAATGAATGGTTCAGATTCACTTGATTGTGTGGATCCCACATAACCAAGTTTATCTGAGCCATTCATTTTGAATTC	.....(((((((((.....(((((((..(((........))).....((((.....))))..))))))).....))))))))).....(((.....((((((.....))))))....)))...((((((((.((((((.((((...(((((((((((((((((((((((..(((((.((((((((...)))))))).)))))..)))))))))))))))))))))))...)))).)))))).))))))))	((((((((((((((((((((((..(((((.((((((((...)))))))).)))))..))))))))))))))))))))))).	CM009673.1:6240744..6240824:-	NA	NA	NA	NA	NA
miRNA-139-5p	21	394	410	2.78247	6.23e-245	Up	1.27e-242	miRNA-139	novel_mature	TAGGAGAGAGACACACAAGGA	GGGTATCCCTAAAATGCACCCTTAGGAGAGAGACACACAAGGAGAGTGAACCCCACATGGTGTGGGGCGCACTCCCCTTGTGTCTCTCTCCTAGGGGCGCAATTGGCGCAATTGGAGTGCACTTTGGGGCGTTCCCATAGCATTTTCCTTTAATTATTGCCTAATGGACTGTGATTTGCATTTTTTATAAATTTATGGAAATGAAATGAAATTGACTTGGCATTGTTTGACGGGTTGCTTTGCGTGCATA	TAGGAGAGAGACACACAAGGAGAGTGAACCCCACATGGTGTGGGGCGCACTCCCCTTGTGTCTCTCTCCTAGG	(((.(((((((((.(((((((((((((((((((((((..(((.(((((..((((((.....))))))..))))).)))))))))))))))))))))((((.....)))).......))))).))))))).)).)))..((((...(((.((((.((.((((..(((((..(((.....)))..)))))...(((((....))))).............)))).)).)))).))).))))...........	(((((((((((((((..(((.(((((..((((((.....))))))..))))).))))))))))))))))))))	CM009674.1:857560..857632:-	NA	NA	NA	NA	NA
miRNA-1-3p	21	162	182	2.89299	1.56e-115	Up	3.85e-113	miRNA-1	novel_star	GTTCGATAAAGTTGTGGAAAG	ACGTATGGTTTTCTTTGTATTCTTCCACAGCTTTCTTGAACGGCATCCATTACTAATTTGGCATCAAAGGCAATTTAATTATTGTGGTTCGATAAAGTTGTGGAAAGATACAGAGATGATCAATAAAATTCGGATCCTTTCGGTTAGTGCAGCTTTGTATGATATCTAGATCTTCTCTTTATGTGTCACTTGATTTTCTTTTTTCTTTTTGATGATTTTGATTATTAATTATCACTTGATAGAAATTATA	TTCCACAGCTTTCTTGAACGGCATCCATTACTAATTTGGCATCAAAGGCAATTTAATTATTGTGGTTCGATAAAGTTGTGGAAAG	..((((((((.(((((((((..((((((((((((.((((((.(((...((((.....(((.(......).)))..))))...))).)))))).))))))))))))..))))))))).))))........(((((....)))))...)))).........((((((.((((.......)))).))))))......(((((....((....((((((((.........))))))))...)).))))).....	((((((((((((.((((((.(((...((((.....(((.(......).)))..))))...))).)))))).))))))))))))..	CM009654.1:10217083..10217167:-	NA	NA	NA	NA	NA
miRNA-140-3p	21	83	75	2.57882	6.25e-45	Up	1.78e-42	miRNA-140	novel_mature	AGGTTACACGTGAGGGAAGGT	CAACAATGTATATCAAGCTATCCAACACCCTCCCTCACATGCAGACCCGTCTTGTTAGTGGAGATGAAAAAATTCATGCTTAGAAAGAAGCATAATGCGAAAGAAGAGAAGTAAAACGCAAACGGAGAGCAAATGCAGACATGGAGACATGAACTCTGGAAACGCTCTGATACCATGTTAGTTCACCAAATCTCCGCATGCAAGATGAGGTTACACGTGAGGGAAGGTGTTGCACAACTCGATATACATT	CCTCCCTCACATGCAGACCCGTCTTGTTAGTGGAGATGAAAAAATTCATGCTTAGAAAGAAGCATAATGCGAAAGAAGAGAAGTAAAACGCAAACGGAGAGCAAATGCAGACATGGAGACATGAACTCTGGAAACGCTCTGATACCATGTTAGTTCACCAAATCTCCGCATGCAAGATGAGGTTACACGTGAGGGAAGGT	....((((((((((.((.....(((((((.((((((((.((..((((((((((((..((((((((..........((((((......))))))....(....)....(((.(((..((....)).(((((...(.((((((((....))))...)))).)...))))).........))).))).....))))))))..)))))))).)))).)).)))))))).))))))).....)).))))))))))	(.((((((((.((..((((((((((((..((((((((..........((((((......))))))....(....)....(((.(((..((....)).(((((...(.((((((((....))))...)))).)...))))).........))).))).....))))))))..)))))))).)))).)).)))))))).)))	CM009674.1:4668553..4668752:+	NA	NA	NA	NA	NA
miRNA-141-5p	21	468	739	3.38411	0	Up	0	miRNA-141	novel_mature	TTTGGTGAGGGAAAAGGGAAA	AAGGATGTGTATGGATTAAGGATTTGGTGAGGGAAAAGGGAAAAAAATGAAAAAGTTAGAGGATCTAATGGTTCGGGATATTTGAATTCTCTAACTTTTTCTTTTCAAATTCCTTTTCCCTCTTTTCAGATTCCTTTTCCCTCATCGAATCCTTAATCCAAACACAACCTAATGGTATTGGGAATTTAATTCACACTACATGGCAATTAACATAAGAAATTAAAATATGCCTACCATCAATAACATTGAC	TTTGGTGAGGGAAAAGGGAAAAAAATGAAAAAGTTAGAGGATCTAATGGTTCGGGATATTTGAATTCTCTAACTTTTTCTTTTCAAATTCCTTTTCCCTCTTTTCAGATTCCTTTTCCCTCATCGAATC	.(((.(((((.((((((((((((((((((((((((((((((.......(((((((((((((((((.((((........)))).).))))))))))))))))...................(((....))))))))))))))))))))))))))))))))).))))).)))((((.(((((.((((...)))).........((((.......(((....))).....))))......))))).))))...	(((((((((((((((((((.......(((((((((((((((((.((((........)))).).))))))))))))))))...................(((....))))))))))))))))))))))))	CM009674.1:16832777..16832905:-	NA	NA	NA	NA	NA
miRNA-144-3p	21	560	688	3.02202	0	Up	0	miRNA-144	novel_star	ACGATGTTATCCTTTAGAAGC	TGCCGCTTTTCTCTAACAAATCTGCTTCTACAGGGATAACGTCGTCAGCCTTCTCCGTTACCATCGCCAAATCGAAGAAGAAGTCGAAGATAAGCTGACGATGTTATCCTTTAGAAGCAGATTTGACGCGGAGTTCGTGATGTCACTTCACGGTCGCCGAAATTGAAGAACCACCACCAAGAAGAAGAAGATGATTGTCGGTTCATTGGAGAACCGATTGCCGACGAAGATGGACGGTGGCGATGGCCTC	TTCTACAGGGATAACGTCGTCAGCCTTCTCCGTTACCATCGCCAAATCGAAGAAGAAGTCGAAGATAAGCTGACGATGTTATCCTTTAGAAGC	.(((..(((((.....((((((((((((((.((((((((((((((((((((((..(.......(((......))).......)..))))....))))))))))))))))))))))))))))))))...(((.(..(((((.......)))))..).))).....))))).(((((.(((......(.....)..((((((((..(((((....))))).))))))))...)))..)))))....)))...	(((((.((((((((((((((((((((((..(.......(((......))).......)..))))....)))))))))))))))))))))))))	CM009675.1:8460750..8460842:+	NA	NA	NA	NA	NA
miRNA-144-5p	22	15359	19027	3.03401	0	Up	0	miRNA-144	novel_mature	TTCTACAGGGATAACGTCGTCA	TGCCGCTTTTCTCTAACAAATCTGCTTCTACAGGGATAACGTCGTCAGCCTTCTCCGTTACCATCGCCAAATCGAAGAAGAAGTCGAAGATAAGCTGACGATGTTATCCTTTAGAAGCAGATTTGACGCGGAGTTCGTGATGTCACTTCACGGTCGCCGAAATTGAAGAACCACCACCAAGAAGAAGAAGATGATTGTCGGTTCATTGGAGAACCGATTGCCGACGAAGATGGACGGTGGCGATGGCCTC	TTCTACAGGGATAACGTCGTCAGCCTTCTCCGTTACCATCGCCAAATCGAAGAAGAAGTCGAAGATAAGCTGACGATGTTATCCTTTAGAAGC	.(((..(((((.....((((((((((((((.((((((((((((((((((((((..(.......(((......))).......)..))))....))))))))))))))))))))))))))))))))...(((.(..(((((.......)))))..).))).....))))).(((((.(((......(.....)..((((((((..(((((....))))).))))))))...)))..)))))....)))...	(((((.((((((((((((((((((((((..(.......(((......))).......)..))))....)))))))))))))))))))))))))	CM009675.1:8460750..8460842:+	NA	NA	NA	NA	NA
miRNA-147-5p	20	319	217	2.16918	3.9e-100	Up	9.76e-98	miRNA-147	novel_mature	AGATCGACTATCTGAGGCTT	CGACTGAATCATTGTTGACAACAGATCGACTATCTGAGGCTTCTATCTTATGGTTTTCTTTTCAATAGGAAGAACAAAATTTTATAAAATTACATGTCTATCAGTTTAGATCTAAGCCTTGACTGCCCTCATAAATATGTTTTGTGGTGATTCTCTTCCTCTCTCTCATTCTCTGTTTTTTTTCATGCTGCTCCTTTTCTTTCTTTAGTTTGGTTGGATGTTGGAAAAACCATCGTGCGCATGGTTTTTG	AGATCGACTATCTGAGGCTTCTATCTTATGGTTTTCTTTTCAATAGGAAGAACAAAATTTTATAAAATTACATGTCTATCAGTTTAGATCTAAGCCTTGACTGCCCTCATAAATATGTTTTGTGGTGATTCTCTTCCTCTCTCTCATTCTCTGTTTTTTTTCATGCTGCTCCTTTTCTTTCTTTAGTTTGGTTGGATGT	((((.........)))).(((((..(((((((.((((((...........(((........)))..(((((((........(((((((...((((((.(((.((..(((.((........)))))..)).))).)))))))))))))......)))))))..........................................))))))..))))))).))))).((((((((((....).))))))))).	(..(((((((.((((((...........(((........)))..(((((((........(((((((...((((((.(((.((..(((.((........)))))..)).))).)))))))))))))......)))))))..........................................))))))..))))))).)))	CM009675.1:18830900..18831098:-	NA	NA	NA	NA	NA
miRNA-148-3p	21	100	115	2.92668	1.96e-75	Up	5.27e-73	miRNA-148	novel_mature	TCAAGTTGCTGACGGAAGGTA	TTCTATGTGGTATTATGGGTAATTTTTGGGTTTAACATCATACAAATCCATGAAGTGAACTATGACTCAATTTCTGTTAAACACATGAACTTTCAGATTTTATCCATTAGTCACCCCAATCCTCTAATTTGGAACAATTAGAATGTTACCTGCTGTTAGCAATTTGACAGAATCATGATCATGTAATAGCTACATCAGATGATTCTGTCAAGTTGCTGACGGAAGGTAAGTCCGAGGAGCTAGTTGGCCT	CCTGCTGTTAGCAATTTGACAGAATCATGATCATGTAATAGCTACATCAGATGATTCTGTCAAGTTGCTGACGGAAGGTA	.....((.((((((((((((((..((((((((((...((((........)))).(((.....((((.........))))..))).))))))..))))..))))))).)))).))).)).(((........))).(((((((....((((((.((((((((((((((((((((((((..(.(((((.....))))).).)))))))))))))))))))))))).)))))).((....)).)))))))....	(((.((((((((((((((((((((((((..(.(((((.....))))).).)))))))))))))))))))))))).)))))	CM009675.1:18049133..18049212:-	NA	NA	NA	NA	NA
miRNA-148-5p	21	2	1	1.72504	0.000587608	Up	0.221234	miRNA-148	novel_star	CCTGCTGTTAGCAATTTGACA	TTCTATGTGGTATTATGGGTAATTTTTGGGTTTAACATCATACAAATCCATGAAGTGAACTATGACTCAATTTCTGTTAAACACATGAACTTTCAGATTTTATCCATTAGTCACCCCAATCCTCTAATTTGGAACAATTAGAATGTTACCTGCTGTTAGCAATTTGACAGAATCATGATCATGTAATAGCTACATCAGATGATTCTGTCAAGTTGCTGACGGAAGGTAAGTCCGAGGAGCTAGTTGGCCT	CCTGCTGTTAGCAATTTGACAGAATCATGATCATGTAATAGCTACATCAGATGATTCTGTCAAGTTGCTGACGGAAGGTA	.....((.((((((((((((((..((((((((((...((((........)))).(((.....((((.........))))..))).))))))..))))..))))))).)))).))).)).(((........))).(((((((....((((((.((((((((((((((((((((((((..(.(((((.....))))).).)))))))))))))))))))))))).)))))).((....)).)))))))....	(((.((((((((((((((((((((((((..(.(((((.....))))).).)))))))))))))))))))))))).)))))	CM009675.1:18049133..18049212:-	NA	NA	NA	NA	NA
miRNA-150-3p	21	467	739	3.38719	0	Up	0	miRNA-150	novel_mature	TTTGGTGAGGGAAAAGGGAAA	TAATTTCATCATAACAGGGCTGATTGCATATAAAGCTGCCCTAATGCATGCAGAACAAAGTTGTTTTTCTCCATTCTGGGAATTTAAATTGTTGAAGCTGTGGGAAAATGGTCTGCTGCATGCATTTGGAACACAAAGTTTCTCTTATCCAATATTGGAATCTACATTTGTTGAAATTGAACCTTTAGGTTGTATTTGAATTAAAAATTTGGTGAGGGAAAAGGGAAAAGAAAAAGTTATCTAATGGTTC	TCTCTTATCCAATATTGGAATCTACATTTGTTGAAATTGAACCTTTAGGTTGTATTTGAATTAAAAATTTGGTGAGGGAAAAGGGAAA	.....((((.(((((.((((.....((.......)).)))).(((((((((((.....(((..((((((..((((..((.(((....))).))..)).))..))))))..).)).)))))))))))............((((((((.(((..(((..((..........(((.((((..((((....))))..)))).)))......))..)))..))).)))))))).......)))))...))))...	((((((.(((..(((..((..........(((.((((..((((....))))..)))).)))......))..)))..))).))))))))	CM009676.1:17361297..17361384:-	NA	NA	NA	NA	NA
miRNA-152-3p	21	143	89	2.0409	1.1e-40	Up	3.21e-38	miRNA-152	novel_mature	TCTGTGGCTGATTTCTGCGTC	ACGGGCTGCTCATATAGAGTTCCTGGAGTCGGATGTTTTTGCGAGATTTATTATGTGGTCTTTCTCAGATCTGTTCCGATGATCGTTTGTGGATACCAGTAATTATATGGACACAGCAACCGGCTTCAAAAAGCACATGGATGGCCAGGATTTTTCTTGAAGTGGGTCCGAACACATCTTGCAAAATACTTGGCCATTCATGCACTTTCTGTGGCTGATTTCTGCGTCCGTAGAATTATTGTTGTGGATG	CACAGCAACCGGCTTCAAAAAGCACATGGATGGCCAGGATTTTTCTTGAAGTGGGTCCGAACACATCTTGCAAAATACTTGGCCATTCATGCACTTTCTGTGGCTGATTTCTGCGTC	.((((..((((.....)))).))))..((((((....((((.((((((........))))))...)))).....))))))...(((..(..(....((((((((.(((((((.(((.((.(((((.((.((((..(((((((((((((((((((.(..((.(((........))).))..).))))).))))))))))))))..)))).)).))))).)).))).))))))).)))))))))..)..)))	(.(((.((.(((((.((.((((..(((((((((((((((((((.(..((.(((........))).))..).))))).))))))))))))))..)))).)).))))).)).))).)))	CM009676.1:10068937..10069053:-	NA	NA	NA	NA	NA
miRNA-153-3p	21	379	370	2.69037	6.29e-214	Up	1.32e-211	miRNA-153	novel_mature	TGTGAGTATGCATTGTACATG	TAGTGTTAGTTCAATGTGCTTTTGGTTTGAAATTGCATAATCTTATCGGGTTTTTAGTTATCAAAGAGAAAAGAAACTCTTACTAGGTTTTTTAGGGTTTTATTTCTGATCATGCATATTAATATTTAATCAAAAAAGCTCGAGCAATCATTTTGTGCAGTGCATACTCACATATGGTTGAGCCCACAAAAATGCGGTCCCACCACATGTGAGTATGCATTGTACATGGTACATGCACAGTACAAAATGC	TGTGCAGTGCATACTCACATATGGTTGAGCCCACAAAAATGCGGTCCCACCACATGTGAGTATGCATTGTACATG	..((((..((((...((..((((((((......(((((.(((......(((........)))....(((((.((((((((.............)))))))).)))))))).)))))...........))))))))..))..))))....((..((((((((((((((((((((.((((.(..((((......)).))..).)))).))))))))))))))))))))..))....))))............	((((((((((((((((((((.((((.(..((((......)).))..).)))).))))))))))))))))))))..	CM009676.1:5772032..5772106:-	NA	NA	NA	NA	NA
miRNA-159-5p	22	300	245	2.43286	1.76e-128	Up	4.19e-126	miRNA-159	novel_mature	TGTGTTTGGATTCCAGATTTGG	TTAACTCTCAGCGGCTTCAGGCTGTGTTTGGATTCCAGATTTGGCGAGGAAAAAGAAAATAAAAATAGAGAAGTTAGACCATCCAACCATTCAGGACCATTCGATCATCTATCTTTTTCCATTTCCATTTTGTTTTCCTTCCCAAAATCCTTGATCCAGACACAGCCTTAATGCAATAAATCAAGTACACTACAAAATGTTCATTAATCACCACCAAAAACTTCATCTTAATGCTAATATTTCAACTGAA	TGTGTTTGGATTCCAGATTTGGCGAGGAAAAAGAAAATAAAAATAGAGAAGTTAGACCATCCAACCATTCAGGACCATTCGATCATCTATCTTTTTCCATTTCCATTTTGTTTTCCTTCCCAAAATCCTTGATCCAGACACAGC	.......((((..((((.((((((((((((((((...(((((((.((((((((..(((((..((((.((((((.((((..(((.((((.....))....)).)))..)))).))))))..))))..))))).)))))))).)).)))))...)))))))))))))))).)).))....................(((((((((((((....................))))))..)))))))...)))).	((((((((((((...(((((((.((((((((..(((((..((((.((((((.((((..(((.((((.....))....)).)))..)))).))))))..))))..))))).)))))))).)).)))))...))))))))))))))	CM009676.1:10276650..10276793:+	NA	NA	NA	NA	NA
miRNA-160-3p	21	3264	3603	2.8676	0	Up	0	miRNA-160	novel_mature	TGAGCCATTCATTTTGAATTC	CATCTCTATAGTATGACGATTGCATTACCTAATTATGAGGGTACTTACCTTACTAGGCAAACTGCCAAATTCCATGCTGCGTGAGTAAAAATGATTATATATACAACACTGCTATTATCCCATAATTTGAATTATGAAATTTTCAGAATTCAAAATAAATGGTTCTTATTCATTTGGTTATGTGGAATTCATGCGCTCAAGTGAATTTGAGCCATTCATTTTGAATTCTAAAAATTTTTCTTGGTTCAAA	ATTCAAAATAAATGGTTCTTATTCATTTGGTTATGTGGAATTCATGCGCTCAAGTGAATTTGAGCCATTCATTTTGAATTC	..........(((.......)))........((((((.(((((............(((.....)))......(((..(((....)))...)))......................)))))))))))((((((((.((((((((.((((((((((((.((((((((..(((((((((((((((.......)))).)).)))))))))..)))))))).)))))))))))).))))))))...)))))))).	(((((((((.((((((((..(((((((((((((((.......)))).)).)))))))))..)))))))).)))))))))))	CM009676.1:12168136..12168216:+	NA	NA	NA	NA	NA
miRNA-161-3p	21	1223	2032	3.45752	0	Up	0	miRNA-161	novel_star	TCAACGCTGCACTCGATTATG	TATGCAAGAGTTCTTAAAAGCATCATTGAGTGCAGCGTTGATGATCTTCGTTTTGACAATTTCTGGTTTTCCAGACAGCTTGGGATGTGGTTTCATCAACGCTGCACTCGATTATGTTTTTAGTTCTCTTCTTAGAGTTGCAACATGGAGAACTAAATGGATCCAGCAGGTTTCTTTTCTGGTATTCACCATTTACATTACTGATGCATTTCGTTCAATACAAAAATGCAGTTCCAAATCCTTTATTAAG	TCATTGAGTGCAGCGTTGATGATCTTCGTTTTGACAATTTCTGGTTTTCCAGACAGCTTGGGATGTGGTTTCATCAACGCTGCACTCGATTATG	..((((((((..((.((((((((.((((((((((((((((((((.((.(((((..(...(.(((((....))))).)..)..))))).))..)))))))))))))))))))).))))))))))..)))).........))))...(((((...(((((((..((((.(((.....)))))))......))))))).........(((((((.((.....))..))))))).)))))..............	(.((((((((((((((((((((.((.(((((..(...(.(((((....))))).)..)..))))).))..)))))))))))))))))))).)))	CM009676.1:13177915..13178008:+	NA	NA	NA	NA	NA
miRNA-165-3p	24	338	115	1.16965	3.75e-25	Up	1.2e-22	miRNA-165	novel_star	CACACGGTCACGTGGTGTTCTAGA	TAGAAGAAATTATCACTTGGGTTTGGAACACCATGTGGTCGTGTACCCGACCATTGGTGTTATGCCTAGTGGGCAAACAACAGAACACCATCTGCCGGACACACGGTCACGTGGTGTTCTAGACCTACCAAATAGTTACTTCTACATAATGGGTACCCTCCTTGCTCCTAGATCTCATTAACAGGCAAATGTGGGTCTGAAACGGGAACTGCTTGCTTTGGCAAATTTGATTGGAATTGACTCTCATGGT	TGGAACACCATGTGGTCGTGTACCCGACCATTGGTGTTATGCCTAGTGGGCAAACAACAGAACACCATCTGCCGGACACACGGTCACGTGGTGTTCTAGA	((((((.((((((....((((((((((((((((((((..(((((..(((.(...(((((((.((((.....))))........)))))))...).)))..)))))..))))))))))))))))))))....)))))).))))))(((...((((....(((....((((((((((((((........)))).)))))).....))))..((((......)))).........)))....))))..)))..	((((((((((((((..(((((..(((.(...(((((((.((((.....))))........)))))))...).)))..)))))..))))))))))))))))	CM009676.1:23571898..23571997:+	NA	NA	NA	NA	NA
miRNA-165-5p	24	3510	1361	1.35824	0	Up	0	miRNA-165	novel_mature	TGGAACACCATGTGGTCGTGTACC	TAGAAGAAATTATCACTTGGGTTTGGAACACCATGTGGTCGTGTACCCGACCATTGGTGTTATGCCTAGTGGGCAAACAACAGAACACCATCTGCCGGACACACGGTCACGTGGTGTTCTAGACCTACCAAATAGTTACTTCTACATAATGGGTACCCTCCTTGCTCCTAGATCTCATTAACAGGCAAATGTGGGTCTGAAACGGGAACTGCTTGCTTTGGCAAATTTGATTGGAATTGACTCTCATGGT	TGGAACACCATGTGGTCGTGTACCCGACCATTGGTGTTATGCCTAGTGGGCAAACAACAGAACACCATCTGCCGGACACACGGTCACGTGGTGTTCTAGA	((((((.((((((....((((((((((((((((((((..(((((..(((.(...(((((((.((((.....))))........)))))))...).)))..)))))..))))))))))))))))))))....)))))).))))))(((...((((....(((....((((((((((((((........)))).)))))).....))))..((((......)))).........)))....))))..)))..	((((((((((((((..(((((..(((.(...(((((((.((((.....))))........)))))))...).)))..)))))..))))))))))))))))	CM009676.1:23571898..23571997:+	NA	NA	NA	NA	NA
miRNA-166-5p	21	29	77	4.13385	7.67e-67	Up	2.1e-64	miRNA-166	novel_star	TGTTGGTGTGGCTCAATCAAA	TCTTTCTCTTCTCTAAATATCCATCTTCTCTCTAGTCTGATTCTCATCATCGATCGATGGTTCATGAACAATTCTTTAGAGGTGAGGTGAGGTGATTTTATTTTTTTATTTTTATCATTTTTATGTTGCAATTTTCTTGGTGATCTTGATGTTGGTGTGGCTCAATCAAATCAAATCTCCCAATTATGATTGGGTCCTTTAATTTGATTGAGCCGTGCCAATATCATGTCCGGAACTTTGTGGGATAGCT	TGTTGGTGTGGCTCAATCAAATCAAATCTCCCAATTATGATTGGGTCCTTTAATTTGATTGAGCCGTGCCAATATC	.................((((((((((..((((((..((.(((..((((((....))))))....))))).....))))))..)))))).))))..........................((((.(..(((..((((.((....(.(((((((((..((((((((((((((.(((...((((((....))))))...))).))))))))))))))..))))))))).).))))))..)))..).))))..	((((((..((((((((((((((.(((...((((((....))))))...))).))))))))))))))..))))))))	CM009676.1:25592886..25592961:+	NA	NA	NA	NA	NA
miRNA-167-3p	20	743	871	2.95435	0	Up	0	miRNA-167	novel_star	GATCATATGGTAGCTTCATC	GTTAACGTGCGCCCACTATCAGTTGAAGCTGCCAGCATGATCTAAACCTCCCTCCCTTTGTTGAGGAAAGATCAGATCATATGGTAGCTTCATCTGTTGTTGGTGACACGAAAAAA	TGAAGCTGCCAGCATGATCTAAACCTCCCTCCCTTTGTTGAGGAAAGATCAGATCATATGGTAGCTTCATC	.....((((((((.((...(((.(((((((((((..(((((((.......((((........)))).......))))))).))))))))))).)))..)).)))).))))......	(((((((((((..(((((((.......((((........)))).......))))))).))))))))))).)	CM009677.1:4573673..4573743:+	NA	NA	NA	NA	NA
miRNA-169-5p	21	396	299	2.31969	1.48e-147	Up	3.33e-145	miRNA-169	novel_mature	AAGCTATGAGATCTGAGGGCC	CACGAACTGTTGTTAACTGTTAAAAGCTATGAGATCTGAGGGCCATTGTTAAATGAGAACCTTCTGCTATGGGGAGAAGGGTCAGTTGGATATCTTTGGGGCACTCCTTGCTTTGAGAAAGCTTATCTTGTCTCTAGCTTAATATATATCATTTTCTTGTTTTTGTCTTCTCTTTTGTGGAAATCTCTTTCGATTGATCATTTTCTCTAATAAAGTCCTTGTCGTCAATATTAATAAGAATAAAAAAGCA	AAGCTATGAGATCTGAGGGCCATTGTTAAATGAGAACCTTCTGCTATGGGGAGAAGGGTCAGTTGGATATCTTTGGGGCACTCCTTGCTTTGAGAAAGCTTATCTTGTCTCTAGCTTAA	....(((....)))....(((..((((((.(((((..((((((...((((...(((...((((((.(.....).)))))).)))....))))..((..(((((.....)))))..))...)))).))..))))))))))).............((((((((.(((.(..(.((((.(.((((((.((........))..)))))).)....)))).....)..).)))....))))))))......))).	((((((.(((((..((((((...((((...(((...((((((.(.....).)))))).)))....))))..((..(((((.....)))))..))...)))).))..)))))))))))..	CM009677.1:8368182..8368300:+	NA	NA	NA	NA	NA
miRNA-175-3p	22	7926	3094	1.36792	0	Up	0	miRNA-175	novel_mature	TTTCCGACTCCACTCATGCCAT	GGTTTCCAAAGCTCCGTATAAAAGGGCAGTAAAACCTAGACATCTCAGTAGGTTTTTTCTTTTTAACTATGGCGTCGGCGGCATTTTGATTCACAGTGGAGAGCAGATCTCTCCGGCGGCCGGAGAAAGCGGAAAGAGAGCATTCAGAGCCTTCGGAAGCTTGTGGTATAAGTGGGACGGAAATACATTTCTTCGGTGAAATTCTGTTTCCGACTCCACTCATGCCATTGGTTTCCGATGGCTCCTCTCT	GGTATAAGTGGGACGGAAATACATTTCTTCGGTGAAATTCTGTTTCCGACTCCACTCATGCCAT	..(((((...((.(((((((((((((....((((((((..........)))))))).))))))))..))))).))((((.((...(((.....))).((((((.....)))))).)).))))........)))))(((((......(((((.(((((((((.(((((((.((((((.((((((((.(((((......)))))..)))))))).).))))).))))))).))))))))).)))))))))).	(((((.((((((.((((((((.(((((......)))))..)))))))).).))))).)))))))	CM009677.1:2278396..2278459:-	NA	NA	NA	NA	NA
miRNA-175-5p	21	7	3	1.50265	0.000149482	Up	0.055098	miRNA-175	novel_star	GGTATAAGTGGGACGGAAATA	GGTTTCCAAAGCTCCGTATAAAAGGGCAGTAAAACCTAGACATCTCAGTAGGTTTTTTCTTTTTAACTATGGCGTCGGCGGCATTTTGATTCACAGTGGAGAGCAGATCTCTCCGGCGGCCGGAGAAAGCGGAAAGAGAGCATTCAGAGCCTTCGGAAGCTTGTGGTATAAGTGGGACGGAAATACATTTCTTCGGTGAAATTCTGTTTCCGACTCCACTCATGCCATTGGTTTCCGATGGCTCCTCTCT	GGTATAAGTGGGACGGAAATACATTTCTTCGGTGAAATTCTGTTTCCGACTCCACTCATGCCAT	..(((((...((.(((((((((((((....((((((((..........)))))))).))))))))..))))).))((((.((...(((.....))).((((((.....)))))).)).))))........)))))(((((......(((((.(((((((((.(((((((.((((((.((((((((.(((((......)))))..)))))))).).))))).))))))).))))))))).)))))))))).	(((((.((((((.((((((((.(((((......)))))..)))))))).).))))).)))))))	CM009677.1:2278396..2278459:-	NA	NA	NA	NA	NA
miRNA-176-5p	20	559	15	-2.49477	1.96e-48	Down	5.52e-46	miRNA-176	novel_star	GAGCTCTCTTTAGTCCAGTT	GTAGGTTTGTGGGGGGAGGAAGGAGCTCTCTTTAGTCCAGTTCGAGGCAGTTTGAGGGCTGAAAATTCAGCTGCTGACTCGGTGGTTCAAGAACCCATCCAATCATAAGGAGAGAGTGATGTGTTTTTGATCGACCGAAGTAGGAGCTGTGTTCGGTCATTACTGTCGCGCCTTGGACTGAAGGGAGCTCCCTCTTATTCCTTTGGTCTATTTTCATTTATTTATGGTTTCCAAAAACACACACTAATAT	GAGCTCTCTTTAGTCCAGTTCGAGGCAGTTTGAGGGCTGAAAATTCAGCTGCTGACTCGGTGGTTCAAGAACCCATCCAATCATAAGGAGAGAGTGATGTGTTTTTGATCGACCGAAGTAGGAGCTGTGTTCGGTCATTACTGTCGCGCCTTGGACTGAAGGGAGCTCCC	...(((.((((.((((((((.(((((((((((((((((((..((.((((((.....(((((((....(((((.(((..(((((.(.((((((((.(((((..((.......))..).)))).)))))))).).)))))..))).)))))..)))))))...)))))).))..))))))))))))))))))).)))).)))).((((.((((............))))...))))...)))).))).....	((((((((((((((((((..((.((((((.....(((((((....(((((.(((..(((((.(.((((((((.(((((..((.......))..).)))).)))))))).).)))))..))).)))))..)))))))...)))))).))..))))))))))))))))))).	CM009678.1:8369420..8369589:-	NA	NA	NA	NA	NA
miRNA-177-3p	20	559	15	-2.49477	1.96e-48	Down	5.52e-46	miRNA-177	novel_mature	GAGCTCTCTTTAGTCCAGTT	ATAAGTCTAAATGAACTAAATAGCTTCCCAAAATGATTTTTTTTTAAATTCTCAAAGTTATTTTTGACACTTAACTAAGTAGAAAGCTTAATTTGTGTTGAACATTGTGGCACAACTTCAAGTACCTCAATAAATAGGGTTAGGAGTGAGAGAGAGAGTATAATATATATACACTTTATAAGGTTTGTAGGTTTGTGGGGGGAGGAAGGAGCTCTCTTTAGTCCAGTTCGAGGCAGTTTGAGGGCTGAAA	TTAGGAGTGAGAGAGAGAGTATAATATATATACACTTTATAAGGTTTGTAGGTTTGTGGGGGGAGGAAGGAGCTCTCTTTAGTCCAGTT	....(((..((((....(((((((((........(((((......)))))....)))))))))(..((((..((.(((((.....))))).)).))))..).))))..))).....((((.((.((((((......(..((.(((.(((.((((((.(((((.....))))).(((((((((.(.....).)))))))))...........))))))))).)))))..)........)))))))))))).	((.(((.(((.((((((.(((((.....))))).(((((((((.(.....).)))))))))...........))))))))).)))))..	CM009678.1:8369570..8369658:-	NA	NA	NA	NA	NA
miRNA-179-3p	21	37	49	3.1303	1.33e-36	Up	3.97e-34	miRNA-179	novel_star	ATTGAGGATTGAGACAGCAAG	GGTACTGGTAAATTTGAGCACCTGCTGTCTTAATCCTCAATTATAATTCATAGCTATGCATGGATATCTATGAATTATGATTGAGGATTGAGACAGCAAGCAAGCCTGGAGAATTATGCTTTTGTCAATCTCCTCTCTATATTATTAACAGATTAATTATCATCCTTTCTGCATGAACATAGGCAATACATGGTCTATTATAATGTAGAATATTAATGGTGACATGTCAATATTTATTAGCAGACTCAGA	TGCTGTCTTAATCCTCAATTATAATTCATAGCTATGCATGGATATCTATGAATTATGATTGAGGATTGAGACAGCAAG	(((.(((((((((..(((....(((((((((((((((((((((((((((((((.(((......))).))))))))))))))))))))))))))))))).........(((((.....((....))...))))).))).............(((...(((((((...((((((((....((((((........))))))....)))))))).....)))))))...)))...)))))))))...)))....	(((((((((((((((((((((((((((((((.(((......))).)))))))))))))))))))))))))))))))..	CM009678.1:16489130..16489207:+	NA	NA	NA	NA	NA
miRNA-179-5p	21	103	55	1.8199	1.46e-23	Up	4.74e-21	miRNA-179	novel_mature	TGCTGTCTTAATCCTCAATTA	GGTACTGGTAAATTTGAGCACCTGCTGTCTTAATCCTCAATTATAATTCATAGCTATGCATGGATATCTATGAATTATGATTGAGGATTGAGACAGCAAGCAAGCCTGGAGAATTATGCTTTTGTCAATCTCCTCTCTATATTATTAACAGATTAATTATCATCCTTTCTGCATGAACATAGGCAATACATGGTCTATTATAATGTAGAATATTAATGGTGACATGTCAATATTTATTAGCAGACTCAGA	TGCTGTCTTAATCCTCAATTATAATTCATAGCTATGCATGGATATCTATGAATTATGATTGAGGATTGAGACAGCAAG	(((.(((((((((..(((....(((((((((((((((((((((((((((((((.(((......))).))))))))))))))))))))))))))))))).........(((((.....((....))...))))).))).............(((...(((((((...((((((((....((((((........))))))....)))))))).....)))))))...)))...)))))))))...)))....	(((((((((((((((((((((((((((((((.(((......))).)))))))))))))))))))))))))))))))..	CM009678.1:16489130..16489207:+	NA	NA	NA	NA	NA
miRNA-183-3p	21	3264	3603	2.8676	0	Up	0	miRNA-183	novel_mature	TGAGCCATTCATTTTGAATTC	GTGCTGGTCAATGTGGCACTCTTAGTTGTATGTTTCTTTTTCTGGAGTAGATTTCATTTGTTATTTTAGTGTTAAAGCCATATCAGGTTTTGGTTCAGCAAGTTTGATCCCTTCTCAGAATTTAAAAGAAGAAAAGTTTTCAGAATTCAAAATGAATAATTTAGATTCACTACTTGATCACGTGAATTTCACATAACTAAATGAATTTGAGCCATTCATTTTGAATTCTAATAATTTTTCTCGATACAAA	ATTCAAAATGAATAATTTAGATTCACTACTTGATCACGTGAATTTCACATAACTAAATGAATTTGAGCCATTCATTTTGAATTC	(((((.........)))))......((((((..((((((((((((((..((((..(((((((......(..((((((((......))))))))..))))))))..))))..))).))))....)))))))((((((((...((((((((((((((((..(((((((((((.....).....(((.....))).........))))))))))..))))))))))))))))...))))))))...)))))).	(((((((((((((..(((((((((((.....).....(((.....))).........))))))))))..)))))))))))))))	CM009678.1:16438303..16438386:-	NA	NA	NA	NA	NA
miRNA-185-3p	22	55050	50024	2.58692	0	Up	0	miRNA-185	novel_mature	TTGCCAAGCCCACCCATGCCTA	CTGAGATTGATCTGGTGAAAATTGTAGGCATGGCGGGCTTGGCAAGGTGATGGTGTTCAAGATGGTTCACAAACCCCTTGCCAAGCCCACCCATGCCTATAATTTCGGCTAGATTCATACA	GGCATGGCGGGCTTGGCAAGGTGATGGTGTTCAAGATGGTTCACAAACCCCTTGCCAAGCCCACCCATGCCTA	.....((.((((((((..(((((((((((((((.(((((((((((((.(...(((..(......)..)))...).)))))))))))))..)))))))))))))))..)))))))).))...	(((((((.(((((((((((((.(...(((..(......)..)))...).)))))))))))))..)))))))))	CM009678.1:8771454..8771526:-	NA	NA	NA	NA	NA
miRNA-185-5p	21	18139	25676	3.22637	0	Up	0	miRNA-185	novel_star	GGCATGGCGGGCTTGGCAAGG	CTGAGATTGATCTGGTGAAAATTGTAGGCATGGCGGGCTTGGCAAGGTGATGGTGTTCAAGATGGTTCACAAACCCCTTGCCAAGCCCACCCATGCCTATAATTTCGGCTAGATTCATACA	GGCATGGCGGGCTTGGCAAGGTGATGGTGTTCAAGATGGTTCACAAACCCCTTGCCAAGCCCACCCATGCCTA	.....((.((((((((..(((((((((((((((.(((((((((((((.(...(((..(......)..)))...).)))))))))))))..)))))))))))))))..)))))))).))...	(((((((.(((((((((((((.(...(((..(......)..)))...).)))))))))))))..)))))))))	CM009678.1:8771454..8771526:-	NA	NA	NA	NA	NA
miRNA-188-3p	21	300	522	3.52413	0	Up	0	miRNA-188	novel_mature	TCTGTACCATGCAAGTTGGAG	ATCTGAATCTATTTTTCTATTTCTATTGCATAATCTGATACAAATACCATATTAAGAGCACCACATCCAATTGACCGATCTATATAAATAGACACGCAGACAAATGGCATTTGTGCAACTTGTTTGCTGATGATTTTATTTGCAGCAGTCTCTAACTTGCTTGGTACAGACCAGAATCTGCTTTGCTTAGTACCAAGCAGATTCCGGTCTGTACCATGCAAGTTGGAGACAGCAATGCATGTGGTGGCTG	CTAACTTGCTTGGTACAGACCAGAATCTGCTTTGCTTAGTACCAAGCAGATTCCGGTCTGTACCATGCAAGTTGGAG	.................(((((.((((.........)))).)))))..........((((((((((.((.......(.(((((....))))))..((((((((...(((....)))...)))))))).................((.(((((((((((((.(((((((((((.((((((((((.(.......).)))))))))).))))))))))).))))))))))))).))..)).))))))).))).	(((((((((.(((((((((((.((((((((((.(.......).)))))))))).))))))))))).)))))))))))	CM009679.1:7965276..7965352:+	NA	NA	NA	NA	NA
miRNA-189-3p	22	1040	1686	3.42206	0	Up	0	miRNA-189	novel_mature	CGGGCATCATCCTTGGCTTGCC	GTTGAGGAAGAGAGGTCTTGTATGAAGATAAAGAGTCTGGTTTGGTAGCCAAGGATGACTTGCCTAAATCCATCCCAAGACTCTTTAGGGCAGGACTCGGTTGTGAATTGTGATATGTTTCCAATTCCAAGCATATACAGAGAGTTCTTGTGTGGTTTCGGGCATCATCCTTGGCTTGCCTGACCGGCTCTTATCGTTCAAGCTAGACCATTCTCTTCCGTGAAGCAATTTAATTTCGCGCTGGAACAAT	TAGCCAAGGATGACTTGCCTAAATCCATCCCAAGACTCTTTAGGGCAGGACTCGGTTGTGAATTGTGATATGTTTCCAATTCCAAGCATATACAGAGAGTTCTTGTGTGGTTTCGGGCATCATCCTTGGCTTGCC	(((..(((((((((((((.((.(((((((((.(((.((((((.(((((((((((((((..((((..((.((((..(((((((((((.(((.....)))(.(((.((((((.((......))))))))))).)......)))))).))))).)))).))..))))))))))))))).)))).)))))))))))))).)))).)).)))))..))))))))((((((........)))))).....)))...	(((((((((((((..((((..((.((((..(((((((((((.(((.....)))(.(((.((((((.((......))))))))))).)......)))))).))))).)))).))..))))))))))))))).))))	CM009679.1:9575802..9575936:+	NA	NA	NA	NA	NA
miRNA-190-5p	21	27	88	4.42959	2.31e-78	Up	6.15e-76	miRNA-190	novel_star	GGAGTGACCTGAGATCACGTG	TTGTACTTTGATGCAGTACACCAAATCAAAGCTTTCAAACTGTGTTTAGAGACACCTAGCTACCTTTAAATAAGATGGTATCATCCTAAAACACATACGCACAATGCCCACCAAAGTTGGAAGAGGAAGAGGAAGAGGAAGAGGTGGATGGGTACAACAGGAGTGACCTGAGATCACGTGAGGGTGCACCCCCAAGTGCACCAACGATGTGTTCTCAGGTCGCCCCTGCTGAACCTCCTTCCACCGTTCA	GGAGTGACCTGAGATCACGTGAGGGTGCACCCCCAAGTGCACCAACGATGTGTTCTCAGGTCGCCCCTG	.((((((.......))))))((...((....(((((((..(((((((((.((......((((.(((.....))).))))....)))).)))))))...((.....)).........)))))))..))...))....(((...((((((.((((.((.((((.(((((((((((.((((((..(((((((......)))))))..).))))).))))))))))).)))).)).))))...)))))).))).	((.(((((((((((.((((((..(((((((......)))))))..).))))).))))))))))).))))	CM009679.1:18295801..18295869:+	NA	NA	NA	NA	NA
miRNA-191-3p	20	560	1155	3.76944	0	Up	0	miRNA-191	novel_mature	GTCAGGATGGCCGAGTGGTC	TTCACCCTAAATATTAACTATTTGTTTTAAATTTTTCTACCAATACTATTGATGATCTAGGGCTTGAGATGTCATTTCACTATTGACCTCTTTGAAAATCCGAAGGCCATTTTACTCATAAAATAAGTTTTATAGATTGAAAGTGCTACTGTTGCATGGTTCATTCATTTACATTAAGATTGTTACAACTGAATAACATCTCGAACGTGTCAGGATGGCCGAGTGGTCTAAGGCGCCAGACTCAAGTTCT	CCGAAGGCCATTTTACTCATAAAATAAGTTTTATAGATTGAAAGTGCTACTGTTGCATGGTTCATTCATTTACATTAAGATTGTTACAACTGAATAACATCTCGAACGTGTCAGGATGGCCGAGTGGTC	....(((((..((((((.((((.((.............)).))))...))))))...)))))((((((..((((.........)))).((((.((....(((..(((((((((((.(.................((.((((.((((.......))))..)))).)).......(..((((.((((........))))))))..)..).)).)))))))))...))))).)))).......))))))....	(((..(((((((((((.(.................((.((((.((((.......))))..)))).)).......(..((((.((((........))))))))..)..).)).)))))))))...)))))	CM009679.1:19228712..19228840:+	NA	NA	NA	NA	NA
miRNA-192-3p	21	38700	28560	2.2867	0	Up	0	miRNA-192	novel_mature	CCGGCGTCGTCATTGCACCAC	ATTTAGAGGCATGGTTGTTAGTGGTGCAATGGGGGACGCCGAGTTGGCTCCAGTTGGCGGAGCAAAGCCCGGCGTCGTCATTGCACCACCGACAGCCATATCATCGTGTTG	GGTGCAATGGGGGACGCCGAGTTGGCTCCAGTTGGCGGAGCAAAGCCCGGCGTCGTCATTGCACCAC	.....(((..((((((((..((((((((((((.(.((((((.(((.(((((.......)))))..))).))))))).))))))))))))..))))))))..).))......	((((((((((.(.((((((.(((.(((((.......)))))..))).))))))).))))))))))))	CM009679.1:19570427..19570493:-	NA	NA	NA	NA	NA
miRNA-192-5p	22	2186	1731	2.38835	0	Up	0	miRNA-192	novel_star	GGTGCAATGGGGGACGCCGAGT	ATTTAGAGGCATGGTTGTTAGTGGTGCAATGGGGGACGCCGAGTTGGCTCCAGTTGGCGGAGCAAAGCCCGGCGTCGTCATTGCACCACCGACAGCCATATCATCGTGTTG	GGTGCAATGGGGGACGCCGAGTTGGCTCCAGTTGGCGGAGCAAAGCCCGGCGTCGTCATTGCACCAC	.....(((..((((((((..((((((((((((.(.((((((.(((.(((((.......)))))..))).))))))).))))))))))))..))))))))..).))......	((((((((((.(.((((((.(((.(((((.......)))))..))).))))))).))))))))))))	CM009679.1:19570427..19570493:-	NA	NA	NA	NA	NA
miRNA-193-3p	21	102	134	3.11871	2.5e-92	Up	6.31e-90	miRNA-193	novel_star	GAATATTGGGGGCCTGCGAAG	GGTTTTAAGTTTTCAGTTGCCCTCAAAGGCTTCCAATATTGCAAGGCATTGGTCTCAATGTGGAATATTGGGGGCCTGCGAAGACAGTTGAAGACTTACTCTGAA	TCAAAGGCTTCCAATATTGCAAGGCATTGGTCTCAATGTGGAATATTGGGGGCCTGCGAAG	.....((((((((((..((.(.((..((((((((((((((.(...((((((....))))))).))))))))))))))..)).).))..)))))))))).......	((..((((((((((((((.(...((((((....))))))).))))))))))))))..)).)	CM009679.1:9154929..9154989:-	NA	NA	NA	NA	NA
miRNA-193-5p	21	324	205	2.06467	2.33e-89	Up	5.97e-87	miRNA-193	novel_mature	TCAAAGGCTTCCAATATTGCA	GGTTTTAAGTTTTCAGTTGCCCTCAAAGGCTTCCAATATTGCAAGGCATTGGTCTCAATGTGGAATATTGGGGGCCTGCGAAGACAGTTGAAGACTTACTCTGAA	TCAAAGGCTTCCAATATTGCAAGGCATTGGTCTCAATGTGGAATATTGGGGGCCTGCGAAG	.....((((((((((..((.(.((..((((((((((((((.(...((((((....))))))).))))))))))))))..)).).))..)))))))))).......	((..((((((((((((((.(...((((((....))))))).))))))))))))))..)).)	CM009679.1:9154929..9154989:-	NA	NA	NA	NA	NA
miRNA-194-3p	21	119	2	-3.16978	3.4e-16	Down	1.14e-13	miRNA-194	novel_star	GGCAAGTCATTTTTGGCTACA	GTGGGAATGAGGTTATGTGGTGCAGCCAAGGATGACTTGCCGGCAAACTAATTCATTTATTTTTTTTATTTTTAGGAAAAAACAATATATATATATATATATATANTATATATATATATATATATATATATATATATTACTTTTACTATGAATATACTAGTATATTTTTGTGAGATAAATAAATTGATCGGCAAGTCATTTTTGGCTACATTTATGCCTTGTTTTCTCATGCTAGGCTTGTGATGATAAT	CAGCCAAGGATGACTTGCCGGCAAACTAATTCATTTATTTTTTTTATTTTTAGGAAAAAACAATATATATATATATATATATANTATATATATATATATATATATATATATATATTACTTTTACTATGAATATACTAGTATATTTTTGTGAGATAAATAAATTGATCGGCAAGTCATTTTTGGCTACA	(.(..((..((((.....((((.(((((((((((((((((((((((.............(((((((((....)))))))))..((((((((((((((((((((((.(((....)))))))))))))))))))))))))..((((((...(((((((....)))))))..))))))........))).)))))))))))))))))))).))))...))))..))..).)......................	.(((((((((((((((((((((((.............(((((((((....)))))))))..((((((((((((((((((((((.(((....)))))))))))))))))))))))))..((((((...(((((((....)))))))..))))))........))).)))))))))))))))))))).))	CM009680.1:2866463..2866650:+	NA	NA	NA	NA	NA
miRNA-195-3p	21	153	144	2.63758	2.95e-84	Up	7.73e-82	miRNA-195	novel_mature	TGATTGTCCACTGCCATGGGC	ACAAAGGTCTACAGATGTAACAGCAGCAGCAGAGCAAAGCCGAGTCCAAATTGGTGTGGGGAGTGCAAGGCTTGGCAATTCTAGAGGTGGGGGAAATTCTAGGGAAAGAGGATCATGGAGACCACCAGCTAGACGTAATACTGCACGATCTGGTACTAAGGGAGGTATTGTTTGTTATCAGTGTAGCATTAAAGGCCATATAGTCTGTGATTGTCCACTGCCATGGGCAGACAAATGTTATCAGTGTGGG	CCAAATTGGTGTGGGGAGTGCAAGGCTTGGCAATTCTAGAGGTGGGGGAAATTCTAGGGAAAGAGGATCATGGAGACCACCAGCTAGACGTAATACTGCACGATCTGGTACTAAGGGAGGTATTGTTTGTTATCAGTGTAGCATTAAAGGCCATATAGTCTGTGATTGTCCACTGCCATGGGC	........(((((..(((((((...((......))........(((((...(((((((((.((((((.((((((((...(((((.(((((..((..((((......))))..)).......)))))..)))))..((((.((((((....(((((.((((.((....)).)))).))))))))))).))))...))))...))))))).))).))))).))))))))).......))))).)).))))).	(((...(((((((((.((((((.((((((((...(((((.(((((..((..((((......))))..)).......)))))..)))))..((((.((((((....(((((.((((.((....)).)))).))))))))))).))))...))))...))))))).))).))))).)))))))))	CM009680.1:14587550..14587732:-	NA	NA	NA	NA	NA
miRNA-196-5p	22	297	273	2.60348	1.28e-153	Up	2.86e-151	miRNA-196	novel_star	GGATGGTGAGGCTTTGGGAAGA	GCTTTGTGTATTAAAGGCAAACCTCAGGGGAGATCAGTGTAATTCTCCCTATATAATAATGGCCCATTGCCGTGCATATTGGAGAGAAAGAGAAACAGAGGGAGAGAGATGGGGAGGAAAAGGGAGGCTGGGCTCTCACGAAGCTGTTGGATGGTGAGGCTTTGGGAAGAAAGAAATTCTCCAGAGTGAGAAAGAGAAATTCGTTCTTTCCGAGTCCTCCCATTCCTGTGGCTTCGTATGCTTCTTCCCC	GGATGGTGAGGCTTTGGGAAGAAAGAAATTCTCCAGAGTGAGAAAGAGAAATTCGTTCTTTCCGAGTCCTCCCATTCCTG	(((((........)))))...((((.(((((((..........)))))))...((((((((((.....)))))...)))))................)))).........(((((((((..(((((......)))))(((((((..(.((((((.((((.(((((((((((.(((.(((((............))))).))).))))))))))).))))))).))).)..)))))))....)))))))))	((((((.((((.(((((((((((.(((.(((((............))))).))).))))))))))).))))))).))).)	CM009680.1:3905096..3905175:+	NA	NA	NA	NA	NA
miRNA-197-3p	22	717	445	2.03687	1.39e-185	Up	3.01e-183	miRNA-197	novel_mature	TTGTTGCGTCAGAGAGGAAGCA	TTTAGAAATCCAAACCCAATATAATAAATATTGTTGTTTTCAAAATCAATTTTTTAAAAATGTTTTGCACTGGCCTTAGCATTGGTAGGCGTAGGCTACCAATGGATGCTCTCCTTTAACTGGTGAACGGCAACTGAACCGCATCTCTCTCTAGAATCTTCGATGGCTTATGACCATGAGCAGTGAATCAGTGAACGAAGGCCTTGTTGTTGCGTCAGAGAGGAAGCAAAGTGAAGGCATCGATCTTGAT	CTCTCCTTTAACTGGTGAACGGCAACTGAACCGCATCTCTCTCTAGAATCTTCGATGGCTTATGACCATGAGCAGTGAATCAGTGAACGAAGGCCTTGTTGTTGCGTCAGAGAGGAAGCA	...........((((.((((((.....))))))..))))((((.(((.............((.....))...(((((..(((((((((.(...).)))))))))..((((.((((((..(((..(((((((((((((..(((.(((......)))..........((((((....)))))).)))..)))))...(....)...))))))).)..))))))))))))).....)))))...))).)))).	((.((((((..(((..(((((((((((((..(((.(((......)))..........((((((....)))))).)))..)))))...(....)...))))))).)..)))))))))))))	CM009680.1:6859916..6860035:-	NA	NA	NA	NA	NA
miRNA-201-3p	22	2	1	1.72504	0.000587608	Up	0.221234	miRNA-201	novel_star	GCTCTCTCTTCTTCTCTCAACA	ATGGATTTGTAAATTAATATTGTTGACAGAAGAAAGAGAGCACAACTGAACATGCCCATGAAGATTTGTGTGTATGAGCAGCCTTGTGCTCTCTCTTCTTCTCTCAACAAATTAATTTCTTGCTGCCCAAAAGTTCATCGATATCTTCCATAACTCAAAGCTTAGTAAGGTATGTCAAAGCATGATTGGTTTCTCTTTTTGAATATCCACAGATGTTTTGTTTGTAACAGCTTAAGGAAGTGTTTGGATC	TTGACAGAAGAAAGAGAGCACAACTGAACATGCCCATGAAGATTTGTGTGTATGAGCAGCCTTGTGCTCTCTCTTCTTCTCTCAACA	.(((....((((((((((.(((((((.(((((((((((((((((((((..(((((.((..(....)..)).)))))..)))..))))))))))).))))))).)))))))))))))...))))...)))...(((((..((((.(((((..........((((....))))....((((((((...(((.(((.......)))...)))...))))))))...............)))))))))))))).	((((.(((((((((((((((((((((..(((((.((..(....)..)).)))))..)))..))))))))))).))))))).))))))	CM009680.1:1054695..1054781:+	NA	NA	NA	NA	NA
miRNA-202-5p	23	931	8031	5.83377	0	Up	0	miRNA-202	novel_mature	GGAGTGACGCTTGGAACACATGG	NATGACAGAAGCATATACCACAGGAGTGACGCTTGGAACACATGGTGGGGTTTTGGGTGCTATCTAAAAATTGCACCGTGTGTTCTTAGGTCACCCCTTTGGGGCACCTCTGTTTCCGCGGCAGCTCATCTCAACTTCTCTGTTCATAGTAGTTTCCATTTCTTCTTATTTTCTTTTTGTTTTAGCGATGAGTTTAAATTTTGAAATTTGATTTGGTTGTTGATAGAAACATACCAATCCTATCAACACA	GGAGTGACGCTTGGAACACATGGTGGGGTTTTGGGTGCTATCTAAAAATTGCACCGTGTGTTCTTAGGTCACCCCTT	.((((((((.((.....(((.(((.(((((.((.(((((((((((((.((((((.((......)).)))))).))))))))))))).))))))).))).))).))....(((((.....)))))..............)))).))))........(((..(((((..((((.(((.((((....)))).)))...))))...)))....))..))).(((((((((.............)))))))))..	((.(((((.((.(((((((((((((.((((((.((......)).)))))).))))))))))))).))))))).))).	CM009680.1:19932563..19932639:+	NA	NA	NA	NA	NA
miRNA-204-3p	21	104	60	1.93149	4.3e-27	Up	1.36e-24	miRNA-204	novel_star	GTGCTTTCTCTCGGCGTCATA	TCCCAACTTTGACTCATTATTGTTTGACAACGAGAGAGAGCACGCTCGTATGCATTCATGCATGGGGCACGATTGTGTACTAGCGTGCTTTCTCTCGGCGTCATACGATTTGCTA	TGACAACGAGAGAGAGCACGCTCGTATGCATTCATGCATGGGGCACGATTGTGTACTAGCGTGCTTTCTCTCGGCGTCATA	..............((..(((((.((((..((((((((((((((((.(((((((.((.(((.....))).)).))))))).))))))))))))))))..)))).))))).))...	((((..((((((((((((((((.(((((((.((.(((.....))).)).))))))).))))))))))))))))..)))).)	CM009681.1:7752819..7752899:+	NA	NA	NA	NA	NA
miRNA-205-3p	21	173	228	3.1233	3.51e-154	Up	7.77e-152	miRNA-205	novel_star	GTGCTCTCCTTCGTTATCATA	TCGAATTTGATACACCGTTGCCTGACAACGAGAGAGAGCACGCTAGTCGACATTCATGCACGGGACATGATTATTGACAAGCGTGCTCTCCTTCGTTATCATAGATTTGCTTACCAAAGTTGGTTGGTTTCTCTTTCTGTTTGCATCACGGATGCAGTATAAGGTGACTTCTAACAATAGCTTGGAGTTGGTTTTTCCATTAGTTACTTTGGTAATTGGAAGTATTCAAGTTCTTTTTTCAACATTTATA	TGACAACGAGAGAGAGCACGCTAGTCGACATTCATGCACGGGACATGATTATTGACAAGCGTGCTCTCCTTCGTTATCATA	..(((((((((((.((......(((.((((((.(((((((((((.(((((...((((((....).)))))...))))).))))))))))).)))))).))).........(((((((((...(((((..((.((((....(((((((...)))))))...)))).))...)))))..((((((((((.......)))))..))))))))))))))..))..))).)))))))).................	(((.((((((.(((((((((((.(((((...((((((....).)))))...))))).))))))))))).)))))).)))..	CM009681.1:7768244..7768324:+	NA	NA	NA	NA	NA
miRNA-206-5p	21	2857	2253	2.38239	0	Up	0	miRNA-206	novel_star	GATTTGTGCGTGAGTTTAACA	ATGATAGAAGAGGCAAATTTCAGATTTGTGCGTGAGTTTAACATCTCCTAACCACGTTTTGTTTTGGTTGATGGTGTTAGATTCACGCACAAACTCTGTGATCTGTCTTTTCGTCTTCCCCAATTCATCCCCAGACCTTCTCTCTCTACTCCTGTGGATCCTTATTTCCCCTAATCTTAACCCCTTTATCTATCTTGTTTGATTTTTTTCATCTTTTTGTCTCACAGTAACAGACGATTCCGACAAGAAC	GATTTGTGCGTGAGTTTAACATCTCCTAACCACGTTTTGTTTTGGTTGATGGTGTTAGATTCACGCACAAACTCTG	..(((((((((((((.(((.(((((((((((((((((((((((((...((((((.(......).))))))..))))))))))))))))))))).)))).))).)))))))))..............((((.(((.................))).))))...........................))))..((((((((((......))).....((((((.........))))))....)))))))..	(((((((((((((((((((((((...((((((.(......).))))))..))))))))))))))))))))).))))	CM009681.1:189367..189442:+	NA	NA	NA	NA	NA
miRNA-208-3p	21	952	3404	4.56324	0	Up	0	miRNA-208	novel_mature	AAGTCCTCGTGTTGCACCCTT	CAATGAGTCATCTTGGTTCGGCCCAGTGTGCTTCCCCGTCGTGCTGCTATGGGGGATGGGGTGAAGAAATGATGTCTCTATAAGAACATAAAATATCCATAATCTGACGGGTGCGATCATACCCGCACTAGTGCACCGGATCCCATTAGAACTCTACAGTTAAGCATGCTTGGGCAGGAGCAGTACTAGGATGGATGACCACTTGGGAAGTCCTCGTGTTGCACCCTTTTTTTCTTCACGGCTTTTCTTT	AGGAGCAGTACTAGGATGGATGACCACTTGGGAAGTCCTCGTGTTGCACCCTT	....(((((...........(((((((((((((..(.((.(.(...(((...(((((..((((..((.((.((((.((.....))))))...)).)).........((.((((((........)))))).)).))))..)))))..)))..).).)).)..)))))))).))))).((.(((((((.(((((......((....))...))))).))))))).))..............)))))......	.((.(((((((.(((((......((....))...))))).))))))).))...	CM009681.1:14990319..14990371:-	NA	NA	NA	NA	NA
miRNA-208-5p	21	10	209	7.11047	4.39e-183	Up	9.59e-181	miRNA-208	novel_star	AGGAGCAGTACTAGGATGGAT	CAATGAGTCATCTTGGTTCGGCCCAGTGTGCTTCCCCGTCGTGCTGCTATGGGGGATGGGGTGAAGAAATGATGTCTCTATAAGAACATAAAATATCCATAATCTGACGGGTGCGATCATACCCGCACTAGTGCACCGGATCCCATTAGAACTCTACAGTTAAGCATGCTTGGGCAGGAGCAGTACTAGGATGGATGACCACTTGGGAAGTCCTCGTGTTGCACCCTTTTTTTCTTCACGGCTTTTCTTT	AGGAGCAGTACTAGGATGGATGACCACTTGGGAAGTCCTCGTGTTGCACCCTT	....(((((...........(((((((((((((..(.((.(.(...(((...(((((..((((..((.((.((((.((.....))))))...)).)).........((.((((((........)))))).)).))))..)))))..)))..).).)).)..)))))))).))))).((.(((((((.(((((......((....))...))))).))))))).))..............)))))......	.((.(((((((.(((((......((....))...))))).))))))).))...	CM009681.1:14990319..14990371:-	NA	NA	NA	NA	NA
miRNA-211-5p	21	74	65	2.53796	6.9e-39	Up	2.03e-36	miRNA-211	novel_mature	AAACTTTCAATTAATTTCGTA	GTACAGTGTAAAGTAAAAAACAAAACTTTCAATTAATTTCGTAAAAACTAGAAAAAAATAAAATTTTTTACTAGTTTTTACGAAATTAATTGAAAGTTTTGTTCTGTTTTGTTTTTTAATCATGTTTTTAATTATTATGTATTATTTTTTTGGACATGGTGAATAAATTAAGTAGACAACTAAGACAAGCATTTCCATTATTTTGGATGTACTTGTATTTCTGAATTTGAAGCTTTTCTGATGTGGTGTG	AAACTTTCAATTAATTTCGTAAAAACTAGAAAAAAATAAAATTTTTTACTAGTTTTTACGAAATTAATTGAAAGTTTTG	...(((...(((((.....((((((((((((((((((((((((((((((((.(((((((...))))))).))))))))))))))))))))))))))))))))(((((((.((((....(((((((((..((..((........))..))..)))))))))....)))).)))))))........(((((.((.((((......)))).)).)))))...............))))).)))..........	(((((((((((((((((((((((((((((.(((((((...))))))).)))))))))))))))))))))))))))))))	CM009682.1:897659..897737:-	NA	NA	NA	NA	NA
miRNA-212-3p	20	101	113	2.88701	2.93e-73	Up	7.93e-71	miRNA-212	novel_star	TTCACTAAAGCTGTGGAAAG	TCAAATGGCTCTCCTTGTGTTCTTCCACAGCTTTCTTGAACTGCACCACCACCCAAATTATGGGTGATTTTGACTACTACTTGTGGTGTGGCTAAGAATTGTTGCGGTTCACTAAAGCTGTGGAAAGGTACAAAGAGGGTCAAGAAAATTTCAAGATCTGATTTGGGCACATGGTAATATTATGGAACTCTCTTTATTATCTACTTCATTTTTTGTTTTGTTTTGCTTTAATTGGATCTTATATTTATTG	TTCCACAGCTTTCTTGAACTGCACCACCACCCAAATTATGGGTGATTTTGACTACTACTTGTGGTGTGGCTAAGAATTGTTGCGGTTCACTAAAGCTGTGGAAAG	.....((((((((.((((((..((((((((((((..(((((((((.((.((((((.....)))))).(((((.((((.((.....)))))).)))))..)).)))))))))..))))))))))))..)))))).))))))))..........((((((..(((..((((...(((((((....(((....))).))))))).....((.....))........))))..)))..))))))..........	((((((((((((..(((((((((.((.((((((.....)))))).(((((.((((.((.....)))))).)))))..)).)))))))))..))))))))))))..	CM009682.1:780557..780661:-	NA	NA	NA	NA	NA
miRNA-213-3p	21	7072	8132	2.92653	0	Up	0	miRNA-213	novel_mature	ACATTGGTTGCTGTGAGGGCC	CTAATCGGAGAAGTTTCCAATTACCCTCAAAGGCTTCCAATGTTCCGGGCATTGGTTTCCAATGTGGAACATTGGTTGCTGTGAGGGCCATTGAAGACTCACTCCTCTTAAG	CCCTCAAAGGCTTCCAATGTTCCGGGCATTGGTTTCCAATGTGGAACATTGGTTGCTGTGAGGGCC	......((((.(((((.((((..((((((..(((..((((((((((..(((((((...)))))))))))))))))..))).))))))..)))).)))))..)))).......	((((((..(((..((((((((((..(((((((...)))))))))))))))))..))).))))))..	CM009682.1:5655918..5655983:+	NA	NA	NA	NA	NA
miRNA-21-3p	21	711	1263	3.55397	0	Up	0	miRNA-21	novel_star	ACCATGTTTCTCTGTATAAAG	CGACACGGTCCGTTTCATTTTTTTATACAGAGAAATCACGGTCGAGGGTTCGTGGTTGATTGAATCGGCAAGATCTCTCTCAGCTTTTCTCTCTCTACCATGTTTCTCTGTATAAAGTGATGAATTGGATCAGTTTAAGCACATCGTTGTTCCTCTAGATCCATTTTCTTACACACATGAAGTTCTTTGGTTTTTATAGTTTTTCGCATGAATTCGAAAGTGCCTCTCTCTCTCTCTCTCTCTCAGCTTC	TTATACAGAGAAATCACGGTCGAGGGTTCGTGGTTGATTGAATCGGCAAGATCTCTCTCAGCTTTTCTCTCTCTACCATGTTTCTCTGTATAAAG	......((((((.((((((.(((((((((((((((.((.(((.(((((.....((((((..(((((.....))).))..)))))).....))))).))).))))))))))))))))).)))))).)))))).....((((.....(((((......(((.......))).))).))..((.((.((((.(..(((((.((.....)))))))..).)))).)).))...................)))).	(((((((((((((.((.(((.(((((.....((((((..(((((.....))).))..)))))).....))))).))).)))))))))))))))))	CM009656.1:19125270..19125364:-	NA	NA	NA	NA	NA
miRNA-214-3p	21	1692	1456	2.50832	0	Up	0	miRNA-214	novel_mature	ACATTGGTTGCCGCGAGGGCC	CTAATCGGAGAAGTTTCCAATTACCCTCAAAGGCTTCCAATGTTCCGGGCATTGGTTTCGACGTGGAACATTGGTTGCCGCGAGGGCCATTGAAGACTCACTCCTCTTAA	CCCTCAAAGGCTTCCAATGTTCCGGGCATTGGTTTCGACGTGGAACATTGGTTGCCGCGAGGGCC	......((((.(((((.((((..(((((...(((..(((((((((((.(..(((....)))).)))))))))))..)))..)))))..)))).)))))..))))......	(((((...(((..(((((((((((.(..(((....)))).)))))))))))..)))..)))))..	CM009682.1:5663460..5663524:+	NA	NA	NA	NA	NA
miRNA-215-5p	21	82	60	2.27438	2.18e-32	Up	6.74e-30	miRNA-215	novel_star	GGAAGGGAGGAATTGGGAAGA	ACAACTCTGTCTCCGCCTATATGATGGTGTCTACCCAATACCATATTGTGCCAGTTGAGTGGGTGTGGGGGTGTGAGAGAGAGAGAGAGAGAGAGAGAGAGAGAGGGGAAAGGAGAGGGCTGGAAAAGAGAGGTTTGGCTTGAAGAAGCTGTAGGAAGGGAGGAATTGGGAAGAAGAAAATCTATTTTTGCTAAAAATGAGAATTCTTTCCAATTCCCCCCATTCCTTTGGCTTCATGTGCCTCCTCCCT	GGAAGGGAGGAATTGGGAAGAAGAAAATCTATTTTTGCTAAAAATGAGAATTCTTTCCAATTCCCCCCATTCCTT	....((((.(((((((((.....(((((((.......)))))))...(..((.........))..)..))))).)))).)))).....................(((((..((((.((((..((.........))..))))...(((((((.((((((((.((((((((((((((.....((.(((((.....)))))))...)))))))))))))).))).))))).)))))))......)))))))))	(((((((.((((((((((((((.....((.(((((.....)))))))...)))))))))))))).))).))))).	CM009682.1:7312939..7313013:+	NA	NA	NA	NA	NA
miRNA-219-5p	21	74	65	2.53796	6.9e-39	Up	2.03e-36	miRNA-219	novel_mature	AAACTTTCAATTAATTTCGTA	GATTAAAAAACAAAACAGAACAAAACTTTCAATTAATTTCGTAAAAACTAGTAAAAAATTTTATTTTTTTCTAGTTTTTACGAAATTAATTGAAAGTTTTGTTTTTTACTTTACACTGTACTTGTTGAAGACAAAAATCTAAAAATTAAAAAAAATGTTCAAATTTGTAAATAATCTACTAAAAAAATTACCTAATTTGTCAAGTAAGAATGAGTTTTTTTTGTCTTTCGTAATTTCTTTCTCAAATTAG	AAACTTTCAATTAATTTCGTAAAAACTAGTAAAAAATTTTATTTTTTTCTAGTTTTTACGAAATTAATTGAAAGTTTTG	(((((....(((((..(((((((((((((((((((((((((((((((((((.((((((......)))))))))))))))))))))))))))))))))))))))))...(((((.((.......))))))).................................)))))...)))))...............((((((((..(((.((..(((((............)))))..)).)))...))))))))	(((((((((((((((((((((((((((((.((((((......)))))))))))))))))))))))))))))))))))))	CM009682.1:897664..897742:+	NA	NA	NA	NA	NA
miRNA-220-3p	21	603	521	2.51417	2.91e-278	Up	5.9e-276	miRNA-220	novel_mature	TGAGATTAGGGAACATTGCTC	GGGCAATACTATCGCACAGAAAATTCTAAAAATCTCCAATTTTAGAGTAGTATTAGCTAATAATATTGTTAAATTATATAAATTCGTTACTTAAACAATTAATATTATATCTCACGTCATAAATTTTGGAAGATTATTCAATACTATGGGGGAGTAGTGTTCCCTCATCTCACATGAAAGGTGGGTCCTATACGAGCCATTTTTATATGAGATTAGGGAACATTGCTCTCGGAGTAATAAATGAAATTTC	GTAGTGTTCCCTCATCTCACATGAAAGGTGGGTCCTATACGAGCCATTTTTATATGAGATTAGGGAACATTGCTC	.(((((((((.((.....))..(((((((((........))))))))))))))).))).......................(((..((((((.........................((((....(((((......)))))...)))).((((((((((((((((.((((((.(((((((.(((.((......)).)))))))))).)))))).)))))))))))))))).))))))..)))........	((((((((((((.((((((.(((((((.(((.((......)).)))))))))).)))))).))))))))))))))	CM009682.1:13054583..13054657:+	NA	NA	NA	NA	NA
miRNA-22-3p	21	755	998	3.1276	0	Up	0	miRNA-22	novel_mature	GTCAAGATGGCCGAGTTGGTC	AAGCAGAGAGAGAAGAGAGGTTGACGTGTTGAACCGTTGAGGGTTGGGCTAGGGCTAGGGCTAGGGCTAGGGCTAGGTGTGGAAGGTTGAAGGCGGGGTAATTTGGGAAAAAGTGTGGGAGTGTTCTCAGAAAAAATTAAAAGCCCTAATTTTCAAAATGGTTCTATAATATAATTACTACATTAAACCGCCAGTTCTGATATCCAAGTCAAGATGGCCGAGTTGGTCTAAGGCGCCAGTTTCAGGTACT	CTAGGGCTAGGGCTAGGGCTAGGTGTGGAAGGTTGAAGGCGGGGTAATTTGGGAAAAAGTGTGGGAGTGTTCTCAGAAAAAATTAAAAGCCCTAATTTTCAAAATGGTTCTATAATATAATTACTACATTAAACCGCCAGTTCTGATATCCAAGTCAAGATGGCCGAGTTGGTC	................((..(((.((((((.((((......)))).)))..((((((..(((..(((((.((((.((.(((..(((.....(((((..((((.(((.......(((((((.((((....(((((...............)))))..)))).))))))).........))).))))..)))))...)))..))))).))))....))))).)))))))))...))).)))..)).......	(((..(((..(((((.((((.((.(((..(((.....(((((..((((.(((.......(((((((.((((....(((((...............)))))..)))).))))))).........))).))))..)))))...)))..))))).))))....))))).))))))))	CM009656.1:17791375..17791548:-	NA	NA	NA	NA	NA
miRNA-23-3p	21	83	75	2.57882	6.25e-45	Up	1.78e-42	miRNA-23	novel_mature	AGGTTACACGTGAGGGAAGGT	AGCAATCTAACACCCTCCCTCACGTGCAACCCCGTCTTGCTCATGAAGATGCAAACATTCATGCTTAGAAAGAAGCATAATGTGAAAGAAGAGAAGTATAACGCAAACGGAGAGCAAATGCAGACGTGAAGACATGAACTCTGCAGTCTGGACCTCTGGAAACGATGTCATACCATGTTAGTTCACCAGATCTCCGCATGCAAGACGAGGTTACACGTGAGGGAAGGTGTTGGACAACTCGATATACATT	CCTCCCTCACGTGCAACCCCGTCTTGCTCATGAAGATGCAAACATTCATGCTTAGAAAGAAGCATAATGTGAAAGAAGAGAAGTATAACGCAAACGGAGAGCAAATGCAGACGTGAAGACATGAACTCTGCAGTCTGGACCTCTGGAAACGATGTCATACCATGTTAGTTCACCAGATCTCCGCATGCAAGACGAGGTTACACGTGAGGGAAGGT	.....(((((((((.(((((((((((.((((.((((((((........((((..(((((.((((((......))))))))))).......((((.((.....))....((.((((...((((((((((....))))...)))))).....(((.((.(....))).)))...........)))).))...)))).)))))))))))).)))).))))))))))).)))))))))................	(.(((((((((((.((((.((((((((........((((..(((((.((((((......))))))))))).......((((.((.....))....((.((((...((((((((((....))))...)))))).....(((.((.(....))).)))...........)))).))...)))).)))))))))))).)))).))))))))))).)))	CM009657.1:5959116..5959330:+	NA	NA	NA	NA	NA
miRNA-23-5p	21	33	37	2.8901	7.13e-27	Up	2.26e-24	miRNA-23	novel_star	CCTCCCTCACGTGCAACCCCG	AGCAATCTAACACCCTCCCTCACGTGCAACCCCGTCTTGCTCATGAAGATGCAAACATTCATGCTTAGAAAGAAGCATAATGTGAAAGAAGAGAAGTATAACGCAAACGGAGAGCAAATGCAGACGTGAAGACATGAACTCTGCAGTCTGGACCTCTGGAAACGATGTCATACCATGTTAGTTCACCAGATCTCCGCATGCAAGACGAGGTTACACGTGAGGGAAGGTGTTGGACAACTCGATATACATT	CCTCCCTCACGTGCAACCCCGTCTTGCTCATGAAGATGCAAACATTCATGCTTAGAAAGAAGCATAATGTGAAAGAAGAGAAGTATAACGCAAACGGAGAGCAAATGCAGACGTGAAGACATGAACTCTGCAGTCTGGACCTCTGGAAACGATGTCATACCATGTTAGTTCACCAGATCTCCGCATGCAAGACGAGGTTACACGTGAGGGAAGGT	.....(((((((((.(((((((((((.((((.((((((((........((((..(((((.((((((......))))))))))).......((((.((.....))....((.((((...((((((((((....))))...)))))).....(((.((.(....))).)))...........)))).))...)))).)))))))))))).)))).))))))))))).)))))))))................	(.(((((((((((.((((.((((((((........((((..(((((.((((((......))))))))))).......((((.((.....))....((.((((...((((((((((....))))...)))))).....(((.((.(....))).)))...........)))).))...)))).)))))))))))).)))).))))))))))).)))	CM009657.1:5959116..5959330:+	NA	NA	NA	NA	NA
miRNA-24-3p	21	804	1287	3.40379	0	Up	0	miRNA-24	novel_mature	TTTTACGGCTGCGATTTGGTA	GGCACAACACGAGCAGTCCTCCGCCTACCTCACCAGCCGCCCCGGCGTCATCCTCACCGTCCCCGGCCTCTCCAACGCTTGGCCCACGGTCCTGATCTCCGGCTCCTCTGACCAGCGCGACGACGGCCGAGGTGATTTTCAAGAGCTCGACCAAATCACTGCCATAAAACCCTTCTACAAATTCTCCGCGGAGAATTTGGAGAAGGTTTTTACGGCTGCGATTTGGTAGATTTGGACAAATTAAAAACTG	CCAAATCACTGCCATAAAACCCTTCTACAAATTCTCCGCGGAGAATTTGGAGAAGGTTTTTACGGCTGCGATTTGGTA	.((.(.....).)).((((.........(((....((((...)))).......(((((.....(((((((((...((((.((..((.((..(((.....)))..))..)).)))))).)).)).))))).))))).......))).((.((((((((.(.(((.(((((.((((((.(((((((((....))))))))).)))))).))))).))).).)))))))).))...)))).............	(((((((.(.(((.(((((.((((((.(((((((((....))))))))).)))))).))))).))).).)))))))).	CM009658.1:14918541..14918618:-	NA	NA	NA	NA	NA
miRNA-28-3p	21	755	998	3.1276	0	Up	0	miRNA-28	novel_mature	GTCAAGATGGCCGAGTTGGTC	TGTTGCTTCGTTCCCTAAAAACCGTAGAATTGTTCAAATCAGCTTCCCAATAAGCCCGGATTTTCTCTCATCATGCCAAAATTTAGAGCATTTTCCTCGTTGAATCGTTGCCAATTCGTCCATTTCCACCTCTTAAGTTGGTTCGGGTTACCCGGGGGAAAAGTGATAAACAATTATAAGTAAATAGTCCACCAGCAGAATGAATAAGTCAAGATGGCCGAGTTGGTCTAAGGCGCCAGTTTCAGGTACT	CCAATTCGTCCATTTCCACCTCTTAAGTTGGTTCGGGTTACCCGGGGGAAAAGTGATAAACAATTATAAGTAAATAGTCCACCAGCAGAATGAATAAGTCAAGATGGCCGAGTTGGTC	....................(((...((((((...(((((.((((......))))...)))))...........(((........(((.......)))...........(((((((((.((((((..((.((((..((((((..((..((((....))....(((((.....))))).......))..))))))))..)).))....))..)))))).)))))))))....)))..))))))..)))...	((((((((.((((((..((.((((..((((((..((..((((....))....(((((.....))))).......))..))))))))..)).))....))..)))))).))))))))).	CM009658.1:12721037..12721154:+	NA	NA	NA	NA	NA
miRNA-29-5p	21	131	257	3.69724	2.73e-198	Up	5.8e-196	miRNA-29	novel_star	GGAATGGGTAGCATGGGAAGA	TTTTGAGCTTCTGGGAGTTATAGGAATGGGTAGCATGGGAAGAGAACAATCCCAATTTCAATGGGGGTTGAGATGTATTTCTTCTTCCCAAGGCCGCCCATTCCGATGATTCCCAGTTACTCCTCCCTCTCCCTTACTGTCTCAAATTACTCAGCATCCCAATGGTACAATCCTAATTTTATTTTTGTATTGGTTTTGATTTAGTTCTGCTATTTGATGTGATTGTGATTTTTGCCAAGTTGGGTTGATG	GGAATGGGTAGCATGGGAAGAGAACAATCCCAATTTCAATGGGGGTTGAGATGTATTTCTTCTTCCCAAGGCCGCCCATTCCGA	....(((...(((((((((((.((((((((..((.(((((((((((..(((.((((..(....)..)))).)))....))).))))))))..))..)))))))).)))))))))))...))).....((..(((.(((..(..(((((((...(((((..((((((((((..(((((...........)))))..))).........))))))).)))))....)))))))..)...))).)))..))..	((((((((..((.(((((((((((..(((.((((..(....)..)))).)))....))).))))))))..))..)))))))).)	CM009658.1:14879627..14879710:+	NA	NA	NA	NA	NA
miRNA-32-3p	20	159	812	5.07749	0	Up	0	miRNA-32	novel_mature	AGTCCTCGTGTTGCACCTCT	TGGATTCAGCAACGTGTACTTCACCCGTTGCACTGCGGGGCAGAGAAGAGTAAGCGGGGATAAAGGGAAAAGATGGATCCCTAAGAATAGAAAATGTGCATCATCTCACGGGCGAGATCATACCAACACTAATGCACAGATCTCATCAGAACTCCGAAGTTAAGTGTGCATGGACGGGTGCAGTACTAGGTTGGGTGATCCCCTGGAAAGTCCTCGTGTTGCACCTCTCGGTATTGCAAACATTTTATAT	AAGAGTAAGCGGGGATAAAGGGAAAAGATGGATCCCTAAGAATAGAAAATGTGCATCATCTCACGGGCGAGATCATACCAACACTAATGCACAGATCTCATCAGAACTCCGAAGTTAAGTGTGCATGGACGGGTGCAGTACTAGGTTGGGTGATCCCCTGGAAAGTCCTCGTGTTGCACCTCT	........((((((.((.....)).))))))..(((((.((.((((.(.((((((((((((..(((((.........))))).......................((.((((.(.((((((.(((((.(((.(((((...((.(((((..(((.........))).)).)))))...)))))....)))))))))))))))))))))..)))))))).)))).).)))).)).)))))............	(.(.((((((((((((..(((((.........))))).......................((.((((.(.((((((.(((((.(((.(((((...((.(((((..(((.........))).)).)))))...)))))....)))))))))))))))))))))..)))))))).)))).).)))	CM009658.1:18134122..18134304:-	NA	NA	NA	NA	NA
miRNA-33-3p	24	1	1	2.72504	0.000279641	Up	0.104179	miRNA-33	novel_star	AAGTGCAATTTTTAGTTTTTGGTC	CCAAATTGATTAAATCAGAATTTCAGGGACTAAATTGCAATTTTCACATTTTTAGGGATCAATCTGTAATTAACAAAAAGTCTAGGGACTAAAAGTGCAATTTTTAGTTTTTGGTCAACGCCTAGTTAACGGTCACGAGTTACCGCCACTCGCCTGGCGCGTGGGGGCGCGTTGGCGCATGTGGGGGTGAGTGCAGGTGTGCGGGACCTGTCTTGGGGCGCATGCAGGCACGTGGGTCAACTCCCGTGCG	TCAGGGACTAAATTGCAATTTTCACATTTTTAGGGATCAATCTGTAATTAACAAAAAGTCTAGGGACTAAAAGTGCAATTTTTAGTTTTTGGTC	.....(((((...)))))....(((((((((((((((((............(((.(((....))).))).........((((....)))).....))))))..)))))))))))....(((((.....((((((.....(((((.((((..(((..((((((....))))))..).))..)))).)))))(..(....)..)..)))).))....))))).......(((((.(((....))).))))).	(((((((((((((((((............(((.(((....))).))).........((((....)))).....))))))..)))))))))))..	CM009658.1:1148581..1148674:+	NA	NA	NA	NA	NA
miRNA-3-3p	22	17057	14200	2.46057	0	Up	0	miRNA-3	novel_mature	TGCTCACTTCTCCTCTGTCAGT	GTGAGAGAGGAGATTGTGCGAGTGACAGGAGAGAGTGAGCACACCACCGGCAACTGTTACAAAGAGAGTGTACCATTGTGCGGTGGGTGTGCTCACTTCTCCTCTGTCAGTTTTTTGGTTCCTCCACCAACGCACTAACATCTGTCCCTCTTTCTCTCGTCTCTCTCTCTACTATGACTACATTCATTCCTCCATCTTTTCTCTCTAGAAAAATTAAAAGGGCAAGCCTTTTGGATATGTATGACACATT	TGACAGGAGAGAGTGAGCACACCACCGGCAACTGTTACAAAGAGAGTGTACCATTGTGCGGTGGGTGTGCTCACTTCTCCTCTGTCAGT	(.((((((((((((.(((((..((((((..(((((((((((((((((((((((.((.((((.......)))).)))))).)))).))))))))))).))))..)))))).....(((((......))))))))))....))))...)))))))).)..(((......((......)).(((((....(((......((((((....))))))....((((((....))))))))).))))).))).....	((((((..(((((((((((((((((((((((.((.((((.......)))).)))))).)))).))))))))))).))))..))))))..	CM009654.1:10986519..10986607:+	NA	NA	NA	NA	NA
miRNA-34-3p	21	624	2197	4.54096	0	Up	0	miRNA-34	novel_mature	AAGTCCTCGTGTTGCACCCTT	GAGATGAGTCGACTTGGTTCCGACCGACGTGCTTCCCCTTTGTGCTACTGTAGGGATGGGGTGAAGGAATAATATCTCTATAAAAACATAAAATGTGCATCATCTGATGGGTGCGATCATAGTAGCACTAATGCACCAGATCGCATCAGAACACTGCAGTTAAGTGTGATTGGGCGGGAGCAATACCAGGATGGGTGACCCATTGGAAAGTCCTCGTGTTGCACCCTTTTTTTCCTAATTTTATTCACAG	GGGAGCAATACCAGGATGGGTGACCCATTGGAAAGTCCTCGTGTTGCACCCTT	((((((.((((..(((....))).))))...((((((((((.(((....))).))..)))).))))......))))))...............((((((((....))))(((((((((...((.(((....)))))..)))))))))...(((((.......)))))(((((((.(((.(((((((.(((((((....)).........))))).))))))).))).......))))))).....)))).	(((.(((((((.(((((((....)).........))))).))))))).)))..	CM009658.1:17253152..17253204:-	NA	NA	NA	NA	NA
miRNA-35-5p	21	46	159	4.51436	3.74e-139	Up	8.6e-137	miRNA-35	novel_star	GTTCCCCTGATCGCTTCACCA	GGAGCGTCAAGTGTCCCCTGGAGTTCCCCTGATCGCTTCACCAGGATTACCCTTATCCTGCTGAAGTGTTTGGGGGAACTCTCGGTGGCACCTGACTGTAATT	GTTCCCCTGATCGCTTCACCAGGATTACCCTTATCCTGCTGAAGTGTTTGGGGGAACTC	...((((((.(((((.((.((((((((((..(.(((((((.((((((.......)))))).))))))).)..)))))))))).)).))))).)))).))....	(((((((..(.(((((((.((((((.......)))))).))))))).)..)))))))))	CM009659.1:2956375..2956433:-	NA	NA	NA	NA	NA
miRNA-38-3p	20	66	23	1.20421	2.1e-08	Up	7.39e-06	miRNA-38	novel_star	AGGTGGCCAGCATTCCAAAC	AGGGGCCTTGATGCAGAGGCACTTTGGCATTCTGTCCACCTCCATCAAACGTGGTTGGTTTCCAAAAATGAATTGTACAACCCTTGGAGGTGGCCAGCATTCCAAACTAGCTCTGTGAAGTTCCTTCTGAGAAACCCTTATGAAGCAAAACCCCTAGCTCGGATCGCCCTGAGGAATCACATACCATTTTACGAATAATCTCTCATGGATTTATTGGTGCTCATGCATTTTTTTCTTTCTTGGCAGGAAC	TTGGCATTCTGTCCACCTCCATCAAACGTGGTTGGTTTCCAAAAATGAATTGTACAACCCTTGGAGGTGGCCAGCATTCCAAAC	(((((..(((..((((((....(((((.((.(((.(((((((((......(.(((((..(((.......))).....)))))).))))))))).))).)).)))))....)))))).......((((((((.....)))).)))))))..))))).(((.(((...((.((((..((....................))..)))).)).......(((((....)))))........))).)))......	((((.((.(((.(((((((((......(.(((((..(((.......))).....)))))).))))))))).))).)).))))).	CM009659.1:12822217..12822300:+	NA	NA	NA	NA	NA
miRNA-40-3p	21	16	0	-2.27496	6.14e-05	Down	0.0225236	miRNA-40	novel_star	CACGTGCTCCACTTCTCCAAC	GTGGTGGGTGAGTAGCTCTTGTTGGAGAAGCAGGGCACGTGCAAGCTCTCTCAATATCCAAATTGTTACTGAGCTCTCTGCACGTGCTCCACTTCTCCAACATGGGTTTCTCTCTCCTAACTCTTTCTTTCTCATCAGTCTCTTGGCATAGCGCACTTTGGAGAAGGTAAGTTGCAGATAAAGTTACTCTTTTTTATACTGAGTCCTTGGCAAGGATGGATCGGGGCATACAGGCAATCACGCTTTCAAA	TGGAGAAGCAGGGCACGTGCAAGCTCTCTCAATATCCAAATTGTTACTGAGCTCTCTGCACGTGCTCCACTTCTCCAAC	((((((((.(((.(((((.(((((((((((..((((((((((((((((...((((......)))).....)))))...)))))))))))..))))))))))).)))))...))).)))...........(((((((.(((.((((.((..((.((...((((((((((((.((.......)).)))).))))))))...)).))...)).))))))).))).))))..........))))).........	((((((((..((((((((((((((((...((((......)))).....)))))...)))))))))))..))))))))))	CM009659.1:11489190..11489268:-	NA	NA	NA	NA	NA
miRNA-41-3p	21	3264	3603	2.8676	0	Up	0	miRNA-41	novel_mature	TGAGCCATTCATTTTGAATTC	TCACATTCTGCAATCACCAAACTCATCTTTCAATAGAAATAAATTATTCAACATTTTTAAAAAAGAAAAAGAAAATAAAAAGATAGGTGCTTTGCAAAGGAGCACTGCTATTACGGTCCTAGAATTTGGACCAAAAAAATTTACAGAATTCAAAATGAATAGTACAGATTCATTTGGTTACGTGGGATTCGCATGCTTAAATGAATTTGAGCCATTCATTTTGAATTCTTGAAATTTTTCTTGGTCTAAA	ATTCAAAATGAATAGTACAGATTCATTTGGTTACGTGGGATTCGCATGCTTAAATGAATTTGAGCCATTCATTTTGAATTC	....((((((..(((..........(((((...(((((((............)))))))..)))))..............((...((((((((.....)))))))).)).....)))..))))))(((((((((((((((((..((((((((((((((((.((.(((((((((((((.((.(((.....))).)).))))))))))))).)).))))))))))))))))..)))))))).))))))))).	(((((((((((((.((.(((((((((((((.((.(((.....))).)).))))))))))))).)).)))))))))))))))	CM009659.1:10672797..10672877:-	NA	NA	NA	NA	NA
miRNA-43-5p	21	112	566	5.06235	0	Up	0	miRNA-43	novel_mature	AAGTCCTCGTGTTGCATCCCT	ATAGGATGGGTGACCCCCTGTAAAGTCCTCGTGTTGCATCCCTTTTTTGTCAATTTTTCTTCACAGTTTTTCATTTTAGAAGATTTTTCATCCGCATTTGTTTATAGACTTACGGATGCAAGCGAAACGGTTGGATTCGGCGCGACGTACTTTACCATGGAGTTAAGCATGCCCAGTCATGTGTAGTGATAGGATGGGTGACACCCTGGGAAGCCCTCGTTTTCTACCATTTTTTAACCGATTTGTCTTC	AAGTCCTCGTGTTGCATCCCTTTTTTGTCAATTTTTCTTCACAGTTTTTCATTTTAGAAGATTTTTCATCCGCATTTGTTTATAGACTTACGGATGCAAGCGAAACGGTTGGATTCGGCGCGACGTACTTTA	...((..(((((((((((.((((((((.((((((((.((((((.((((((.......(((((................)))))..........((((((((..........))))))))..)))))).))..)))).)))))))).).)))))))...))............((.(((((.....))))).))..))))..))))).(((((((....)))))))............))...........	(((((.((((((((.((((((.((((((.......(((((................)))))..........((((((((..........))))))))..)))))).))..)))).)))))))).).))))))	CM009660.1:3812788..3812919:+	NA	NA	NA	NA	NA
miRNA-4-3p	21	306	486	3.39247	0	Up	0	miRNA-4	novel_mature	TTGTCAGGGTTGTGGTTCTCC	GTCTTACACAGATACAACGAGTCGTCTTGTCTCGCTAATTGATATTGTTTTCACGTTTCTATTGACGGAGAATTACAATTCTGACAAACGCGTCTGATACGCCACTCTACATAGAGCTGTTTTTAAGACAAAAGCCATACATTTATTCCGCATATAAGCTTTATATGCATTGGAACTATACAGTAGAGGAGAGTGGGAGTGTCTCGTTTGTCAGGGTTGTGGTTCTCCCTCGATCGCGTGGAGACGATAC	AGAATTACAATTCTGACAAACGCGTCTGATACGCCACTCTACATAGAGCTGTTTTTAAGACAAAAGCCATACATTTATTCCGCATATAAGCTTTATATGCATTGGAACTATACAGTAGAGGAGAGTGGGAGTGTCTCGTTTGTCAGGGTTGTGGTTCTCC	((((.....))))....((((.(.....).))))........((((((((((((((....(((((.((((((((((((((((((((((((.....(((((.(((((((.(.....(((((......(........).........(((((((((((.....)))))))...))))....)))))....))))))))..))))).)))))))))))))))))))))))).))))).)))))))))))))).	((((((((((((((((((((((.....(((((.(((((((.(.....(((((......(........).........(((((((((((.....)))))))...))))....)))))....))))))))..))))).))))))))))))))))))))))))	CM009654.1:13522031..13522190:+	NA	NA	NA	NA	NA
miRNA-46-3p	22	9	10	2.87704	3.63e-10	Up	1.26e-07	miRNA-46	novel_star	AAATCATTGATCCAAACACAGC	CTTAATAGCATTTCCCTTGGGCTGTGTTTGGATTCCAGATTTGGCGAGAGAAAAAGAAATAAAAATGAAAAAGGTAGACGATCCAACCGTTTTCCATTTCCATTTCCATTTCTATTTCTATTTCTATTTTTTTTTCTCTTGCCAAATCATTGATCCAAACACAGCCTTACATTGCTCTTCTTCCTTTTCTTCTTCGTAGAGTCACCATTGTTCCAAAACCCTTTTCCCATCTCTGAAAATTCTCTCTCCT	TGTGTTTGGATTCCAGATTTGGCGAGAGAAAAAGAAATAAAAATGAAAAAGGTAGACGATCCAACCGTTTTCCATTTCCATTTCCATTTCTATTTCTATTTCTATTTTTTTTTCTCTTGCCAAATCATTGATCCAAACACAGC	......((((........((((((((((((((((...((((((((((((((((((((((((.((((((((.(((.(((((.......)))))..................))).)))).)))).))))))))))))))))))))))))...)))))))))))))))).....))))................((((.(((.........(((....)))..........))).)))).............	((((((((((((...((((((((((((((((((((((((.((((((((.(((.(((((.......)))))..................))).)))).)))).))))))))))))))))))))))))...))))))))))))))	CM009660.1:7447936..7448078:-	NA	NA	NA	NA	NA
miRNA-46-5p	22	300	245	2.43286	1.76e-128	Up	4.19e-126	miRNA-46	novel_mature	TGTGTTTGGATTCCAGATTTGG	CTTAATAGCATTTCCCTTGGGCTGTGTTTGGATTCCAGATTTGGCGAGAGAAAAAGAAATAAAAATGAAAAAGGTAGACGATCCAACCGTTTTCCATTTCCATTTCCATTTCTATTTCTATTTCTATTTTTTTTTCTCTTGCCAAATCATTGATCCAAACACAGCCTTACATTGCTCTTCTTCCTTTTCTTCTTCGTAGAGTCACCATTGTTCCAAAACCCTTTTCCCATCTCTGAAAATTCTCTCTCCT	TGTGTTTGGATTCCAGATTTGGCGAGAGAAAAAGAAATAAAAATGAAAAAGGTAGACGATCCAACCGTTTTCCATTTCCATTTCCATTTCTATTTCTATTTCTATTTTTTTTTCTCTTGCCAAATCATTGATCCAAACACAGC	......((((........((((((((((((((((...((((((((((((((((((((((((.((((((((.(((.(((((.......)))))..................))).)))).)))).))))))))))))))))))))))))...)))))))))))))))).....))))................((((.(((.........(((....)))..........))).)))).............	((((((((((((...((((((((((((((((((((((((.((((((((.(((.(((((.......)))))..................))).)))).)))).))))))))))))))))))))))))...))))))))))))))	CM009660.1:7447936..7448078:-	NA	NA	NA	NA	NA
miRNA-47-3p	22	266	253	2.65275	1.52e-145	Up	3.45e-143	miRNA-47	novel_mature	AAATACTCATCTGGGCTAGATG	ATAGTACAAACAATATAGTAGATGTATATATCAGACCTTTTCCCTATTGGAGAGATAAAACTAAGGCTTTGTGCTTTCTTGCAGGGAAAGAGAGAGTTGCCTAATCCCTCCTTGGCAAGGCCTCTTGCTCAAATGAGTATTCCACATTGTTAGAAAAAAGAAGGCACAAGTTTCCAAATTGGTTTTCCTCATTTGGACATTGGTTGAAATACTCATCTGGGCTAGATGCTTTGCATGGGAGGCTTACCTA	TCTTGCTCAAATGAGTATTCCACATTGTTAGAAAAAAGAAGGCACAAGTTTCCAAATTGGTTTTCCTCATTTGGACATTGGTTGAAATACTCATCTGGGCTAGATG	.(((....(((.........((((....))))...(.((((((((...(((((((((((.(....).))))).))))))...)))))))).)...)))..)))...((((((..(((((((.(((.(((((.(((((((((.((((.((((.(((....((((((.(((.........)))))))))....))).)))).))..)).))))))))).))))).))).)))))))..))))))........	(((.(((((.(((((((((.((((.((((.(((....((((((.(((.........)))))))))....))).)))).))..)).))))))))).))))).))).)	CM009660.1:3552138..3552243:-	NA	NA	NA	NA	NA
miRNA-49-5p	21	122	202	3.45252	4.54e-149	Up	1.02e-146	miRNA-49	novel_mature	TTCGGAAGCCTATGGTATAAG	CGGAAAGAGAGAATTCAGAGCCTTCGGAAGCCTATGGTATAAGTGAGACGGAAAGACGCTTCTTCGGTGAAATTCTCTTTTCGACTCCATTCGTGCCATTGGTTTTCGATGGCTTCTCTCTCTCCTACTCTCTCTCTCTTCTAAATCACCTCTGCCTGTACACAAGTCTCATCTTCACCATCTGTAAGTTGCACATTTAAATCGGCTCACATTATTACTGTCTGGAAATCACTATCTATGAAATTTGATT	TTCGGAAGCCTATGGTATAAGTGAGACGGAAAGACGCTTCTTCGGTGAAATTCTCTTTTCGACTCCATTCGTGCCATTGGTTTTCGATGG	.(((.(((((((......((((.(((((((((.((((((..((((((.((((((((...(((......)))....)))))))).)).))))..)))))).))))))))).))))))))))).))).....................................(((((.((............(((.(((((...........))))).)))...........((((........)))).)).)))))...	.(((((((((.((((((..((((((.((((((((...(((......)))....)))))))).)).))))..)))))).))))))))).))	CM009660.1:18681081..18681170:+	NA	NA	NA	NA	NA
miRNA-50-5p	21	63936	161659	4.0633	0	Up	0	miRNA-50	novel_mature	AAGTCCTCGTGTTGCACCCCT	TACTAGGATGTGTTGTCACCCTTGGGAAGTCCTCGTGTTGCACCCCTTTTTTGCCAATTTGTTTCACGGCTTTCCTTTTTAGAAAATTCCTCGTCCGAATTTGCTTACAACCTTACAGATGCGATCGAGTCAGCTGGATTTGGCCCATTTTGCTTCACCCCGAAGTTAAACGTGCCCAGTCGGATGCAATGCCAGGATGGGTGACCTTTCAGGAAGTCCTCGTTTTTTACCTTTTTTTGGACGATATTTC	AAGTCCTCGTGTTGCACCCCTTTTTTGCCAATTTGTTTCACGGCTTTCCTTTTTAGAAAATTCCTCGTCCGAATTTGCTTACAACCTTACAGATGCGATCGAGTCAGCTGGATTTGGCCCATTTTGCTTCACCCCGAAGTTAAACGTGCCCAGTCGGATGCAATGCCAGGATGGGT	.((.(((((.((..(((((((.......(((((.((((((((.((.....................(((((...((....)).......((((..((.(((((............))))).))..))))..)))))((((.(((.(.(((.(((((.....))))).))).).))).)))))).)))))))).))))))))))))....))....))))).))......((.......))..........	..(((((.((((((((.((.....................(((((...((....)).......((((..((.(((((............))))).))..))))..)))))((((.(((.(.(((.(((((.....))))).))).).))).)))))).)))))))).)))))))))	CM009661.1:22939595..22939770:-	NA	NA	NA	NA	NA
miRNA-51-3p	21	33	145	4.86056	9.32e-131	Up	2.18e-128	miRNA-51	novel_star	GCGTGTGAGAGAAATTGTGCA	AGTTGCAACACACAAATGCGTGTACGATTTCTCTCACACGCCTTGGTTGTCCTACTATCATTTGGTATTGGGACCACTAAGGCGTGTGAGAGAAATTGTGCATGCAAAAAGTGTGCTGGTAATAATTTCTTAATTCTATATTTTTGTTGACAGGTTTTGTTTTGATTTTCTTGCTAGCTGGTCATTGTATGAAATCTTCTAATTTAAAAACAAATGGAGTTATTGTACATTGCGTGTTGTGTAAACTTGT	TACGATTTCTCTCACACGCCTTGGTTGTCCTACTATCATTTGGTATTGGGACCACTAAGGCGTGTGAGAGAAATTGTGCA	(((((((((((.....(((((((((((((((((((((((((((((((.((((((.((((....)))).)))))).)))))))))))))))))))))))))))))))...(((((((.((........)).(((((((((.((((((..((.((((((..(..(((((..((....))..)))))....)..)))))))).....))))))...)))))))))..)))))))..)))))))...))))...	(((((((((((((((((((((((((.((((((.((((....)))).)))))).)))))))))))))))))))))))))))	CM009661.1:11115571..11115650:-	NA	NA	NA	NA	NA
miRNA-51-5p	21	549	2109	4.66672	0	Up	0	miRNA-51	novel_mature	TACGATTTCTCTCACACGCCT	AGTTGCAACACACAAATGCGTGTACGATTTCTCTCACACGCCTTGGTTGTCCTACTATCATTTGGTATTGGGACCACTAAGGCGTGTGAGAGAAATTGTGCATGCAAAAAGTGTGCTGGTAATAATTTCTTAATTCTATATTTTTGTTGACAGGTTTTGTTTTGATTTTCTTGCTAGCTGGTCATTGTATGAAATCTTCTAATTTAAAAACAAATGGAGTTATTGTACATTGCGTGTTGTGTAAACTTGT	TACGATTTCTCTCACACGCCTTGGTTGTCCTACTATCATTTGGTATTGGGACCACTAAGGCGTGTGAGAGAAATTGTGCA	(((((((((((.....(((((((((((((((((((((((((((((((.((((((.((((....)))).)))))).)))))))))))))))))))))))))))))))...(((((((.((........)).(((((((((.((((((..((.((((((..(..(((((..((....))..)))))....)..)))))))).....))))))...)))))))))..)))))))..)))))))...))))...	(((((((((((((((((((((((((.((((((.((((....)))).)))))).)))))))))))))))))))))))))))	CM009661.1:11115571..11115650:-	NA	NA	NA	NA	NA
miRNA-5-3p	21	558	1178	3.80304	0	Up	0	miRNA-5	novel_mature	AGGCAGTCGTCTTGGCTAGTC	CTTTATCTATATATCTACTCTTTGACTGGGTATAAATAGAGGCATTTGCATGTGATTGGAACATGAGTTGTTTGAAAAAGGAAGAGAGGTCTTACATGAAGGTAAGAGCCTTAGTTTGGTAGCCAAGAATGACTTGCCTGCTACCTCTCTTTCCCTCTCTCTCTCTCTCTCTCTCTCTCTCTAGTATTGAGGCATTGTTTGGTTCCCAGGCAGTCGTCTTGGCTAGTCTGACTGGCTCTTCTCTCTCATG	GTAGCCAAGAATGACTTGCCTGCTACCTCTCTTTCCCTCTCTCTCTCTCTCTCTCTCTCTCTCTAGTATTGAGGCATTGTTTGGTTCCCAGGCAGTCGTCTTGGCTAGTC	((((.(((.((((((((.((...)).)))))))).....(((((....(((((.......)))))...))))).....))).))))........(((((((..(((((((..((((.(((((((((((.(((((.(((((..(((...(..(.((((...............................)))).)..)...)))...))))))))))))))))))).)).)))))))))))..)).)))))	((((((((((.(((((.(((((..(((...(..(.((((...............................)))).)..)...)))...))))))))))))))))))).))	CM009654.1:15738526..15738635:+	NA	NA	NA	NA	NA
miRNA-55-5p	21	5	4	2.40311	6.72e-06	Up	0.0024428	miRNA-55	novel_star	GGAATGAAGTTTGATTCAAGA	GGTTCTTGAAGAAAGGAAAAGTGGGTGTCTGGAATGAAGTTTGATTCAAGATCCTAATTGCTTCCATTAATTTGTTCAATTTATTTATTTTTATTTTTATGTTATCCTCCTTTGATATTCATAATTAATGACTGTTATTAGATGGATCTCGGACCAGGCTTCATTCCTCACACCAACCTTTCCTGGCATATTGAAACACAACAGACCCTAGTTCAGGTAATTAGTTCTCATCACCTTTATCAAGTTAATT	GGAATGAAGTTTGATTCAAGATCCTAATTGCTTCCATTAATTTGTTCAATTTATTTATTTTTATTTTTATGTTATCCTCCTTTGATATTCATAATTAATGACTGTTATTAGATGGATCTCGGACCAGGCTTCATTCCTC	....(((((.(..((((((.((.(((((..(((((((((((((.(((.((((((((((.((...((((((((((.((((................................))))....)).))))))))...)).))))...)))))).))).)))))))))))))..))))).)).))))))..)....((((((.......(((........))).....))).))).........)))))......	(((((((((((((.(((.((((((((((.((...((((((((((.((((................................))))....)).))))))))...)).))))...)))))).))).)))))))))))))..	CM009661.1:789722..789860:+	NA	NA	NA	NA	NA
miRNA-56-3p	22	1292	1429	2.87044	0	Up	0	miRNA-56	novel_mature	TTCACAGTATCCTTTCCAACCA	GAGACTAAAATGTTGCAATTGGTTTAGTGGACTCTGGTGTACGGCCAGAGTCGAAAGCTTTAACAATGGAGGACTCTGGCCCAGTGATTAATGGTTGGATTGGGTATTGCGAAGATGGACAATACTTCCAACCCTTAAGAGAAAATTGATTGACAGAAGCAGAGATGAGTTGAAGTCTTGTCCATCTTCACAGTATCCTTTCCAACCACTAAGTACTATCTGGAGTCCTATATTGTTAAAGGTTTTGGCT	GTTGGATTGGGTATTGCGAAGATGGACAATACTTCCAACCCTTAAGAGAAAATTGATTGACAGAAGCAGAGATGAGTTGAAGTCTTGTCCATCTTCACAGTATCCTTTCCAACCA	.(((((((..........)))))))....(((((((((.....)))))))))((((.(((((((((((.(((((((..(...((((.(((.((((((((..((((((((.((((((((((((.(((((.(((.(...........(((.....)))..........).)))))))).)))))))))))).))))))))..)))))))).))).))))..)..))))))).))))))))))).))))....	((((((..((((((((.((((((((((((.(((((.(((.(...........(((.....)))..........).)))))))).)))))))))))).))))))))..))))))))	CM009661.1:15091484..15091598:+	NA	NA	NA	NA	NA
miRNA-56-5p	22	132	136	2.76811	8.51e-84	Up	2.24e-81	miRNA-56	novel_star	GTTGGATTGGGTATTGCGAAGA	GAGACTAAAATGTTGCAATTGGTTTAGTGGACTCTGGTGTACGGCCAGAGTCGAAAGCTTTAACAATGGAGGACTCTGGCCCAGTGATTAATGGTTGGATTGGGTATTGCGAAGATGGACAATACTTCCAACCCTTAAGAGAAAATTGATTGACAGAAGCAGAGATGAGTTGAAGTCTTGTCCATCTTCACAGTATCCTTTCCAACCACTAAGTACTATCTGGAGTCCTATATTGTTAAAGGTTTTGGCT	GTTGGATTGGGTATTGCGAAGATGGACAATACTTCCAACCCTTAAGAGAAAATTGATTGACAGAAGCAGAGATGAGTTGAAGTCTTGTCCATCTTCACAGTATCCTTTCCAACCA	.(((((((..........)))))))....(((((((((.....)))))))))((((.(((((((((((.(((((((..(...((((.(((.((((((((..((((((((.((((((((((((.(((((.(((.(...........(((.....)))..........).)))))))).)))))))))))).))))))))..)))))))).))).))))..)..))))))).))))))))))).))))....	((((((..((((((((.((((((((((((.(((((.(((.(...........(((.....)))..........).)))))))).)))))))))))).))))))))..))))))))	CM009661.1:15091484..15091598:+	NA	NA	NA	NA	NA
miRNA-61-3p	21	6745	7012	2.78105	0	Up	0	miRNA-61	novel_star	GCTCACTTCTCTTCTGTCATT	TTCTCTCTCTCACTCTGGAAAACTGACAGAAGAGAGTGAGCACACAGTGGCAAATTGGTATGAAATGTCCATACCGTTTCTCTTGCGTGCTCACTTCTCTTCTGTCATTTTGACCCGAATTTCATTCCCTCTTACTCTCTAAAAATATGTTACATCATAATGATTTTGGTATAGTTTGAATCTGATTATTTAAATGCATATTCAAATTTAAATATATTTTTAGTGGTTTTATTGTCGTGACTATTGATGG	TGACAGAAGAGAGTGAGCACACAGTGGCAAATTGGTATGAAATGTCCATACCGTTTCTCTTGCGTGCTCACTTCTCTTCTGTCATT	......((.(((.((.((.(((.((((((((((((((((((((.(((.((.((((.((((((.......)))))))))))).))).)))))))).)))))))))))).)))..)).))...((((..(.....(((..(((((((((((((..((((.........))))..(((((((((.(((((.....))).)).)))))))))..))))))))))))).)))......)..))))....))).))	((((((((((((((((((((.(((.((.((((.((((((.......)))))))))))).))).)))))))).)))))))))))).)	CM009662.1:2537336..2537421:+	NA	NA	NA	NA	NA
miRNA-63-3p	21	162	182	2.89299	1.56e-115	Up	3.85e-113	miRNA-63	novel_star	GTTCGATAAAGTTGTGGAAAG	ACAGATGATCCTCTTCGTATTCTTCCACAGCTTTCTTGAACGGCATACATTGTTGTTAATTTGGCATCAAAAGGCAATTTAATTATTGTGGTTCGATAAAGTTGTGGAAAGATACGGAGAGGATCAATAAAATTCGGATCGTTTGGGTAGTGCAGCTTTGTGTGGTATGTAGATCTGTTCTTCATTTGATGGTTGTGATTATTAGAAATTATAATATTAGTAGAAAATTAAGATCCATGTAATTAAAGTC	TTCCACAGCTTTCTTGAACGGCATACATTGTTGTTAATTTGGCATCAAAAGGCAATTTAATTATTGTGGTTCGATAAAGTTGTGGAAAG	(((..(((((((((((((((..((((((((((((.((((((.(((......((((((..((((....)))).))))))........))).)))))).))))))))))))..))))))))))))))).........(((((.((((.(((.((((......)))).))).))))....((((....((((((.((((((((......)))))))))))))).))))......))))).)))..........	((((((((((((.((((((.(((......((((((..((((....)))).))))))........))).)))))).))))))))))))..	CM009662.1:2488995..2489083:-	NA	NA	NA	NA	NA
miRNA-64-3p	24	338	115	1.16965	3.75e-25	Up	1.2e-22	miRNA-64	novel_star	CACACGGTCACGTGGTGTTCTAGA	TTGAAGAAATTATCACTTGGGTTTGGAACACCATGTGGTCGTGTACCCGACCATTGGTGTTATGCCTAGTGGGCACACAACAGAACACCATCTGCCGGACACACGGTCACGTGGTGTTCTAGACCTACCAAATAGTTACTTCTACATAATGGATACCCTCCTTGTTCCTAAATCTCATTAACAGGCAAATGTGGGTCTGAAACGGGAACTGCTTGCTTTGGCAAATTTGATTGGAATTGACTCTCATGGT	TGGAACACCATGTGGTCGTGTACCCGACCATTGGTGTTATGCCTAGTGGGCACACAACAGAACACCATCTGCCGGACACACGGTCACGTGGTGTTCTAGA	..((((.((((((....((((((((((((((((((((..(((((..(((.(...(((((((.((((.....))))........)))))))...).)))..)))))..))))))))))))))))))))....)))))).))))..(((...(((.....)))..(((((....((((.....(((((........)))))....))))..((((......)))).........)))))........)))..	((((((((((((((..(((((..(((.(...(((((((.((((.....))))........)))))))...).)))..)))))..))))))))))))))))	CM009662.1:2437697..2437796:-	NA	NA	NA	NA	NA
miRNA-64-5p	24	3510	1361	1.35824	0	Up	0	miRNA-64	novel_mature	TGGAACACCATGTGGTCGTGTACC	TTGAAGAAATTATCACTTGGGTTTGGAACACCATGTGGTCGTGTACCCGACCATTGGTGTTATGCCTAGTGGGCACACAACAGAACACCATCTGCCGGACACACGGTCACGTGGTGTTCTAGACCTACCAAATAGTTACTTCTACATAATGGATACCCTCCTTGTTCCTAAATCTCATTAACAGGCAAATGTGGGTCTGAAACGGGAACTGCTTGCTTTGGCAAATTTGATTGGAATTGACTCTCATGGT	TGGAACACCATGTGGTCGTGTACCCGACCATTGGTGTTATGCCTAGTGGGCACACAACAGAACACCATCTGCCGGACACACGGTCACGTGGTGTTCTAGA	..((((.((((((....((((((((((((((((((((..(((((..(((.(...(((((((.((((.....))))........)))))))...).)))..)))))..))))))))))))))))))))....)))))).))))..(((...(((.....)))..(((((....((((.....(((((........)))))....))))..((((......)))).........)))))........)))..	((((((((((((((..(((((..(((.(...(((((((.((((.....))))........)))))))...).)))..)))))..))))))))))))))))	CM009662.1:2437697..2437796:-	NA	NA	NA	NA	NA
miRNA-69-3p	21	77	25	1.10211	3.78e-08	Up	1.34e-05	miRNA-68	novel_star	GGAATGGGTTGCGTGGGAAGA	TTGACCTGTGGTGTATAAATAAAGACCAAAACACACTCATCTTCGGTGAATCAATCTGATCACAGAGCTCTTTTGAGAAGAGGGAGTGGGAGATTTTGAGCTCCTGGGAGTTGTAGGAATGGGTTGCGTGGGAAGAGAACAATCCCCAATCCAAGGGGCTGTTTCGCAGTAAAGAGAAAAGTATGGGGGTTGAGAAGTAATTCTTCTTCCCAAGGCCGCCCATTCCGATGATTCCCAGTTGCTCCTCCCT	GGAATGGGTTGCGTGGGAAGAGAACAATCCCCAATCCAAGGGGCTGTTTCGCAGTAAAGAGAAAAGTATGGGGGTTGAGAAGTAATTCTTCTTCCCAAGGCCGCCCATTCCGA	........((((.(........).))))......((((.(((((...(((....((((....))))....)))...)))))..))))(((((.....((((..((((((((..(.(((((((((.((.((((((((...(((((((((..(....).((((.....)))).............))))))))).(((....))).))))))))..)).))))))))).)..))))))))..))))))))).	(((((((((.((.((((((((...(((((((((..(....).((((.....)))).............))))))))).(((....))).))))))))..)).))))))))).)	CM009663.1:19232726..19232838:+	NA	NA	NA	NA	NA
miRNA-74-3p	21	317	325	2.761	1.48e-193	Up	3.17e-191	miRNA-74	novel_mature	TTTGTCTGTGATCGGTTCGGT	TATTATCACCAACTTGGGTGCATGAATCGGCCACCGACAAAATACAATGGTTGGTCCTATTGTAGGATACGACCCTTATGTTTTGTCTGTGATCGGTTCGGTCACCCAATTTGATGATAGTGGCGTGCTTCTTTTCATAAAGTTGGAGAGTGGCTTTCAATGAATTATGAAAGCTGTGAGATCTTGGGGTTTATCAAATGGTCTTGGAAAATTGGAAAATATTCCTTTACATGACCATTCATGCATAGTT	TGAATCGGCCACCGACAAAATACAATGGTTGGTCCTATTGTAGGATACGACCCTTATGTTTTGTCTGTGATCGGTTCGGT	((((((((.(((.(((((((..(((((((..(((.(((((((((.((.(((((((((((...)))))).))))).)).))))))))).)))..)))))))..))))))).))).))))))))(((((.........(((((.((.(((((..(((((((........)))))))..)....)))).)).)))))..(((((((..((((.(((....))).)))).......))))))))))))......	(((((((..(((.(((((((((.((.(((((((((((...)))))).))))).)).))))))))).)))..)))))))..	CM009664.1:4486714..4486793:-	NA	NA	NA	NA	NA
miRNA-74-5p	21	110	121	2.86255	1.65e-77	Up	4.42e-75	miRNA-74	novel_star	TGAATCGGCCACCGACAAAAT	TATTATCACCAACTTGGGTGCATGAATCGGCCACCGACAAAATACAATGGTTGGTCCTATTGTAGGATACGACCCTTATGTTTTGTCTGTGATCGGTTCGGTCACCCAATTTGATGATAGTGGCGTGCTTCTTTTCATAAAGTTGGAGAGTGGCTTTCAATGAATTATGAAAGCTGTGAGATCTTGGGGTTTATCAAATGGTCTTGGAAAATTGGAAAATATTCCTTTACATGACCATTCATGCATAGTT	TGAATCGGCCACCGACAAAATACAATGGTTGGTCCTATTGTAGGATACGACCCTTATGTTTTGTCTGTGATCGGTTCGGT	((((((((.(((.(((((((..(((((((..(((.(((((((((.((.(((((((((((...)))))).))))).)).))))))))).)))..)))))))..))))))).))).))))))))(((((.........(((((.((.(((((..(((((((........)))))))..)....)))).)).)))))..(((((((..((((.(((....))).)))).......))))))))))))......	(((((((..(((.(((((((((.((.(((((((((((...)))))).))))).)).))))))))).)))..)))))))..	CM009664.1:4486714..4486793:-	NA	NA	NA	NA	NA
miRNA-75-5p	22	358	345	2.67168	2.54e-198	Up	5.37e-196	miRNA-75	novel_mature	TGTGTTTGGATTCCAGATTTGG	TAGAGACTATTTATCCTAAGGCTGTGTTTGGATTCCAGATTTGGTCAGGGAAAGGAAATAGACATCGAAAAGGTAAATGATCCAATGGTTCTGAACAATTGGATCCTCTAGCTTTACCATTTTTATTTTCTTTTCTCTCACCCAATATGGGATCCACACACAGCCTAAGTGATATAAGACTAGAATCAATACCCGATTCTGATGAAATGCATTGGTCTTGAGAATTAGTCACTCCCACAATAGTCCCTTC	TGTGTTTGGATTCCAGATTTGGTCAGGGAAAGGAAATAGACATCGAAAAGGTAAATGATCCAATGGTTCTGAACAATTGGATCCTCTAGCTTTACCATTTTTATTTTCTTTTCTCTCACCCAATATGGGATCCACACACAGC	.((.(((((((((((((.(((((((((.(((((((((.(((.(((.((((((((((((((((.((.(.((((.((...((((((((.((.....)).))))))))...)).)))).).)).)))).)))))))))))).))).))).))))))))).))))))))).)).))))...((((((..((((.(((((.(((....))).))....))).))))...))))))........))))))).))..	(((((.(((((((((.(((.(((.((((((((((((((((.((.(.((((.((...((((((((.((.....)).))))))))...)).)))).).)).)))).)))))))))))).))).))).))))))))).)))))))	CM009665.1:931364..931505:-	NA	NA	NA	NA	NA
miRNA-76-3p	21	285	116	1.4282	5.22e-33	Up	1.59e-30	miRNA-76	novel_mature	AATTACTATTCCATGGACTCC	CTAGTAATTGCCTTTCTTGGAGGCGTGTCGTTTATGTTTGTTACATTTTAACTAATGTGGCAAATTAGCATTTCATTTGACAAATTGCGATGAGTTACTGTGATTAGCGAACGTTTTCATGGGACAGAGTCGAGCTCACTTTGAAGTTTATGGAATAGTAATTTCCAATCTTGATGGATGTATGTGATCGTATCTATCAAGATTGGAAATTACTATTCCATGGACTCCAAAGGCAGATTTCTGACTGATT	AGTTTATGGAATAGTAATTTCCAATCTTGATGGATGTATGTGATCGTATCTATCAAGATTGGAAATTACTATTCCATGGACTCC	...(((((((((((.....))))).....(((...((((((((((((......)))))))))))).))).............)))))).....(((.((((((..(((....))).)))))))))..(((((((.((.(((((.((((((((((((((((((((((((((((((((((..((((....)))))))))))))))))))))))))))))))))))))).)))))...)).))).))))....	((((((((((((((((((((((((((((((((((..((((....)))))))))))))))))))))))))))))))))))))).)	CM009665.1:3883859..3883942:+	NA	NA	NA	NA	NA
miRNA-77-3p	21	80	226	4.22329	8.44e-190	Up	1.82e-187	miRNA-77	novel_mature	TTAATATGGGTTGTCTTTGGA	AACATCCAACGTCTATCTACAAAGTGGACGGAAATTGTCACACCATGCGTTGACCCAACTCGGATCCAGGGCAATTTATGTTAACGTCATAGAAATATTCAAATTCAATAATTTTTGCCCCATGGTCGACGATCGGAGAAGGGGAGAGAGATATTTAGAGATCAAATAAGGTAGAAGATAAATTAAAGTTGAATATTTTTTATGACGTTAATATGGGTTGTCTTTGGATCTGGGTCACGTCATCACGTGA	CAGGGCAATTTATGTTAACGTCATAGAAATATTCAAATTCAATAATTTTTGCCCCATGGTCGACGATCGGAGAAGGGGAGAGAGATATTTAGAGATCAAATAAGGTAGAAGATAAATTAAAGTTGAATATTTTTTATGACGTTAATATGGGTTGTCTTTGGA	.(((.....(((((((.......))))))).....))).....((((.(.((((...(((((((((((((((((((((((((((((((((((((((((((((.........((((..((((....(((.....)))....))))..)))).(((((....(((......)))...)))))........))))))).)))))))))))))))))))))))))).))))))))))))...)))).).)))).	((((((((((((((((((((((((((((((((((((.........((((..((((....(((.....)))....))))..)))).(((((....(((......)))...)))))........))))))).)))))))))))))))))))))))))).)))))	CM009666.1:2090427..2090588:-	NA	NA	NA	NA	NA
miRNA-77-5p	20	1	3	4.31	2e-06	Up	0.000718712	miRNA-77	novel_star	CAGGGCAATTTATGTTAACG	AACATCCAACGTCTATCTACAAAGTGGACGGAAATTGTCACACCATGCGTTGACCCAACTCGGATCCAGGGCAATTTATGTTAACGTCATAGAAATATTCAAATTCAATAATTTTTGCCCCATGGTCGACGATCGGAGAAGGGGAGAGAGATATTTAGAGATCAAATAAGGTAGAAGATAAATTAAAGTTGAATATTTTTTATGACGTTAATATGGGTTGTCTTTGGATCTGGGTCACGTCATCACGTGA	CAGGGCAATTTATGTTAACGTCATAGAAATATTCAAATTCAATAATTTTTGCCCCATGGTCGACGATCGGAGAAGGGGAGAGAGATATTTAGAGATCAAATAAGGTAGAAGATAAATTAAAGTTGAATATTTTTTATGACGTTAATATGGGTTGTCTTTGGA	.(((.....(((((((.......))))))).....))).....((((.(.((((...(((((((((((((((((((((((((((((((((((((((((((((.........((((..((((....(((.....)))....))))..)))).(((((....(((......)))...)))))........))))))).)))))))))))))))))))))))))).))))))))))))...)))).).)))).	((((((((((((((((((((((((((((((((((((.........((((..((((....(((.....)))....))))..)))).(((((....(((......)))...)))))........))))))).)))))))))))))))))))))))))).)))))	CM009666.1:2090427..2090588:-	NA	NA	NA	NA	NA
miRNA-78-5p	21	12	45	4.63193	6.6e-43	Up	1.91e-40	miRNA-78	novel_star	GTTCCCTTGAACACTTCACTG	AATAGGGCTAAATGCAAAGACATGAAGCTCACTATAAATAATAGGGCTAGTAGGAACTACATACCTCACCAAGCAGCCAAAACAAAGTAACATAAAACTGATGAGTGAAAAATCAGGTGTCCCCTGGAGTTCCCTTGAACACTTCACTGGGGACTACTCTCTCTCTCTCTCCCCAATTTTTTTGCTTACAAAAGGATAATATTCCTACTGAAGTGTTTGGGGGAACTCTTGGGCTCATTTGATACTATTA	GTTCCCTTGAACACTTCACTGGGGACTACTCTCTCTCTCTCTCCCCAATTTTTTTGCTTACAAAAGGATAATATTCCTACTGAAGTGTTTGGGGGAACTC	....(((((..(((......)))..)))))........((((((.....((((...)))).....((((((..(((.....................))).)).))))...((((((((..(((.((((((((((..(((((((((.((((((................)))))).................((((......))))..)))))))))..)))))))))).)))..)))))))).))))))	(((((((..(((((((((.((((((................)))))).................((((......))))..)))))))))..)))))))))	CM009666.1:1989749..1989848:-	NA	NA	NA	NA	NA
miRNA-82-3p	21	861	1548	3.57136	0	Up	0	miRNA-82	novel_star	GCTCACTTCCCTTCTGTCAGC	GATGAGTGCAAATCAGTGGGATTGACAGAAGAGAGTGAGCACACCACAGGCAATTGTATAAAACGGGTATACCATTGTGTAGTGTGTGTGCTCACTTCCCTTCTGTCAGCCAGCCTTTTCCCTTTCACTTATTTGTGCCCCCTTCCTCTTCTCTCTCTCTCCATTTACTGAAGGCCCATTTATGTGAAAAAAAACAGTCTCCACAGTCCACATACAATCCATATCCCCCCTCTCTCTCTCCATAAGCCTA	TGACAGAAGAGAGTGAGCACACCACAGGCAATTGTATAAAACGGGTATACCATTGTGTAGTGTGTGTGCTCACTTCCCTTCTGTCAGC	((((.(..(((((.((((..(((((((((((.((((((((((((((((.(((((.(((((.......))))).))))).).))).))))))))))))..)))))))))).............)..)))).)))))..)..(((((........................)))))......((((((......................)))))).......)))).........................	(((((((((.((((((((((((((((.(((((.(((((.......))))).))))).).))).))))))))))))..)))))))))).	CM009666.1:6808585..6808672:+	NA	NA	NA	NA	NA
miRNA-8-3p	21	215	276	3.08537	1.13e-183	Up	2.46e-181	miRNA-8	novel_mature	AGGCAGTCATCTTGGCTAGTC	AAGCTAAATTTTATCTATATATATCTATTCTTTGATTGGGTATAAATAGAGGTATTTGCATGTGTGAATGGATCATGAGTTATTTGAAGAGGAAGAGAGGTCTTACATGAAGGTAAGAGTCTTAGTTTGGTAGCCAAGAATGACTTGCCTGCTGCCACCCAAGGTCTCTCTCTCAGCTCTCTAGTATTGAGGCCTTGTTTGGTTCCCAGGCAGTCATCTTGGCTAGTCTGACTGGCTCTTCTCTCTCATG	GTAGCCAAGAATGACTTGCCTGCTGCCACCCAAGGTCTCTCTCTCAGCTCTCTAGTATTGAGGCCTTGTTTGGTTCCCAGGCAGTCATCTTGGCTAGTC	.((((........(((((.((((((((.((...)).)))))))).)))))..((((..(....)..)))).......))))...(((.(((((((((...((((((......))))))....(((((.(((((((((((.(((((.(((((..((((..(((((((((...((.((....))))....)))))))))..))))...))))))))))))))))))).)).))))).)))))).))))))..	((((((((((.(((((.(((((..((((..(((((((((...((.((....))))....)))))))))..))))...))))))))))))))))))).))	CM009655.1:12864658..12864756:+	NA	NA	NA	NA	NA
miRNA-84-5p	21	457	333	2.26837	1.37e-159	Up	3.03e-157	miRNA-84	novel_mature	AAGCTATGAGATCTGAGGGCC	ATCAACCGTTGATGATTTATTCAAAGCTATGAGATCTGAGGGCCATTGTTGACTGTTATAGGATCTTCACTTCTGCTTCACATCACAAACCACGGTTTATCTATAGTTTTATCATTTATGTGAGGTTGGATTGTTGAAGCTTCATGCTGGTATATGTGATTGATGTTCTTTGTTCGGTTATTGTTTTGTATTTTAAAAAGCTGTATGTCTTTGTTTTTGTAATAATTTTGTTATTTTGTGAATGGGGATA	AAGCTATGAGATCTGAGGGCCATTGTTGACTGTTATAGGATCTTCACTTCTGCTTCACATCACAAACCACGGTTTATCTATAGTTTTA	.((((((...((((((......((((((((.(((((((.((....((((.((.(((....(((........))).....))))))))).)).)))...)))))))))))))))))).......))))))........(((((......((((((.((((((((..........)))))))).....)))))).....)))))...((((((..(((....((((((...))))))....)))..))))))	(((((((.(((((((.((....((((.((.(((....(((........))).....))))))))).)).)))...)))))))))))))	CM009666.1:13879654..13879741:+	NA	NA	NA	NA	NA
miRNA-85-5p	21	49	102	3.78276	1.24e-82	Up	3.27e-80	miRNA-85	novel_star	GTTCTCCTGAACACTTCACTG	TTTATCTGACGGTATTCTTCGTCTCTCTCCAACAGACTTGGTGCACATTCAGGGCTAAATGCAAAGAGAGAGACTCAGTATATATAGTGGGGCTGGTAAGACTATTGAGTGAACATAAATCCATCAGGTGTCCCCTAGAGTTCTCCTGAACACTTCACTGGGGACTATATGGTCTTTTTTTCTCGCAAAGAAGTGAAAATATATCTACTGAAGTGTTTGGGGGAACTCCTGGGCTCATTTGATACTTGCT	GTTCTCCTGAACACTTCACTGGGGACTATATGGTCTTTTTTTCTCGCAAAGAAGTGAAAATATATCTACTGAAGTGTTTGGGGGAACTC	....(((.((.((((.((..(((((((((.......(((((.......)))))((.....))...)))))))))..)).))))...)).)))..((((((........(....)........((((((((..(((..(((((((((..(((((((((.(((.((((....))))........((((......))))........))).)))))))))..)))))))))..)))..)))))))).))))))	(((((((..(((((((((.(((.((((....))))........((((......))))........))).)))))))))..)))))))))	CM009666.1:1990845..1990933:+	NA	NA	NA	NA	NA
miRNA-87-3p	20	834	814	2.69002	0	Up	0	miRNA-87	novel_star	GATCATCTGGTAGTTTCACC	ATGATCATGTGCTACTAGCAGGTGAAGCTGCCAGCATGATCTAAACTTCTCTCAAAGGTTAAGGAAGGATCAGATCATCTGGTAGTTTCACCTGTTGATGGCCTCATGAAAAAA	TGAAGCTGCCAGCATGATCTAAACTTCTCTCAAAGGTTAAGGAAGGATCAGATCATCTGGTAGTTTCACC	....(((((.((((.(((((((((((((((((((.(((((((...(((((............)))))....)))))))))))))))))))))))))).))))..))))).....	((((((((((((.(((((((...(((((............)))))....)))))))))))))))))))))	CM009666.1:17688272..17688341:-	NA	NA	NA	NA	NA
miRNA-88-5p	21	10	0	-1.59689	0.00041356	Down	0.154479	miRNA-88	novel_star	AGGTATTGGCGCGTCTCAATC	ATATATTTAGTAGTCTGCTTCCCTTTAGCCAACAAAAAGATGTGAAGGGGGATTTCTCTTCAGTAACACCTCTGATCAGAAGGCAAGCTAGAGTAAGTCACCTATCGGATACATGTACACCTCTCTCTCTCTCTTTCTCCGATCAACAGAGGAGGTATTGGCGCGTCTCAATCTAATTAAATGGTTAGATGAACCGTGTAATTTGATTGAGCCGCGTCAATATCTCCTTTCTCACCTCTCGCAGACCCTT	AGGTATTGGCGCGTCTCAATCTAATTAAATGGTTAGATGAACCGTGTAATTTGATTGAGCCGCGTCAATATCTCC	............((((((.(((((((.....(((......))).))))))).....................(((((((((((..((..((((...((((((....)).....)).))....))))..))..))))))..)))))..((((((((((((((((((.(((((((.(((((.((((((.....)))))).))))).))))))).))))))))))))))))))..........))))))....	(((((((((((((.(((((((.(((((.((((((.....)))))).))))).))))))).)))))))))))))))	CM009666.1:14823079..14823153:-	NA	NA	NA	NA	NA
miRNA-89-3p	21	155	1	-4.55108	3.14e-24	Down	1.01e-21	miRNA-89	novel_star	CGCTATCCATTCTGAGTTTAA	CATACAGTATAGGAGGATCCGTAAAGCTCAGGAGGGATAGCGCCACGAACAATGGTGGCGATGACGGTGTGGTGGCGCTATCCATTCTGAGTTTAACGGGTTCTTCGTACTATCTCAGGTGCTGTTGCAGCCCCTCCAAGATATAACTTTGCAGATAAAATCATGATTTTCTCACTTTGCTAGCTCTTTTACGGCCGTGGATCCGTGCCGGCAAATATATATATCCGTATGTATCAGAAATCCAAAATCT	AAGCTCAGGAGGGATAGCGCCACGAACAATGGTGGCGATGACGGTGTGGTGGCGCTATCCATTCTGAGTTTAA	(((((.((((.(((((((((((.((((((((((.((((((((((((.(...((.((.......)).)).).)))))))))))).)))))))))).)))))))))))))))......(((.((((...)))).)))....((((((........((.(((((....))))).))..(((((..((.(.(((((....)))))...).))..)))))....)))))).)))))...................	((((((((((.((((((((((((.(...((.((.......)).)).).)))))))))))).)))))))))).)	CM009666.1:10316240..10316312:-	NA	NA	NA	NA	NA
miRNA-91-3p	21	314	476	3.32524	0	Up	0	miRNA-91	novel_star	GTGCTCCCTATCGTCGTCATA	CAGAACCTTGACACATTGTTGCTTGACAACGAGAGAGAGCACGCTAGTCGGCATTCATGCATCGAACATTATTGTGTACAAGCGTGCTCCCTATCGTCGTCATATAATTTGCTTGTCAAGGCTTGCTTGTTTCCTCTTTGTTCATGCTTCCCCGAATACGTACAAGCAGGTGATACAAATTTTAGGTGTTACTTGAACTTATTTTTACTGAACTCTTCTCATTGTGGAAAATTATTACCTTATGTGATGG	TGACAACGAGAGAGAGCACGCTAGTCGGCATTCATGCATCGAACATTATTGTGTACAAGCGTGCTCCCTATCGTCGTCATA	.....((((((((....((((..((((.((((.((.(((((((((.....(((....)))...(.((((....)))).).))))))))).)).)))).))))..)))).....))))))))........(((((.(..((.......(((...(((((.((.....((((((((((.........)))))))))).)).))))).....))).......))..).)))))..((((((.....)))))).	((((.((((.((.(((((((((.....(((....)))...(.((((....)))).).))))))))).)).)))).))))..	CM009666.1:9599961..9600041:-	NA	NA	NA	NA	NA
miRNA-92-3p	20	101	113	2.88701	2.93e-73	Up	7.93e-71	miRNA-92	novel_star	TTCACTAAAGCTGTGGAAAG	TAAAATGGCTCTCCTTGTGTTCTTCCACAGCTTTCTTGAACTGCACCACCAGCCAAATTACGGTTGATTTTGACTACTACTTGTGGTGTGGCTAAGAATTGTTGTGGTTCACTAAAGCTGTGGAAAGGTACAGAGAGGGTCAAGAAAATTCCAAGATCTGATTTGGGGAACATGGTAATATTATTGATCTCTCTTTCATTATCCACTGCAATTTTGGTTTTGTTTTACTTTGCTTTAATTGGAGAATGTG	TTCCACAGCTTTCTTGAACTGCACCACCAGCCAAATTACGGTTGATTTTGACTACTACTTGTGGTGTGGCTAAGAATTGTTGTGGTTCACTAAAGCTGTGGAAAG	.....((((((((.((((((..((((((((((((..(((((..((.((.(((((.......))))).(((((.((((.((.....)))))).)))))..)).))..)))))..))))))))))))..)))))).))))))))............(((.(((...(((((.((............)).)))))...)))..)))..((.(((((..(((...(.....)...)))..))))).))......	((((((((((((..(((((..((.((.(((((.......))))).(((((.((((.((.....)))))).)))))..)).))..)))))..))))))))))))..	CM009666.1:5749571..5749675:-	NA	NA	NA	NA	NA
miRNA-93-3p	21	138	506	4.59951	0	Up	0	miRNA-93	novel_mature	TAATGTGAGTATGGAGTAATT	TTATACAATCCATCAATTAAGCAAATTAAGTATTTGAATAATTAAGCAATTAATTATAAATAAAGCAAGCAAGCAAATTAAGTAGTTGAATAACTACACAATTAATTATGAATAAAGCTAGGGATACTCCATAAATTACAGTATGAATTACTCCATACTCACATAAGGTGTGGGTCCCATACCCAAGTGATAGTGTGGGGCCATACCTAATGTGAGTATGGAGTAATTCATGCGGTTATAGAGTATCCCT	TTACTCCATACTCACATAAGGTGTGGGTCCCATACCCAAGTGATAGTGTGGGGCCATACCTAATGTGAGTATGGAGTAATT	..............(((((..(((((.....)))))..))))).(((..(((.((((((.(((.((......)).......((((((....))))))....))).)))))).))).))).(((((((((.((((......((((((((((((((((((((((((.((((((((.((((((((..........)))))))))))))))).))))))))))))))))))))))))..)))).))))))))).	(((((((((((((((((.((((((((.((((((((..........)))))))))))))))).)))))))))))))))))))	CM009666.1:4466170..4466250:-	NA	NA	NA	NA	NA
miRNA-93-5p	21	48	128	4.14008	2.7e-108	Up	6.72e-106	miRNA-93	novel_star	TTACTCCATACTCACATAAGG	TTATACAATCCATCAATTAAGCAAATTAAGTATTTGAATAATTAAGCAATTAATTATAAATAAAGCAAGCAAGCAAATTAAGTAGTTGAATAACTACACAATTAATTATGAATAAAGCTAGGGATACTCCATAAATTACAGTATGAATTACTCCATACTCACATAAGGTGTGGGTCCCATACCCAAGTGATAGTGTGGGGCCATACCTAATGTGAGTATGGAGTAATTCATGCGGTTATAGAGTATCCCT	TTACTCCATACTCACATAAGGTGTGGGTCCCATACCCAAGTGATAGTGTGGGGCCATACCTAATGTGAGTATGGAGTAATT	..............(((((..(((((.....)))))..))))).(((..(((.((((((.(((.((......)).......((((((....))))))....))).)))))).))).))).(((((((((.((((......((((((((((((((((((((((((.((((((((.((((((((..........)))))))))))))))).))))))))))))))))))))))))..)))).))))))))).	(((((((((((((((((.((((((((.((((((((..........)))))))))))))))).)))))))))))))))))))	CM009666.1:4466170..4466250:-	NA	NA	NA	NA	NA
miRNA-94-5p	21	459	300	2.11151	2.51e-132	Up	5.86e-130	miRNA-94	novel_mature	TTGGAGTTTCATGTTGGATGA	TTGCCTCTTCATGTTATAAATGTTGGAGTTTCATGTTGGATGATCGATATTGTATTATATGAGACGCCTCATAATACTTCTCTTTCATTCAACATAAAACTCCAACACGGTAAGGCATATTGTGTAATGCATTTACTTCAAAATAAATTCAAGCAATACAAAAAATAATCCCCGCCTTCAAAGAAATTATAACATGAATAGGAGATGCACTAATGCTAATGTGTCTTATCTGCTGTTTGTTCCTTCCTCT	TTGGAGTTTCATGTTGGATGATCGATATTGTATTATATGAGACGCCTCATAATACTTCTCTTTCATTCAACATAAAACTCCAACA	...(((.((((((((((((.(((((((((((.(((((((((((..((....((((..((((((....))))))))))...))..))))))))))).))))))))))).(((..((..((((.((((.((((((((........)))))....))).))))...))))..))..)))..........)))))))))))).))).((((((.((....)).)))))).........................	(((((((((.(((((((((((..((....((((..((((((....))))))))))...))..))))))))))).)))))))))))	CM009667.1:4562675..4562759:-	NA	NA	NA	NA	NA
miRNA-103-5p	21	1503	2514	3.46718	0	Up	0	miRNA-103	novel_mature	TGACAAGGAGAGAGAGCACGC	CCCGAATTTGATACACCATTGCTTGACAAGGAGAGAGAGCACGCTAGTCGACATTCATGCACGGGACATGATTATTGACAAGCGTGCTCTCCTTCGTTGTCATAGATTTGCTCACCAAAGTCGGTTGATTGCTCTTTCTGTTTGCATCACGCATGCGTGTCAGGTGACTTCTAACAATAGCTTGGAGTTAGTTTTTGCCTTAGTTACTTTGGTAATTGGAAGTATTCAAGTTCTTTTCTCAACATTGATA	TGACAAGGAGAGAGAGCACGCTAGTCGACATTCATGCACGGGACATGATTATTGACAAGCGTGCTCTCCTTCGTTGTCATA	...(((((((((((.(((...((((((((.(((.(((((((((((.(((((...((((((....).)))))...))))).))))))))))).))).)))))).))........((((((((.(((.(((((((((..(((((.....((((....))))..((....))......)))))...)))).)))))...)))......))))))))...)))..))).)))))))).................	((((((.(((.(((((((((((.(((((...((((((....).)))))...))))).))))))))))).))).)))))).)	CM009668.1:4215726..4215806:+	csi-miR535a	undef	TGACAATGAGAGAGAGCACAC	21	3
miRNA-113-5p	20	28089	30046	2.82221	0	Up	0	miRNA-113	novel_mature	TGACAGAAGAGAGTGAGCAC	TGATGAATGCAAATCAGTGGGACTGACAGAAGAGAGTGAGCACACCACAGGCAATGGTATGAAAAGGGTATACCATTGTGCGGTGTGTGTGCTCACTTCTCTTCTGTCGGCCAGCCTTTTCCTTTCACTTATTTGTGCCCCCTTCTCCTCCTCCTCTCTCTCCCTTTCTACATTTATCTCCCCCTAATAAACAAAGAAAGATCAAAGGCCCTATTTATGTGAAAAAATACACAATCTCTAGATACAAGAC	TGACAGAAGAGAGTGAGCACACCACAGGCAATGGTATGAAAAGGGTATACCATTGTGCGGTGTGTGTGCTCACTTCTCTTCTGTCGGC	((((........))))...((.((((((((((((((((((((((((((..(((((((((((.......)))))))))))...))).)))))))))).))))))))))))))).((((((......(((......)))..........................((((((...(((((.........)))))...))))))...))))))..((((((((((........)))).....))))))......	(((((((((((((((((((((((((..(((((((((((.......)))))))))))...))).)))))))))).))))))))))))))	CM009669.1:11448103..11448190:+	vvi-miR156h	undef	TGACAGAAGAGAGAGAGCAT	20	2
miRNA-115-5p	21	58	95	3.43692	3.3e-72	Up	8.97e-70	miRNA-115	novel_star	TGACAGAAGAGAGTGAGTACA	GATGAGTGCAAATCAGTGGGATTGACAGAAGAGAGTGAGTACATCACAGACAATTGTATTAAACGGGTATACCATTTAACCATTGTGTAGTATGTGTACACTGTGCTCACTTTCCTTATGTCGTGTAGTTAGTAGTGTATGTGCTCACTTCCCTTCTGTCAGCCAGCCTTTTCCCTTTCACTTATTTGTGCCCCCTTCCTCCTCTCTCTTTCTCTCTCTCTTTATTTATTTATTTATATATATATATATA	TGACAGAAGAGAGTGAGTACATCACAGACAATTGTATTAAACGGGTATACCATTTAACCATTGTGTAGTATGTGTACACTGTGCTCACTTTCCTTATGTCGTGTAGTTAGTAGTGTATGTGCTCACTTCCCTTCTGTCAGC	.....(..(((((.((((..(((((((((((.((((((((((..((((.(((......(((((.((.....)).)))))......)))....))))(((((((.((((((............))).)))...))))))).))))))))))..)))))))))).............)..)))).)))))..)...........................................((((((....))))))	(((((((((.((((((((((..((((.(((......(((((.((.....)).)))))......)))....))))(((((((.((((((............))).)))...))))))).))))))))))..)))))))))).	CM009669.1:22965361..22965501:-	pab-miR156b	undef	TGACAGAAGAGAGTGGGCAC	20	6
miRNA-122-5p	21	7887	38	-4.97229	0	Down	0	miRNA-122	novel_star	GGAATGTTGTCTGGCTCGAGG	AAGGGGAGCTTCTCTTTTGAGGGGAATGTTGTCTGGCTCGAGGACCCTTTGCTTGATCCGTTTGTCTTGCAGATCTGTACCCTTTCGATCGAAGAGATCATTGGATCATGCGACAGTGTTGTCGGACCAGGCTTCATTCCCCCCAATGACTGCTTCCAACAGATGATCTTGCGCTTGATTTGAAATCAGTATGAGGTTTTTTGTATAACTCAATCGTTTTTTTGGTCCGTTTTTGGAATCCTTTGGTAGT	GGAATGTTGTCTGGCTCGAGGACCCTTTGCTTGATCCGTTTGTCTTGCAGATCTGTACCCTTTCGATCGAAGAGATCATTGGATCATGCGACAGTGTTGTCGGACCAGGCTTCATTCCCC	...((((((...((..(((.((((((((..((((((..(((.(((.((((((.(((((((...(((((...((((...........))))...)))))...))))))).)))).)).))).)))..))))))..)))))))).))).))..)))))).(((((.((((((..(((.(((.....))))))..)))))).)))))...................((((((....))))..)).........	((((((..((((((..(((.(((.((((((.(((((((...(((((...((((...........))))...)))))...))))))).)))).)).))).)))..))))))..))))))))	CM009671.1:198263..198382:-	vca-miR166a-5p	undef	GGAATGTTGTCTGGTTCGAAA	21	3
miRNA-123-5p	21	7942	38	-4.98232	0	Down	0	miRNA-123	novel_star	GGAATGTTGTCTGGCTCGAGG	ATGGGAAGCTTCTGCTTTGCGGGGAATGTTGTCTGGCTCGAGGCCACCAATTTGATGAACCCAAATTCAATTTTCAATCAATCCTCATCGAAACACGCCCTTATGGATATATTTACAACCATATATGTATATTTATGTATGTGATCATCCATCTGGTTAGTGTCCTCGGACCAGGCTTCATTCCCCCCAATCACTGCTTCCATTTCTGCCGATTTGATCAAGTGTTTAACCTATACAGGTTGGTCTAAAC	GGAATGTTGTCTGGCTCGAGGCCACCAATTTGATGAACCCAAATTCAATTTTCAATCAATCCTCATCGAAACACGCCCTTATGGATATATTTACAACCATATATGTATATTTATGTATGTGATCATCCATCTGGTTAGTGTCCTCGGACCAGGCTTCATTCCCC	...((((((...((..(((.((((((((..((((((..(((((.(((...((((((((..........................))))))))......((..((((((....(((((..((((..........))))..)))))..))))))..))...))).)))))..))))))..)))))))).))).))..))))))......(((((((((.....((.....)).....)))))))))......	((((((..((((((..(((((.(((...((((((((..........................))))))))......((..((((((....(((((..((((..........))))..)))))..))))))..))...))).)))))..))))))..))))))))	CM009671.1:12868746..12868909:+	vca-miR166a-5p	undef	GGAATGTTGTCTGGTTCGAAA	21	3
miRNA-128-3p	21	83605	528	-4.58187	0	Down	0	miRNA-128	novel_mature	TCGGACCAGGCTTCATTCCTC	TCAGATATGGAAGAGTTTGAGGGGGATGTTGTCTGGCTCGATGTATTCACAGTCATAGGTCAATGCTTTTTGAGTGAATTTATCGGACCAGGCTTCATTCCTCTCAAACCACGCTATTCATCTTCATCTCCCTATATATATATATAGAGAGAGAGATCTAGAGAGAGAGACATATGATTTGTGTTGTGTATTTGTGTTTTCTTTTCTGCAGTTAATTACTAAAATCTTGAGACATATTCTTCTCTCAAGG	GGGATGTTGTCTGGCTCGATGTATTCACAGTCATAGGTCAATGCTTTTTGAGTGAATTTATCGGACCAGGCTTCATTCCTC	...((.((((....((((((((((((((..((((((..(((((.((((((..(((.((((....))))..))))))))).)))))..))))))..))))))))))))))....)))))).((((..((((.((((((....)))))).)))))))).((.(((((((.((((((.....)))))).......((((((((.........(((.....)))........))))))))...))))))).)).	((((((..((((((..(((((.((((((..(((.((((....))))..))))))))).)))))..))))))..))))))))	CM009672.1:11235157..11235237:+	pab-miR166j	undef	CCGGACCAGGCTTCATTCCCC	21	3
miRNA-132-5p	20	6238	2352	1.31785	0	Up	0	miRNA-132	novel_mature	TTGGCATTCTGTCCACCTCC	AGGGGCCTTGATGCAGAGGCACTTTGGCATTCTGTCCACCTCCATTAATAGACGTGGTTAGTTTCCAAATATGAATTGTACAACCCTTGGAGGTGGCGAGCATTCCAAACTAGCTCTGTGAAGTTCCTTCTGAGAAACCCTTATGAAGCAAAACCCCAAGTTCAGATCGCTCGAGGAATCACATACCATTTTACGAATAATCTCTCATGGACTCTTTTTTTTTCTTGGCAGGAGCGAGTTATGATGGATT	TTGGCATTCTGTCCACCTCCATTAATAGACGTGGTTAGTTTCCAAATATGAATTGTACAACCCTTGGAGGTGGCGAGCATTCCAAAC	.((((..(((..((((((....(((((.((.((..(((((((((.....((...((..((((((........))))))..))...)))))))))))..)).)).)))))....)))))).......((((((((.....)))).)))))))..)))).............(((..((((........))))..)))..(((((.(((((.((((.(((((.........))))).))))))))).)))))	((((.((.((..(((((((((.....((...((..((((((........))))))..))...)))))))))))..)).)).))))).	CM009672.1:11142986..11143072:-	pab-miR394a	undef	CTGGCATTCTGTCCACCTCC	20	1
miRNA-133-5p	20	28089	30046	2.82221	0	Up	0	miRNA-133	novel_mature	TGACAGAAGAGAGTGAGCAC	TTTTCTCCCTCTCTCTGGAAAACTGACAGAAGAGAGTGAGCACACAGTGGCAAATTGGTATGAAAAGCCCATACAGTTTCTCTTGCGTGCTCACTTCTCTTCTGTCATTTTGCCCCGAATTTCATCCATTCTCTAACTCTCTCTATAAATCTCCATCGGTAGTAGTAGGTGGAGAGGGAAAAAATGCTACATCAAAATGATTTTGGTATAGTTTGAATTTGATTATTTAAATGCATATTTAAATTTAAAT	TGACAGAAGAGAGTGAGCACACAGTGGCAAATTGGTATGAAAAGCCCATACAGTTTCTCTTGCGTGCTCACTTCTCTTCTGTCATT	((((.((((((((...((.(((.((((((((((((((((((((.(((.((.((((((.((((.......)))))))))))).))).)))))))).)))))))))))).))).)).....................(((..((((((..((....))..)))).))..))).)))))))).)))).((((.((((((.....)))))).))))((((((((((.(((........))).))))))))))..	((((((((((((((((((((.(((.((.((((((.((((.......)))))))))))).))).)))))))).)))))))))))).)	CM009673.1:882181..882266:-	vvi-miR156h	undef	TGACAGAAGAGAGAGAGCAT	20	2
miRNA-138-5p	21	84561	1307	-3.29062	0	Down	0	miRNA-138	novel_mature	TCGCTTGGTGCAGGTCGGGAA	TGATATTGTCGCGGCGGTCTCTAATTCGCTTGGTGCAGGTCGGGAACCGCTTCGCCGCCGCCGGCGTCTCGGCGGCAATATATTTGTGTGTCGTGCGATTTATTGGCGGGCGAATCGGGTTCCGGCTTGCATCAACTGAATCGGAGAACGCGGTGAATATGACGGGGAAATTTCAGATCTCGGCCCGTTGAGGTTTGAATTAGTCGCCGCTTGCGTCGTTTATAGGTTTGGTTCGATTGTTTGGTATTGG	TCGCTTGGTGCAGGTCGGGAACCGCTTCGCCGCCGCCGGCGTCTCGGCGGCAATATATTTGTGTGTCGTGCGATTTATTGGCGGGCGAATCGGGTTCCGGCTTGCATCAACTGAAT	.(((....((((.(((.((((..(((((.((((((((((((((((.(((.((((((..((((((.(..((((((((((((....))).)))))).)))..).)))))))))))).))).)))))))))))))))).)))))..)))).))).))))......(((.((...((((((((((((....))))))))))))....)).))).....)))..........(..((((((....)))).))..)	(((.((((((((((((((((.(((.((((((..((((((.(..((((((((((((....))).)))))).)))..).)))))))))))).))).)))))))))))))))).)))))	CM009673.1:3801475..3801590:-	osa-miR168b	undef	AGGCTTGGTGCAGCTCGGGAA	21	3
miRNA-15-3p	21	81	2	-2.61481	7.71e-11	Down	2.66e-08	miRNA-15	novel_star	CATGTGCCCCTCTTCCCCATC	AGAAGGTGGGTGCTGAGCAAGATGGAGAAGCAGGGCACGTGCATTACTAACTCATCACTTTCTCCAGCTTTATATGGCTCTCACCTACTAATTACCTATTTGCCTGAATTTGTTGCTTCAAATGAGTTAGTGTTTCATGTGCCCCTCTTCCCCATCATGACCACTCAACCTTATTACCAATTCAATAGCAACTCCAACAAGACGAGTCAAGTCCCGATACCGCTGGATCAGGCAAGGAGTAATTCAAATA	TGGAGAAGCAGGGCACGTGCATTACTAACTCATCACTTTCTCCAGCTTTATATGGCTCTCACCTACTAATTACCTATTTGCCTGAATTTGTTGCTTCAAATGAGTTAGTGTTTCATGTGCCCCTCTTCCCCATC	..((((((((((.....((.(((((.((((..(((((((((...(((((((((((.........((((.......(((.......................))).......))))......)))))))))))...)))))))))..)))).))))).))..))))).)))))..................(((((.....(((.......)))........(((......)))..)))))..........	(((.((((..(((((((((...(((((((((((.........((((.......(((.......................))).......))))......)))))))))))...)))))))))..)))).)))))	CM009656.1:4724906..4725039:+	csi-miR164a-3p	undef	CATGTGCCCTTCTTCCCCATC	21	1
miRNA-168-5p	21	54	2	-2.02985	2.67e-07	Down	9.54e-05	miRNA-168	novel_star	GGAATGCTGTCTGGTTCGAGA	ACAGGGAAGGTGTAGAAAGTAAGGACTCTACTTGTCATTTTGACTCACAAAAGAAACTCCCCATCCTCACGTGTATATATAGAGCCCCATGAAAAACATTGCATGGCAAAATCTCTGTTCTGTCTCTGTCTTTCTCATTAACAGTTGCGGGGAATGCTGTCTGGTTCGAGACCATTCATCAGAAGCACAAGCATCGACTGAATAATCTCGGACCAGGCTTCATTCCCCCCAACTTGAGAAATTTGCATTC	GGAATGCTGTCTGGTTCGAGACCATTCATCAGAAGCACAAGCATCGACTGAATAATCTCGGACCAGGCTTCATTCCCC	(((((((.((..((((......((.(((((...(((.....)))..(((...((............))...))).....)))))))(((((..........))))).......))))..)).))))))).(((((((.....(((((.((((((((..(((((((((((((..(((((...((.((....)).))...)))))..)))))))))))))..)))))))).)))))))))))).........	((((((..(((((((((((((..(((((...((.((....)).))...)))))..)))))))))))))..))))))))	CM009677.1:7356226..7356303:+	vca-miR166a-5p	undef	GGAATGTTGTCTGGTTCGAAA	21	3
miRNA-172-5p	20	15593	29910	3.66477	0	Up	0	miRNA-172	novel_mature	TGACAGAAGAGAGTGAGCAC	GAAGTTAGGGTAAGCTGGGAGGTGACAGAAGAGAGTGAGCACACATGGTCTTTTCTTGCACAATATGTGTCCATGCTTGAAGCTATGCGTGCTCACTCTCTATCTGTCACCCACCTCTCTCTCTCTCTCTGTCCTTCCTTCCTCTGTGTGTAATTTGTACTTTACCCTCTTCCCCATCCCCTTTCCCTGGTGTATGTGTGCTTGTGTGCATCTCTCGCTCTCTCTCCGGGTTGTCTTGCTTTTTCCTCTA	TGACAGAAGAGAGTGAGCACACATGGTCTTTTCTTGCACAATATGTGTCCATGCTTGAAGCTATGCGTGCTCACTCTCTATCTGTCACC	((((..(((((((...((..((((((((((((((((((((((.(((((.((((....((((.....))))........))))))))).))))))))))))).)))))))))..))..................................(((.....))).)))))))))))..((.(((........((((...(((..(....)..)))....))))........))).)).................	((((((((((((((((((((.(((((.((((....((((.....))))........))))))))).))))))))))))).)))))))))	CM009677.1:17342365..17342453:+	vvi-miR156h	undef	TGACAGAAGAGAGAGAGCAT	20	2
miRNA-173-5p	22	236	2	-4.1576	2.28e-33	Down	6.93e-31	miRNA-173	novel_mature	TCCAAAGGGATCGCATTGATCC	CTTCTTGATGCAGGTGGGGAGCTCCAAAGGGATCGCATTGATCCAATATTAAGTCGCGGGCTCATATTGGTTAGCTTTAGTGCACGTGATTGTGTCGATTTGCTGATTGGATCGTGCGATCCCTTGGGAATTTTCCATCTGTAGCTTCAAATTTGGATGGTGGCGTTGAGGTAAGCTTCTCGTGTTGCAAAATTATGTGTGAGTTTCCATATTTGAATTTGTGTCTTATGTAGAATAATTGCTTATAGTT	TCCAAAGGGATCGCATTGATCCAATATTAAGTCGCGGGCTCATATTGGTTAGCTTTAGTGCACGTGATTGTGTCGATTTGCTGATTGGATCGTGCGATCCCTTGGGAAT	....(((((((((((((..((.(((.((((((((((((.((((((((..(((((((.(((((.((....)).)))))....(((((....))))))))))))...)))))))))))))))))))).))).))..)))))))))...)))).........(..(((..((((....))))...)))..)..(((((((.(..(..(((.((((..((.......))..)))).)))...)..).)))))))	(((.((((((((((((.((((((((..(((((((.(((((.((....)).)))))....(((((....))))))))))))...)))))))))))))))))))).))).)	CM009677.1:15252548..15252656:-	pab-miR393a	undef	TCCAAAGGGATTGCATTGATTC	22	3
miRNA-178-5p	20	100	1	-3.91881	4.39e-16	Down	1.47e-13	miRNA-178	novel_star	GAGCTTTCTTCAGTCCACTC	TCTATAGATAGATAGATTTGTTCAGTGATGTGTTTGTTGATTATCTTTGCATTGAAGAGAGCTTTCTTCAGTCCACTCATGGGTGGCTGTAGGATTTAATTCGCTGCCGACTCATTCATCCAAATACTGAGTTGAAGGATATATAATGCTACTCGGTAAATGACTGAATGAAGCGGGAGATAAATTGGATCTTAAGCTTTCTGTACTTGGACTGAAGGGAGCTCCCTTTTTTGTCATCTTTTTCTTCAAA	GAGCTTTCTTCAGTCCACTCATGGGTGGCTGTAGGATTTAATTCGCTGCCGACTCATTCATCCAAATACTGAGTTGAAGGATATATAATGCTACTCGGTAAATGACTGAATGAAGCGGGAGATAAATTGGATCTTAAGCTTTCTGTACTTGGACTGAAGGGAGCTCCC	.....(((.((((.(((....((((..(.....)..))))..)))...(((..((((.(((((..((((((((((...(((((.((((.((((((((((((..((.(((..(((((((..((..((((((((...((.((.....)).))))))))))..))..)))))))..))).))...)))))))))))))))).)))))...))))))))))..))))).))))..))).))))...))).....	(((((..((((((((((...(((((.((((.((((((((((((..((.(((..(((((((..((..((((((((...((.((.....)).))))))))))..))..)))))))..))).))...)))))))))))))))).)))))...))))))))))..))))).)	CM009678.1:13875103..13875270:+	csi-miR159c-5p	undef	GAGCTTTCTTCGGTCCACTT	20	2
miRNA-180-5p	21	84578	1307	-3.29091	0	Down	0	miRNA-180	novel_mature	TCGCTTGGTGCAGGTCGGGAA	TCGGGAGGTTGCGGCGGTCTCTAATTCGCTTGGTGCAGGTCGGGAACGACTTCGGCGGCGGCGATTGGCCAACTTGGGGCTGAATTAGATCCCGCCTTGCATCAACTGAATCGGATCTCGCGGTGAATGTGCCCGGCGATACAACGGCGTTTCGGATCTTGAGCCGTTCATCGATTCGGTCGAAGATCGGGCCGATGAATCGATCCGTTTATGGGTTTGGATTTTATTTCTTGGTAATCTAATATTGATT	TCGCTTGGTGCAGGTCGGGAACGACTTCGGCGGCGGCGATTGGCCAACTTGGGGCTGAATTAGATCCCGCCTTGCATCAACTGAAT	.((((...(..(.((((..((..(((((.((((((((((.(((((.(...(((((((..(((.....)))..).....))))))...).))))).)))))))))).)))))..))..)))).)..).....)))).(((((......(((..((((((.......((((((((..((((((...))))))..)))))))).))))))...)))...((((((((((.....))).))))))))))))...	(((.((((((((((.(((((.(...(((((((..(((.....)))..).....))))))...).))))).)))))))))).)))))	CM009678.1:16987400..16987485:+	osa-miR168b	undef	AGGCTTGGTGCAGCTCGGGAA	21	3
miRNA-181-5p	20	15593	29910	3.66477	0	Up	0	miRNA-181	novel_mature	TGACAGAAGAGAGTGAGCAC	CATTGTGGGACAACAAGAGACGTGACAGAAGAGAGTGAGCACACAGAGGCAAATGGGTATGAGCGTGTATACCATTGCTCTTGCGTGCTCACTTCTCTCTCTGTCATCTTGCTGTGCGCCAATGCCGTCTCTCTCTCTCTCTCTCTCTCCAAGTACCTGATGAGGGCTAGCTCTAGTGTTGGGTTTTACTTGTTTGAATATGATTATTTTAAGTGAGAGTAAATGTATTAACTTGTATTGGGTACGGCGA	TGACAGAAGAGAGTGAGCACACAGAGGCAAATGGGTATGAGCGTGTATACCATTGCTCTTGCGTGCTCACTTCTCTCTCTGTCATC	..((((......)))).....(((((((((((((((((((((.(((..((((...((((((......)))))).))))..))).)))))))).))))).)))))))).(((((((((.(((((((...............(((((.((.((((((((..((.((((....))))...))..)))...)))))...(((((....)))))..)).)))))...............))))))))))))))))	((((((((((((((((((((.(((..((((...((((((......)))))).))))..))).)))))))).))))).)))))))).	CM009678.1:19070735..19070820:-	vvi-miR156h	undef	TGACAGAAGAGAGAGAGCAT	20	2
miRNA-184-5p	21	84561	1307	-3.29062	0	Down	0	miRNA-184	novel_mature	TCGCTTGGTGCAGGTCGGGAA	TGATGTTGTCGCGGCGGTCTCTAATTCGCTTGGTGCAGGTCGGGAACCGCTTCGCCGCCGCCGGGATTTGTGTGTTGTGCGATTTATTGGCTGGCGAATCGGGTTCCGGCTTGCATCAACTGAATCGGAGACCGCGGTGAATATGGCGGGGAAATTTCAGATCTCGGCTCGTTGAGGTTTGAATTAGTCGCCGCTTGCGTCGTTTCTAGGTTTGGTTTAATTGCTTGGTATTTGAATTGGATCTGTAGCT	TCGCTTGGTGCAGGTCGGGAACCGCTTCGCCGCCGCCGGGATTTGTGTGTTGTGCGATTTATTGGCTGGCGAATCGGGTTCCGGCTTGCATCAACTGAAT	.(((((..((((.((((((((..(((((.((((((((((((((((.(((.(((((((..(((((...((((.......))))....)))))))))))).))).)))))))))))))))).)))))..)))))))).))))....(((((.((...((((((((((((....))))))))))))....)).))))).))))).....((((((..((((((.(((...))).))))))..)))))).....	(((.((((((((((((((((.(((.(((((((..(((((...((((.......))))....)))))))))))).))).)))))))))))))))).)))))	CM009678.1:12462504..12462603:-	osa-miR168b	undef	AGGCTTGGTGCAGCTCGGGAA	21	3
miRNA-186-5p	21	22295	44712	3.72898	0	Up	0	miRNA-186	novel_mature	TTGACAGAAGATAGAGAGCAC	AGGAGGCTGGCGGCAGTGATGTTGTTGACAGAAGATAGAGAGCACAGATGATGAAATGTAATTTGGAGTCTCTGCATCTCACTCCTTTGTGCTCTCTATACTTCTGTCATCACCCTTCACCCCCACCCCCACCCACCACATGTCTGTGTGTTTGTCCTATCATAATTTTCAATTTCATACTCTATCCCCTAATTATAGTTTGTTTGTTTCTTAATAATTGTTATTTTTCTTTTATTATGAGAGGTTGGGG	TTGACAGAAGATAGAGAGCACAGATGATGAAATGTAATTTGGAGTCTCTGCATCTCACTCCTTTGTGCTCTCTATACTTCTGTCATCA	.((.((.(((.((..((((.(.((.(((((((((((((((((((((((.(((((.(((((............))))).))).)).)))))))))))))).))))))))).)).)..))))))))).)))).((((.(((((....))))).....(((.(((((((...(((...((.(((.((.........)).))).)).))).....((((....))))..........))))))).))).)))).	.(((((((((((((((((((((((.(((((.(((((............))))).))).)).)))))))))))))).))))))))).))	CM009679.1:1419272..1419359:-	pab-miR156x	undef	TGACAGGAGATAGAGAGCAC	20	2
miRNA-187-5p	21	84578	1307	-3.29091	0	Down	0	miRNA-187	novel_mature	TCGCTTGGTGCAGGTCGGGAA	TCTCTCGGTTGCGGCGGTCTCTAATTCGCTTGGTGCAGGTCGGGAACGACTTCGGCGACGGCGATTGGCCTGCTGGGGGCCGAATTAGATCCCGCCTTGCATCAACTGAATCGGATCTCGCCGTGAATGTGCCCGGCGATACGATGGCGTTTCGGATCTTGAGCCGTTCGTTGATTCGGTCAATAATCGGGCCGATGAATCGATCCGTTTATGGGTTTGGATTTGATTTCTTGGCAATCGTATATTGATT	TCGCTTGGTGCAGGTCGGGAACGACTTCGGCGACGGCGATTGGCCTGCTGGGGGCCGAATTAGATCCCGCCTTGCATCAACTGAAT	....(((((..((((((..((..(((((.((((((((((.(((((.(...((((((..(((((.......)))))...))))))...).))))).)))))))))).)))))..))..))))))..)......))))..((((((((.((..((((((((.((.((((.(((((((((((((........))))))...)))))..))...)))).)).)))))))).....)).).))))))).......	(((.((((((((((.(((((.(...((((((..(((((.......)))))...))))))...).))))).)))))))))).)))))	CM009679.1:7930142..7930227:+	osa-miR168b	undef	AGGCTTGGTGCAGCTCGGGAA	21	3
miRNA-19-5p	21	54	2	-2.02985	2.67e-07	Down	9.54e-05	miRNA-19	novel_star	GGAATGCTGTCTGGTTCGAGA	CAGGGAAGGTGTAGAAAGTAAGGACTCTACTTGTCATTTTGACTCACCAAAGAAACTCCCCATCCTCACGTACATATACAGCCCCATGAAAATCATTGCATGGCAAAATCAAAATCTCTCTCTCTCTCTCTCTCTCATGAACAGTTGCGGGGAATGCTGTCTGGTTCGAGACCTTTCACCCGAAGTACAAGCATCGTCTGAATGATCTCGGACCAGGCTTCATTCCCCCCAACTTGAGAAATTTGCATTT	GGAATGCTGTCTGGTTCGAGACCTTTCACCCGAAGTACAAGCATCGTCTGAATGATCTCGGACCAGGCTTCATTCCCC	.(((((..(((((....((.((((........((..(((((......)))))..))......)))).)).....)))))....(((((..........)))))...........))))).............(((((.....(((((.((((((((..(((((((((((((.(.((((..(((.((....)).)))..)))).).)))))))))))))..)))))))).))))))))))...........	((((((..(((((((((((((.(.((((..(((.((....)).)))..)))).).)))))))))))))..))))))))	CM009656.1:19169161..19169238:+	vca-miR166a-5p	undef	GGAATGTTGTCTGGTTCGAAA	21	3
miRNA-198-5p	21	22295	44712	3.72898	0	Up	0	miRNA-198	novel_mature	TTGACAGAAGATAGAGAGCAC	GGAGAGGAGGCATGGGTGATGCTGTTGACAGAAGATAGAGAGCACAGATGATGGATGGTGCATGAGAGTATGCATCTCACTGTTTGTGCTCTCTAGTCTTCTGTCATCACCTTCAGCCCCTAACTCCATTTGATATATACGTATATATATAGCCACAAAAACATCTCTAAATTTCTTTCTTTTACGACGATTAGTTTTTATTATGCATTCCATTGAGAATGTTGGGGAAGGTAGTTGTACTGATGCTTTT	TTGACAGAAGATAGAGAGCACAGATGATGGATGGTGCATGAGAGTATGCATCTCACTGTTTGTGCTCTCTAGTCTTCTGTCATCA	(((((((.(((..((((((......((((((((((((((((((((((((..(((..((((((((....)))))))))))..))))))))))))).)))))))))))))))))...))))))..)))).....(((((((....)))))))......((((.((((..((((.........))))..(((((((.(((((.....((((((......))))))...))))).)))))))...)))).))))	.((((((((((((((((((((((((..(((..((((((((....)))))))))))..))))))))))))).))))))))))))))	CM009680.1:4898403..4898487:+	pab-miR156x	undef	TGACAGGAGATAGAGAGCAC	20	2
miRNA-199-3p	21	22220	44661	3.7322	0	Up	0	miRNA-199	novel_mature	TTGACAGAAGATAGAGAGCAC	GCATGAGAGTATGCATCTCACTGTTTGTGCTCTCTAGTCTTCTGTCATCACCTTCAGCCCCTAACTCCATTTGATATATACGTATATATATAGCCACAAAAACATCTCTAAATTTCTTTCTTTTACGACGATTAGTTTTTATTATGCATTCCATTGAGAATGTTGGGGAAGGTAGTTGTACTGATGCTTTTGACAGAAGATAGAGAGCACAGATGATGAAGTGCAAAAATGGAGACTCGCTAGAGATGCG	GCTCTCTAGTCTTCTGTCATCACCTTCAGCCCCTAACTCCATTTGATATATACGTATATATATAGCCACAAAAACATCTCTAAATTTCTTTCTTTTACGACGATTAGTTTTTATTATGCATTCCATTGAGAATGTTGGGGAAGGTAGTTGTACTGATGCTTTTGACAGAAGATAGAGAGCAC	((((...(((.((((..(((..((((((((((((((.((((((((((......((((....(((((((.....(((((((....)))))))..(((.(((((((((((((((.........)))).)).)))..)))))).....((((((......)))))))))....)).)))))..))))......))))))))))))))))))))))))..)))..)))).....(....)..)))....)))).	((((((((.((((((((((......((((....(((((((.....(((((((....)))))))..(((.(((((((((((((((.........)))).)).)))..)))))).....((((((......)))))))))....)).)))))..))))......))))))))))))))))))))	CM009680.1:4898466..4898647:+	pab-miR156x	undef	TGACAGGAGATAGAGAGCAC	20	2
miRNA-200-3p	21	716	43	-1.33251	2.1e-28	Down	6.61e-26	miRNA-200	novel_star	AGGTCATGTTGCAGCTTCAAT	ATTATATGTTGGTTTGAGAGGTTAAAGCTGCCAGCATGATCTGGTGTGACCAAACCCATGTTTTTTTTTTCTTTTCTTTTTCTTGCTCCAATAATTTATGGACCTAAATACTGTAGATTTCGATCATTTCGGTCCAAAATTCTTGAGTGAGATTTGAGTGTATTGAGTCAAAAAAGTGTTCGATCGACATGGGTTTAATCAGGTCATGTTGCAGCTTCAATCACTCACTCACCAACAATATTGGGAAGAT	TAAAGCTGCCAGCATGATCTGGTGTGACCAAACCCATGTTTTTTTTTTCTTTTCTTTTTCTTGCTCCAATAATTTATGGACCTAAATACTGTAGATTTCGATCATTTCGGTCCAAAATTCTTGAGTGAGATTTGAGTGTATTGAGTCAAAAAAGTGTTCGATCGACATGGGTTTAATCAGGTCATGTTGCAGCTTCAAT	......(((((((.((((.((((.(((((((.(((((((((((((......(((((((((((.............(((..(((..(((.((.(((((.((((((.((((......(((....))))))).))))))))))).)))))..)))...)))...((((((.((......)))))))).))))))))))).)))))))))))))))))))).)))).))))...))))))).............	(.(((((((.(((((((((((((......(((((((((((.............(((..(((..(((.((.(((((.((((((.((((......(((....))))))).))))))))))).)))))..)))...)))...((((((.((......)))))))).))))))))))).)))))))))))))))))))).)))	CM009680.1:2231276..2231474:-	eun-miR167b-3p	undef	TCAGGTCATCTTGCAGCTTCA	21	5
miRNA-204-5p	21	83817	111295	3.13412	0	Up	0	miRNA-204	novel_mature	TGACAACGAGAGAGAGCACGC	TCCCAACTTTGACTCATTATTGTTTGACAACGAGAGAGAGCACGCTCGTATGCATTCATGCATGGGGCACGATTGTGTACTAGCGTGCTTTCTCTCGGCGTCATACGATTTGCTA	TGACAACGAGAGAGAGCACGCTCGTATGCATTCATGCATGGGGCACGATTGTGTACTAGCGTGCTTTCTCTCGGCGTCATA	..............((..(((((.((((..((((((((((((((((.(((((((.((.(((.....))).)).))))))).))))))))))))))))..)))).))))).))...	((((..((((((((((((((((.(((((((.((.(((.....))).)).))))))).))))))))))))))))..)))).)	CM009681.1:7752819..7752899:+	csi-miR535a	undef	TGACAATGAGAGAGAGCACAC	21	3
miRNA-205-5p	21	81908	109270	3.14086	0	Up	0	miRNA-205	novel_mature	TGACAACGAGAGAGAGCACGC	TCGAATTTGATACACCGTTGCCTGACAACGAGAGAGAGCACGCTAGTCGACATTCATGCACGGGACATGATTATTGACAAGCGTGCTCTCCTTCGTTATCATAGATTTGCTTACCAAAGTTGGTTGGTTTCTCTTTCTGTTTGCATCACGGATGCAGTATAAGGTGACTTCTAACAATAGCTTGGAGTTGGTTTTTCCATTAGTTACTTTGGTAATTGGAAGTATTCAAGTTCTTTTTTCAACATTTATA	TGACAACGAGAGAGAGCACGCTAGTCGACATTCATGCACGGGACATGATTATTGACAAGCGTGCTCTCCTTCGTTATCATA	..(((((((((((.((......(((.((((((.(((((((((((.(((((...((((((....).)))))...))))).))))))))))).)))))).))).........(((((((((...(((((..((.((((....(((((((...)))))))...)))).))...)))))..((((((((((.......)))))..))))))))))))))..))..))).)))))))).................	(((.((((((.(((((((((((.(((((...((((((....).)))))...))))).))))))))))).)))))).)))..	CM009681.1:7768244..7768324:+	csi-miR535a	undef	TGACAATGAGAGAGAGCACAC	21	3
miRNA-21-5p	22	47189	65881	3.20645	0	Up	0	miRNA-21	novel_mature	TTATACAGAGAAATCACGGTCG	CGACACGGTCCGTTTCATTTTTTTATACAGAGAAATCACGGTCGAGGGTTCGTGGTTGATTGAATCGGCAAGATCTCTCTCAGCTTTTCTCTCTCTACCATGTTTCTCTGTATAAAGTGATGAATTGGATCAGTTTAAGCACATCGTTGTTCCTCTAGATCCATTTTCTTACACACATGAAGTTCTTTGGTTTTTATAGTTTTTCGCATGAATTCGAAAGTGCCTCTCTCTCTCTCTCTCTCTCAGCTTC	TTATACAGAGAAATCACGGTCGAGGGTTCGTGGTTGATTGAATCGGCAAGATCTCTCTCAGCTTTTCTCTCTCTACCATGTTTCTCTGTATAAAG	......((((((.((((((.(((((((((((((((.((.(((.(((((.....((((((..(((((.....))).))..)))))).....))))).))).))))))))))))))))).)))))).)))))).....((((.....(((((......(((.......))).))).))..((.((.((((.(..(((((.((.....)))))))..).)))).)).))...................)))).	(((((((((((((.((.(((.(((((.....((((((..(((((.....))).))..)))))).....))))).))).)))))))))))))))))	CM009656.1:19125270..19125364:-	csi-miR3954	undef	TGGACAGAGAAATCACGGTCA	21	5
miRNA-218-5p	21	25	99	4.71054	9.22e-90	Up	2.35e-87	miRNA-218	novel_star	GTTCCCCTGAACACTTCACTG	AGGGCTAAATGCAAAGACATGAAGCTCACTATAAATAGTAGGGCTAGTGAGAACTCAATACCTCGTCAAGCAGCCAAAACAAAGCAACATAAGACTCGTGAGTGAAAGATCAGGTGTCCCCTGGAGTTCCCCTGAACACTTCACTGGGTATTGGTCTCTTTTTCTTTTTTGTTTCCATTTTTTGCTTACAAAATGAAAATATTCCTACTGAAGTGTTTGGGGGAACTCTTGGGCTCATTTGATACCACTA	GTTCCCCTGAACACTTCACTGGGTATTGGTCTCTTTTTCTTTTTTGTTTCCATTTTTTGCTTACAAAATGAAAATATTCCTACTGAAGTGTTTGGGGGAACTC	..((((....((...(((....(((((((((....)))).)))))..(((....))).......)))..)))))).........................((((....((((((((..(((.((((((((((..(((((((((.((((...........(((((..((((((...((.....))...)))))).)))))....)))).)))))))))..)))))))))).)))..))))))))..)))).	(((((((..(((((((((.((((...........(((((..((((((...((.....))...)))))).)))))....)))).)))))))))..)))))))))	CM009682.1:9387871..9387973:+	csi-miR395b-5p	undef	GTTCCCCTGAACACTTCATTG	21	3
miRNA-221-5p	21	25	98	4.6959	8.32e-89	Up	2.15e-86	miRNA-221	novel_star	GTTCCCCTGAACACTTCACTG	TCATAGGACTTGGTGCACATTTTGGTTAAAATGGCAAAGAGAGAAACTCAGTATATATAGTAGGGCGGCTATTGAGTGCACATAAATCCATCAGGTGTCCCCTAGAGTTCCCCTGAACACTTCACTGGCGATTATACACTGTTTTCTTCGCAAAGAAGTGAAAATATCCCTACTGAATTTCTTCGCAAAGAAGTGAAAATATCCCTACTGAAGTGTTTGGGGGAACTCCTGGGCTCATTTGATACTTGCT	GTTCCCCTGAACACTTCACTGGCGATTATACACTGTTTTCTTCGCAAAGAAGTGAAAATATCCCTACTGAATTTCTTCGCAAAGAAGTGAAAATATCCCTACTGAAGTGTTTGGGGGAACTC	.....(((.(((((((((....................(((.....)))........((((((.....)))))).)))))).))).))).(((((((..(((..(((((((((..(((((((((.(((.(((....((((....((((.((.(((((((.................))))))).)).)))))))).....))).))).)))))))))..)))))))))..)))..)))))))........	(((((((..(((((((((.(((.(((....((((....((((.((.(((((((.................))))))).)).)))))))).....))).))).)))))))))..)))))))))	CM009682.1:9386740..9386861:-	csi-miR395b-5p	undef	GTTCCCCTGAACACTTCATTG	21	3
miRNA-26-5p	21	7796	37	-4.99402	0	Down	0	miRNA-26	novel_star	GGAATGTTGTCTGGCTCGAGG	ATATGTGAAGGTTAGGTTGAGAGGAATGTTGTCTGGCTCGAGGTCATGGAGGGTGATTGTTTCTTCTCTCTCTAGAAATTAAGTCCCCCTAGATGATTCTCGGACCAGGCTTCATTCCCCCCAACCAACACTTGCTATTCCCATGTTCATGTTGCACTATGACTTGTTTCTTTGGTGTTAATTTCATCAAGGTCAGTATACATACGTATATATATTTGTGTGTGTTTGCCATCTTACTATATATCTTAGA	GGAATGTTGTCTGGCTCGAGGTCATGGAGGGTGATTGTTTCTTCTCTCTCTAGAAATTAAGTCCCCCTAGATGATTCTCGGACCAGGCTTCATTCCCC	....(..(..(((.(((((.(.((((((..((((((..(((((((((..((((.((((((((((.........))))))..)))).))))..)))).)))))..))))))..)))))).).))))))))..)..).....................(((.((..(((..((((((((.......))))))))...(((.(((((((((........))))))))).))).........)))..)).))).	((((((..((((((..(((((((((..((((.((((((((((.........))))))..)))).))))..)))).)))))..))))))..)))))).)	CM009658.1:6970602..6970699:-	vca-miR166a-5p	undef	GGAATGTTGTCTGGTTCGAAA	21	3
miRNA-30-5p	21	21887	43848	3.72748	0	Up	0	miRNA-30	novel_mature	TTGACAGAAGATAGAGAGCAC	GGAGAGGAGGCATGGGTGATGCTGTTGACAGAAGATAGAGAGCACGGATGATGGGTGGTGCATAAGAGTATGCATCTCACTGTTTGTGCTCTCTAGTCTTCTGTCATCACCTTCGGCCCCTCACTCTGTCATATATTATAGGCATTAAGCCCTTTTAAGCTCTCCTAATTTCTTCCTTTTACAATGTTGTATTTTCATTTACACACTGGTCGATAATGTTGGGAAGGCAGTGGTATGGATGCTTTTGACA	TTGACAGAAGATAGAGAGCACGGATGATGGGTGGTGCATAAGAGTATGCATCTCACTGTTTGTGCTCTCTAGTCTTCTGTCATCA	...((((.(((..((((((......((((((((((((((((((((((((..((((..(((((((....)))))))))))..))))))))))))).)))))))))))))))))...))))))).....((((........(((((((..(((((.....((..(((((((....((......((.(((.(((........)))))).))...))....)))))))..)))).)))...))))))).)))).	.((((((((((((((((((((((((..((((..(((((((....)))))))))))..))))))))))))).))))))))))))))	CM009658.1:14886109..14886193:+	pab-miR156x	undef	TGACAGGAGATAGAGAGCAC	20	2
miRNA-31-3p	21	22220	44661	3.7322	0	Up	0	miRNA-31	novel_mature	TTGACAGAAGATAGAGAGCAC	GCATAAGAGTATGCATCTCACTGTTTGTGCTCTCTAGTCTTCTGTCATCACCTTCGGCCCCTCACTCTGTCATATATTATAGGCATTAAGCCCTTTTAAGCTCTCCTAATTTCTTCCTTTTACAATGTTGTATTTTCATTTACACACTGGTCGATAATGTTGGGAAGGCAGTGGTATGGATGCTTTTGACAGAAGATAGAGAGCACAGACGATGAAATGCAAAAATGGGAGCCTAGCTAGATCATGTGTC	GCTCTCTAGTCTTCTGTCATCACCTTCGGCCCCTCACTCTGTCATATATTATAGGCATTAAGCCCTTTTAAGCTCTCCTAATTTCTTCCTTTTACAATGTTGTATTTTCATTTACACACTGGTCGATAATGTTGGGAAGGCAGTGGTATGGATGCTTTTGACAGAAGATAGAGAGCAC	(((((.((...(((((.(((.(((((((((((((((.((((((((((....(....)...........(((.((((((((.(((.....))).......((..(((((((....((......((.(((.(((........)))))).))...))....)))))))..)).))))))))))).....))))))))))))))))))))))))).))).)))))....(((....)))......)).))))).	((((((((.((((((((((....(....)...........(((.((((((((.(((.....))).......((..(((((((....((......((.(((.(((........)))))).))...))....)))))))..)).))))))))))).....))))))))))))))))))))	CM009658.1:14886172..14886349:+	pab-miR156x	undef	TGACAGGAGATAGAGAGCAC	20	2
miRNA-37-5p	21	25	99	4.71054	9.22e-90	Up	2.35e-87	miRNA-37	novel_star	GTTCCCCTGAACACTTCACTG	ATCAAATTCTCTCCTTTCTAACGAATTTGGTGCACATTCCGGGCTAAGTACGAGGAGAGCGGGTGACTATAAATGGTAGGCTTCGAAGGCATTACCTTACCAAAGCAGCGAAAACAAGTAGGATCAAGGGGAATATCGGGTGTTCCCTAGAGTTCCCCTGAACACTTCACTGGGAATCATTCTGCAACAGAAGGGTAACAATTCCCACTGAAGTGTTTGGGGGAACTCCTGGGCTCACTTGGTACCAAGA	GTTCCCCTGAACACTTCACTGGGAATCATTCTGCAACAGAAGGGTAACAATTCCCACTGAAGTGTTTGGGGGAACTC	.........((((((((((.((...((((.(((...((((.(........)..))))....(((((........((((((((.....))).))))))))))...))).)))).....)).)))..))))))).(((((((((..(((..(((((((((..(((((((((.(((((((.(((((........)))))....))))))).)))))))))..)))))))))..)))..)))))))))......	(((((((..(((((((((.(((((((.(((((........)))))....))))))).)))))))))..)))))))))	CM009659.1:2962431..2962507:+	csi-miR395b-5p	undef	GTTCCCCTGAACACTTCATTG	21	3
miRNA-38-5p	20	6238	2352	1.31785	0	Up	0	miRNA-38	novel_mature	TTGGCATTCTGTCCACCTCC	AGGGGCCTTGATGCAGAGGCACTTTGGCATTCTGTCCACCTCCATCAAACGTGGTTGGTTTCCAAAAATGAATTGTACAACCCTTGGAGGTGGCCAGCATTCCAAACTAGCTCTGTGAAGTTCCTTCTGAGAAACCCTTATGAAGCAAAACCCCTAGCTCGGATCGCCCTGAGGAATCACATACCATTTTACGAATAATCTCTCATGGATTTATTGGTGCTCATGCATTTTTTTCTTTCTTGGCAGGAAC	TTGGCATTCTGTCCACCTCCATCAAACGTGGTTGGTTTCCAAAAATGAATTGTACAACCCTTGGAGGTGGCCAGCATTCCAAAC	(((((..(((..((((((....(((((.((.(((.(((((((((......(.(((((..(((.......))).....)))))).))))))))).))).)).)))))....)))))).......((((((((.....)))).)))))))..))))).(((.(((...((.((((..((....................))..)))).)).......(((((....)))))........))).)))......	((((.((.(((.(((((((((......(.(((((..(((.......))).....)))))).))))))))).))).)).))))).	CM009659.1:12822217..12822300:+	pab-miR394a	undef	CTGGCATTCTGTCCACCTCC	20	1
miRNA-39-3p	21	84151	528	-4.59126	0	Down	0	miRNA-39	novel_mature	TCGGACCAGGCTTCATTCCTC	TCCCATATGGAAGAGTTTGAGGGGGATGTTGGCTGGCTCGATGGATTCACAGGAGGTTAATGCTTGAGTGAATTCATCGGACCAGGCTTCATTCCTCTCAAACAACGCTCTTCATCTCGC	GGGATGTTGGCTGGCTCGATGGATTCACAGGAGGTTAATGCTTGAGTGAATTCATCGGACCAGGCTTCATTCCTC	.........(((((((((((((((((((..(.((((..((((((((((((..(((.......)))..))))))))))))..)))).)..)))))))))))).....))))))).......	((((((..(.((((..((((((((((((..(((.......)))..))))))))))))..)))).)..))))))))	CM009659.1:12728626..12728700:-	pab-miR166j	undef	CCGGACCAGGCTTCATTCCCC	21	3
miRNA-47-5p	22	134	63	1.63623	2.64e-23	Up	8.57e-21	miRNA-47	novel_star	TCTTGCTCAAATGAGTATTCCA	ATAGTACAAACAATATAGTAGATGTATATATCAGACCTTTTCCCTATTGGAGAGATAAAACTAAGGCTTTGTGCTTTCTTGCAGGGAAAGAGAGAGTTGCCTAATCCCTCCTTGGCAAGGCCTCTTGCTCAAATGAGTATTCCACATTGTTAGAAAAAAGAAGGCACAAGTTTCCAAATTGGTTTTCCTCATTTGGACATTGGTTGAAATACTCATCTGGGCTAGATGCTTTGCATGGGAGGCTTACCTA	TCTTGCTCAAATGAGTATTCCACATTGTTAGAAAAAAGAAGGCACAAGTTTCCAAATTGGTTTTCCTCATTTGGACATTGGTTGAAATACTCATCTGGGCTAGATG	.(((....(((.........((((....))))...(.((((((((...(((((((((((.(....).))))).))))))...)))))))).)...)))..)))...((((((..(((((((.(((.(((((.(((((((((.((((.((((.(((....((((((.(((.........)))))))))....))).)))).))..)).))))))))).))))).))).)))))))..))))))........	(((.(((((.(((((((((.((((.((((.(((....((((((.(((.........)))))))))....))).)))).))..)).))))))))).))))).))).)	CM009660.1:3552138..3552243:-	cas-miR828	undef	TCTTGCTTAAATGAGTATTCC	21	2
miRNA-48-3p	20	184	110	1.98284	1.29e-47	Up	3.65e-45	miRNA-48	novel_star	GATCATGTGGTTGCTTCACC	CTTATCATGCACCATAGGTAGTTGAAGCTGCCAGCATGATCTGAGCTTTCCTAAAACAGGAAAGAATAGATCATGTGGTTGCTTCACCTGTCAATGTTAGCATGGAAAAC	TGAAGCTGCCAGCATGATCTGAGCTTTCCTAAAACAGGAAAGAATAGATCATGTGGTTGCTTCACC	....((((((..(((.(..((.((((((.((((.(((((((((..(((((((.....)))))))..))))))))))))).)))))).))..).)))...)))))).....	((((((.((((.(((((((((..(((((((.....)))))))..))))))))))))).)))))).)	CM009660.1:12311756..12311821:+	csi-miR167d-3p	undef	ATCGGATCATGTGGTAGCTTCACC	24	5
miRNA-55-3p	21	102792	714	-4.44455	0	Down	0	miRNA-55	novel_mature	TCGGACCAGGCTTCATTCCTC	GGTTCTTGAAGAAAGGAAAAGTGGGTGTCTGGAATGAAGTTTGATTCAAGATCCTAATTGCTTCCATTAATTTGTTCAATTTATTTATTTTTATTTTTATGTTATCCTCCTTTGATATTCATAATTAATGACTGTTATTAGATGGATCTCGGACCAGGCTTCATTCCTCACACCAACCTTTCCTGGCATATTGAAACACAACAGACCCTAGTTCAGGTAATTAGTTCTCATCACCTTTATCAAGTTAATT	GGAATGAAGTTTGATTCAAGATCCTAATTGCTTCCATTAATTTGTTCAATTTATTTATTTTTATTTTTATGTTATCCTCCTTTGATATTCATAATTAATGACTGTTATTAGATGGATCTCGGACCAGGCTTCATTCCTC	....(((((.(..((((((.((.(((((..(((((((((((((.(((.((((((((((.((...((((((((((.((((................................))))....)).))))))))...)).))))...)))))).))).)))))))))))))..))))).)).))))))..)....((((((.......(((........))).....))).))).........)))))......	(((((((((((((.(((.((((((((((.((...((((((((((.((((................................))))....)).))))))))...)).))))...)))))).))).)))))))))))))..	CM009661.1:789722..789860:+	pab-miR166j	undef	CCGGACCAGGCTTCATTCCCC	21	3
miRNA-5-5p	23	256	104	1.42548	5.86e-30	Up	1.83e-27	miRNA-5	novel_star	GTAGCCAAGAATGACTTGCCTGC	CTTTATCTATATATCTACTCTTTGACTGGGTATAAATAGAGGCATTTGCATGTGATTGGAACATGAGTTGTTTGAAAAAGGAAGAGAGGTCTTACATGAAGGTAAGAGCCTTAGTTTGGTAGCCAAGAATGACTTGCCTGCTACCTCTCTTTCCCTCTCTCTCTCTCTCTCTCTCTCTCTCTAGTATTGAGGCATTGTTTGGTTCCCAGGCAGTCGTCTTGGCTAGTCTGACTGGCTCTTCTCTCTCATG	GTAGCCAAGAATGACTTGCCTGCTACCTCTCTTTCCCTCTCTCTCTCTCTCTCTCTCTCTCTCTAGTATTGAGGCATTGTTTGGTTCCCAGGCAGTCGTCTTGGCTAGTC	((((.(((.((((((((.((...)).)))))))).....(((((....(((((.......)))))...))))).....))).))))........(((((((..(((((((..((((.(((((((((((.(((((.(((((..(((...(..(.((((...............................)))).)..)...)))...))))))))))))))))))).)).)))))))))))..)).)))))	((((((((((.(((((.(((((..(((...(..(.((((...............................)))).)..)...)))...))))))))))))))))))).))	CM009654.1:15738526..15738635:+	mtr-miR169f	undef	AAGCCAAGGATGACTTGCCTA	21	5
miRNA-57-3p	21	102792	714	-4.44455	0	Down	0	miRNA-57	novel_mature	TCGGACCAGGCTTCATTCCTC	TTTTGTTGAAGAAAGGAAAAGAGGGTGTCTGGAATGAAGTTTGATCCAAGATCCTAATGAATTCCATTAATTTGTTCAATTTGTTTTTTTTTATTTTAATTTTCTTCTCCTTTGATATTCATAAGTAATTGCTGTTATTGGATGATCTCGGACCAGGCTTCATTCCTCACACCAACCTTTCCTGGGATATTAAAACACAACAGATCATAGTTAAGGTAATTAGTTCTCATTACCTTTATCAAGTTGATTA	GGAATGAAGTTTGATCCAAGATCCTAATGAATTCCATTAATTTGTTCAATTTGTTTTTTTTTATTTTAATTTTCTTCTCCTTTGATATTCATAAGTAATTGCTGTTATTGGATGATCTCGGACCAGGCTTCATTCCTC	...(((((.....((((((.(..(((((..(((((((((((((.(((.(((((.(((((.....)))))......................................(((..(((((..((........)).)))))..))).))))).))).)))))))))))))..)))))..).)))))).(..........).)))))(((((.....((((((((........))))))))........))))).	(((((((((((((.(((.(((((.(((((.....)))))......................................(((..(((((..((........)).)))))..))).))))).))).)))))))))))))..	CM009661.1:18052318..18052455:+	pab-miR166j	undef	CCGGACCAGGCTTCATTCCCC	21	3
miRNA-58-5p	21	22295	44712	3.72898	0	Up	0	miRNA-58	novel_mature	TTGACAGAAGATAGAGAGCAC	GGCTAGGTGGTGGTGATCATGTTGTTGACAGAAGATAGAGAGCACAGATGATGAAATGCAATTCCGAGTCTCTGCATCTCACTCCTTCGTGCTCTCTATGCTTCTGTCATCACCCTTCACCCCCGATATGCTATCCCGTGTTTGTGTTTTTCTTATCATAATTTTCAATTTCATACTCTATCCCCTAATTATAGTTTTTTTTTGTCCTTTCTTATTTTGTTTTTATTCTGAGAGGGTAGAGGATAAGTTG	TTGACAGAAGATAGAGAGCACAGATGATGAAATGCAATTCCGAGTCTCTGCATCTCACTCCTTCGTGCTCTCTATGCTTCTGTCATCA	(((....(((.(((((....(.((.((((((((((((((((((((..(.(((((.(((((............))))).))).)).)..))))))))))).))))))))).)).)..))))).)))....))).........(((((..........)))))....((((((....((((((((.((....((((............................))))....)).))))))))...))))))	.((((((((((((((((((((..(.(((((.(((((............))))).))).)).)..))))))))))).))))))))).))	CM009661.1:18522589..18522676:+	pab-miR156x	undef	TGACAGGAGATAGAGAGCAC	20	2
miRNA-61-5p	20	28089	30046	2.82221	0	Up	0	miRNA-61	novel_mature	TGACAGAAGAGAGTGAGCAC	TTCTCTCTCTCACTCTGGAAAACTGACAGAAGAGAGTGAGCACACAGTGGCAAATTGGTATGAAATGTCCATACCGTTTCTCTTGCGTGCTCACTTCTCTTCTGTCATTTTGACCCGAATTTCATTCCCTCTTACTCTCTAAAAATATGTTACATCATAATGATTTTGGTATAGTTTGAATCTGATTATTTAAATGCATATTCAAATTTAAATATATTTTTAGTGGTTTTATTGTCGTGACTATTGATGG	TGACAGAAGAGAGTGAGCACACAGTGGCAAATTGGTATGAAATGTCCATACCGTTTCTCTTGCGTGCTCACTTCTCTTCTGTCATT	......((.(((.((.((.(((.((((((((((((((((((((.(((.((.((((.((((((.......)))))))))))).))).)))))))).)))))))))))).)))..)).))...((((..(.....(((..(((((((((((((..((((.........))))..(((((((((.(((((.....))).)).)))))))))..))))))))))))).)))......)..))))....))).))	((((((((((((((((((((.(((.((.((((.((((((.......)))))))))))).))).)))))))).)))))))))))).)	CM009662.1:2537336..2537421:+	vvi-miR156h	undef	TGACAGAAGAGAGAGAGCAT	20	2
miRNA-65-5p	20	15593	29910	3.66477	0	Up	0	miRNA-65	novel_mature	TGACAGAAGAGAGTGAGCAC	AAAGGGGTAAGCTGCATTGAGGTGACAGAAGAGAGTGAGCACACATGGTGTCTTTTCTTGCATATATGTTTCCATGCTTGAAGCTATGCGTGCTCACTGCTCTATCTGTCATCTCTCTCACTCTCTCTCCATGTAAAAAATTTTATAAACTTTTAGTAACGTATGTGCAGTTTATATACTATACTATCATTTTCCTTCTTCTATGCGTTTAGCATCTGTACATGCCTTTCTCGTGGGTCCTATTTTATGT	TGACAGAAGAGAGTGAGCACACATGGTGTCTTTTCTTGCATATATGTTTCCATGCTTGAAGCTATGCGTGCTCACTGCTCTATCTGTCATC	..(((.(((((((((((.((((((((((((((((((((((((.((((((.....(((..((((..........))))..))))))))).))))))))).)))).)))))))))))................((((((....)))))).................)))))))))))........................((((((.(....((((......))))....).)))))).))).........	((((((((((((((((((((.((((((.....(((..((((..........))))..))))))))).))))))))).)))).)))))))))	CM009663.1:10170798..10170888:-	vvi-miR156h	undef	TGACAGAAGAGAGAGAGCAT	20	2
miRNA-66-5p	21	31247	1198	-1.97998	0	Down	0	miRNA-66	novel_star	GATCATGTGGCTGCTTCACC	CATATCATGCACCATAGGTAGTTGAAGCTGCCAGCATGATCTTAGCTTTTCTAAACCGGGAAAGAATAGATCATGTGGCTGCTTCACCTGTCAATGGGAGCATGGAAAAC	TGAAGCTGCCAGCATGATCTTAGCTTTTCTAAACCGGGAAAGAATAGATCATGTGGCTGCTTCACC	....((((((.((((.(..((.((((((.((((.((((((((...(((((((.....)))))))...)))))))))))).)))))).))..).))))..)))))).....	((((((.((((.((((((((...(((((((.....)))))))...)))))))))))).)))))).)	CM009663.1:2005467..2005532:-	eun-miR167c-3p	undef	ATCAGATCATGTGGCAGCTTCACC	24	5
miRNA-70-5p	20	15593	29910	3.66477	0	Up	0	miRNA-70	novel_mature	TGACAGAAGAGAGTGAGCAC	TTTTTTGGGACAAAAAGAGAAGTGACAGAAGAGAGTGAGCACACAGAGGCAAATTGGTATAAGTGTTTATGCCATTGCTCTTGCGTGCTCACTTCTCTCTCTGTCATCTTGCTGTGCCCCGATTCCACCTCCCTTCTTTCTCTTCTTCTTCTTCTTCTCTCTCTACCTATAGCCTTGATTTGCTTTGTTTGAATGTGATTATTTTAAGTGAATGTATTTAATTGTATTTGGTAGGACTAATAGGCCTGAA	TGACAGAAGAGAGTGAGCACACAGAGGCAAATTGGTATAAGTGTTTATGCCATTGCTCTTGCGTGCTCACTTCTCTCTCTGTCATC	....(((((.((....((((..((((((((((((((((((((.(((..((((..((((((((....))))))))))))..))).)))))))).))))).)))))))))))....)).))))).......................................((..(((((((((((.(..(((.....((((((..(.((((.....)))).)..))))))..)))..).).))).)).)))))...)).	((((((((((((((((((((.(((..((((..((((((((....))))))))))))..))).)))))))).))))).)))))))))	CM009664.1:9910702..9910787:+	vvi-miR156h	undef	TGACAGAAGAGAGAGAGCAT	20	2
miRNA-72-3p	21	23	9	1.3714	5.32e-06	Up	0.00192328	miRNA-72	novel_star	GTTCAAGAATGCTGTGGGACA	ATCAGCAAGTCCTGTCATGCTTTTCCACAGCTTTCTTGAACTTCTTTCCAGCTAATTCTCTTAGTTTGGCACATATATAGATATATATAGAAGTTCAAGAATGCTGTGGGACAACATGGCACTAGGTCTTCCACATCTTGGTTCATTGGTTTATATATGCAAGTAATTAACGTACGCCTAGCCTGATCTTCATACGAATGGAGGAATCTGATGAATCCTTCATGCATGTTCATTTATTAAGTGAATTCCT	TTCCACAGCTTTCTTGAACTTCTTTCCAGCTAATTCTCTTAGTTTGGCACATATATAGATATATATAGAAGTTCAAGAATGCTGTGGGACA	....(.(((.(((((((((...(((((((((.((((((((((((...((((((((.....)))).))))....((((((....)))))))))))))))))).)))))))))...))))))...))).))).).......((((((((.......((((((..........((((.(...((......)).).)))).((((((((.((....)).))))))))))))))..........))))))))...	(((((((((.((((((((((((...((((((((.....)))).))))....((((((....)))))))))))))))))).)))))))))..	CM009664.1:11929381..11929471:-	fve-miR396b-3p	undef	GCTCAAGAAAGCTGTGGGACA	21	3
miRNA-73-5p	20	15593	29910	3.66477	0	Up	0	miRNA-73	novel_mature	TGACAGAAGAGAGTGAGCAC	AACACAAATAAATTTTTTATTAATAAATTAAAATTAAAATTAAAAATTAAACATTTAACAAATATTTATTACCATTTCGAGGAAATAAAACCGGAAGCCTTTGATTTTTCATTTTTCTTTAATTGTGGAACGACGAGAGAAGTGACAGAAGAGAGTGAGCACACAGAGGCAAATTGGTATAAGTGTGTATGCCATTGCTCTTGCGTGCTCACTTCTCTCTCTGTCATCTTGCTGGGCCCCAATTCCACCT	TGACAGAAGAGAGTGAGCACACAGAGGCAAATTGGTATAAGTGTGTATGCCATTGCTCTTGCGTGCTCACTTCTCTCTCTGTCATC	.........................(((((((...(((((.((((((((((.............((((((.((.......)).))))))..(....)..)))))))))).)))))..)))))))((((((...(.((..(..((((((((((((((((((((.(((..((((..(((((((......)))))))))))..))).)))))))).))))).)))))))..)..)).).......))))))..	((((((((((((((((((((.(((..((((..(((((((......)))))))))))..))).)))))))).))))).)))))))..	CM009664.1:9921780..9921865:-	vvi-miR156h	undef	TGACAGAAGAGAGAGAGCAT	20	2
miRNA-7-3p	21	81	2	-2.61481	7.71e-11	Down	2.66e-08	miRNA-7	novel_star	CATGTGCCCCTCTTCCCCATC	AGAAGGTGGGTGTTGAGCAAGATGGAGAAGCAGGGCACGTGCATTACTAACTCATCACTCTCTCCAGCTTTATATGGCTCTCACCTACTAATTGCGTATGTTTGCCTGAATTTGTTGCTTCAAATGAGTTAGTGTTTCATGTGCCCCTCTTCCCCATCATGACCACTCAACCTTATTACCAGTTCAATAGCAACACCAACAAGACAAGTCCGGACACCATTGAATCATGCAAGCAGTTCATAACAAAGCT	TGGAGAAGCAGGGCACGTGCATTACTAACTCATCACTCTCTCCAGCTTTATATGGCTCTCACCTACTAATTGCGTATGTTTGCCTGAATTTGTTGCTTCAAATGAGTTAGTGTTTCATGTGCCCCTCTTCCCCATC	....(((((.((((((((..(((((.((((..(((((((((...(((((((((((.........((((.......(((....((.(((.......))).))..))).......))))......)))))))))))...)))))))))..)))).))))).(((....)))............)))))))).)..))))..............((((....(((.......)))...))))...........	(((.((((..(((((((((...(((((((((((.........((((.......(((....((.(((.......))).))..))).......))))......)))))))))))...)))))))))..)))).)))))	CM009655.1:5001545..5001680:+	csi-miR164a-3p	undef	CATGTGCCCTTCTTCCCCATC	21	1
miRNA-82-5p	20	15634	29913	3.66113	0	Up	0	miRNA-82	novel_mature	TGACAGAAGAGAGTGAGCAC	GATGAGTGCAAATCAGTGGGATTGACAGAAGAGAGTGAGCACACCACAGGCAATTGTATAAAACGGGTATACCATTGTGTAGTGTGTGTGCTCACTTCCCTTCTGTCAGCCAGCCTTTTCCCTTTCACTTATTTGTGCCCCCTTCCTCTTCTCTCTCTCTCCATTTACTGAAGGCCCATTTATGTGAAAAAAAACAGTCTCCACAGTCCACATACAATCCATATCCCCCCTCTCTCTCTCCATAAGCCTA	TGACAGAAGAGAGTGAGCACACCACAGGCAATTGTATAAAACGGGTATACCATTGTGTAGTGTGTGTGCTCACTTCCCTTCTGTCAGC	((((.(..(((((.((((..(((((((((((.((((((((((((((((.(((((.(((((.......))))).))))).).))).))))))))))))..)))))))))).............)..)))).)))))..)..(((((........................)))))......((((((......................)))))).......)))).........................	(((((((((.((((((((((((((((.(((((.(((((.......))))).))))).).))).))))))))))))..)))))))))).	CM009666.1:6808585..6808672:+	vvi-miR156h	undef	TGACAGAAGAGAGAGAGCAT	20	2
miRNA-8-5p	23	256	104	1.42548	5.86e-30	Up	1.83e-27	miRNA-8	novel_star	GTAGCCAAGAATGACTTGCCTGC	AAGCTAAATTTTATCTATATATATCTATTCTTTGATTGGGTATAAATAGAGGTATTTGCATGTGTGAATGGATCATGAGTTATTTGAAGAGGAAGAGAGGTCTTACATGAAGGTAAGAGTCTTAGTTTGGTAGCCAAGAATGACTTGCCTGCTGCCACCCAAGGTCTCTCTCTCAGCTCTCTAGTATTGAGGCCTTGTTTGGTTCCCAGGCAGTCATCTTGGCTAGTCTGACTGGCTCTTCTCTCTCATG	GTAGCCAAGAATGACTTGCCTGCTGCCACCCAAGGTCTCTCTCTCAGCTCTCTAGTATTGAGGCCTTGTTTGGTTCCCAGGCAGTCATCTTGGCTAGTC	.((((........(((((.((((((((.((...)).)))))))).)))))..((((..(....)..)))).......))))...(((.(((((((((...((((((......))))))....(((((.(((((((((((.(((((.(((((..((((..(((((((((...((.((....))))....)))))))))..))))...))))))))))))))))))).)).))))).)))))).))))))..	((((((((((.(((((.(((((..((((..(((((((((...((.((....))))....)))))))))..))))...))))))))))))))))))).))	CM009655.1:12864658..12864756:+	mtr-miR169f	undef	AAGCCAAGGATGACTTGCCTA	21	5
miRNA-91-5p	21	83193	110751	3.13783	0	Up	0	miRNA-91	novel_mature	TGACAACGAGAGAGAGCACGC	CAGAACCTTGACACATTGTTGCTTGACAACGAGAGAGAGCACGCTAGTCGGCATTCATGCATCGAACATTATTGTGTACAAGCGTGCTCCCTATCGTCGTCATATAATTTGCTTGTCAAGGCTTGCTTGTTTCCTCTTTGTTCATGCTTCCCCGAATACGTACAAGCAGGTGATACAAATTTTAGGTGTTACTTGAACTTATTTTTACTGAACTCTTCTCATTGTGGAAAATTATTACCTTATGTGATGG	TGACAACGAGAGAGAGCACGCTAGTCGGCATTCATGCATCGAACATTATTGTGTACAAGCGTGCTCCCTATCGTCGTCATA	.....((((((((....((((..((((.((((.((.(((((((((.....(((....)))...(.((((....)))).).))))))))).)).)))).))))..)))).....))))))))........(((((.(..((.......(((...(((((.((.....((((((((((.........)))))))))).)).))))).....))).......))..).)))))..((((((.....)))))).	((((.((((.((.(((((((((.....(((....)))...(.((((....)))).).))))))))).)).)))).))))..	CM009666.1:9599961..9600041:-	csi-miR535a	undef	TGACAATGAGAGAGAGCACAC	21	3
miRNA-97-5p	21	7942	38	-4.98232	0	Down	0	miRNA-97	novel_star	GGAATGTTGTCTGGCTCGAGG	AGGAAGCTTTGATCTTTTGAGGGGAATGTTGTCTGGCTCGAGGCCACAACCCAGATCTATACATACTAATCTGATTTAATATTTAATTTAGTATATATACAGATCCGTCTTATCTCAGATCAAGTGATTGTGTCGTCGGACCAGGCTTCATTCCCCCCAATTGTTGCTTCCATCCATCCGATTACACTCCGGATCAGTTGAGTTTTCTCCTCTCTCTCTCTCTCTCTCTCTCTCTCTCTCAATTTCTTTT	GGAATGTTGTCTGGCTCGAGGCCACAACCCAGATCTATACATACTAATCTGATTTAATATTTAATTTAGTATATATACAGATCCGTCTTATCTCAGATCAAGTGATTGTGTCGTCGGACCAGGCTTCATTCCCC	.((((((......(..(((.((((((((..((((((..(((.(.(((((....((((((((.(((((((..(((........)))..))))))).)))..))))).((((......)))).......))))).).)))..))))))..)))))))).)))..)..))))))....(((((.........))))).(((((((...................................)))))))......	((((((..((((((..(((.(.(((((....((((((((.(((((((..(((........)))..))))))).)))..))))).((((......)))).......))))).).)))..))))))..))))))))	CM009667.1:2611543..2611676:+	vca-miR166a-5p	undef	GGAATGTTGTCTGGTTCGAAA	21	3
miRNA-98-5p	20	15593	29910	3.66477	0	Up	0	miRNA-98	novel_mature	TGACAGAAGAGAGTGAGCAC	GAATTAGGGTAAGCTTGGGAGGTGACAGAAGAGAGTGAGCACACATGGTCTTTTCTTGCATGATATGTGTCCATGCTTGAAGCTATGCGTGCTCACTCTCTATCTGTCACCCACCTCTCTCTCTCCCCTGTATGTAATGAGTAATTTACCTTCTCCCCATCCCCCTTCCCTTGGTGTATGTGTGCATGTGTGCGGGTTGTCTTGCTTTTTCTTCTATGTTTCTAGGGTTGATTTTGCAACCTAAGCGTGA	TGACAGAAGAGAGTGAGCACACATGGTCTTTTCTTGCATGATATGTGTCCATGCTTGAAGCTATGCGTGCTCACTCTCTATCTGTCACC	(((..(((((((((..((..((((((((((((((((((((((.((((((...(((..(((((.........)))))..))))))))).))))))))))))).)))))))))..))...........((((((..((.((..((...((((......................))))....))..))))..))))))..).)))))))))))...(((((((...((((((......))))))))))))).	((((((((((((((((((((.((((((...(((..(((((.........)))))..))))))))).))))))))))))).)))))))))	CM009667.1:11295077..11295165:-	vvi-miR156h	undef	TGACAGAAGAGAGAGAGCAT	20	2
