# Supplementary material for: Enhancing Pseudomonas syringae pv. Actinidiae sensitivity in kiwifruit by repressing the NBS-LRR genes through miRNA-215-3p and miRNA-29-3p identification
Source: Front Plant Sci. 2024 Jul 17;15:1403869. doi: 10.3389/fpls.2024.1403869 (PMC11288850; doi:10.3389/fpls.2024.1403869)
Supplement: Supplementary file 5 [file Table_5.xlsx]

## Sheet: Suppl_Table_S5-差异表达基因
Table S5. Differentially expressed genes (DEGs) between CK samples and PSA samples.
GeneID	length	CK Readnum	PSA Readnum	log2 Ratio (PSA/CK)	Up-Down-Regulation (PSA/CK)	p-value	q-value (Storey et al. 2003)
CEY00_Acc20976	1677	915.63	0	-10.8387	Down	2.44e-133	2.94e-132
CEY00_Acc01331	2054	630.64	0	-10.3008	Down	1.94e-100	1.82e-99
CEY00_Acc12533	1212	495.99	0	-9.95429	Down	1.64e-83	1.31e-82
CEY00_Acc06361	5156	461.43	0	-9.85009	Down	5.62e-79	4.25e-78
CEY00_Acc26321	3266	302.56	0	-9.2412	Down	8.06e-57	4.58e-56
CEY00_Acc12781	2150	292.87	0	-9.19424	Down	2.2e-55	1.23e-54
CEY00_Acc30762	5698	273.2	0	-9.09394	Down	1.98e-52	1.05e-51
CEY00_Acc09721	1645	264	0	-9.04452	Down	4.97e-51	2.58e-50
CEY00_Acc32615	3041	238.37	0	-8.89718	Down	4.58e-47	2.21e-46
CEY00_Acc31123	5645	235.28	0	-8.87836	Down	1.4e-46	6.69e-46
CEY00_Acc00393	1249	202	0	-8.65833	Down	2.95e-41	1.27e-40
CEY00_Acc09967	1446	193	0	-8.59258	Down	8.8e-40	3.67e-39
CEY00_Acc06568	2086	189.05	0	-8.56275	Down	3.95e-39	1.62e-38
CEY00_Acc33348	5786	151.82	0	-8.24634	Down	8.24e-33	2.96e-32
CEY00_Acc01742	1821	139.61	0	-8.12538	Down	1.16e-30	3.93e-30
CEY00_Acc17486	2043	139	0	-8.11906	Down	1.48e-30	5.03e-30
CEY00_Acc14578	717	138.48	0	-8.11366	Down	1.84e-30	6.2e-30
CEY00_Acc30149	2713	132.46	0	-8.04953	Down	2.19e-29	7.17e-29
CEY00_Acc08358	1431	508.26	2	-7.98954	Down	2.47e-108	2.49e-107
CEY00_Acc19608	2221	124.15	0	-7.95606	Down	6.98e-28	2.2e-27
CEY00_Acc17796	2219	121	0	-7.91898	Down	2.63e-27	8.15e-27
CEY00_Acc30316	2129	117.33	0	-7.87455	Down	1.24e-26	3.78e-26
CEY00_Acc17308	3825	112.33	0	-7.81172	Down	1.05e-25	3.11e-25
CEY00_Acc12444	731	108.76	0	-7.76513	Down	4.88e-25	1.42e-24
CEY00_Acc03147	1017	107.92	0	-7.75394	Down	7.02e-25	2.03e-24
CEY00_Acc18861	3405	105.62	0	-7.72286	Down	1.9e-24	5.42e-24
CEY00_Acc23168	2382	97.98	0	-7.61454	Down	5.41e-23	1.46e-22
CEY00_Acc25962	2993	97	0	-7.60003	Down	8.35e-23	2.24e-22
CEY00_Acc13163	932	96.75	0	-7.59631	Down	9.32e-23	2.5e-22
CEY00_Acc26529	1604	96.4	0	-7.59108	Down	1.09e-22	2.91e-22
CEY00_Acc26561	1295	90.3	0	-7.49678	Down	1.66e-21	4.26e-21
CEY00_Acc22386	1174	88.83	0	-7.4731	Down	3.21e-21	8.16e-21
CEY00_Acc18537	687	88.4	0	-7.4661	Down	3.9e-21	9.87e-21
CEY00_Acc18184	603	86.57	0	-7.43592	Down	8.91e-21	2.23e-20
CEY00_Acc00032	2356	86	0	-7.42639	Down	1.15e-20	2.87e-20
CEY00_Acc25351	2456	84.86	0	-7.40713	Down	1.94e-20	4.78e-20
CEY00_Acc19149	1924	162	1	-7.33997	Down	1.05e-37	4.19e-37
CEY00_Acc23849	1698	322.12	2	-7.33158	Down	2.97e-73	2.09e-72
CEY00_Acc24922	1983	78.67	0	-7.29786	Down	3.31e-19	7.77e-19
CEY00_Acc01232	1203	77	0	-7.26691	Down	7.18e-19	1.66e-18
CEY00_Acc06009	2873	76.76	0	-7.2624	Down	8.03e-19	1.85e-18
CEY00_Acc16990	1220	151.18	1	-7.24025	Down	1.52e-35	5.82e-35
CEY00_Acc08238	2867	75.44	0	-7.23738	Down	1.48e-18	3.39e-18
CEY00_Acc24038	1018	145	1	-7.18003	Down	2.69e-34	9.97e-34
CEY00_Acc22661	1839	71.69	0	-7.16382	Down	8.59e-18	1.91e-17
CEY00_Acc17621	707	70	0	-7.1294	Down	1.91e-17	4.16e-17
CEY00_Acc09531	3499	67.06	0	-7.0675	Down	7.71e-17	1.64e-16
CEY00_Acc24029	1303	67	0	-7.06621	Down	7.94e-17	1.69e-16
CEY00_Acc06186	1084	67	0	-7.06621	Down	7.94e-17	1.69e-16
CEY00_Acc29799	3262	64.51	0	-7.01157	Down	2.62e-16	5.43e-16
CEY00_Acc10516	1701	63.56	0	-6.99017	Down	4.13e-16	8.5e-16
CEY00_Acc24635	2731	61.53	0	-6.94334	Down	1.1e-15	2.22e-15
CEY00_Acc05174	2245	60.47	0	-6.91827	Down	1.85e-15	3.68e-15
CEY00_Acc21093	1088	60	0	-6.90701	Down	2.32e-15	4.6e-15
CEY00_Acc24190	1602	59.73	0	-6.90051	Down	2.65e-15	5.23e-15
CEY00_Acc25214	859	58.77	0	-6.87713	Down	4.23e-15	8.29e-15
CEY00_Acc21967	5471	57.68	0	-6.85012	Down	7.22e-15	1.4e-14
CEY00_Acc14649	1464	56	0	-6.80748	Down	1.65e-14	3.14e-14
CEY00_Acc33063	1762	52.6	0	-6.71711	Down	8.95e-14	1.64e-13
CEY00_Acc01681	3250	52.38	0	-6.71107	Down	9.99e-14	1.82e-13
CEY00_Acc24098	2090	52	0	-6.70056	Down	1.21e-13	2.2e-13
CEY00_Acc18846	1042	100	1	-6.64398	Down	7.22e-25	2.09e-24
CEY00_Acc04815	1805	199.88	2	-6.64311	Down	5.12e-48	2.52e-47
CEY00_Acc20986	903	49.15	0	-6.61924	Down	5.07e-13	8.93e-13
CEY00_Acc12228	1954	49.05	0	-6.6163	Down	5.33e-13	9.38e-13
CEY00_Acc06752	882	48	0	-6.58508	Down	9.08e-13	1.57e-12
CEY00_Acc01711	2697	46.66	0	-6.54424	Down	1.8e-12	3.06e-12
CEY00_Acc01745	1319	277	3	-6.5289	Down	3.68e-66	2.35e-65
CEY00_Acc11725	1428	46	0	-6.52368	Down	2.52e-12	4.25e-12
CEY00_Acc25431	1908	33.99	0	-6.48309	Down	1.7e-09	2.37e-09
CEY00_Acc28203	2115	43.94	0	-6.45758	Down	7.27e-12	1.19e-11
CEY00_Acc07904	2534	43.47	0	-6.44207	Down	9.26e-12	1.51e-11
CEY00_Acc30809	789	86	1	-6.42639	Down	8.65e-22	2.25e-21
CEY00_Acc20314	5315	43	0	-6.42639	Down	1.18e-11	1.91e-11
CEY00_Acc32633	867	41.93	0	-6.39003	Down	2.06e-11	3.27e-11
CEY00_Acc15397	1537	41.79	0	-6.38521	Down	2.22e-11	3.51e-11
CEY00_Acc07702	1791	41.41	0	-6.37203	Down	2.7e-11	4.27e-11
CEY00_Acc33540	2396	41	0	-6.35767	Down	3.35e-11	5.25e-11
CEY00_Acc32082	705	40	0	-6.32205	Down	5.65e-11	8.75e-11
CEY00_Acc26231	780	40	0	-6.32205	Down	5.65e-11	8.75e-11
CEY00_Acc00969	864	40	0	-6.32205	Down	5.65e-11	8.75e-11
CEY00_Acc07682	1689	39.79	0	-6.31446	Down	6.31e-11	9.73e-11
CEY00_Acc33681	679	39.09	0	-6.28885	Down	9.11e-11	1.39e-10
CEY00_Acc16333	1064	39.05	0	-6.28737	Down	9.31e-11	1.42e-10
CEY00_Acc14214	1082	39	0	-6.28552	Down	9.56e-11	1.46e-10
CEY00_Acc18918	1178	39	0	-6.28552	Down	9.56e-11	1.46e-10
CEY00_Acc30961	1436	38.58	0	-6.2699	Down	1.19e-10	1.81e-10
CEY00_Acc03652	815	77	1	-6.26691	Down	9.13e-20	2.19e-19
CEY00_Acc26452	2914	37.51	0	-6.22933	Down	2.1e-10	3.13e-10
CEY00_Acc26208	5524	163.99	2.19	-6.22665	Down	2.81e-40	1.18e-39
CEY00_Acc07345	833	36.94	0	-6.20723	Down	2.84e-10	4.19e-10
CEY00_Acc30979	1977	36.73	0	-6.19901	Down	3.18e-10	4.67e-10
CEY00_Acc00884	2887	36.35	0	-6.18401	Down	3.89e-10	5.69e-10
CEY00_Acc30954	4082	36.11	0	-6.17445	Down	4.43e-10	6.43e-10
CEY00_Acc19107	1765	36	0	-6.17005	Down	4.69e-10	6.81e-10
CEY00_Acc14803	1992	36	0	-6.17005	Down	4.69e-10	6.81e-10
CEY00_Acc06817	1941	34.54	0	-6.11032	Down	1.03e-09	1.45e-09
CEY00_Acc05501	675	34	0	-6.08758	Down	1.37e-09	1.93e-09
CEY00_Acc02906	1530	34	0	-6.08758	Down	1.37e-09	1.93e-09
CEY00_Acc27890	1791	474	7	-6.08151	Down	2.6e-113	2.73e-112
CEY00_Acc20183	4611	33.75	0	-6.07694	Down	1.57e-09	2.19e-09
CEY00_Acc29559	2075	335	5	-6.06621	Down	1.14e-80	8.79e-80
CEY00_Acc10563	2412	67	1	-6.06621	Down	1.79e-17	3.92e-17
CEY00_Acc06090	1607	266	4	-6.0554	Down	1.9e-64	1.19e-63
CEY00_Acc05173	1377	32.99	0	-6.04408	Down	2.37e-09	3.27e-09
CEY00_Acc05391	2689	32.4	0	-6.01804	Down	3.27e-09	4.46e-09
CEY00_Acc00941	3244	32.31	0	-6.01403	Down	3.43e-09	4.67e-09
CEY00_Acc13728	1310	64.3	1	-6.00687	Down	7.62e-17	1.62e-16
CEY00_Acc14204	1891	588.16	9.18	-6.00169	Down	2.7e-140	3.39e-139
CEY00_Acc06151	1126	32	0	-6.00012	Down	4.06e-09	5.5e-09
CEY00_Acc00805	2337	31.38	0	-5.9719	Down	5.7e-09	7.63e-09
CEY00_Acc06245	1632	250.96	4	-5.97144	Down	5.62e-61	3.37e-60
CEY00_Acc25639	937	31.37	0	-5.97144	Down	5.73e-09	7.67e-09
CEY00_Acc17164	1806	186	3	-5.95432	Down	1.15e-45	5.4e-45
CEY00_Acc31660	1458	30.83	0	-5.94638	Down	7.7e-09	1.02e-08
CEY00_Acc22698	1549	29.44	0	-5.87983	Down	1.65e-08	2.14e-08
CEY00_Acc03809	1662	29	0	-5.8581	Down	2.11e-08	2.7e-08
CEY00_Acc01662	1275	29	0	-5.8581	Down	2.11e-08	2.7e-08
CEY00_Acc01031	1294	29	0	-5.8581	Down	2.11e-08	2.7e-08
CEY00_Acc28684	1493	846	15	-5.81774	Down	3.38e-201	6.04e-200
CEY00_Acc09736	1241	28	0	-5.80748	Down	3.67e-08	4.62e-08
CEY00_Acc19337	2513	27.17	0	-5.76406	Down	5.83e-08	7.21e-08
CEY00_Acc01702	2200	27.08	0	-5.75928	Down	6.14e-08	7.56e-08
CEY00_Acc21983	1513	54	1	-5.75501	Down	2.07e-14	3.91e-14
CEY00_Acc30312	2217	27	0	-5.75501	Down	6.42e-08	7.89e-08
CEY00_Acc25297	1613	27	0	-5.75501	Down	6.42e-08	7.89e-08
CEY00_Acc29730	1043	27	0	-5.75501	Down	6.42e-08	7.89e-08
CEY00_Acc09985	1982	26.99	0	-5.75447	Down	6.45e-08	7.93e-08
CEY00_Acc12854	2124	26.67	0	-5.73727	Down	7.72e-08	9.42e-08
CEY00_Acc25647	1016	26.62	0	-5.73456	Down	7.94e-08	9.68e-08
CEY00_Acc12247	1051	26.5	0	-5.72804	Down	8.49e-08	1.03e-07
CEY00_Acc04982	1228	26	0	-5.70056	Down	1.12e-07	1.35e-07
CEY00_Acc04983	1296	26	0	-5.70056	Down	1.12e-07	1.35e-07
CEY00_Acc29776	1371	26	0	-5.70056	Down	1.12e-07	1.35e-07
CEY00_Acc24554	1952	25.96	0	-5.69834	Down	1.15e-07	1.38e-07
CEY00_Acc22558	1474	25.83	0	-5.6911	Down	1.24e-07	1.48e-07
CEY00_Acc15966	2337	205	4	-5.6796	Down	3.48e-50	1.78e-49
CEY00_Acc26611	743	25.19	0	-5.6549	Down	1.78e-07	2.1e-07
CEY00_Acc30600	1601	25	0	-5.64398	Down	1.98e-07	2.32e-07
CEY00_Acc16659	1296	25	0	-5.64398	Down	1.98e-07	2.32e-07
CEY00_Acc13777	3218	48.19	0	-5.61993	Down	5.17e-13	9.1e-13
CEY00_Acc27101	1492	147	3	-5.61483	Down	1.83e-36	7.15e-36
CEY00_Acc07168	638	24	0	-5.58508	Down	3.49e-07	4.01e-07
CEY00_Acc30904	1501	23.72	0	-5.56815	Down	4.09e-07	4.67e-07
CEY00_Acc00569	1554	23.61	0	-5.56145	Down	4.36e-07	4.96e-07
CEY00_Acc12510	1292	47	1	-5.55471	Down	1.01e-12	1.75e-12
CEY00_Acc29736	2028	23.46	0	-5.55225	Down	4.75e-07	5.38e-07
CEY00_Acc17151	1116	23.01	0	-5.52431	Down	6.14e-07	6.88e-07
CEY00_Acc19411	3820	23	0	-5.52368	Down	6.18e-07	6.92e-07
CEY00_Acc24215	579	23	0	-5.52368	Down	6.18e-07	6.92e-07
CEY00_Acc07899	1996	22.99	0	-5.52306	Down	6.21e-07	6.95e-07
CEY00_Acc13846	1539	22.96	0	-5.52117	Down	6.32e-07	7.07e-07
CEY00_Acc06444	1705	22.84	0	-5.51361	Down	6.77e-07	7.55e-07
CEY00_Acc26380	3309	22.74	0	-5.50728	Down	7.17e-07	7.97e-07
CEY00_Acc12132	7311	22.6	0	-5.49837	Down	7.77e-07	8.62e-07
CEY00_Acc16121	958	22.57	0	-5.49646	Down	7.91e-07	8.76e-07
CEY00_Acc10888	3724	61.21	1.36	-5.49221	Down	4.25e-16	8.75e-16
CEY00_Acc27239	3300	22.44	0	-5.48812	Down	8.52e-07	9.41e-07
CEY00_Acc00618	2357	22.26	0	-5.4765	Down	9.45e-07	1.04e-06
CEY00_Acc10847	654	44	1	-5.45955	Down	5.51e-12	9.09e-12
CEY00_Acc30880	800	22	0	-5.45955	Down	1.1e-06	1.2e-06
CEY00_Acc26330	1711	22	0	-5.45955	Down	1.1e-06	1.2e-06
CEY00_Acc18765	1047	43.99	1	-5.45923	Down	5.54e-12	9.14e-12
CEY00_Acc10933	1051	21.88	0	-5.45166	Down	1.18e-06	1.28e-06
CEY00_Acc24395	1471	131	3	-5.44858	Down	1.33e-32	4.74e-32
CEY00_Acc12123	3368	21.67	0	-5.43775	Down	1.33e-06	1.44e-06
CEY00_Acc05344	907	42	1	-5.39244	Down	1.72e-11	2.74e-11
CEY00_Acc24566	798	21	0	-5.39244	Down	1.96e-06	2.09e-06
CEY00_Acc06851	1814	20.84	0	-5.38141	Down	2.15e-06	2.28e-06
CEY00_Acc32084	1391	20.75	0	-5.37516	Down	2.26e-06	2.4e-06
CEY00_Acc11621	1715	20.7	0	-5.37168	Down	2.33e-06	2.47e-06
CEY00_Acc12295	1654	931.47	22.58	-5.36651	Down	3.36e-220	6.52e-219
CEY00_Acc31866	1247	20.6	0	-5.36469	Down	2.47e-06	2.61e-06
CEY00_Acc28431	1747	20.54	0	-5.36049	Down	2.56e-06	2.69e-06
CEY00_Acc28546	1717	82.09	2	-5.35926	Down	5.33e-21	1.34e-20
CEY00_Acc24392	3560	20.49	0	-5.35697	Down	2.63e-06	2.77e-06
CEY00_Acc20019	2727	20.35	0	-5.34708	Down	2.86e-06	2.99e-06
CEY00_Acc16769	1799	20.18	0	-5.33498	Down	3.16e-06	3.29e-06
CEY00_Acc30272	2254	161	4	-5.33104	Down	1.44e-39	5.97e-39
CEY00_Acc23129	2730	40	1	-5.32205	Down	5.38e-11	8.35e-11
CEY00_Acc00447	1904	20	0	-5.32205	Down	3.51e-06	3.63e-06
CEY00_Acc27182	1516	20	0	-5.32205	Down	3.51e-06	3.63e-06
CEY00_Acc19158	979	20	0	-5.32205	Down	3.51e-06	3.63e-06
CEY00_Acc09694	1245	20	0	-5.32205	Down	3.51e-06	3.63e-06
CEY00_Acc03002	641	20	0	-5.32205	Down	3.51e-06	3.63e-06
CEY00_Acc00954	2089	19.66	0	-5.29731	Down	4.28e-06	4.39e-06
CEY00_Acc32514	760	19.47	0	-5.2833	Down	4.78e-06	4.88e-06
CEY00_Acc07836	1052	19.44	0	-5.28108	Down	4.87e-06	4.96e-06
CEY00_Acc09251	964	112.77	2.91	-5.27634	Down	3.54e-28	1.12e-27
CEY00_Acc05642	1036	19	0	-5.24805	Down	6.31e-06	6.36e-06
CEY00_Acc04692	1389	19	0	-5.24805	Down	6.31e-06	6.36e-06
CEY00_Acc05901	694	19	0	-5.24805	Down	6.31e-06	6.36e-06
CEY00_Acc25587	893	18.93	0	-5.24272	Down	6.57e-06	6.6e-06
CEY00_Acc00697	5660	18.83	0	-5.23508	Down	6.97e-06	6.98e-06
CEY00_Acc10845	755	36.63	1	-5.19508	Down	3.75e-10	5.48e-10
CEY00_Acc09209	1471	44.18	1.21	-5.19044	Down	6.03e-12	9.93e-12
CEY00_Acc13867	875	617	17	-5.18179	Down	1.1e-145	1.41e-144
CEY00_Acc30204	1599	18.04	0	-5.17325	Down	1.11e-05	1.09e-05
CEY00_Acc24433	4387	180.11	5	-5.17093	Down	7.95e-44	3.6e-43
CEY00_Acc05117	1331	18	0	-5.17005	Down	1.14e-05	1.12e-05
CEY00_Acc27679	1299	35	1	-5.1294	Down	9.66e-10	1.37e-09
CEY00_Acc04511	3068	17.45	0	-5.12528	Down	1.58e-05	1.52e-05
CEY00_Acc17557	2662	17.42	0	-5.12279	Down	1.61e-05	1.55e-05
CEY00_Acc22553	3397	17.32	0	-5.11449	Down	1.71e-05	1.64e-05
CEY00_Acc05833	780	103	3	-5.10166	Down	1.03e-25	3.04e-25
CEY00_Acc15193	1740	103	3	-5.10166	Down	1.03e-25	3.04e-25
CEY00_Acc32809	1172	68	2	-5.08758	Down	1.66e-17	3.63e-17
CEY00_Acc23695	1744	17	0	-5.08758	Down	2.07e-05	1.96e-05
CEY00_Acc31690	1471	17	0	-5.08758	Down	2.07e-05	1.96e-05
CEY00_Acc01437	1296	17	0	-5.08758	Down	2.07e-05	1.96e-05
CEY00_Acc27184	3885	16.88	0	-5.07736	Down	2.22e-05	2.1e-05
CEY00_Acc02242	1883	101	3	-5.07337	Down	3.24e-25	9.45e-25
CEY00_Acc26436	836	34.87	1.04	-5.06745	Down	1.09e-09	1.55e-09
CEY00_Acc05262	1615	167	5	-5.0619	Down	1.42e-40	6.01e-40
CEY00_Acc29364	2918	829	25	-5.05149	Down	6.29e-194	1.08e-192
CEY00_Acc15834	1123	33	1	-5.04452	Down	3.1e-09	4.24e-09
CEY00_Acc01481	1056	16.33	0	-5.02957	Down	3.09e-05	2.87e-05
CEY00_Acc20899	1108	32	1	-5.00012	Down	5.58e-09	7.49e-09
CEY00_Acc03482	877	16	0	-5.00012	Down	3.76e-05	3.46e-05
CEY00_Acc10133	1141	15.89	0	-4.99017	Down	4.02e-05	3.69e-05
CEY00_Acc10484	1667	15.7	0	-4.97281	Down	4.51e-05	4.11e-05
CEY00_Acc23753	2439	313	10	-4.96821	Down	4.02e-74	2.85e-73
CEY00_Acc30252	1537	15.56	0	-4.95989	Down	4.91e-05	4.45e-05
CEY00_Acc06612	1310	93	3	-4.95432	Down	3.27e-23	8.92e-23
CEY00_Acc10833	5490	15.4	0	-4.94498	Down	5.41e-05	4.87e-05
CEY00_Acc05271	420	118.28	3.85	-4.94133	Down	4.68e-29	1.52e-28
CEY00_Acc01559	1212	15.25	0	-4.93086	Down	5.92e-05	5.31e-05
CEY00_Acc26207	1923	394.76	13.02	-4.9223	Down	9.53e-93	8.28e-92
CEY00_Acc04461	4794	29.34	0	-4.91886	Down	2.57e-08	3.27e-08
CEY00_Acc09590	1523	15.07	0	-4.91373	Down	6.6e-05	5.88e-05
CEY00_Acc29871	652	150	5	-4.90701	Down	2.52e-36	9.8e-36
CEY00_Acc29215	1606	30	1	-4.90701	Down	1.82e-08	2.34e-08
CEY00_Acc31331	1198	15	0	-4.90701	Down	6.89e-05	6.12e-05
CEY00_Acc30065	1731	15	0	-4.90701	Down	6.89e-05	6.12e-05
CEY00_Acc29957	861	15	0	-4.90701	Down	6.89e-05	6.12e-05
CEY00_Acc24751	919	15	0	-4.90701	Down	6.89e-05	6.12e-05
CEY00_Acc25149	900	15	0	-4.90701	Down	6.89e-05	6.12e-05
CEY00_Acc22231	1385	15	0	-4.90701	Down	6.89e-05	6.12e-05
CEY00_Acc06543	2062	14.99	0	-4.90605	Down	6.93e-05	6.15e-05
CEY00_Acc01887	1084	14.97	0	-4.90412	Down	7.02e-05	6.22e-05
CEY00_Acc01809	1672	14.85	0	-4.89251	Down	7.55e-05	6.66e-05
CEY00_Acc22237	618	14.78	0	-4.8857	Down	7.87e-05	6.93e-05
CEY00_Acc32478	1658	844.6	29	-4.86427	Down	1.82e-195	3.16e-194
CEY00_Acc32203	566	29	1	-4.8581	Down	3.28e-08	4.14e-08
CEY00_Acc18227	1762	29	1	-4.8581	Down	3.28e-08	4.14e-08
CEY00_Acc26749	763	14.29	0	-4.83706	Down	0.000106155	9.17e-05
CEY00_Acc24510	2167	57	2	-4.83301	Down	9.92e-15	1.91e-14
CEY00_Acc12319	1396	510	18	-4.82455	Down	1.59e-118	1.74e-117
CEY00_Acc03726	1536	225	8	-4.8139	Down	2.67e-53	1.43e-52
CEY00_Acc26637	1430	56	2	-4.80748	Down	1.78e-14	3.38e-14
CEY00_Acc29099	2044	28	1	-4.80748	Down	5.95e-08	7.35e-08
CEY00_Acc00652	937	14	0	-4.80748	Down	0.000126757	0.000108418
CEY00_Acc22451	1036	14	0	-4.80748	Down	0.000126757	0.000108418
CEY00_Acc22749	1876	14	0	-4.80748	Down	0.000126757	0.000108418
CEY00_Acc19000	1257	306	11	-4.79808	Down	9.42e-72	6.45e-71
CEY00_Acc02045	3102	201.78	7.26	-4.79679	Down	6.28e-48	3.08e-47
CEY00_Acc24396	1476	13.78	0	-4.78463	Down	0.000145056	0.000122919
CEY00_Acc21944	3803	27	1	-4.75501	Down	1.08e-07	1.3e-07
CEY00_Acc31696	1415	27	1	-4.75501	Down	1.08e-07	1.3e-07
CEY00_Acc14166	1358	26.55	1	-4.73076	Down	1.41e-07	1.69e-07
CEY00_Acc08584	502	944	36	-4.71284	Down	6.55e-216	1.24e-214
CEY00_Acc24714	2203	13.06	0	-4.7072	Down	0.000225941	0.000186587
CEY00_Acc24307	1520	208	8	-4.70056	Down	5.19e-49	2.61e-48
CEY00_Acc27664	893	26	1	-4.70056	Down	1.97e-07	2.31e-07
CEY00_Acc17483	955	26	1	-4.70056	Down	1.97e-07	2.31e-07
CEY00_Acc16318	673	26	1	-4.70056	Down	1.97e-07	2.31e-07
CEY00_Acc00502	1355	13	0	-4.70056	Down	0.000234471	0.000193071
CEY00_Acc04561	1052	13	0	-4.70056	Down	0.000234471	0.000193071
CEY00_Acc08821	2191	13	0	-4.70056	Down	0.000234471	0.000193071
CEY00_Acc13652	1197	13	0	-4.70056	Down	0.000234471	0.000193071
CEY00_Acc19289	1740	12.99	0	-4.69945	Down	0.000235924	0.000194108
CEY00_Acc13103	1186	25.96	1	-4.69834	Down	2.02e-07	2.37e-07
CEY00_Acc20632	1598	12.96	0	-4.69612	Down	0.000240339	0.000197485
CEY00_Acc03919	518	310	12	-4.69128	Down	4.22e-72	2.91e-71
CEY00_Acc10268	2122	12.91	0	-4.69054	Down	0.000247883	0.000203266
CEY00_Acc16734	2290	12.86	0	-4.68494	Down	0.000255668	0.000209348
CEY00_Acc18226	703	12.84	0	-4.68269	Down	0.000258851	0.000211716
CEY00_Acc01459	807	153	6	-4.67255	Down	1.96e-36	7.64e-36
CEY00_Acc04460	1358	51	2	-4.67255	Down	3.39e-13	6.02e-13
CEY00_Acc28933	2315	89.82	3.54	-4.66534	Down	4.65e-22	1.22e-21
CEY00_Acc30661	1856	278	11	-4.65963	Down	1.09e-64	6.87e-64
CEY00_Acc04175	1076	126	5	-4.65547	Down	2.9e-30	9.75e-30
CEY00_Acc25545	2090	207.07	8.24	-4.65145	Down	1.3e-48	6.46e-48
CEY00_Acc10844	635	75	3	-4.64398	Down	1.19e-18	2.73e-18
CEY00_Acc24774	957	75	3	-4.64398	Down	1.19e-18	2.73e-18
CEY00_Acc33466	840	25	1	-4.64398	Down	3.59e-07	4.11e-07
CEY00_Acc23820	786	124	5	-4.63239	Down	9.37e-30	3.1e-29
CEY00_Acc04746	2295	12.13	0	-4.60063	Down	0.000402206	0.000320957
CEY00_Acc04598	1639	485	20	-4.60003	Down	6.88e-111	7.06e-110
CEY00_Acc12809	1309	12.07	0	-4.59348	Down	0.000417524	0.000332416
CEY00_Acc10566	900	217	9	-4.59175	Down	1.32e-50	6.79e-50
CEY00_Acc08406	691	48	2	-4.58508	Down	2e-12	3.4e-12
CEY00_Acc14443	633	24	1	-4.58508	Down	6.56e-07	7.32e-07
CEY00_Acc00551	845	24	1	-4.58508	Down	6.56e-07	7.32e-07
CEY00_Acc05482	686	12	0	-4.58508	Down	0.000436145	0.000346208
CEY00_Acc20834	1452	12	0	-4.58508	Down	0.000436145	0.000346208
CEY00_Acc11065	1489	12	0	-4.58508	Down	0.000436145	0.000346208
CEY00_Acc04685	2001	12	0	-4.58508	Down	0.000436145	0.000346208
CEY00_Acc33716	1070	12	0	-4.58508	Down	0.000436145	0.000346208
CEY00_Acc23396	1354	12	0	-4.58508	Down	0.000436145	0.000346208
CEY00_Acc32130	867	12	0	-4.58508	Down	0.000436145	0.000346208
CEY00_Acc03834	789	11.95	0	-4.57906	Down	0.00044996	0.000356078
CEY00_Acc19197	837	11.92	0	-4.57543	Down	0.000458461	0.000362459
CEY00_Acc15106	1895	11.91	0	-4.57422	Down	0.000461331	0.000364638
CEY00_Acc10148	1087	190	8	-4.56998	Down	1.9e-44	8.74e-44
CEY00_Acc04002	1767	95	4	-4.56998	Down	4.63e-23	1.26e-22
CEY00_Acc16997	1175	47.28	2	-4.56328	Down	3.07e-12	5.15e-12
CEY00_Acc00639	2255	11.8	0	-4.56084	Down	0.00049413	0.000388561
CEY00_Acc24158	2302	914	39	-4.55077	Down	2.83e-206	5.14e-205
CEY00_Acc12497	1342	374	16	-4.54702	Down	1.51e-85	1.22e-84
CEY00_Acc33049	2502	17.41	0	-4.537	Down	2.37e-05	2.23e-05
CEY00_Acc01518	3039	11.56	0	-4.53119	Down	0.000574157	0.000447697
CEY00_Acc16853	642	1639	71	-4.52897	Down	0	0
CEY00_Acc32402	365	138	6	-4.52368	Down	1.28e-32	4.56e-32
CEY00_Acc15778	802	46	2	-4.52368	Down	6.57e-12	1.08e-11
CEY00_Acc05796	2032	23	1	-4.52368	Down	1.2e-06	1.31e-06
CEY00_Acc22693	1646	23	1	-4.52368	Down	1.2e-06	1.31e-06
CEY00_Acc02000	3508	23	1	-4.52368	Down	1.2e-06	1.31e-06
CEY00_Acc33629	990	11.44	0	-4.51614	Down	0.000618988	0.000480098
CEY00_Acc10247	1021	11.44	0	-4.51614	Down	0.000618988	0.000480098
CEY00_Acc27422	1387	11.4	0	-4.51108	Down	0.000634708	0.000491622
CEY00_Acc25081	811	68	3	-4.50262	Down	7.41e-17	1.58e-16
CEY00_Acc14518	1769	45	2	-4.49197	Down	1.19e-11	1.92e-11
CEY00_Acc27656	1221	11.25	0	-4.49197	Down	0.000697361	0.000536506
CEY00_Acc07230	1405	157	7	-4.48739	Down	9.42e-37	3.7e-36
CEY00_Acc20775	1938	11.21	0	-4.48684	Down	0.000715106	0.000549363
CEY00_Acc21831	571	44	2	-4.45955	Down	2.16e-11	3.43e-11
CEY00_Acc16933	760	22	1	-4.45955	Down	2.2e-06	2.34e-06
CEY00_Acc13986	1320	11	0	-4.45955	Down	0.000816077	0.000621102
CEY00_Acc12423	1117	11	0	-4.45955	Down	0.000816077	0.000621102
CEY00_Acc23230	788	11	0	-4.45955	Down	0.000816077	0.000621102
CEY00_Acc33773	1087	11	0	-4.45955	Down	0.000816077	0.000621102
CEY00_Acc13429	855	11	0	-4.45955	Down	0.000816077	0.000621102
CEY00_Acc30733	1196	11	0	-4.45955	Down	0.000816077	0.000621102
CEY00_Acc31310	853	11	0	-4.45955	Down	0.000816077	0.000621102
CEY00_Acc02346	535	11	0	-4.45955	Down	0.000816077	0.000621102
CEY00_Acc26472	1362	11	0	-4.45955	Down	0.000816077	0.000621102
CEY00_Acc30779	1541	658	30	-4.45517	Down	1.04e-147	1.36e-146
CEY00_Acc13396	694	23.63	1.08	-4.45164	Down	9.39e-07	1.03e-06
CEY00_Acc24813	1251	21.83	1	-4.44836	Down	2.44e-06	2.58e-06
CEY00_Acc32453	1694	129.6	6	-4.43308	Down	1.79e-30	6.04e-30
CEY00_Acc18127	1271	10.8	0	-4.43308	Down	0.000925703	0.000698442
CEY00_Acc32319	2552	43	2	-4.42639	Down	3.93e-11	6.15e-11
CEY00_Acc07318	984	43	2	-4.42639	Down	3.93e-11	6.15e-11
CEY00_Acc22634	1582	10.64	0	-4.41155	Down	0.0010241	0.000767713
CEY00_Acc26745	522	10.54	0	-4.39792	Down	0.00109093	0.000813154
CEY00_Acc11630	1791	10.54	0	-4.39792	Down	0.00109093	0.000813154
CEY00_Acc28889	1825	21	1	-4.39244	Down	4.05e-06	4.17e-06
CEY00_Acc15038	1472	21	1	-4.39244	Down	4.05e-06	4.17e-06
CEY00_Acc04729	1669	21	1	-4.39244	Down	4.05e-06	4.17e-06
CEY00_Acc07850	2058	21	1	-4.39244	Down	4.05e-06	4.17e-06
CEY00_Acc08033	2420	10.46	0	-4.38693	Down	0.00114758	0.000852035
CEY00_Acc32018	1599	10.41	0	-4.38002	Down	0.0011845	0.000877157
CEY00_Acc33295	2221	185.08	8.89	-4.37994	Down	1.48e-42	6.56e-42
CEY00_Acc13146	5546	10.35	0	-4.37168	Down	0.00123039	0.000908696
CEY00_Acc33664	1792	33.52	1.62	-4.37108	Down	6.04e-09	8.07e-09
CEY00_Acc13506	588	62	3	-4.36936	Down	2.6e-15	5.14e-15
CEY00_Acc08020	2814	22.07	1.07	-4.36653	Down	2.38e-06	2.52e-06
CEY00_Acc28665	2122	10.27	0	-4.36049	Down	0.0012944	0.000953196
CEY00_Acc23868	1363	41	2	-4.35767	Down	1.3e-10	1.97e-10
CEY00_Acc29282	3965	45.82	2.24	-4.35453	Down	1.1e-11	1.78e-11
CEY00_Acc23098	1964	10.22	0	-4.35344	Down	0.00133612	0.000981472
CEY00_Acc12213	459	20	1	-4.32205	Down	7.47e-06	7.46e-06
CEY00_Acc29085	528	20	1	-4.32205	Down	7.47e-06	7.46e-06
CEY00_Acc19050	748	59	3	-4.2978	Down	1.55e-14	2.95e-14
CEY00_Acc01402	1070	25.85	1.32	-4.29168	Down	3.7e-07	4.23e-07
CEY00_Acc27779	1356	39	2	-4.28552	Down	4.31e-10	6.28e-10
CEY00_Acc27791	1619	310	16	-4.27625	Down	2.99e-69	1.98e-68
CEY00_Acc08718	831	1265.98	66.04	-4.26089	Down	3.26e-276	7.97e-275
CEY00_Acc23698	1934	38.28	2	-4.25864	Down	6.65e-10	9.53e-10
CEY00_Acc06750	810	38	2	-4.24805	Down	7.87e-10	1.12e-09
CEY00_Acc10178	1503	38	2	-4.24805	Down	7.87e-10	1.12e-09
CEY00_Acc30451	1230	38	2	-4.24805	Down	7.87e-10	1.12e-09
CEY00_Acc27246	1046	19	1	-4.24805	Down	1.38e-05	1.34e-05
CEY00_Acc20833	3761	208	11	-4.24113	Down	7.26e-47	3.49e-46
CEY00_Acc20351	2347	2360	125	-4.23891	Down	0	0
CEY00_Acc19904	2127	2515	134	-4.23038	Down	0	0
CEY00_Acc31085	577	355	19	-4.22387	Down	1.56e-78	1.17e-77
CEY00_Acc03314	1980	148.3	7.95	-4.22154	Down	7.85e-34	2.88e-33
CEY00_Acc28544	1893	375.56	20.29	-4.21032	Down	7.84e-83	6.19e-82
CEY00_Acc13651	2164	74	4	-4.20958	Down	1.15e-17	2.53e-17
CEY00_Acc31202	1387	37	2	-4.20958	Down	1.44e-09	2.01e-09
CEY00_Acc20529	1225	3289.13	178.28	-4.20561	Down	0	0
CEY00_Acc18073	1359	405	21.99	-4.20312	Down	4.28e-89	3.6e-88
CEY00_Acc12381	918	92	5	-4.20176	Down	1.46e-21	3.77e-21
CEY00_Acc16987	1551	1980.74	108	-4.19706	Down	0	0
CEY00_Acc15550	684	71.62	3.91	-4.19524	Down	4.05e-17	8.72e-17
CEY00_Acc17701	1614	72	4	-4.17005	Down	3.77e-17	8.14e-17
CEY00_Acc29993	1504	18	1	-4.17005	Down	2.56e-05	2.4e-05
CEY00_Acc14827	1904	180.7	10.07	-4.16558	Down	1.45e-40	6.15e-40
CEY00_Acc17153	2941	295.07	16.53	-4.15802	Down	4.82e-65	3.04e-64
CEY00_Acc11807	1824	53	3	-4.14308	Down	5.56e-13	9.77e-13
CEY00_Acc24283	1316.18	109.99	6.29	-4.12829	Down	3.15e-25	9.19e-25
CEY00_Acc22801	1352	412.99	24	-4.10512	Down	1.2e-89	1.01e-88
CEY00_Acc07116	1149	17	1	-4.08758	Down	4.74e-05	4.3e-05
CEY00_Acc32138	1212	17	1	-4.08758	Down	4.74e-05	4.3e-05
CEY00_Acc11594	465	17	1	-4.08758	Down	4.74e-05	4.3e-05
CEY00_Acc31329	2084	25.06	1.5	-4.06247	Down	8.21e-07	9.08e-07
CEY00_Acc07068	695	100	6	-4.05902	Down	7.12e-23	1.92e-22
CEY00_Acc09005	782	50	3	-4.05902	Down	3.35e-12	5.6e-12
CEY00_Acc19484	1436	140.91	8.53	-4.04621	Down	1.67e-31	5.79e-31
CEY00_Acc15970	3338	45.46	2.78	-4.03156	Down	3.47e-11	5.44e-11
CEY00_Acc12282	1192	49	3	-4.02987	Down	6.09e-12	1e-11
CEY00_Acc12757	4900	540.89	33.15	-4.02838	Down	1.55e-115	1.65e-114
CEY00_Acc05869	1711	16.08	1	-4.00732	Down	8.39e-05	7.36e-05
CEY00_Acc31673	853	16	1	-4.00012	Down	8.81e-05	7.7e-05
CEY00_Acc13667	863	16	1	-4.00012	Down	8.81e-05	7.7e-05
CEY00_Acc17516	729	16	1	-4.00012	Down	8.81e-05	7.7e-05
CEY00_Acc18598	684	16	1	-4.00012	Down	8.81e-05	7.7e-05
CEY00_Acc11894	1248	16	1	-4.00012	Down	8.81e-05	7.7e-05
CEY00_Acc33411	919	23.29	1.46	-3.99579	Down	2.25e-06	2.39e-06
CEY00_Acc10432	1181	15.88	1	-3.98926	Down	9.49e-05	8.26e-05
CEY00_Acc24427	2741	130.59	8.33	-3.97071	Down	5.3e-29	1.71e-28
CEY00_Acc00977	1272	47	3	-3.96975	Down	2.02e-11	3.21e-11
CEY00_Acc07553	1025	47	3	-3.96975	Down	2.02e-11	3.21e-11
CEY00_Acc32814	1929	936.76	59.82	-3.9691	Down	7.77e-197	1.37e-195
CEY00_Acc28141	783	219	14	-3.96755	Down	1.87e-47	9.07e-47
CEY00_Acc05871	1182	57.28	3.68	-3.96038	Down	1.4e-13	2.54e-13
CEY00_Acc16244	698	202	13	-3.95789	Down	7.63e-44	3.46e-43
CEY00_Acc33614	1871	62	4	-3.95432	Down	1.46e-14	2.78e-14
CEY00_Acc25300	1458	31	2	-3.95432	Down	5.37e-08	6.66e-08
CEY00_Acc07981	2737	526	34	-3.95158	Down	4.17e-111	4.29e-110
CEY00_Acc32405	1671	64.79	4.2	-3.94743	Down	3.9e-15	7.65e-15
CEY00_Acc15289	896	154	10	-3.94498	Down	9.06e-34	3.32e-33
CEY00_Acc28580	779	92	6	-3.93872	Down	8.18e-21	2.05e-20
CEY00_Acc07283	736	305	20	-3.93086	Down	5.21e-65	3.28e-64
CEY00_Acc01354	1329	65.51	4.32	-3.92273	Down	3.12e-15	6.15e-15
CEY00_Acc30969	1040	709	47	-3.91517	Down	3.33e-148	4.36e-147
CEY00_Acc18373	1121	437	29	-3.91363	Down	4.44e-92	3.84e-91
CEY00_Acc01558	630	30	2	-3.90701	Down	9.84e-08	1.19e-07
CEY00_Acc30967	552	15	1	-3.90701	Down	0.000164177	0.000138103
CEY00_Acc26102	1094	15	1	-3.90701	Down	0.000164177	0.000138103
CEY00_Acc28639	946	15	1	-3.90701	Down	0.000164177	0.000138103
CEY00_Acc24181	781	15	1	-3.90701	Down	0.000164177	0.000138103
CEY00_Acc15198	1147	15	1	-3.90701	Down	0.000164177	0.000138103
CEY00_Acc14407	1277	15	1	-3.90701	Down	0.000164177	0.000138103
CEY00_Acc30917	626	15	1	-3.90701	Down	0.000164177	0.000138103
CEY00_Acc17402	1252	38.73	2.59	-3.90255	Down	1.42e-09	1.99e-09
CEY00_Acc06400	2804	175.61	11.76	-3.90054	Down	5.28e-38	2.12e-37
CEY00_Acc20278	2432	119	8	-3.89494	Down	2.85e-26	8.59e-26
CEY00_Acc01560	878	29.75	2	-3.89494	Down	1.15e-07	1.38e-07
CEY00_Acc02280	1517	488	33	-3.88646	Down	3.81e-102	3.63e-101
CEY00_Acc22573	1003	890.18	60.23	-3.88566	Down	1.17e-184	1.93e-183
CEY00_Acc11952	1209	59	4	-3.88276	Down	8.72e-14	1.6e-13
CEY00_Acc02410	562	87.96	6	-3.87393	Down	8.98e-20	2.15e-19
CEY00_Acc20148	939	394	27	-3.86729	Down	1.41e-82	1.11e-81
CEY00_Acc27402	3513	349	24	-3.86224	Down	2.68e-73	1.88e-72
CEY00_Acc24565	3214	12.2	0	-3.86047	Down	0.000710738	0.00054627
CEY00_Acc32090	930	29	2	-3.8581	Down	1.8e-07	2.13e-07
CEY00_Acc06091	862	29	2	-3.8581	Down	1.8e-07	2.13e-07
CEY00_Acc04244	1457	43	3	-3.84142	Down	2.22e-10	3.3e-10
CEY00_Acc33634	1068	43	3	-3.84142	Down	2.22e-10	3.3e-10
CEY00_Acc30734	1232	2112	149	-3.82535	Down	0	0
CEY00_Acc20323	465	288.45	20.48	-3.81616	Down	1.98e-60	1.18e-59
CEY00_Acc16570	851	28	2	-3.80748	Down	3.31e-07	3.81e-07
CEY00_Acc16284	604	28	2	-3.80748	Down	3.31e-07	3.81e-07
CEY00_Acc20692	565	28	2	-3.80748	Down	3.31e-07	3.81e-07
CEY00_Acc08322	1284	14	1	-3.80748	Down	0.000306467	0.000248206
CEY00_Acc27244	767	166	12	-3.7902	Down	2.29e-35	8.72e-35
CEY00_Acc25589	994	345	25	-3.78672	Down	1.52e-71	1.04e-70
CEY00_Acc08797	647	55	4	-3.78148	Down	9.47e-13	1.64e-12
CEY00_Acc18802	962	13.84	1.01	-3.77654	Down	0.000344835	0.000277269
CEY00_Acc27637	961	46.79	3.43	-3.77004	Down	4.8e-11	7.48e-11
CEY00_Acc00106	2755	136	10	-3.76566	Down	3.72e-29	1.21e-28
CEY00_Acc30109	3280	227.68	16.76	-3.76404	Down	1.21e-47	5.92e-47
CEY00_Acc03338	4476	22.68	1.69	-3.74645	Down	4.9e-06	4.99e-06
CEY00_Acc11283	1989	40	3	-3.73709	Down	1.34e-09	1.88e-09
CEY00_Acc00996	1588	40	3	-3.73709	Down	1.34e-09	1.88e-09
CEY00_Acc04228	2405	117.55	8.82	-3.73647	Down	2.7e-25	7.9e-25
CEY00_Acc08146	1327	66	5	-3.72259	Down	7.46e-15	1.44e-14
CEY00_Acc04751	1540	1692.91	129	-3.71418	Down	0	0
CEY00_Acc19666	865	262	20	-3.71162	Down	4.91e-54	2.67e-53
CEY00_Acc06549	1933	182	14	-3.70056	Down	5.38e-38	2.16e-37
CEY00_Acc29257	1070	91	7	-3.70056	Down	8.09e-20	1.94e-19
CEY00_Acc32472	1459	91	7	-3.70056	Down	8.09e-20	1.94e-19
CEY00_Acc27319	693	65	5	-3.70056	Down	1.35e-14	2.58e-14
CEY00_Acc28848	638	39	3	-3.70056	Down	2.44e-09	3.36e-09
CEY00_Acc00111	1840	26	2	-3.70056	Down	1.11e-06	1.22e-06
CEY00_Acc20754	1306	26	2	-3.70056	Down	1.11e-06	1.22e-06
CEY00_Acc29912	740	13	1	-3.70056	Down	0.000573163	0.000447075
CEY00_Acc21859	1224	13	1	-3.70056	Down	0.000573163	0.000447075
CEY00_Acc26004	1459	13	1	-3.70056	Down	0.000573163	0.000447075
CEY00_Acc16779	843	13	1	-3.70056	Down	0.000573163	0.000447075
CEY00_Acc20235	1425	13	1	-3.70056	Down	0.000573163	0.000447075
CEY00_Acc31413	776	13	1	-3.70056	Down	0.000573163	0.000447075
CEY00_Acc03239	918	13	1	-3.70056	Down	0.000573163	0.000447075
CEY00_Acc29604	1851	13	1	-3.70056	Down	0.000573163	0.000447075
CEY00_Acc33584	1295	386	30	-3.68569	Down	2.36e-78	1.77e-77
CEY00_Acc06753	1654	22.1	1.72	-3.68369	Down	7.36e-06	7.35e-06
CEY00_Acc01557	1901	564.97	44	-3.68272	Down	1e-113	1.06e-112
CEY00_Acc30835	1109	460	36	-3.67569	Down	7.86e-93	6.83e-92
CEY00_Acc20629	1967	115	9	-3.67569	Down	1.64e-24	4.67e-24
CEY00_Acc24031	1313	115	9	-3.67569	Down	1.64e-24	4.67e-24
CEY00_Acc23142	1222	204	16	-3.67255	Down	3.71e-42	1.63e-41
CEY00_Acc16286	1986	662.97	52.1	-3.66971	Down	8.98e-133	1.08e-131
CEY00_Acc01258	4008	524.2	41.43	-3.66149	Down	3.17e-105	3.1e-104
CEY00_Acc07170	687	50.37	4	-3.65461	Down	1.49e-11	2.4e-11
CEY00_Acc04045	1671	12.59	1	-3.65433	Down	0.000741275	0.000568263
CEY00_Acc33263	2867	263.84	21	-3.65132	Down	8.79e-54	4.76e-53
CEY00_Acc25569	2171	80.45	6.42	-3.64757	Down	1.56e-17	3.41e-17
CEY00_Acc05935	1053	41.55	3.32	-3.64572	Down	9.14e-10	1.3e-09
CEY00_Acc18083	1315	588	47	-3.64521	Down	2.05e-117	2.21e-116
CEY00_Acc17747	4943	25	2	-3.64398	Down	2.04e-06	2.17e-06
CEY00_Acc14669	1991	25	2	-3.64398	Down	2.04e-06	2.17e-06
CEY00_Acc22407	3666	48.86	3.93	-3.63617	Down	3.26e-11	5.13e-11
CEY00_Acc15081	657	87	7	-3.63571	Down	8.58e-19	1.98e-18
CEY00_Acc07231	1724	360	29	-3.63399	Down	1.81e-72	1.26e-71
CEY00_Acc14955	1808	1127	91	-3.6306	Down	1.58e-222	3.14e-221
CEY00_Acc07169	625	37	3	-3.62461	Down	8.1e-09	1.07e-08
CEY00_Acc10375	2090	327.16	26.53	-3.62442	Down	6.68e-66	4.27e-65
CEY00_Acc05691	1468	246	20	-3.62071	Down	5.76e-50	2.94e-49
CEY00_Acc17515	2019	12.24	1	-3.61365	Down	0.000923491	0.000696938
CEY00_Acc09275	3378	220	18	-3.61156	Down	8.62e-45	3.98e-44
CEY00_Acc28605	1585	97.48	7.99	-3.60896	Down	9.23e-21	2.31e-20
CEY00_Acc16245	569	73	6	-3.60498	Down	6.31e-16	1.29e-15
CEY00_Acc33179	1896	583	48	-3.60251	Down	1.96e-115	2.09e-114
CEY00_Acc18364	2027	241	20	-3.59108	Down	1.07e-48	5.34e-48
CEY00_Acc28661	2108	1119	93	-3.58896	Down	4.43e-219	8.55e-218
CEY00_Acc28942	1358	201.04	16.74	-3.58623	Down	7.13e-41	3.04e-40
CEY00_Acc27540	1334	252	21	-3.58508	Down	8.93e-51	4.61e-50
CEY00_Acc30767	1564	72	6	-3.58508	Down	1.14e-15	2.29e-15
CEY00_Acc09890	1134	48	4	-3.58508	Down	6.12e-11	9.45e-11
CEY00_Acc04197	689	36	3	-3.58508	Down	1.47e-08	1.91e-08
CEY00_Acc21460	2501	36	3	-3.58508	Down	1.47e-08	1.91e-08
CEY00_Acc06581	1472	24	2	-3.58508	Down	3.74e-06	3.87e-06
CEY00_Acc13106	2340	12	1	-3.58508	Down	0.00107383	0.000801567
CEY00_Acc05783	1855	12	1	-3.58508	Down	0.00107383	0.000801567
CEY00_Acc27425	937	12	1	-3.58508	Down	0.00107383	0.000801567
CEY00_Acc04405	618	12	1	-3.58508	Down	0.00107383	0.000801567
CEY00_Acc00246	981	12	1	-3.58508	Down	0.00107383	0.000801567
CEY00_Acc18587	1232	12	1	-3.58508	Down	0.00107383	0.000801567
CEY00_Acc02395	1509	12	1	-3.58508	Down	0.00107383	0.000801567
CEY00_Acc22911	1950	239	20	-3.57906	Down	3.45e-48	1.7e-47
CEY00_Acc04934	927	74.48	6.25	-3.57505	Down	3.98e-16	8.2e-16
CEY00_Acc08760	2884	853	72	-3.5666	Down	1.03e-166	1.52e-165
CEY00_Acc00067	1094	271	23	-3.55871	Down	3.58e-54	1.95e-53
CEY00_Acc27305	1206	140	12	-3.54444	Down	9.8e-29	3.15e-28
CEY00_Acc17905	1384	105	9	-3.54444	Down	5.86e-22	1.53e-21
CEY00_Acc14282	558	35	3	-3.54444	Down	2.68e-08	3.41e-08
CEY00_Acc33045	2119	209	18	-3.53756	Down	5.33e-42	2.33e-41
CEY00_Acc08693	1108	23.11	2	-3.53057	Down	6.42e-06	6.46e-06
CEY00_Acc20359	1277	46	4	-3.52368	Down	2.01e-10	2.99e-10
CEY00_Acc08290	1029	46	4	-3.52368	Down	2.01e-10	2.99e-10
CEY00_Acc29358	1119	23	2	-3.52368	Down	6.87e-06	6.89e-06
CEY00_Acc31754	823	23	2	-3.52368	Down	6.87e-06	6.89e-06
CEY00_Acc16249	574	75.74	6.59	-3.52283	Down	3.32e-16	6.84e-16
CEY00_Acc30018	1941	769	67	-3.52087	Down	5.04e-149	6.64e-148
CEY00_Acc22975	3411	401	35	-3.5183	Down	1.35e-78	1.02e-77
CEY00_Acc21464	623	160	14	-3.51469	Down	2.12e-32	7.54e-32
CEY00_Acc09009	1047	251	22	-3.51223	Down	8.14e-50	4.14e-49
CEY00_Acc14223	711	72.9	6.39	-3.51215	Down	1.27e-15	2.55e-15
CEY00_Acc03877	1585	1077	95	-3.50307	Down	4.52e-207	8.23e-206
CEY00_Acc25029	956	34	3	-3.50262	Down	4.88e-08	6.06e-08
CEY00_Acc25379	2627	34	3	-3.50262	Down	4.88e-08	6.06e-08
CEY00_Acc23026	2617	7221	640	-3.49618	Down	0	0
CEY00_Acc17740	2671	381.35	33.81	-3.49572	Down	1.81e-74	1.29e-73
CEY00_Acc17246	1416	67.35	6	-3.48877	Down	1.77e-14	3.35e-14
CEY00_Acc29841	2162	219.81	19.6	-3.48745	Down	1.3e-43	5.88e-43
CEY00_Acc08285	1123	56	5	-3.48555	Down	2.78e-12	4.68e-12
CEY00_Acc15553	480	23.34	2.09	-3.48135	Down	6.5e-06	6.53e-06
CEY00_Acc23585	1734	188.31	16.94	-3.47473	Down	1.66e-37	6.6e-37
CEY00_Acc21210	1784	200	18	-3.47405	Down	1.01e-39	4.2e-39
CEY00_Acc12596	622	122	11	-3.47143	Down	7.19e-25	2.08e-24
CEY00_Acc23411	903	2259	204	-3.46916	Down	0	0
CEY00_Acc18255	1284	77	7	-3.45955	Down	3.08e-16	6.37e-16
CEY00_Acc05690	1278	44	4	-3.45955	Down	6.57e-10	9.43e-10
CEY00_Acc13055	2105	33	3	-3.45955	Down	8.86e-08	1.08e-07
CEY00_Acc17016	2021	22	2	-3.45955	Down	1.26e-05	1.23e-05
CEY00_Acc12848	540	22	2	-3.45955	Down	1.26e-05	1.23e-05
CEY00_Acc13542	1427	1472.69	135.09	-3.44658	Down	9.11e-279	2.26e-277
CEY00_Acc29840	1718	780.05	71.73	-3.44304	Down	1.63e-148	2.14e-147
CEY00_Acc21931	557	76	7	-3.44069	Down	5.54e-16	1.13e-15
CEY00_Acc01405	1523	43.14	4	-3.43108	Down	1.09e-09	1.55e-09
CEY00_Acc16897	1336	43	4	-3.42639	Down	1.19e-09	1.68e-09
CEY00_Acc22259	867	43	4	-3.42639	Down	1.19e-09	1.68e-09
CEY00_Acc18267	655	75	7	-3.42159	Down	9.95e-16	2.01e-15
CEY00_Acc22613	805	64	6	-3.41516	Down	1.27e-13	2.3e-13
CEY00_Acc03763	1275	32	3	-3.41516	Down	1.61e-07	1.91e-07
CEY00_Acc13350	2304	32	3	-3.41516	Down	1.61e-07	1.91e-07
CEY00_Acc00125	1605	149	14	-3.41194	Down	1.29e-29	4.25e-29
CEY00_Acc02264	1434	923	87	-3.40737	Down	6.76e-174	1.03e-172
CEY00_Acc20641	753	53	5	-3.40611	Down	1.63e-11	2.61e-11
CEY00_Acc06244	1526	329.97	31.15	-3.40515	Down	2.26e-63	1.4e-62
CEY00_Acc18801	1679	1074.72	101.63	-3.40268	Down	6.48e-202	1.16e-200
CEY00_Acc04706	790	74	7	-3.40222	Down	1.79e-15	3.56e-15
CEY00_Acc18934	635	39.56	3.76	-3.39536	Down	6.18e-09	8.26e-09
CEY00_Acc29421	2199	252	24	-3.39244	Down	1.11e-48	5.54e-48
CEY00_Acc30504	623	21	2	-3.39244	Down	2.31e-05	2.18e-05
CEY00_Acc07167	575	21	2	-3.39244	Down	2.31e-05	2.18e-05
CEY00_Acc21038	1698	120.88	11.55	-3.38773	Down	3.32e-24	9.39e-24
CEY00_Acc12054	1452	1324	127	-3.38212	Down	4.94e-247	1.06e-245
CEY00_Acc19928	2347	124	12	-3.36936	Down	1.1e-24	3.17e-24
CEY00_Acc17986	4183	567	55	-3.36597	Down	1.56e-106	1.54e-105
CEY00_Acc33625	410	103	10	-3.36469	Down	9.4e-21	2.35e-20
CEY00_Acc21299	3281	139.01	13.5	-3.36428	Down	1.93e-27	6.01e-27
CEY00_Acc05591	1004	41	4	-3.35767	Down	3.88e-09	5.27e-09
CEY00_Acc02882	1924	594	58	-3.35646	Down	2.95e-111	3.04e-110
CEY00_Acc31286	1318	92	9	-3.35376	Down	1.17e-18	2.68e-18
CEY00_Acc20158	1135	71	7	-3.34251	Down	1.03e-14	1.98e-14
CEY00_Acc29679	1253	162	16	-3.33997	Down	1.6e-31	5.56e-31
CEY00_Acc30032	630	81	8	-3.33997	Down	1.46e-16	3.07e-16
CEY00_Acc30865	2234	151.67	15	-3.33802	Down	1.32e-29	4.37e-29
CEY00_Acc07636	674	28.55	2.83	-3.33474	Down	9.57e-07	1.05e-06
CEY00_Acc22048	1593	251	25	-3.32781	Down	9.48e-48	4.63e-47
CEY00_Acc12428	3463	94.45	9.44	-3.32281	Down	5.62e-19	1.31e-18
CEY00_Acc29778	1415	120	12	-3.32205	Down	1.12e-23	3.11e-23
CEY00_Acc05009	1682	100	10	-3.32205	Down	5.37e-20	1.3e-19
CEY00_Acc18457	1195	50	5	-3.32205	Down	9.52e-11	1.45e-10
CEY00_Acc21376	643	20	2	-3.32205	Down	4.23e-05	3.86e-05
CEY00_Acc16246	489	20	2	-3.32205	Down	4.23e-05	3.86e-05
CEY00_Acc31864	770	20	2	-3.32205	Down	4.23e-05	3.86e-05
CEY00_Acc30003	3460	119.94	12.14	-3.30459	Down	1.45e-23	3.99e-23
CEY00_Acc23640	2156	157.78	16	-3.30189	Down	1.84e-30	6.2e-30
CEY00_Acc12586	1369	197	20	-3.30025	Down	1.35e-37	5.36e-37
CEY00_Acc25284	822	59	6	-3.2978	Down	2.36e-12	4e-12
CEY00_Acc17663	1061	29554	3008	-3.2966	Down	0	0
CEY00_Acc26079	1299	1599	163	-3.29435	Down	2.07e-291	5.3e-290
CEY00_Acc09155	1753	54.03	5.52	-3.29114	Down	2.04e-11	3.23e-11
CEY00_Acc19747	1932	137	14	-3.2908	Down	1.35e-26	4.1e-26
CEY00_Acc20139	2548	39	4	-3.28552	Down	1.26e-08	1.65e-08
CEY00_Acc12698	917	456	47	-3.27842	Down	3.4e-84	2.73e-83
CEY00_Acc02794	2254	168.23	17.36	-3.27672	Down	3.62e-32	1.27e-31
CEY00_Acc13239	908	58	6	-3.27314	Down	4.24e-12	7.04e-12
CEY00_Acc04259	675	29	3	-3.27314	Down	9.61e-07	1.05e-06
CEY00_Acc15430	673	164	17	-3.27021	Down	2.38e-31	8.22e-31
CEY00_Acc31849	726	77	8	-3.26691	Down	1.5e-15	3e-15
CEY00_Acc02690	625	67	7	-3.25886	Down	1.06e-13	1.94e-13
CEY00_Acc09348	733	67	7	-3.25886	Down	1.06e-13	1.94e-13
CEY00_Acc17664	1595	57	6	-3.24805	Down	7.59e-12	1.24e-11
CEY00_Acc02704	1282	38	4	-3.24805	Down	2.27e-08	2.91e-08
CEY00_Acc07218	682	19	2	-3.24805	Down	7.73e-05	6.82e-05
CEY00_Acc23150	1202	19	2	-3.24805	Down	7.73e-05	6.82e-05
CEY00_Acc05219	1428	19	2	-3.24805	Down	7.73e-05	6.82e-05
CEY00_Acc19634	1850	19	2	-3.24805	Down	7.73e-05	6.82e-05
CEY00_Acc18163	2617	3987	420	-3.24696	Down	0	0
CEY00_Acc19947	2084	75.82	8	-3.24463	Down	2.97e-15	5.85e-15
CEY00_Acc15336	1037	397	42	-3.2408	Down	7.91e-73	5.52e-72
CEY00_Acc29663	2422	156.66	16.6	-3.2385	Down	8.8e-30	2.92e-29
CEY00_Acc06011	1706	179	19	-3.23601	Down	9.1e-34	3.34e-33
CEY00_Acc33389	1507	47	5	-3.23278	Down	5.51e-10	7.95e-10
CEY00_Acc12534	1511	1304.43	138.77	-3.23277	Down	2.76e-234	5.69e-233
CEY00_Acc00489	1502	75.01	7.99	-3.23094	Down	4.68e-15	9.13e-15
CEY00_Acc22562	1145	75	8	-3.22894	Down	4.78e-15	9.32e-15
CEY00_Acc00830	2075	234	25	-3.22663	Down	1.66e-43	7.47e-43
CEY00_Acc06764	670	215	23	-3.22475	Down	4.27e-40	1.79e-39
CEY00_Acc18737	1074	28	3	-3.22251	Down	1.74e-06	1.86e-06
CEY00_Acc09237	2541	28	3	-3.22251	Down	1.74e-06	1.86e-06
CEY00_Acc08552	3091	243.04	26.06	-3.22141	Down	4.67e-45	2.17e-44
CEY00_Acc12008	1361	130	14	-3.21513	Down	7.6e-25	2.19e-24
CEY00_Acc00199	1129	65	7	-3.21513	Down	3.39e-13	6.02e-13
CEY00_Acc28985	1334	17.95	1.94	-3.20998	Down	0.000132429	0.000112878
CEY00_Acc21584	1157	37	4	-3.20958	Down	4.09e-08	5.12e-08
CEY00_Acc23221	1728	37.37	4.06	-3.20245	Down	3.61e-08	4.55e-08
CEY00_Acc23463	1320	46	5	-3.20176	Down	9.88e-10	1.4e-09
CEY00_Acc07027	683	101	11	-3.1989	Down	1.4e-19	3.34e-19
CEY00_Acc10574	1738	156	17	-3.19806	Down	2.36e-29	7.72e-29
CEY00_Acc22145	1267	541.07	58.99	-3.19739	Down	2.01e-97	1.83e-96
CEY00_Acc00828	2755	34.66	3.78	-3.19694	Down	1.15e-07	1.38e-07
CEY00_Acc22376	1068	128	14	-3.19277	Down	2.4e-24	6.79e-24
CEY00_Acc25347	867	73	8	-3.18995	Down	1.52e-14	2.89e-14
CEY00_Acc18128	1727	18.21	2	-3.18678	Down	0.00012452	0.000106695
CEY00_Acc12452	751	22425	2476	-3.17915	Down	0	0
CEY00_Acc04902	1540	843	93.1	-3.1788	Down	6.53e-150	8.65e-149
CEY00_Acc32797	626	369	41	-3.17005	Down	1.53e-66	9.86e-66
CEY00_Acc26534	612	36	4	-3.17005	Down	7.35e-08	9e-08
CEY00_Acc28550	1500	27	3	-3.17005	Down	3.14e-06	3.27e-06
CEY00_Acc22789	891	27	3	-3.17005	Down	3.14e-06	3.27e-06
CEY00_Acc09060	1635	18	2	-3.17005	Down	0.000141318	0.000119987
CEY00_Acc23237	1641	18	2	-3.17005	Down	0.000141318	0.000119987
CEY00_Acc00391	2672	188	21	-3.16239	Down	1.07e-34	4.02e-34
CEY00_Acc17231	1028	142.97	16	-3.15969	Down	9.12e-27	2.79e-26
CEY00_Acc23607	1532	527	59	-3.15914	Down	6.13e-94	5.4e-93
CEY00_Acc04517	1941	125	14	-3.15855	Down	1.34e-23	3.7e-23
CEY00_Acc30854	2671	25.26	2.83	-3.1581	Down	6.77e-06	6.79e-06
CEY00_Acc28288	2497	98.06	11	-3.15628	Down	7.61e-19	1.76e-18
CEY00_Acc32510	3031	69.79	7.85	-3.15238	Down	7.72e-14	1.42e-13
CEY00_Acc13210	942	155.18	17.48	-3.15029	Down	7.74e-29	2.49e-28
CEY00_Acc28727	1619	44	5	-3.13763	Down	3.17e-09	4.33e-09
CEY00_Acc02729	1583	131.47	14.95	-3.13664	Down	1.36e-24	3.9e-24
CEY00_Acc12000	2402	220.34	25.16	-3.13065	Down	5.14e-40	2.15e-39
CEY00_Acc26028	1281	35	4	-3.1294	Down	1.32e-07	1.58e-07
CEY00_Acc12118	635	35	4	-3.1294	Down	1.32e-07	1.58e-07
CEY00_Acc05806	3808	305	35.12	-3.11857	Down	1.59e-54	8.74e-54
CEY00_Acc10914	1889	1484.59	171	-3.11812	Down	6.65e-258	1.51e-256
CEY00_Acc15222	727	234	27	-3.1156	Down	3.29e-42	1.44e-41
CEY00_Acc05388	2465	182	21	-3.1156	Down	3.28e-33	1.19e-32
CEY00_Acc07976	1321	26	3	-3.1156	Down	5.68e-06	5.75e-06
CEY00_Acc07375	1743	26	3	-3.1156	Down	5.68e-06	5.75e-06
CEY00_Acc18949	851	26	3	-3.1156	Down	5.68e-06	5.75e-06
CEY00_Acc17085	1167	26	3	-3.1156	Down	5.68e-06	5.75e-06
CEY00_Acc03542	503	26	3	-3.1156	Down	5.68e-06	5.75e-06
CEY00_Acc12417	1665	26	3	-3.1156	Down	5.68e-06	5.75e-06
CEY00_Acc02189	1628	1431	166	-3.10789	Down	6.32e-248	1.37e-246
CEY00_Acc05923	1176	43	5	-3.10446	Down	5.66e-09	7.59e-09
CEY00_Acc22060	1071	43	5	-3.10446	Down	5.66e-09	7.59e-09
CEY00_Acc27394	1495	12191	1420	-3.10198	Down	0	0
CEY00_Acc23628	1729	206	24	-3.10166	Down	3.22e-37	1.27e-36
CEY00_Acc10015	805	60	7	-3.09966	Down	6.09e-12	1e-11
CEY00_Acc01829	1024	107	12.51	-3.09658	Down	4.3e-20	1.04e-19
CEY00_Acc15477	1868	94	11	-3.09528	Down	7.78e-18	1.73e-17
CEY00_Acc11849	1321	94	11	-3.09528	Down	7.78e-18	1.73e-17
CEY00_Acc10248	1970	17	2	-3.08758	Down	0.000257928	0.000211004
CEY00_Acc09004	1199	17	2	-3.08758	Down	0.000257928	0.000211004
CEY00_Acc30626	1012	1557.88	183.5	-3.08585	Down	5.84e-268	1.39e-266
CEY00_Acc25125	2927	123.79	14.6	-3.08398	Down	6.49e-23	1.75e-22
CEY00_Acc04128	1782	195	23	-3.08389	Down	3.82e-35	1.45e-34
CEY00_Acc07462	4580	186.07	21.95	-3.08367	Down	1.31e-33	4.77e-33
CEY00_Acc00461	1055	178	21	-3.08354	Down	3.18e-32	1.12e-31
CEY00_Acc11443	1454	229.77	27.23	-3.07704	Down	5.07e-41	2.17e-40
CEY00_Acc30173	3162	396	47	-3.07489	Down	2.33e-69	1.55e-68
CEY00_Acc09419	854	286.46	34	-3.07485	Down	1.12e-50	5.8e-50
CEY00_Acc20325	457	130.55	15.52	-3.07252	Down	5.33e-24	1.49e-23
CEY00_Acc11973	3020	563	67	-3.07102	Down	1.07e-97	9.74e-97
CEY00_Acc08640	2040	226	27	-3.06541	Down	3.06e-40	1.29e-39
CEY00_Acc20746	665	32.63	3.9	-3.06477	Down	4.53e-07	5.14e-07
CEY00_Acc12612	2985	92	11	-3.06425	Down	2.43e-17	5.29e-17
CEY00_Acc30766	1649	118	14.11	-3.06412	Down	8.53e-22	2.22e-21
CEY00_Acc31244	901	142	17	-3.06241	Down	6.91e-26	2.06e-25
CEY00_Acc29446	3911	575.33	69	-3.05984	Down	1.84e-99	1.71e-98
CEY00_Acc09122	1181	50	6	-3.05902	Down	4.38e-10	6.37e-10
CEY00_Acc11504	1360	25	3	-3.05902	Down	1.02e-05	1.01e-05
CEY00_Acc19105	635	25	3	-3.05902	Down	1.02e-05	1.01e-05
CEY00_Acc30592	1408	192.42	23.1	-3.05842	Down	1.91e-34	7.09e-34
CEY00_Acc22684	4387	104.8	12.59	-3.05741	Down	1.69e-19	4.01e-19
CEY00_Acc22846	1594	83	10	-3.05323	Down	9.57e-16	1.94e-15
CEY00_Acc21890	2109	224	27	-3.05259	Down	9.48e-40	3.94e-39
CEY00_Acc30720	892	289	35	-3.04576	Down	1.14e-50	5.86e-50
CEY00_Acc25538	3894	33	4	-3.04452	Down	4.24e-07	4.83e-07
CEY00_Acc26372	2067	33	4	-3.04452	Down	4.24e-07	4.83e-07
CEY00_Acc10534	1716	82	10	-3.03575	Down	1.69e-15	3.37e-15
CEY00_Acc18808	426	41	5	-3.03575	Down	1.8e-08	2.32e-08
CEY00_Acc31613	1969	385	47	-3.03425	Down	1.15e-66	7.41e-66
CEY00_Acc22764	1123	475	58	-3.03392	Down	8.33e-82	6.49e-81
CEY00_Acc10977	711	49	6	-3.02987	Down	7.79e-10	1.11e-09
CEY00_Acc26980	1909	261	32	-3.02803	Down	1.09e-45	5.12e-45
CEY00_Acc05395	1840	69.95	8.59	-3.02572	Down	2.1e-13	3.77e-13
CEY00_Acc18599	808	114	14	-3.02566	Down	7.04e-21	1.76e-20
CEY00_Acc27216	3874	57	7	-3.02566	Down	3.41e-11	5.35e-11
CEY00_Acc14405	989	57	7	-3.02566	Down	3.41e-11	5.35e-11
CEY00_Acc04794	807	203	25	-3.0216	Down	7.47e-36	2.88e-35
CEY00_Acc20134	808	162	20	-3.01804	Down	6.38e-29	2.06e-28
CEY00_Acc25670	2259	89	11	-3.01642	Down	1.34e-16	2.82e-16
CEY00_Acc00846	2767	404	50	-3.01448	Down	1.92e-69	1.28e-68
CEY00_Acc29074	2312	565.88	70.1	-3.01313	Down	1.8e-96	1.63e-95
CEY00_Acc10284	2604	341.54	42.34	-3.01208	Down	6.01e-59	3.52e-58
CEY00_Acc06793	1354	525.96	65.33	-3.00926	Down	1.08e-89	9.13e-89
CEY00_Acc23771	1471	619.09	77	-3.00734	Down	3.6e-105	3.52e-104
CEY00_Acc16726	921	35.48	4.43	-3.00175	Down	1.9e-07	2.23e-07
CEY00_Acc09475	1505	541.38	67.6	-3.00167	Down	4.77e-92	4.12e-91
CEY00_Acc25699	1815	72	9	-3.00012	Down	1.18e-13	2.15e-13
CEY00_Acc00879	1624	64	8	-3.00012	Down	2.66e-12	4.48e-12
CEY00_Acc01637	1821	64	8	-3.00012	Down	2.66e-12	4.48e-12
CEY00_Acc10786	737	56	7	-3.00012	Down	6.03e-11	9.33e-11
CEY00_Acc12608	1648	48	6	-3.00012	Down	1.38e-09	1.94e-09
CEY00_Acc19903	886	24	3	-3.00012	Down	1.84e-05	1.76e-05
CEY00_Acc19153	1021	24	3	-3.00012	Down	1.84e-05	1.76e-05
CEY00_Acc17562	2713	24	3	-3.00012	Down	1.84e-05	1.76e-05
CEY00_Acc24437	1777	24	3	-3.00012	Down	1.84e-05	1.76e-05
CEY00_Acc10645	1343	16	2	-3.00012	Down	0.000469937	0.000370688
CEY00_Acc29982	1761	16	2	-3.00012	Down	0.000469937	0.000370688
CEY00_Acc33002	1400	1319	165	-2.99903	Down	3.32e-221	6.53e-220
CEY00_Acc20100	2610	1681	211	-2.99413	Down	6.85e-281	1.71e-279
CEY00_Acc08236	3262	127	16	-2.98881	Down	7.93e-23	2.13e-22
CEY00_Acc25860	985	579	73	-2.98772	Down	7.03e-98	6.43e-97
CEY00_Acc06416	1234	174	22	-2.98363	Down	1.28e-30	4.33e-30
CEY00_Acc05521	2535	61.26	7.75	-2.9828	Down	8.84e-12	1.44e-11
CEY00_Acc15952	1791	79	10	-2.98197	Down	9.29e-15	1.79e-14
CEY00_Acc32523	958	229	29	-2.98134	Down	9.87e-40	4.1e-39
CEY00_Acc06960	1686	47	6	-2.96975	Down	2.45e-09	3.37e-09
CEY00_Acc16377	4779	735.02	94	-2.96717	Down	6.45e-123	7.25e-122
CEY00_Acc20502	828	655.2	83.94	-2.96463	Down	1.08e-109	1.1e-108
CEY00_Acc13247	2629	133.51	17.11	-2.96416	Down	9.77e-24	2.72e-23
CEY00_Acc05331	2128	312	40	-2.9636	Down	3.4e-53	1.82e-52
CEY00_Acc17743	750	39	5	-2.9636	Down	5.7e-08	7.05e-08
CEY00_Acc32841	811	39	5	-2.9636	Down	5.7e-08	7.05e-08
CEY00_Acc19327	1532	800.31	102.99	-2.95818	Down	2.86e-133	3.44e-132
CEY00_Acc23127	1902	31	4	-2.95432	Down	1.35e-06	1.46e-06
CEY00_Acc24436	4168	457	59	-2.95353	Down	8.15e-77	5.99e-76
CEY00_Acc04712	1244	456	59	-2.95037	Down	1.42e-76	1.04e-75
CEY00_Acc17522	776	85	11	-2.95008	Down	1.29e-15	2.59e-15
CEY00_Acc12050	1110	85	11	-2.95008	Down	1.29e-15	2.59e-15
CEY00_Acc16460	2039	354.02	46	-2.94425	Down	9.61e-60	5.69e-59
CEY00_Acc04696	1084	69	9	-2.93872	Down	6.47e-13	1.13e-12
CEY00_Acc11996	2770	46	6	-2.93872	Down	4.34e-09	5.85e-09
CEY00_Acc32810	2198	46	6	-2.93872	Down	4.34e-09	5.85e-09
CEY00_Acc08908	929	23	3	-2.93872	Down	3.31e-05	3.06e-05
CEY00_Acc20526	1555	651	85	-2.93724	Down	4.91e-108	4.93e-107
CEY00_Acc16053	1221	41.25	5.39	-2.93616	Down	2.74e-08	3.49e-08
CEY00_Acc15514	2471	84	11	-2.93301	Down	2.27e-15	4.5e-15
CEY00_Acc30088	554	450	59	-2.93126	Down	4.02e-75	2.89e-74
CEY00_Acc31095	1145	297	39	-2.92904	Down	3.64e-50	1.86e-49
CEY00_Acc23740	1750	753.71	99	-2.92863	Down	2.04e-124	2.33e-123
CEY00_Acc00565	1588	3006	395	-2.92804	Down	0	0
CEY00_Acc28385	898	38.05	5	-2.92802	Down	9.83e-08	1.19e-07
CEY00_Acc11690	1622	23005	3025	-2.92706	Down	0	0
CEY00_Acc31030	2208	114	15	-2.92612	Down	2.9e-20	7.09e-20
CEY00_Acc32556	905	38	5	-2.92612	Down	1.01e-07	1.22e-07
CEY00_Acc02825	1007	38	5	-2.92612	Down	1.01e-07	1.22e-07
CEY00_Acc01009	1685	744	98	-2.92457	Down	1.13e-122	1.27e-121
CEY00_Acc15392	1529	53	7	-2.92069	Down	3.33e-10	4.89e-10
CEY00_Acc11720	1828	438.77	58	-2.91946	Down	5.2e-73	3.63e-72
CEY00_Acc16536	1014	68	9	-2.91766	Down	1.14e-12	1.96e-12
CEY00_Acc20657	935	68	9	-2.91766	Down	1.14e-12	1.96e-12
CEY00_Acc20892	3079	274.23	36.39	-2.91389	Down	3.16e-46	1.5e-45
CEY00_Acc19682	1196	241	32	-2.91301	Down	7.95e-41	3.39e-40
CEY00_Acc32447	1271	73.84	9.82	-2.91073	Down	1.33e-13	2.42e-13
CEY00_Acc11162	2578	1988	265	-2.90738	Down	0	0
CEY00_Acc31442	1271	420	56	-2.90701	Down	1.12e-69	7.46e-69
CEY00_Acc26402	863	105	14	-2.90701	Down	1.12e-18	2.57e-18
CEY00_Acc13909	966	60	8	-2.90701	Down	2.57e-11	4.07e-11
CEY00_Acc02317	1644	30	4	-2.90701	Down	2.41e-06	2.54e-06
CEY00_Acc15055	1348	15	2	-2.90701	Down	0.000854365	0.000647957
CEY00_Acc33731	2257	15	2	-2.90701	Down	0.000854365	0.000647957
CEY00_Acc29239	1273	15	2	-2.90701	Down	0.000854365	0.000647957
CEY00_Acc32785	2282	15	2	-2.90701	Down	0.000854365	0.000647957
CEY00_Acc17010	1096	29.99	4	-2.90653	Down	2.42e-06	2.56e-06
CEY00_Acc16992	1432	28.62	3.82	-2.9055	Down	4.13e-06	4.24e-06
CEY00_Acc01075	2048	537	72	-2.89897	Down	2.51e-88	2.1e-87
CEY00_Acc10913	1303	8600	1155	-2.89657	Down	0	0
CEY00_Acc13036	573	139.01	18.67	-2.89652	Down	3.95e-24	1.11e-23
CEY00_Acc09307	1129	52	7	-2.89321	Down	5.87e-10	8.45e-10
CEY00_Acc08328	1529	52	7	-2.89321	Down	5.87e-10	8.45e-10
CEY00_Acc05652	1867	117.39	15.81	-2.89252	Down	1.34e-20	3.32e-20
CEY00_Acc07632	1268	341	46	-2.89019	Down	1.34e-56	7.58e-56
CEY00_Acc16937	703	126	17	-2.88994	Down	5.63e-22	1.47e-21
CEY00_Acc16271	557	142.8	19.3	-2.88744	Down	1.13e-24	3.25e-24
CEY00_Acc29456	1584	86.79	11.74	-2.88622	Down	1.32e-15	2.65e-15
CEY00_Acc01577	1662	303	41	-2.88574	Down	2.03e-50	1.04e-49
CEY00_Acc02691	4248	591	80	-2.88521	Down	1.45e-96	1.31e-95
CEY00_Acc14040	1231	50.67	6.87	-2.88287	Down	1.04e-09	1.47e-09
CEY00_Acc26888	1438	136.81	18.55	-2.8828	Down	1.14e-23	3.16e-23
CEY00_Acc03701	1335	24.83	3.38	-2.87711	Down	1.97e-05	1.88e-05
CEY00_Acc10077	373	66	9	-2.87459	Down	3.51e-12	5.87e-12
CEY00_Acc15839	3442	22	3	-2.87459	Down	5.92e-05	5.31e-05
CEY00_Acc04447	2416	22	3	-2.87459	Down	5.92e-05	5.31e-05
CEY00_Acc22792	1310	22	3	-2.87459	Down	5.92e-05	5.31e-05
CEY00_Acc30894	1287	22	3	-2.87459	Down	5.92e-05	5.31e-05
CEY00_Acc32870	597	21.99	3	-2.87393	Down	5.96e-05	5.34e-05
CEY00_Acc15518	1955	1509	206	-2.873	Down	2.07e-242	4.38e-241
CEY00_Acc30988	2224	64.02	8.74	-2.87294	Down	7.46e-12	1.22e-11
CEY00_Acc19343	2168	88.07	12.05	-2.86974	Down	9.91e-16	2e-15
CEY00_Acc28432	2045	1680.4	229.92	-2.86972	Down	2.14e-269	5.15e-268
CEY00_Acc09534	1143	3622.93	495.82	-2.86939	Down	0	0
CEY00_Acc10334	814	146	20	-2.86802	Down	4.98e-25	1.45e-24
CEY00_Acc04565	2833	746.77	102.33	-2.86756	Down	9.05e-121	1e-119
CEY00_Acc25908	1456	102	14	-2.86519	Down	5.99e-18	1.34e-17
CEY00_Acc16265	490	471.55	64.77	-2.86413	Down	7.04e-77	5.17e-76
CEY00_Acc17800	628	364	50	-2.86406	Down	9.15e-60	5.42e-59
CEY00_Acc33435	3044	109	15	-2.86142	Down	4.74e-19	1.11e-18
CEY00_Acc03230	1347	29	4	-2.8581	Down	4.28e-06	4.39e-06
CEY00_Acc11778	2230	782	108	-2.85626	Down	7.03e-126	8.08e-125
CEY00_Acc02764	1011	50.92	7.05	-2.85266	Down	1.16e-09	1.63e-09
CEY00_Acc30616	2777	51.92	7.19	-2.85235	Down	7.99e-10	1.14e-09
CEY00_Acc25724	610	2579	358	-2.8489	Down	0	0
CEY00_Acc20534	1791	42.7	5.93	-2.84825	Down	2.57e-08	3.27e-08
CEY00_Acc14960	647	36	5	-2.84812	Down	3.17e-07	3.65e-07
CEY00_Acc17938	863	36	5	-2.84812	Down	3.17e-07	3.65e-07
CEY00_Acc19701	2401	1790.63	249.62	-2.84278	Down	3.17e-284	7.97e-283
CEY00_Acc25903	1247	43	6	-2.84142	Down	2.38e-08	3.04e-08
CEY00_Acc09755	955	972	136	-2.83747	Down	5.98e-155	8.15e-154
CEY00_Acc07136	2860	14.28	2	-2.83605	Down	0.00131179	0.000965374
CEY00_Acc20623	1247	250.84	35.16	-2.83488	Down	2.51e-41	1.08e-40
CEY00_Acc08513	1644	121	17	-2.83152	Down	9.08e-21	2.27e-20
CEY00_Acc00822	1501	64	9	-2.8302	Down	1.08e-11	1.75e-11
CEY00_Acc08872	449	213	30	-2.82794	Down	2.87e-35	1.09e-34
CEY00_Acc16267	524	85	12	-2.82455	Down	5.13e-15	1e-14
CEY00_Acc21388	983	254.87	36	-2.82381	Down	8.4e-42	3.65e-41
CEY00_Acc08904	3375	85.84	12.15	-2.82082	Down	3.94e-15	7.72e-15
CEY00_Acc30660	1012	93.82	13.3	-2.81859	Down	2.2e-16	4.57e-16
CEY00_Acc32338	1220	1226	174	-2.81692	Down	1.77e-193	3.03e-192
CEY00_Acc32833	1556	76.87	10.91	-2.81689	Down	1.09e-13	1.98e-13
CEY00_Acc27781	1195	190	27	-2.81509	Down	1.67e-31	5.79e-31
CEY00_Acc29534	1387	42.22	6	-2.81501	Down	3.7e-08	4.65e-08
CEY00_Acc17527	2573	61.24	8.71	-2.81385	Down	3.41e-11	5.35e-11
CEY00_Acc19333	2566	132.14	18.81	-2.81262	Down	2.17e-22	5.73e-22
CEY00_Acc15516	1355	414	59	-2.81097	Down	1.76e-66	1.13e-65
CEY00_Acc08886	1652	287	41	-2.80748	Down	1.39e-46	6.65e-46
CEY00_Acc10295	1038	84	12	-2.80748	Down	8.95e-15	1.72e-14
CEY00_Acc31862	935	49	7	-2.80748	Down	3.19e-09	4.35e-09
CEY00_Acc18987	974	42	6	-2.80748	Down	4.19e-08	5.24e-08
CEY00_Acc10846	707	42	6	-2.80748	Down	4.19e-08	5.24e-08
CEY00_Acc28186	2481	42	6	-2.80748	Down	4.19e-08	5.24e-08
CEY00_Acc11830	703	35	5	-2.80748	Down	5.59e-07	6.3e-07
CEY00_Acc07523	1043	28	4	-2.80748	Down	7.59e-06	7.57e-06
CEY00_Acc23529	959	28	4	-2.80748	Down	7.59e-06	7.57e-06
CEY00_Acc04592	1439	21	3	-2.80748	Down	0.000105884	9.15e-05
CEY00_Acc04315	1311	21	3	-2.80748	Down	0.000105884	9.15e-05
CEY00_Acc18185	666	21	3	-2.80748	Down	0.000105884	9.15e-05
CEY00_Acc16241	554	320	46	-2.79849	Down	1.43e-51	7.47e-51
CEY00_Acc05310	3317	626.39	90.07	-2.79806	Down	3.7e-99	3.43e-98
CEY00_Acc26113	2020	63.37	9.13	-2.79523	Down	1.83e-11	2.91e-11
CEY00_Acc02062	2208	221.12	31.95	-2.79106	Down	4.42e-36	1.71e-35
CEY00_Acc02725	757	6114	886	-2.78686	Down	0	0
CEY00_Acc28808	3573	69	10	-2.78672	Down	2.55e-12	4.31e-12
CEY00_Acc23409	2437	43.19	6.27	-2.78428	Down	3.1e-08	3.92e-08
CEY00_Acc01893	1206	110	16	-2.78148	Down	1.05e-18	2.4e-18
CEY00_Acc19284	1555	32.93	4.79	-2.78143	Down	1.36e-06	1.47e-06
CEY00_Acc03531	3393	625	91	-2.78004	Down	2.69e-98	2.48e-97
CEY00_Acc26223	751	57.23	8.35	-2.77705	Down	1.97e-10	2.94e-10
CEY00_Acc26097	1502	226	33	-2.77591	Down	1.21e-36	4.75e-36
CEY00_Acc18308	1090	178	26	-2.77542	Down	3.26e-29	1.06e-28
CEY00_Acc28678	1463	82	12	-2.77271	Down	2.71e-14	5.1e-14
CEY00_Acc07965	1262	41	6	-2.77271	Down	7.36e-08	9.01e-08
CEY00_Acc03042	2991	1031	151	-2.77155	Down	2.33e-160	3.27e-159
CEY00_Acc14213	2481	75	11	-2.76951	Down	3.47e-13	6.15e-13
CEY00_Acc22638	1100	50.29	7.39	-2.76675	Down	2.62e-09	3.59e-09
CEY00_Acc08263	1101	340	50	-2.76566	Down	4.87e-54	2.65e-53
CEY00_Acc04158	1424	34	5	-2.76566	Down	9.85e-07	1.08e-06
CEY00_Acc12950	957	34	5	-2.76566	Down	9.85e-07	1.08e-06
CEY00_Acc18985	1095	258	38	-2.76342	Down	2.12e-41	9.15e-41
CEY00_Acc25817	2321	122.21	18	-2.76342	Down	1.76e-20	4.35e-20
CEY00_Acc07676	997	20.63	3.04	-2.76272	Down	0.000138642	0.000117865
CEY00_Acc30651	2464	101.73	15.01	-2.76087	Down	2.7e-17	5.86e-17
CEY00_Acc12599	2217	264	39	-2.75911	Down	2.96e-42	1.3e-41
CEY00_Acc04836	1398	487	72	-2.75797	Down	2.16e-76	1.57e-75
CEY00_Acc10611	1187	250	37	-2.75645	Down	4.55e-40	1.91e-39
CEY00_Acc09724	1329	952	141	-2.75539	Down	2.44e-147	3.17e-146
CEY00_Acc19113	1270	938	139	-2.75462	Down	3.68e-145	4.73e-144
CEY00_Acc09618	1501	492	73	-2.75281	Down	5.2e-77	3.83e-76
CEY00_Acc06467	1079	416	62	-2.74637	Down	3.02e-65	1.92e-64
CEY00_Acc16266	563	168.01	25.07	-2.74463	Down	2.29e-27	7.13e-27
CEY00_Acc22120	1769	128.39	19.17	-2.74373	Down	2.75e-21	7e-21
CEY00_Acc24545	1310	40	6	-2.73709	Down	1.29e-07	1.54e-07
CEY00_Acc32635	2032	27.8	4.17	-2.73709	Down	1.07e-05	1.05e-05
CEY00_Acc28490	1030	20	3	-2.73709	Down	0.000188703	0.000157497
CEY00_Acc07310	1578	20	3	-2.73709	Down	0.000188703	0.000157497
CEY00_Acc00004	1124	20	3	-2.73709	Down	0.000188703	0.000157497
CEY00_Acc21252	1298	20	3	-2.73709	Down	0.000188703	0.000157497
CEY00_Acc04499	2051	20	3	-2.73709	Down	0.000188703	0.000157497
CEY00_Acc30851	1157	137.74	20.72	-2.73297	Down	1.24e-22	3.29e-22
CEY00_Acc16633	762	113	17	-2.73284	Down	7.47e-19	1.73e-18
CEY00_Acc08634	1998	2143.95	322.62	-2.73249	Down	0	0
CEY00_Acc31518	515	93	14	-2.73193	Down	8.75e-16	1.77e-15
CEY00_Acc11613	1806	53	8	-2.72804	Down	1.3e-09	1.83e-09
CEY00_Acc13660	726	119	18	-2.72501	Down	1.03e-19	2.45e-19
CEY00_Acc20062	2131	78.19	11.83	-2.72466	Down	1.78e-13	3.2e-13
CEY00_Acc30375	1551	218	33	-2.72391	Down	9.58e-35	3.59e-34
CEY00_Acc24719	1893	42.85	6.49	-2.72313	Down	5.03e-08	6.24e-08
CEY00_Acc19856	4512	172.08	26.07	-2.72274	Down	9.09e-28	2.85e-27
CEY00_Acc33289	1673	429	65	-2.72259	Down	1.24e-66	8.02e-66
CEY00_Acc30494	2547	33	5	-2.72259	Down	1.73e-06	1.85e-06
CEY00_Acc28433	1579	257	39	-2.72034	Down	1.34e-40	5.68e-40
CEY00_Acc30669	5632	2089	318	-2.71584	Down	0	0
CEY00_Acc23331	2043	1063.26	162	-2.71455	Down	8.62e-162	1.22e-160
CEY00_Acc04741	811	72	11	-2.71062	Down	1.82e-12	3.09e-12
CEY00_Acc17510	1011	254	39	-2.7034	Down	6.82e-40	2.85e-39
CEY00_Acc18283	1068	13169	2025	-2.70127	Down	0	0
CEY00_Acc00029	2139	26.01	4	-2.70112	Down	2.36e-05	2.22e-05
CEY00_Acc06773	1827	257.65	39.63	-2.70087	Down	2.11e-40	8.9e-40
CEY00_Acc12924	811	39	6	-2.70056	Down	2.26e-07	2.64e-07
CEY00_Acc24440	570	26	4	-2.70056	Down	2.37e-05	2.23e-05
CEY00_Acc11521	767	26	4	-2.70056	Down	2.37e-05	2.23e-05
CEY00_Acc32474	1329	2221.96	342	-2.69989	Down	0	0
CEY00_Acc18618	2658	50.35	7.79	-2.69242	Down	4.29e-09	5.79e-09
CEY00_Acc06001	1692	942	146	-2.68988	Down	3.34e-142	4.23e-141
CEY00_Acc19799	553	548	85	-2.68876	Down	1.67e-83	1.33e-82
CEY00_Acc16255	1392	2228	346	-2.68703	Down	0	0
CEY00_Acc32869	1187	609.61	94.82	-2.68474	Down	1.56e-92	1.35e-91
CEY00_Acc12768	1951	2995	466	-2.68428	Down	0	0
CEY00_Acc08218	1503	334	52	-2.68339	Down	1.66e-51	8.65e-51
CEY00_Acc09234	1751	4283	667	-2.68298	Down	0	0
CEY00_Acc26823	1327	635	99	-2.68138	Down	3.52e-96	3.17e-95
CEY00_Acc32418	420	481	75	-2.6812	Down	2.61e-73	1.84e-72
CEY00_Acc10128	1686	109	17	-2.68084	Down	6.65e-18	1.48e-17
CEY00_Acc26620	2012	250	39	-2.6805	Down	5.95e-39	2.43e-38
CEY00_Acc30228	1264	96	15	-2.67819	Down	6.16e-16	1.26e-15
CEY00_Acc08980	1019	32	5	-2.67819	Down	3.03e-06	3.17e-06
CEY00_Acc13823	1289	147	23	-2.67623	Down	1.49e-23	4.11e-23
CEY00_Acc21777	1669	147	23	-2.67623	Down	1.49e-23	4.11e-23
CEY00_Acc06869	1509	3035	476	-2.67278	Down	0	0
CEY00_Acc26721	2625	510	80	-2.67255	Down	2.36e-77	1.74e-76
CEY00_Acc06876	897	51	8	-2.67255	Down	3.93e-09	5.33e-09
CEY00_Acc20173	881	25.62	4.02	-2.67212	Down	3.02e-05	2.81e-05
CEY00_Acc28104	1897	50.9	8	-2.66972	Down	4.15e-09	5.61e-09
CEY00_Acc06944	2393	108	17	-2.66755	Down	1.14e-17	2.52e-17
CEY00_Acc12019	1877	108	17	-2.66755	Down	1.14e-17	2.52e-17
CEY00_Acc04973	4378	114	18	-2.66309	Down	1.56e-18	3.57e-18
CEY00_Acc14878	1154	57	9	-2.66309	Down	5.23e-10	7.56e-10
CEY00_Acc01712	759	38	6	-2.66309	Down	3.94e-07	4.5e-07
CEY00_Acc32269	2257	19	3	-2.66309	Down	0.000335213	0.000270076
CEY00_Acc03347	1586	19	3	-2.66309	Down	0.000335213	0.000270076
CEY00_Acc30335	1335	19	3	-2.66309	Down	0.000335213	0.000270076
CEY00_Acc24301	3739	19	3	-2.66309	Down	0.000335213	0.000270076
CEY00_Acc28042	640	44.28	7	-2.66135	Down	4.42e-08	5.52e-08
CEY00_Acc04647	2781	158	25	-2.66005	Down	4.85e-25	1.41e-24
CEY00_Acc01214	2075	82	13	-2.65723	Down	9.93e-14	1.81e-13
CEY00_Acc26915	1507	44	7	-2.6522	Down	5.16e-08	6.4e-08
CEY00_Acc19258	1360	95.45	15.21	-2.64985	Down	1.08e-15	2.18e-15
CEY00_Acc18003	1959	145.72	23.25	-2.64802	Down	4.09e-23	1.11e-22
CEY00_Acc13053	2421	188	30	-2.64782	Down	2.41e-29	7.88e-29
CEY00_Acc29538	1304	119	19	-2.64701	Down	3.68e-19	8.61e-19
CEY00_Acc09638	1386	367.32	58.75	-2.6445	Down	1.3e-55	7.26e-55
CEY00_Acc15993	1257	50	8	-2.64398	Down	6.82e-09	9.08e-09
CEY00_Acc03062	1536	50	8	-2.64398	Down	6.82e-09	9.08e-09
CEY00_Acc14537	3041	25	4	-2.64398	Down	4.17e-05	3.81e-05
CEY00_Acc17248	1570	1224.62	196.4	-2.64059	Down	1.15e-180	1.83e-179
CEY00_Acc13166	1325	51.74	8.3	-2.64022	Down	3.84e-09	5.22e-09
CEY00_Acc31630	1298	41.85	6.72	-2.63882	Down	1.18e-07	1.42e-07
CEY00_Acc08200	2500	879.22	141.27	-2.63789	Down	3.88e-130	4.57e-129
CEY00_Acc03034	782	26.51	4.27	-2.63435	Down	2.54e-05	2.38e-05
CEY00_Acc15486	1646	179.99	29	-2.63391	Down	5.16e-28	1.63e-27
CEY00_Acc22630	1575	239.49	38.61	-2.63304	Down	1.05e-36	4.11e-36
CEY00_Acc14271	1766	31	5	-2.63239	Down	5.3e-06	5.39e-06
CEY00_Acc14135	1641	297	48	-2.62948	Down	4.87e-45	2.26e-44
CEY00_Acc21141	1436	73.08	11.85	-2.62471	Down	2.98e-12	5.01e-12
CEY00_Acc16921	1551	37	6	-2.62461	Down	6.85e-07	7.63e-07
CEY00_Acc26036	1857	64.54	10.47	-2.62405	Down	5.48e-11	8.49e-11
CEY00_Acc19404	1063	215	35	-2.61903	Down	6.06e-33	2.18e-32
CEY00_Acc28280	1904	172	28	-2.61903	Down	1.09e-26	3.33e-26
CEY00_Acc23249	1552	101.45	16.54	-2.61686	Down	2.23e-16	4.64e-16
CEY00_Acc19200	2213	141	23	-2.61611	Down	3.81e-22	1e-21
CEY00_Acc19635	2695	55	9	-2.61156	Down	1.56e-09	2.18e-09
CEY00_Acc05693	2661	390.27	63.99	-2.60868	Down	3.94e-58	2.28e-57
CEY00_Acc15565	1440	737	121	-2.60678	Down	5.04e-108	5.05e-107
CEY00_Acc09966	1100	3839	631	-2.60514	Down	0	0
CEY00_Acc27823	1215	83.94	13.8	-2.60481	Down	9.47e-14	1.73e-13
CEY00_Acc08475	1650	39.88	6.58	-2.59963	Down	2.92e-07	3.38e-07
CEY00_Acc00601	1566	42.23	6.97	-2.59916	Down	1.32e-07	1.57e-07
CEY00_Acc13622	966	72.7	12	-2.59904	Down	4.42e-12	7.33e-12
CEY00_Acc13402	457	43.92	7.27	-2.59497	Down	7.6e-08	9.28e-08
CEY00_Acc26007	1204	1244	206	-2.59439	Down	5.03e-180	7.96e-179
CEY00_Acc23303	1710	326	54	-2.59396	Down	1.46e-48	7.25e-48
CEY00_Acc06347	1224	789	131	-2.59058	Down	9.86e-115	1.05e-113
CEY00_Acc27867	1239	500.03	83.05	-2.59008	Down	2.13e-73	1.5e-72
CEY00_Acc19348	2201	36.54	6.07	-2.58983	Down	9.65e-07	1.06e-06
CEY00_Acc29401	2283	361	60	-2.58909	Down	1.78e-53	9.56e-53
CEY00_Acc17411	2785	1113	185	-2.58898	Down	6.45e-161	9.08e-160
CEY00_Acc31893	2875	300.64	50	-2.58816	Down	8.14e-45	3.76e-44
CEY00_Acc27852	3476	132.74	22.09	-2.58726	Down	1.04e-20	2.6e-20
CEY00_Acc28318	2275	198	33	-2.58508	Down	4.61e-30	1.54e-29
CEY00_Acc24306	1580	174	29	-2.58508	Down	1.28e-26	3.89e-26
CEY00_Acc21536	586	168	28	-2.58508	Down	9.3e-26	2.76e-25
CEY00_Acc09585	1160	144	24	-2.58508	Down	2.61e-22	6.89e-22
CEY00_Acc07662	827	144	24	-2.58508	Down	2.61e-22	6.89e-22
CEY00_Acc09325	2189	114	19	-2.58508	Down	5.44e-18	1.22e-17
CEY00_Acc10930	561	108	18	-2.58508	Down	3.99e-17	8.59e-17
CEY00_Acc16213	1271	78	13	-2.58508	Down	8.69e-13	1.51e-12
CEY00_Acc18876	2105	78	13	-2.58508	Down	8.69e-13	1.51e-12
CEY00_Acc32017	1561	54	9	-2.58508	Down	2.7e-09	3.7e-09
CEY00_Acc30593	1301	36	6	-2.58508	Down	1.19e-06	1.3e-06
CEY00_Acc16571	1201	30	5	-2.58508	Down	9.24e-06	9.13e-06
CEY00_Acc00892	2035	18	3	-2.58508	Down	0.0005933	0.000461609
CEY00_Acc02715	1614	18	3	-2.58508	Down	0.0005933	0.000461609
CEY00_Acc25123	652	18	3	-2.58508	Down	0.0005933	0.000461609
CEY00_Acc12273	1388	18	3	-2.58508	Down	0.0005933	0.000461609
CEY00_Acc07400	1079	1102	184	-2.58247	Down	6.55e-159	9.15e-158
CEY00_Acc31553	2637	71.85	12	-2.58208	Down	7e-12	1.15e-11
CEY00_Acc05753	1596	591	99	-2.57778	Down	5.78e-86	4.72e-85
CEY00_Acc14027	1360	185	31	-2.57731	Down	4.14e-28	1.31e-27
CEY00_Acc17154	561	161.08	27.13	-2.56994	Down	1.29e-24	3.71e-24
CEY00_Acc29491	2361	290.9	49	-2.56979	Down	4.29e-43	1.92e-42
CEY00_Acc03523	1876	2362.75	398	-2.56975	Down	0	0
CEY00_Acc12960	970	142.24	24	-2.56734	Down	6.69e-22	1.74e-21
CEY00_Acc10900	1706	110.06	18.58	-2.56659	Down	2.69e-17	5.84e-17
CEY00_Acc07266	1762	456	77	-2.56623	Down	1.96e-66	1.26e-65
CEY00_Acc11705	2222	33.29	5.63	-2.564	Down	3.32e-06	3.45e-06
CEY00_Acc23964	870	567	96	-2.56236	Down	5.14e-82	4.03e-81
CEY00_Acc04722	1638	188.29	32	-2.55693	Down	2.41e-28	7.67e-28
CEY00_Acc12002	1947	65.4	11.12	-2.55626	Down	7.7e-11	1.18e-10
CEY00_Acc29218	1919	194	33	-2.55564	Down	3.88e-29	1.26e-28
CEY00_Acc03373	1552	2816	480	-2.55266	Down	0	0
CEY00_Acc13532	1972	264	45	-2.55266	Down	5.43e-39	2.23e-38
CEY00_Acc17929	1936	41	7	-2.55032	Down	2.68e-07	3.11e-07
CEY00_Acc02528	2302	41	7	-2.55032	Down	2.68e-07	3.11e-07
CEY00_Acc26782	1526	450.05	77	-2.54728	Down	4.57e-65	2.89e-64
CEY00_Acc22445	1973	146	25	-2.54609	Down	3.02e-22	7.97e-22
CEY00_Acc32811	1195	963	165	-2.54519	Down	6.36e-137	7.82e-136
CEY00_Acc27995	2797	274	47	-2.54356	Down	3e-40	1.26e-39
CEY00_Acc04915	800	233	40	-2.54238	Down	1.82e-34	6.78e-34
CEY00_Acc17043	1700	728	125	-2.54213	Down	7.45e-104	7.22e-103
CEY00_Acc04290	745	3447	593	-2.53936	Down	0	0
CEY00_Acc04479	886	29.03	5	-2.53767	Down	1.58e-05	1.52e-05
CEY00_Acc21524	1803	87	15	-2.53617	Down	7.94e-14	1.46e-13
CEY00_Acc24455	1233	29	5	-2.53617	Down	1.61e-05	1.55e-05
CEY00_Acc13232	2376	184.43	31.83	-2.53474	Down	1.52e-27	4.76e-27
CEY00_Acc03835	2874	39.81	6.88	-2.53277	Down	4.42e-07	5.02e-07
CEY00_Acc25659	2307	81	14	-2.53262	Down	5.88e-13	1.03e-12
CEY00_Acc03439	3627	395.11	68.39	-2.53052	Down	6.15e-57	3.5e-56
CEY00_Acc16344	2027	179	31	-2.52974	Down	1e-26	3.06e-26
CEY00_Acc26186	3280	404.94	70.2	-2.52829	Down	2.97e-58	1.73e-57
CEY00_Acc13325	1480	46	8	-2.52368	Down	6.04e-08	7.45e-08
CEY00_Acc30708	1786	23	4	-2.52368	Down	0.000127714	0.000109081
CEY00_Acc01695	1096	42.98	7.48	-2.52268	Down	1.64e-07	1.95e-07
CEY00_Acc07259	2109	590	103	-2.51819	Down	1.17e-83	9.32e-83
CEY00_Acc31530	2196	331.7	57.95	-2.51712	Down	8.22e-48	4.02e-47
CEY00_Acc17531	2403	40.02	7	-2.51542	Down	4.56e-07	5.18e-07
CEY00_Acc15281	1887	280	49	-2.51469	Down	1.37e-40	5.79e-40
CEY00_Acc19115	1345	366.94	64.22	-2.51457	Down	1.21e-52	6.43e-52
CEY00_Acc16520	4057	79.97	14	-2.51415	Down	1.02e-12	1.76e-12
CEY00_Acc22686	2101	199.35	34.98	-2.51082	Down	2.43e-29	7.95e-29
CEY00_Acc23910	1510	136.72	24	-2.51024	Down	1.26e-20	3.12e-20
CEY00_Acc13579	1290	91	16	-2.50792	Down	3.13e-14	5.85e-14
CEY00_Acc11714	1214	415	73	-2.50726	Down	4.11e-59	2.41e-58
CEY00_Acc17602	2434	1049.41	184.64	-2.50691	Down	1.52e-146	1.97e-145
CEY00_Acc19559	1181	187.12	32.95	-2.50574	Down	1.39e-27	4.35e-27
CEY00_Acc03392	4033	454	80	-2.50474	Down	2e-64	1.25e-63
CEY00_Acc16022	1428	601.09	106	-2.50364	Down	1.19e-84	9.56e-84
CEY00_Acc25132	1321	221	39	-2.50262	Down	3.12e-32	1.1e-31
CEY00_Acc32449	2073	51	9	-2.50262	Down	1.37e-08	1.78e-08
CEY00_Acc18693	784	34	6	-2.50262	Down	3.56e-06	3.68e-06
CEY00_Acc15471	1203	17	3	-2.50262	Down	0.00104575	0.000782509
CEY00_Acc16270	547	94.76	16.73	-2.50196	Down	1.01e-14	1.94e-14
CEY00_Acc29913	2149	2733	483	-2.50051	Down	0	0
CEY00_Acc29978	2719	1052	186	-2.49988	Down	1.93e-146	2.5e-145
CEY00_Acc07551	1860	774	137	-2.49828	Down	3.44e-108	3.46e-107
CEY00_Acc12419	1075	104.29	18.51	-2.49435	Down	5.33e-16	1.09e-15
CEY00_Acc13627	2523	376.03	66.78	-2.49348	Down	2.08e-53	1.12e-52
CEY00_Acc16268	458	48.43	8.61	-2.49194	Down	3.41e-08	4.29e-08
CEY00_Acc03048	665	174	31	-2.48887	Down	1.4e-25	4.13e-25
CEY00_Acc06916	2067	645	115	-2.48779	Down	4.66e-90	3.96e-89
CEY00_Acc28564	2768	252	45	-2.48555	Down	3.03e-36	1.18e-35
CEY00_Acc06402	2219	28	5	-2.48555	Down	2.78e-05	2.6e-05
CEY00_Acc04032	1340	28	5	-2.48555	Down	2.78e-05	2.6e-05
CEY00_Acc06248	740	7909	1415	-2.48281	Down	0	0
CEY00_Acc23935	1653	380	68	-2.48251	Down	1.08e-53	5.85e-53
CEY00_Acc06148	392	95	17	-2.48251	Down	1.23e-14	2.34e-14
CEY00_Acc07758	1270	257	46	-2.48218	Down	7.09e-37	2.79e-36
CEY00_Acc26544	1485	215.61	38.61	-2.4815	Down	3.35e-31	1.15e-30
CEY00_Acc07151	1585	67	12	-2.48125	Down	9.43e-11	1.44e-10
CEY00_Acc29689	1562	357	64.01	-2.47968	Down	1.73e-50	8.91e-50
CEY00_Acc05096	1332	166.99	29.95	-2.47926	Down	1.63e-24	4.65e-24
CEY00_Acc05840	1805	1553	279	-2.47684	Down	5.72e-213	1.07e-211
CEY00_Acc29573	1812	1947	350	-2.47595	Down	2.37e-266	5.6e-265
CEY00_Acc24294	2511	2123	382	-2.47458	Down	4.72e-290	1.21e-288
CEY00_Acc26234	1597	22.14	3.99	-2.47232	Down	0.00020325	0.00016894
CEY00_Acc13077	2261	61.4	11.08	-2.4704	Down	6.26e-10	8.99e-10
CEY00_Acc27558	1359	216	39	-2.46961	Down	4.3e-31	1.48e-30
CEY00_Acc09301	1506	155	28	-2.46889	Down	9.08e-23	2.43e-22
CEY00_Acc15334	2059	2587	468	-2.46682	Down	0	0
CEY00_Acc18303	3262	709.06	128.31	-2.4664	Down	7.33e-98	6.7e-97
CEY00_Acc21780	2004	73.01	13.23	-2.4644	Down	1.65e-11	2.64e-11
CEY00_Acc25765	887	259	47	-2.46234	Down	7.95e-37	3.13e-36
CEY00_Acc33313	1409	347	63	-2.46163	Down	9.93e-49	4.96e-48
CEY00_Acc18550	3525	2905.98	527.61	-2.4616	Down	0	0
CEY00_Acc27000	625	110	20	-2.45955	Down	1.51e-16	3.16e-16
CEY00_Acc25743	1276	83.93	15.26	-2.45955	Down	5.53e-13	9.71e-13
CEY00_Acc30630	2532	66	12	-2.45955	Down	1.6e-10	2.41e-10
CEY00_Acc15251	911	44	8	-2.45955	Down	1.77e-07	2.09e-07
CEY00_Acc00414	1061	44	8	-2.45955	Down	1.77e-07	2.09e-07
CEY00_Acc19011	1102	33	6	-2.45955	Down	6.13e-06	6.18e-06
CEY00_Acc23248	1735	22	4	-2.45955	Down	0.000222306	0.000183775
CEY00_Acc18299	3023	22	4	-2.45955	Down	0.000222306	0.000183775
CEY00_Acc04229	2295	220.45	40.18	-2.45602	Down	1.65e-31	5.72e-31
CEY00_Acc31031	1277	59.84	10.92	-2.45426	Down	1.19e-09	1.68e-09
CEY00_Acc10244	1505	60	11	-2.44758	Down	1.2e-09	1.69e-09
CEY00_Acc27183	769	89.32	16.41	-2.44453	Down	1.23e-13	2.24e-13
CEY00_Acc10843	668	337	62	-2.44253	Down	5.71e-47	2.75e-46
CEY00_Acc07303	3076	538	99	-2.44223	Down	6.85e-74	4.84e-73
CEY00_Acc09154	1532	516	95	-2.44149	Down	6.38e-71	4.34e-70
CEY00_Acc07350	2182	76	14	-2.44069	Down	8.36e-12	1.36e-11
CEY00_Acc11945	1359	76	14	-2.44069	Down	8.36e-12	1.36e-11
CEY00_Acc15983	2134	901	166	-2.44047	Down	2.37e-122	2.66e-121
CEY00_Acc09375	2561	829.94	153.04	-2.43922	Down	8.61e-113	8.99e-112
CEY00_Acc15510	824	37.95	7	-2.43879	Down	1.39e-06	1.51e-06
CEY00_Acc14445	1891	184	34	-2.43622	Down	2.42e-26	7.3e-26
CEY00_Acc08428	1797	76.31	14.11	-2.43528	Down	8.07e-12	1.32e-11
CEY00_Acc16293	2240	146	27	-2.43506	Down	3.17e-21	8.07e-21
CEY00_Acc04028	1800	573	106	-2.43459	Down	2.68e-78	2e-77
CEY00_Acc18012	1849	27	5	-2.43308	Down	4.81e-05	4.36e-05
CEY00_Acc31250	1809	1784	330.56	-2.43225	Down	2.5e-239	5.26e-238
CEY00_Acc12032	1462	113	21	-2.42798	Down	9.92e-17	2.1e-16
CEY00_Acc08658	1498	43	8	-2.42639	Down	3.03e-07	3.5e-07
CEY00_Acc14999	674	43	8	-2.42639	Down	3.03e-07	3.5e-07
CEY00_Acc30023	3396	876.02	163	-2.42621	Down	3.18e-118	3.46e-117
CEY00_Acc03398	2159	47.65	8.87	-2.42559	Down	7.03e-08	8.61e-08
CEY00_Acc05926	1610	1466	273	-2.42503	Down	2.26e-196	3.97e-195
CEY00_Acc00442	999	134	25	-2.42235	Down	1.68e-19	3.98e-19
CEY00_Acc08518	439	418	78	-2.42208	Down	2.76e-57	1.58e-56
CEY00_Acc29503	1276	74.94	14	-2.42043	Down	1.46e-11	2.35e-11
CEY00_Acc20528	1224	689.39	128.9	-2.41919	Down	3.82e-93	3.33e-92
CEY00_Acc12063	1564	395.33	74.09	-2.41583	Down	4.04e-54	2.2e-53
CEY00_Acc15589	800	256	48	-2.41516	Down	1.19e-35	4.55e-35
CEY00_Acc26801	631	32	6	-2.41516	Down	1.05e-05	1.03e-05
CEY00_Acc29539	3273	47.84	9	-2.41034	Down	7.39e-08	9.03e-08
CEY00_Acc09847	1976	175	33	-2.40694	Down	8.32e-25	2.4e-24
CEY00_Acc15026	1297	809	153	-2.40273	Down	4.03e-108	4.05e-107
CEY00_Acc05748	739	3515	665	-2.40222	Down	0	0
CEY00_Acc02716	1910	391	74	-2.40169	Down	3.41e-53	1.82e-52
CEY00_Acc28682	2140	490	93	-2.3976	Down	4.49e-66	2.87e-65
CEY00_Acc04560	2400	3901.82	740.99	-2.39674	Down	0	0
CEY00_Acc04644	690	226	43	-2.39404	Down	2.29e-31	7.91e-31
CEY00_Acc31444	3718	63	12	-2.39244	Down	7.81e-10	1.11e-09
CEY00_Acc30206	1117	21	4	-2.39244	Down	0.000385317	0.000308049
CEY00_Acc09803	680	21	4	-2.39244	Down	0.000385317	0.000308049
CEY00_Acc06983	1623	21	4	-2.39244	Down	0.000385317	0.000308049
CEY00_Acc29827	2359	21	4	-2.39244	Down	0.000385317	0.000308049
CEY00_Acc04606	1766	105	20	-2.39244	Down	2.06e-15	4.09e-15
CEY00_Acc20671	665	105	20	-2.39244	Down	2.06e-15	4.09e-15
CEY00_Acc21006	4289	147.13	28.1	-2.38857	Down	6.14e-21	1.54e-20
CEY00_Acc06555	733	272.13	52	-2.38783	Down	2.58e-37	1.02e-36
CEY00_Acc13602	853	319	61	-2.3868	Down	2.02e-43	9.07e-43
CEY00_Acc08619	1744	115	22	-2.38618	Down	1.09e-16	2.3e-16
CEY00_Acc18519	985	115	22	-2.38618	Down	1.09e-16	2.3e-16
CEY00_Acc17837	1308	47	9	-2.38479	Down	1.15e-07	1.39e-07
CEY00_Acc21611	1131	60.05	11.5	-2.38465	Down	2.08e-09	2.88e-09
CEY00_Acc10317	1630	23.06	4.42	-2.3834	Down	0.000205843	0.000171006
CEY00_Acc04745	1847	951.71	182.72	-2.38101	Down	1.59e-125	1.82e-124
CEY00_Acc06242	1664	380	73	-2.38015	Down	3.18e-51	1.65e-50
CEY00_Acc21432	3808	42.07	8.09	-2.3787	Down	5.51e-07	6.21e-07
CEY00_Acc27062	4331	104	20	-2.37863	Down	3.46e-15	6.79e-15
CEY00_Acc29320	2078	78	15	-2.37863	Down	9.2e-12	1.5e-11
CEY00_Acc09311	1265	26	5	-2.37863	Down	8.26e-05	7.25e-05
CEY00_Acc11055	700	26	5	-2.37863	Down	8.26e-05	7.25e-05
CEY00_Acc30959	1850	1242	239	-2.3777	Down	6.16e-163	8.81e-162
CEY00_Acc29134	1999	36.65	7.06	-2.37619	Down	3e-06	3.13e-06
CEY00_Acc00256	2011	1065.95	206	-2.37155	Down	1.05e-139	1.31e-138
CEY00_Acc13498	3474	1381	267.11	-2.37033	Down	2.74e-180	4.34e-179
CEY00_Acc27706	1553	337.28	65.25	-2.37002	Down	1.91e-45	8.94e-45
CEY00_Acc14655	486	84.53	16.36	-2.36941	Down	1.42e-12	2.44e-12
CEY00_Acc00503	1961	31	6	-2.36936	Down	1.8e-05	1.72e-05
CEY00_Acc32484	7267	284	55	-2.36851	Down	1.63e-38	6.63e-38
CEY00_Acc16534	2148	222	43	-2.36827	Down	1.79e-30	6.05e-30
CEY00_Acc03071	720	25.79	5	-2.36693	Down	9.26e-05	8.06e-05
CEY00_Acc24538	2596	67	13	-2.36577	Down	2.99e-10	4.4e-10
CEY00_Acc26651	4144	526.76	102.26	-2.36503	Down	8.61e-70	5.77e-69
CEY00_Acc23919	789	206	40	-2.36469	Down	2.38e-28	7.57e-28
CEY00_Acc19649	1087	103	20	-2.36469	Down	5.8e-15	1.13e-14
CEY00_Acc06226	2151	1798.84	350	-2.36176	Down	3.24e-233	6.63e-232
CEY00_Acc32014	2438	113	22	-2.36087	Down	3.07e-16	6.34e-16
CEY00_Acc07085	2679	847	165	-2.36002	Down	8.63e-111	8.84e-110
CEY00_Acc07686	1840	124.86	24.34	-2.35903	Down	9.1e-18	2.01e-17
CEY00_Acc07011	2364	1003.54	195.85	-2.3574	Down	9.87e-131	1.17e-129
CEY00_Acc04124	4041	343	67	-2.3561	Down	7.06e-46	3.33e-45
CEY00_Acc15156	2557	46	9	-2.35376	Down	1.95e-07	2.3e-07
CEY00_Acc22078	1296	562	110	-2.35319	Down	6.6e-74	4.67e-73
CEY00_Acc11414	3408	954	187	-2.35107	Down	5.48e-124	6.22e-123
CEY00_Acc09815	1358	51	10	-2.35062	Down	4.37e-08	5.46e-08
CEY00_Acc23937	1456	698	136.9	-2.35023	Down	3.35e-91	2.88e-90
CEY00_Acc12223	797	367	72	-2.34983	Down	8.15e-49	4.08e-48
CEY00_Acc23667	2888	346	68	-2.34729	Down	4.57e-46	2.17e-45
CEY00_Acc00456	1269	50.27	9.88	-2.34724	Down	5.6e-08	6.93e-08
CEY00_Acc31828	1131	66	13	-2.34408	Down	5.03e-10	7.28e-10
CEY00_Acc04998	929	30.43	6	-2.34258	Down	2.44e-05	2.29e-05
CEY00_Acc15517	1745	781	154	-2.34251	Down	1.99e-101	1.88e-100
CEY00_Acc31139	3686	172.18	33.98	-2.34128	Down	1.06e-23	2.94e-23
CEY00_Acc28604	1567	35.52	7.01	-2.34127	Down	5.16e-06	5.24e-06
CEY00_Acc13003	2074	531.74	105	-2.34045	Down	1.37e-69	9.14e-69
CEY00_Acc02616	2929	244.32	48.27	-2.33969	Down	6.47e-33	2.33e-32
CEY00_Acc19132	2947	165.72	32.75	-2.3393	Down	7.49e-23	2.01e-22
CEY00_Acc28735	1015	253	50	-2.33926	Down	5.11e-34	1.88e-33
CEY00_Acc29883	1751	91	18	-2.33799	Down	3.1e-13	5.51e-13
CEY00_Acc29558	1417	837	166	-2.33417	Down	4.15e-108	4.17e-107
CEY00_Acc14588	2085	156.54	31.06	-2.33352	Down	1.29e-21	3.33e-21
CEY00_Acc28031	1256	136	27	-2.3327	Down	5.58e-19	1.3e-18
CEY00_Acc18748	1068	17606.6	3497.31	-2.33192	Down	0	0
CEY00_Acc01732	802	70.36	14	-2.32945	Down	1.59e-10	2.39e-10
CEY00_Acc15776	1183	691	138	-2.32414	Down	3.87e-89	3.25e-88
CEY00_Acc27382	692	625	125	-2.32205	Down	1.01e-80	7.77e-80
CEY00_Acc25205	1399	60	12	-2.32205	Down	3.74e-09	5.08e-09
CEY00_Acc33000	998	55	11	-2.32205	Down	1.66e-08	2.14e-08
CEY00_Acc05147	2371	45	9	-2.32205	Down	3.3e-07	3.8e-07
CEY00_Acc09258	1407	45	9	-2.32205	Down	3.3e-07	3.8e-07
CEY00_Acc32674	1606	40	8	-2.32205	Down	1.48e-06	1.6e-06
CEY00_Acc13428	1596	30	6	-2.32205	Down	3.06e-05	2.85e-05
CEY00_Acc03951	690	25	5	-2.32205	Down	0.000141529	0.000120102
CEY00_Acc22949	432	25	5	-2.32205	Down	0.000141529	0.000120102
CEY00_Acc30321	1512	20	4	-2.32205	Down	0.000664736	0.000513261
CEY00_Acc04298	705	20	4	-2.32205	Down	0.000664736	0.000513261
CEY00_Acc26547	1358	20	4	-2.32205	Down	0.000664736	0.000513261
CEY00_Acc27243	802	20	4	-2.32205	Down	0.000664736	0.000513261
CEY00_Acc27855	2171	254	51	-2.31638	Down	9.11e-34	3.34e-33
CEY00_Acc11864	2824	1393.55	279.82	-2.31632	Down	4.74e-177	7.38e-176
CEY00_Acc10974	1961	1066.61	214.63	-2.31323	Down	8.93e-136	1.09e-134
CEY00_Acc00623	1853	20.3	4.09	-2.31143	Down	0.000626761	0.000485678
CEY00_Acc27989	3246	4175	842	-2.31001	Down	0	0
CEY00_Acc29185	1824	93.46	18.86	-2.30914	Down	2.24e-13	4.02e-13
CEY00_Acc33079	1943	529.18	107.07	-2.30533	Down	4.67e-68	3.07e-67
CEY00_Acc02542	2080	70.22	14.21	-2.3051	Down	2.16e-10	3.21e-10
CEY00_Acc13189	2224	344.39	69.77	-2.30349	Down	7.03e-45	3.26e-44
CEY00_Acc20863	1161	414	84	-2.30129	Down	1.56e-53	8.44e-53
CEY00_Acc30876	1968	52.39	10.63	-2.30127	Down	4.27e-08	5.34e-08
CEY00_Acc20347	2019	123	25	-2.29878	Down	4.86e-17	1.04e-16
CEY00_Acc13943	1689	118	24	-2.2978	Down	2.11e-16	4.39e-16
CEY00_Acc07054	1699	77.39	15.76	-2.296	Down	2.92e-11	4.61e-11
CEY00_Acc03298	2071	2795	570	-2.29394	Down	0	0
CEY00_Acc20244	1119	464.61	94.78	-2.29349	Down	1.28e-59	7.59e-59
CEY00_Acc10569	3171	61.35	12.54	-2.29065	Down	3.36e-09	4.58e-09
CEY00_Acc25872	796	44	9	-2.28963	Down	5.55e-07	6.26e-07
CEY00_Acc15651	1479	215	44	-2.28888	Down	1.88e-28	5.99e-28
CEY00_Acc17250	1529	83	17	-2.2877	Down	6.33e-12	1.04e-11
CEY00_Acc28987	2128	122	25	-2.287	Down	8.07e-17	1.71e-16
CEY00_Acc30389	811	39	8	-2.28552	Down	2.5e-06	2.64e-06
CEY00_Acc32310	981	39	8	-2.28552	Down	2.5e-06	2.64e-06
CEY00_Acc28521	779	39	8	-2.28552	Down	2.5e-06	2.64e-06
CEY00_Acc05897	1891	385	79	-2.28506	Down	1.69e-49	8.55e-49
CEY00_Acc28217	2853	200.5	41.21	-2.28266	Down	1.46e-26	4.42e-26
CEY00_Acc01241	1691	418	86	-2.28122	Down	1.75e-53	9.44e-53
CEY00_Acc14250	662	144.75	29.79	-2.28079	Down	1.32e-19	3.15e-19
CEY00_Acc32677	1209	301	62	-2.27955	Down	5.67e-39	2.32e-38
CEY00_Acc13992	3296	512.19	105.51	-2.27942	Down	4.59e-65	2.9e-64
CEY00_Acc29851	1788	160.02	33	-2.27784	Down	1.78e-21	4.57e-21
CEY00_Acc26577	1608	1099.75	227	-2.27653	Down	2.67e-137	3.29e-136
CEY00_Acc13376	1097	610	126	-2.27551	Down	5.61e-77	4.13e-76
CEY00_Acc33391	1469	1229	254	-2.27471	Down	4.72e-153	6.36e-152
CEY00_Acc10810	1983	603.79	124.82	-2.27432	Down	3.63e-76	2.65e-75
CEY00_Acc08497	2075	420.55	87	-2.27331	Down	1.4e-53	7.56e-53
CEY00_Acc26043	825	58	12	-2.27314	Down	1.05e-08	1.38e-08
CEY00_Acc10668	1240	29	6	-2.27314	Down	5.2e-05	4.7e-05
CEY00_Acc04165	1052	29	6	-2.27314	Down	5.2e-05	4.7e-05
CEY00_Acc16160	706	29	6	-2.27314	Down	5.2e-05	4.7e-05
CEY00_Acc13153	2689	105.63	21.88	-2.27146	Down	1.17e-14	2.24e-14
CEY00_Acc32122	1766	1413	293	-2.26991	Down	3.23e-175	4.95e-174
CEY00_Acc19801	1751	144.29	29.97	-2.2675	Down	2.02e-19	4.77e-19
CEY00_Acc30889	938	1083	225	-2.26716	Down	1.42e-134	1.72e-133
CEY00_Acc00820	812	438	91	-2.26711	Down	1.5e-55	8.39e-55
CEY00_Acc22007	3616	426.49	88.66	-2.26628	Down	4.09e-54	2.23e-53
CEY00_Acc26390	963	149	31	-2.26509	Down	5.57e-20	1.35e-19
CEY00_Acc10936	4231	249.98	52.04	-2.26424	Down	2.1e-32	7.46e-32
CEY00_Acc04470	1684	168	35	-2.26316	Down	2.64e-22	6.98e-22
CEY00_Acc17082	1147	48	10	-2.26316	Down	2.08e-07	2.44e-07
CEY00_Acc05549	956	24	5	-2.26316	Down	0.000241316	0.000198227
CEY00_Acc08885	678	24	5	-2.26316	Down	0.000241316	0.000198227
CEY00_Acc19568	1472	24	5	-2.26316	Down	0.000241316	0.000198227
CEY00_Acc27999	1963	724.25	151	-2.26206	Down	2.12e-90	1.8e-89
CEY00_Acc04386	471	470	98	-2.26193	Down	2.57e-59	1.52e-58
CEY00_Acc19694	1786	99.02	20.65	-2.2617	Down	9.04e-14	1.65e-13
CEY00_Acc02624	2958	187	39	-2.26161	Down	1.26e-24	3.62e-24
CEY00_Acc19964	1311	158	33	-2.25951	Down	4.93e-21	1.25e-20
CEY00_Acc30790	1544	689.38	144	-2.25935	Down	5.11e-86	4.18e-85
CEY00_Acc25586	1190	67	14	-2.25886	Down	8.95e-10	1.27e-09
CEY00_Acc31699	1760	507	106	-2.25804	Down	1.03e-63	6.44e-63
CEY00_Acc01593	1424	43	9	-2.25646	Down	9.33e-07	1.03e-06
CEY00_Acc09390	1627	43	9	-2.25646	Down	9.33e-07	1.03e-06
CEY00_Acc11946	1020	43	9	-2.25646	Down	9.33e-07	1.03e-06
CEY00_Acc02947	2172	1065	223	-2.25586	Down	1.4e-131	1.66e-130
CEY00_Acc03434	1459	2399	503	-2.25392	Down	1.69e-293	4.38e-292
CEY00_Acc08129	1790	124	26	-2.25388	Down	8.49e-17	1.8e-16
CEY00_Acc07707	1262	62	13	-2.25388	Down	3.96e-09	5.36e-09
CEY00_Acc08464	1860	524	110	-2.25218	Down	1.39e-65	8.83e-65
CEY00_Acc15931	859	357.89	75.19	-2.25103	Down	2.45e-45	1.14e-44
CEY00_Acc22974	1238	138	29	-2.25067	Down	1.73e-18	3.93e-18
CEY00_Acc05374	2796	252	53	-2.24948	Down	2.09e-32	7.41e-32
CEY00_Acc14129	1645	437	92	-2.24805	Down	7.04e-55	3.89e-54
CEY00_Acc18829	1521	133	28	-2.24805	Down	7.48e-18	1.66e-17
CEY00_Acc24899	1239	76	16	-2.24805	Down	7.69e-11	1.18e-10
CEY00_Acc20593	866	57	12	-2.24805	Down	1.75e-08	2.26e-08
CEY00_Acc32638	933	38	8	-2.24805	Down	4.21e-06	4.32e-06
CEY00_Acc21700	1578	19	4	-2.24805	Down	0.00114086	0.000847519
CEY00_Acc28455	1719	19	4	-2.24805	Down	0.00114086	0.000847519
CEY00_Acc23573	1088	19	4	-2.24805	Down	0.00114086	0.000847519
CEY00_Acc29261	894	19	4	-2.24805	Down	0.00114086	0.000847519
CEY00_Acc12649	1282	19	4	-2.24805	Down	0.00114086	0.000847519
CEY00_Acc05497	611	294	62	-2.2456	Down	1.9e-37	7.53e-37
CEY00_Acc05097	1661	62.55	13.2	-2.24459	Down	3.7e-09	5.02e-09
CEY00_Acc18343	2322	568	120	-2.24298	Down	1.37e-70	9.25e-70
CEY00_Acc05688	2166	175	37	-2.24188	Down	6.41e-23	1.73e-22
CEY00_Acc14662	2424	175	37	-2.24188	Down	6.41e-23	1.73e-22
CEY00_Acc32933	3220	309.72	65.57	-2.23998	Down	3.04e-39	1.25e-38
CEY00_Acc24130	3620	457.39	97	-2.23749	Down	4.9e-57	2.79e-56
CEY00_Acc10541	663	165	35	-2.23716	Down	1.19e-21	3.09e-21
CEY00_Acc19562	1225	33	7	-2.23716	Down	1.91e-05	1.83e-05
CEY00_Acc33351	1518	33	7	-2.23716	Down	1.91e-05	1.83e-05
CEY00_Acc00149	1527	933	198	-2.2365	Down	2.5e-114	2.65e-113
CEY00_Acc11994	1062	80	17	-2.23459	Down	2.91e-11	4.59e-11
CEY00_Acc27496	3948	334	71	-2.23408	Down	4.71e-42	2.06e-41
CEY00_Acc32457	1250	83.24	17.71	-2.23283	Down	1.19e-11	1.92e-11
CEY00_Acc07622	1625	47	10	-2.23278	Down	3.48e-07	4e-07
CEY00_Acc15429	3368	902.92	192.27	-2.23159	Down	2.06e-110	2.1e-109
CEY00_Acc33727	1351	169	36	-2.23108	Down	4.56e-22	1.2e-21
CEY00_Acc32038	1149	61	13	-2.23042	Down	6.59e-09	8.78e-09
CEY00_Acc30022	3995	1057.95	226	-2.227	Down	1.03e-128	1.21e-127
CEY00_Acc21882	1478	1605	343	-2.22641	Down	3.73e-194	6.44e-193
CEY00_Acc21151	1827	552	118	-2.226	Down	4.9e-68	3.22e-67
CEY00_Acc30273	1445	491	105	-2.22546	Down	1.06e-60	6.33e-60
CEY00_Acc27861	1997	336	72	-2.22251	Down	4.89e-42	2.14e-41
CEY00_Acc16898	1028	28	6	-2.22251	Down	8.79e-05	7.69e-05
CEY00_Acc01243	2511	28	6	-2.22251	Down	8.79e-05	7.69e-05
CEY00_Acc33511	2160	653.04	140	-2.22187	Down	5.72e-80	4.36e-79
CEY00_Acc18674	3353	727.12	155.98	-2.22095	Down	8.82e-89	7.39e-88
CEY00_Acc22270	1644	261	56	-2.22067	Down	5.26e-33	1.89e-32
CEY00_Acc30746	1250	340	73	-2.21969	Down	1.88e-42	8.27e-42
CEY00_Acc22560	948	1822.81	391.52	-2.21913	Down	2.43e-219	4.7e-218
CEY00_Acc02171	1930	93	20	-2.21735	Down	9.53e-13	1.65e-12
CEY00_Acc08938	2486	64.58	13.9	-2.21612	Down	2.76e-09	3.78e-09
CEY00_Acc21158	1480	691	149	-2.2135	Down	4e-84	3.2e-83
CEY00_Acc09883	1969	51	11	-2.21312	Down	1.3e-07	1.55e-07
CEY00_Acc06925	2739	662	143	-2.21094	Down	1.46e-80	1.12e-79
CEY00_Acc07620	1947	1841	398	-2.20977	Down	2.28e-220	4.43e-219
CEY00_Acc32428	5922	93.01	20.11	-2.20959	Down	1.06e-12	1.83e-12
CEY00_Acc31079	1171	37	8	-2.20958	Down	7.05e-06	7.06e-06
CEY00_Acc05155	2248	855	185	-2.20852	Down	2.37e-103	2.28e-102
CEY00_Acc09872	1372	744	161	-2.20836	Down	3.54e-90	3.01e-89
CEY00_Acc17909	1495	388	84	-2.20772	Down	6.87e-48	3.37e-47
CEY00_Acc29014	1947	26.9	5.83	-2.20616	Down	0.000129973	0.00011091
CEY00_Acc21045	1158	166	36	-2.20524	Down	2.04e-21	5.22e-21
CEY00_Acc26457	1206	83	18	-2.20524	Down	1.82e-11	2.9e-11
CEY00_Acc12320	1437	290.19	62.99	-2.20392	Down	3.5e-36	1.36e-35
CEY00_Acc23527	1963	152	33	-2.20366	Down	9.94e-20	2.38e-19
CEY00_Acc31982	3086	529	115	-2.20176	Down	1.99e-64	1.25e-63
CEY00_Acc03733	1241	69	15	-2.20176	Down	9.31e-10	1.32e-09
CEY00_Acc06692	1572	46	10	-2.20176	Down	5.8e-07	6.52e-07
CEY00_Acc33058	1132	23	5	-2.20176	Down	0.000409479	0.000326402
CEY00_Acc08863	882	225	49	-2.19919	Down	2.32e-28	7.36e-28
CEY00_Acc18803	1609	32.14	7	-2.19906	Down	2.99e-05	2.78e-05
CEY00_Acc02244	2258	78	17	-2.19806	Down	7.97e-11	1.22e-10
CEY00_Acc02032	1801	289	63	-2.19777	Down	6.36e-36	2.45e-35
CEY00_Acc12631	1313	766	167	-2.19762	Down	3.06e-92	2.65e-91
CEY00_Acc08214	3062	385.04	83.99	-2.19684	Down	2.93e-47	1.42e-46
CEY00_Acc29764	1982	577	126	-2.19527	Down	7.41e-70	4.97e-69
CEY00_Acc15436	1672	380	83	-2.19494	Down	1.29e-46	6.18e-46
CEY00_Acc10427	1245	339.57	74.19	-2.19453	Down	7.81e-42	3.4e-41
CEY00_Acc04509	929	398	87	-2.1938	Down	1.04e-48	5.19e-48
CEY00_Acc04044	1593	169	37	-2.19155	Down	1.28e-21	3.29e-21
CEY00_Acc18514	1507	82	18	-2.18775	Down	3.01e-11	4.74e-11
CEY00_Acc30931	1159	41	9	-2.18775	Down	2.61e-06	2.74e-06
CEY00_Acc29312	2174	296	65	-2.18721	Down	1.53e-36	5.97e-36
CEY00_Acc04604	2381	391.53	86	-2.18684	Down	9.16e-48	4.48e-47
CEY00_Acc26753	980	34.68	7.62	-2.18636	Down	1.56e-05	1.5e-05
CEY00_Acc18048	1482	50	11	-2.18455	Down	2.16e-07	2.53e-07
CEY00_Acc04719	3157	109	24	-2.18334	Down	1.96e-14	3.71e-14
CEY00_Acc23788	1470	109	24	-2.18334	Down	1.96e-14	3.71e-14
CEY00_Acc28163	1110	59	13	-2.18233	Down	1.81e-08	2.34e-08
CEY00_Acc33595	1130	481	106	-2.18209	Down	4.06e-58	2.36e-57
CEY00_Acc10343	2151	2619	578	-2.18	Down	2.04e-307	5.61e-306
CEY00_Acc01063	1556	43.18	9.54	-2.17842	Down	1.51e-06	1.62e-06
CEY00_Acc32816	1291	12064	2666	-2.17808	Down	0	0
CEY00_Acc24761	2737	67.6	14.94	-2.17796	Down	1.77e-09	2.46e-09
CEY00_Acc22209	1403	235.46	52.06	-2.17736	Down	2.93e-29	9.57e-29
CEY00_Acc22718	2035	619	137	-2.17589	Down	5.25e-74	3.71e-73
CEY00_Acc29476	1063	185	41	-2.17395	Down	2.69e-23	7.36e-23
CEY00_Acc25637	3505	919.9	203.93	-2.17352	Down	6.57e-109	6.66e-108
CEY00_Acc31395	1166	99	22	-2.17005	Down	3.7e-13	6.57e-13
CEY00_Acc04845	1904	81	18	-2.17005	Down	4.95e-11	7.71e-11
CEY00_Acc04834	2847	54	12	-2.17005	Down	8.04e-08	9.8e-08
CEY00_Acc12925	981	36	8	-2.17005	Down	1.18e-05	1.15e-05
CEY00_Acc25015	582	27	6	-2.17005	Down	0.000147922	0.000125161
CEY00_Acc31002	1811	27	6	-2.17005	Down	0.000147922	0.000125161
CEY00_Acc23260	1277	1216.48	270.45	-2.1694	Down	4.77e-143	6.07e-142
CEY00_Acc25434	1354	80.69	17.94	-2.16933	Down	5.44e-11	8.43e-11
CEY00_Acc31185	680	1065.33	237.1	-2.16785	Down	2.06e-125	2.36e-124
CEY00_Acc17709	1825	310	69	-2.16772	Down	8.72e-38	3.49e-37
CEY00_Acc01612	735	772	172	-2.16631	Down	2.45e-91	2.11e-90
CEY00_Acc23564	1731	377	84	-2.16622	Down	1.54e-45	7.23e-45
CEY00_Acc21775	1687	378.23	84.28	-2.16612	Down	1.12e-45	5.25e-45
CEY00_Acc18117	1767	498	111	-2.16571	Down	1.46e-59	8.63e-59
CEY00_Acc12042	1615	148	33	-2.16518	Down	7.21e-19	1.67e-18
CEY00_Acc19464	1928	94	21	-2.16239	Down	1.61e-12	2.76e-12
CEY00_Acc27288	2101	179	40	-2.16201	Down	1.89e-22	5.01e-22
CEY00_Acc23519	1479	93.89	20.99	-2.16139	Down	1.69e-12	2.88e-12
CEY00_Acc20289	1210	219	49	-2.1602	Down	4.46e-27	1.38e-26
CEY00_Acc05623	2404	58.31	13.05	-2.15982	Down	2.7e-08	3.43e-08
CEY00_Acc07061	1636	67	15	-2.15932	Down	2.54e-09	3.49e-09
CEY00_Acc24362	809	28	6.27	-2.15901	Down	0.000117219	0.000100785
CEY00_Acc25019	3118	46.76	10.48	-2.15776	Down	6.49e-07	7.25e-07
CEY00_Acc27203	1128	58	13	-2.15766	Down	3e-08	3.8e-08
CEY00_Acc23792	2054	455	102	-2.15742	Down	2.53e-54	1.38e-53
CEY00_Acc18920	1560	330	74	-2.15699	Down	7.11e-40	2.96e-39
CEY00_Acc04609	1156	49	11	-2.1554	Down	3.58e-07	4.1e-07
CEY00_Acc08098	3158	1243.71	279.38	-2.15447	Down	5.78e-145	7.42e-144
CEY00_Acc02651	3376	2259	508	-2.15291	Down	2.24e-261	5.16e-260
CEY00_Acc07204	901	916	206	-2.15282	Down	3.45e-107	3.43e-106
CEY00_Acc15633	1648	120	27	-2.15212	Down	1.75e-15	3.48e-15
CEY00_Acc31005	1498	40	9	-2.15212	Down	4.33e-06	4.44e-06
CEY00_Acc31519	1308	222	50	-2.15068	Down	2.78e-27	8.6e-27
CEY00_Acc03275	1369	111	25	-2.15068	Down	2e-14	3.78e-14
CEY00_Acc20441	2521	324	73	-2.15015	Down	4.94e-39	2.03e-38
CEY00_Acc23646	1517	204	46	-2.14899	Down	3.51e-25	1.02e-24
CEY00_Acc16944	3176	368	83	-2.14864	Down	4.65e-44	2.11e-43
CEY00_Acc16247	573	37.26	8.41	-2.14757	Down	9.48e-06	9.36e-06
CEY00_Acc24999	1791	744	168	-2.14696	Down	3.94e-87	3.25e-86
CEY00_Acc21082	2854	719.55	162.58	-2.14607	Down	2.75e-84	2.2e-83
CEY00_Acc12463	917	115	26	-2.14517	Down	7.56e-15	1.46e-14
CEY00_Acc20693	1454	212	48	-2.14308	Down	5.09e-26	1.52e-25
CEY00_Acc29333	5254	106	24	-2.14308	Down	8.66e-14	1.59e-13
CEY00_Acc21820	1747	75	17	-2.14148	Down	3.57e-10	5.22e-10
CEY00_Acc20324	1328	96.74	21.95	-2.14001	Down	1.08e-12	1.86e-12
CEY00_Acc30896	1849	2234	507	-2.13969	Down	1.57e-256	3.53e-255
CEY00_Acc23089	2677	317.9	72.25	-2.13763	Down	4.62e-38	1.86e-37
CEY00_Acc14480	1485	198	45	-2.13763	Down	2.46e-24	6.96e-24
CEY00_Acc17582	2053	44	10	-2.13763	Down	1.6e-06	1.72e-06
CEY00_Acc29405	3528	22	5	-2.13763	Down	0.000691191	0.000532058
CEY00_Acc03552	1647	893	203	-2.1373	Down	1.29e-103	1.24e-102
CEY00_Acc08585	1493	1355.97	308.39	-2.13662	Down	3.02e-156	4.16e-155
CEY00_Acc01540	989	126.16	28.71	-2.13575	Down	4.63e-16	9.5e-16
CEY00_Acc01240	1164	62.78	14.29	-2.13542	Down	1.02e-08	1.33e-08
CEY00_Acc15597	1245	123	28	-2.13528	Down	1.08e-15	2.18e-15
CEY00_Acc00689	3130	22	5.01	-2.13474	Down	0.0006985	0.000537252
CEY00_Acc27606	1433	2187.69	498.6	-2.13358	Down	2.32e-250	5.07e-249
CEY00_Acc28532	1500	114	26	-2.13257	Down	1.24e-14	2.36e-14
CEY00_Acc25967	971	34.18	7.8	-2.13173	Down	2.42e-05	2.28e-05
CEY00_Acc08119	1077	241	55	-2.13165	Down	3.62e-29	1.18e-28
CEY00_Acc23113	1935	49.2	11.23	-2.13142	Down	4.09e-07	4.66e-07
CEY00_Acc30175	1225	254	58	-2.13083	Down	1.23e-30	4.18e-30
CEY00_Acc01658	2106	27.13	6.2	-2.12967	Down	0.000170529	0.000143118
CEY00_Acc04222	1935	1120.01	256	-2.12942	Down	7.26e-129	8.51e-128
CEY00_Acc19802	632	35	8	-2.1294	Down	1.96e-05	1.87e-05
CEY00_Acc31248	1414	35	8	-2.1294	Down	1.96e-05	1.87e-05
CEY00_Acc20492	1415	209.44	47.88	-2.12916	Down	1.58e-25	4.65e-25
CEY00_Acc06345	1623	481	110	-2.12866	Down	2.14e-56	1.21e-55
CEY00_Acc08471	4580	961.73	220	-2.12825	Down	7.39e-111	7.58e-110
CEY00_Acc27975	2445	1962	449	-2.12766	Down	5.66e-224	1.13e-222
CEY00_Acc19108	2231	677.3	155	-2.12765	Down	1.3e-78	9.82e-78
CEY00_Acc10134	2133	1503	344	-2.12749	Down	4.8e-172	7.24e-171
CEY00_Acc06560	3078	141.11	32.3	-2.12734	Down	1.06e-17	2.34e-17
CEY00_Acc27280	4452	166	38	-2.12723	Down	1.52e-20	3.75e-20
CEY00_Acc30909	3581	397	91	-2.12532	Down	9.05e-47	4.35e-46
CEY00_Acc14972	1274	170	39	-2.12411	Down	5.76e-21	1.45e-20
CEY00_Acc15204	875	61.78	14.18	-2.1234	Down	1.5e-08	1.94e-08
CEY00_Acc32390	1897	283	65	-2.12241	Down	8.82e-34	3.23e-33
CEY00_Acc31165	974	100	23	-2.12042	Down	6.15e-13	1.08e-12
CEY00_Acc07352	845	351	81	-2.1156	Down	2.53e-41	1.09e-40
CEY00_Acc10323	1634	260	60	-2.1156	Down	4.72e-31	1.62e-30
CEY00_Acc16719	1733	39	9	-2.1156	Down	7.18e-06	7.18e-06
CEY00_Acc16028	1552	39	9	-2.1156	Down	7.18e-06	7.18e-06
CEY00_Acc09476	1740	26	6	-2.1156	Down	0.000247738	0.000203158
CEY00_Acc29148	548	26	6	-2.1156	Down	0.000247738	0.000203158
CEY00_Acc07092	1654	260.25	60.07	-2.1153	Down	4.47e-31	1.54e-30
CEY00_Acc33749	774	48.49	11.25	-2.10788	Down	5.95e-07	6.67e-07
CEY00_Acc31981	2496	179.57	41.69	-2.10689	Down	7.58e-22	1.97e-21
CEY00_Acc16479	2119	53.53	12.43	-2.10664	Down	1.57e-07	1.86e-07
CEY00_Acc04515	2985	317.46	73.73	-2.10637	Down	2.42e-37	9.6e-37
CEY00_Acc06059	897	607	141	-2.10612	Down	9.12e-70	6.11e-69
CEY00_Acc06247	815	96.35	22.41	-2.10426	Down	2.06e-12	3.49e-12
CEY00_Acc23410	4145	206.06	47.93	-2.10419	Down	8.56e-25	2.47e-24
CEY00_Acc11057	1423	124.61	29	-2.10342	Down	1.31e-15	2.63e-15
CEY00_Acc17635	881	408	95	-2.10269	Down	2.15e-47	1.04e-46
CEY00_Acc03739	1733	249	58	-2.10214	Down	1.39e-29	4.58e-29
CEY00_Acc13613	1260	854	199	-2.10159	Down	3.99e-97	3.63e-96
CEY00_Acc15130	2679	501.87	117	-2.10093	Down	7.97e-58	4.61e-57
CEY00_Acc01997	998	21.44	5	-2.10043	Down	0.000924389	0.000697517
CEY00_Acc06215	2864	896	209	-2.10012	Down	1.02e-101	9.69e-101
CEY00_Acc10906	1299	1436	335	-2.09994	Down	8.3e-162	1.18e-160
CEY00_Acc24129	1771	570	133	-2.09966	Down	2.23e-65	1.42e-64
CEY00_Acc32918	1098	30	7	-2.09966	Down	8.95e-05	7.81e-05
CEY00_Acc28533	1669	4306.07	1005.05	-2.09923	Down	0	0
CEY00_Acc04939	5402	4344.23	1014.93	-2.09784	Down	0	0
CEY00_Acc22501	1521	9092.95	2126.63	-2.0963	Down	0	0
CEY00_Acc28394	1809	1329	311	-2.09548	Down	1.68e-149	2.22e-148
CEY00_Acc10475	3827	177.64	41.58	-2.09512	Down	1.74e-21	4.46e-21
CEY00_Acc02489	2556	192	45	-2.09323	Down	4.54e-23	1.23e-22
CEY00_Acc17400	909	145	34	-2.09257	Down	8.39e-18	1.86e-17
CEY00_Acc28004	2934	4540	1065	-2.09196	Down	0	0
CEY00_Acc23335	1560	79.46	18.66	-2.0904	Down	2.05e-10	3.05e-10
CEY00_Acc28783	2663	3826	899	-2.08957	Down	0	0
CEY00_Acc06892	1390	76.6	18	-2.08947	Down	4.36e-10	6.34e-10
CEY00_Acc28058	1789	117.17	27.56	-2.08808	Down	1.21e-14	2.32e-14
CEY00_Acc27833	1217	6173	1452	-2.08805	Down	0	0
CEY00_Acc17396	1685	510	120	-2.08758	Down	2.85e-58	1.66e-57
CEY00_Acc02419	2581	136	32	-2.08758	Down	9.53e-17	2.02e-16
CEY00_Acc10270	2381	85	20	-2.08758	Down	5.03e-11	7.82e-11
CEY00_Acc29647	1635	68	16	-2.08758	Down	4.19e-09	5.66e-09
CEY00_Acc19550	2657	51	12	-2.08758	Down	3.6e-07	4.12e-07
CEY00_Acc22777	2496	1328	313	-2.08514	Down	1.83e-148	2.4e-147
CEY00_Acc22531	1373	22.04	5.2	-2.08366	Down	0.000833268	0.000633159
CEY00_Acc19355	922	195.24	46.1	-2.08253	Down	2.74e-23	7.49e-23
CEY00_Acc16826	2007	415	98	-2.08238	Down	1.32e-47	6.44e-47
CEY00_Acc04793	1294	204.44	48.3	-2.0817	Down	2.68e-24	7.57e-24
CEY00_Acc23101	1351	245.34	57.97	-2.08153	Down	7.9e-29	2.54e-28
CEY00_Acc07635	1529	2195.24	519	-2.08069	Down	2.09e-243	4.45e-242
CEY00_Acc01090	1125	435	103	-2.07849	Down	1.06e-49	5.4e-49
CEY00_Acc16525	1771	709	168	-2.07745	Down	8.42e-80	6.39e-79
CEY00_Acc01928	881	63	14.94	-2.07629	Down	1.73e-08	2.24e-08
CEY00_Acc16269	566	209.06	49.61	-2.07534	Down	1.01e-24	2.91e-24
CEY00_Acc08995	1057	181	43	-2.0737	Down	1.34e-21	3.46e-21
CEY00_Acc20795	1149	391	93	-2.07199	Down	1.12e-44	5.14e-44
CEY00_Acc08522	4491	441.27	105	-2.07139	Down	3.54e-50	1.81e-49
CEY00_Acc22678	3341	4475	1065	-2.07116	Down	0	0
CEY00_Acc15335	3236	815	194	-2.07087	Down	4.38e-91	3.76e-90
CEY00_Acc11950	1086	42	10	-2.07051	Down	4.35e-06	4.45e-06
CEY00_Acc11067	1546	21	5	-2.07051	Down	0.00116008	0.000860271
CEY00_Acc24450	1175	21	5	-2.07051	Down	0.00116008	0.000860271
CEY00_Acc02995	1551	21	5	-2.07051	Down	0.00116008	0.000860271
CEY00_Acc31211	877	21	5	-2.07051	Down	0.00116008	0.000860271
CEY00_Acc03238	599	21	5	-2.07051	Down	0.00116008	0.000860271
CEY00_Acc05464	1774	21	5	-2.07051	Down	0.00116008	0.000860271
CEY00_Acc24150	1277	314.43	74.88	-2.07021	Down	3.13e-36	1.22e-35
CEY00_Acc01033	1530	73	17.39	-2.06976	Down	1.4e-09	1.96e-09
CEY00_Acc03036	1242	277	66	-2.06947	Down	4.17e-32	1.47e-31
CEY00_Acc05824	1343	625	149	-2.06867	Down	3.39e-70	2.28e-69
CEY00_Acc31327	2219	864	206	-2.06851	Down	2.62e-96	2.37e-95
CEY00_Acc30181	3017	1721.9	411	-2.06691	Down	9.04e-190	1.53e-188
CEY00_Acc30826	1799	314	75	-2.06592	Down	4.31e-36	1.67e-35
CEY00_Acc15331	4332	159	38	-2.06508	Down	4.51e-19	1.05e-18
CEY00_Acc01679	4087	205	49	-2.06489	Down	3.98e-24	1.12e-23
CEY00_Acc19203	1718	105.95	25.36	-2.06288	Down	3.35e-13	5.96e-13
CEY00_Acc07834	1948	71	17	-2.06241	Down	2.55e-09	3.51e-09
CEY00_Acc11192	1044	238	57	-2.06205	Down	1.06e-27	3.33e-27
CEY00_Acc33370	838	167	40	-2.0619	Down	6.46e-20	1.56e-19
CEY00_Acc16057	3569	121	29	-2.061	Down	7.56e-15	1.46e-14
CEY00_Acc02872	1679	142.86	34.26	-2.06013	Down	3.03e-17	6.55e-17
CEY00_Acc23514	1930	862.16	206.82	-2.0597	Down	1.36e-95	1.22e-94
CEY00_Acc20038	2129	250	60	-2.05902	Down	5.82e-29	1.88e-28
CEY00_Acc32270	1163	100	24	-2.05902	Down	1.62e-12	2.78e-12
CEY00_Acc02706	575	50	12	-2.05902	Down	5.89e-07	6.61e-07
CEY00_Acc20481	1436	50	12	-2.05902	Down	5.89e-07	6.61e-07
CEY00_Acc19180	1727	25	6	-2.05902	Down	0.000412782	0.000328821
CEY00_Acc25239	2661	25	6	-2.05902	Down	0.000412782	0.000328821
CEY00_Acc14037	1111	25	6	-2.05902	Down	0.000412782	0.000328821
CEY00_Acc27254	939	25	6	-2.05902	Down	0.000412782	0.000328821
CEY00_Acc03852	1276	25	6	-2.05902	Down	0.000412782	0.000328821
CEY00_Acc03704	3928	1695	407	-2.05831	Down	7.52e-186	1.25e-184
CEY00_Acc28688	1001	54.88	13.19	-2.05696	Down	1.7e-07	2.01e-07
CEY00_Acc00189	1579	237	57	-2.05597	Down	1.71e-27	5.34e-27
CEY00_Acc13874	1351	79	19	-2.05597	Down	3.56e-10	5.21e-10
CEY00_Acc27381	590	719	172.96	-2.05568	Down	7.72e-80	5.87e-79
CEY00_Acc22134	3312	668.61	161	-2.05423	Down	2.61e-74	1.86e-73
CEY00_Acc32586	1764	167.33	40.31	-2.05361	Down	7.4e-20	1.78e-19
CEY00_Acc13745	2467	220	53	-2.05356	Down	1.33e-25	3.93e-25
CEY00_Acc11140	1132	722	174	-2.05303	Down	4.92e-80	3.75e-79
CEY00_Acc19644	1534	79.02	19.05	-2.05255	Down	3.7e-10	5.41e-10
CEY00_Acc25833	3442	813	196	-2.05252	Down	7.45e-90	6.31e-89
CEY00_Acc15006	1146	1236	298	-2.05242	Down	1.4e-135	1.71e-134
CEY00_Acc05437	1781	50.68	12.23	-2.05111	Down	5.27e-07	5.95e-07
CEY00_Acc11281	904	29	7	-2.05075	Down	0.000148243	0.000125393
CEY00_Acc25050	819	29	7	-2.05075	Down	0.000148243	0.000125393
CEY00_Acc12290	2782	627.28	151.44	-2.05048	Down	1.13e-69	7.58e-69
CEY00_Acc24243	1593	115.24	27.85	-2.04901	Down	4.06e-14	7.57e-14
CEY00_Acc12617	1394	1357	328	-2.04877	Down	2.55e-148	3.34e-147
CEY00_Acc17352	2038	648.99	157	-2.04755	Down	6.87e-72	4.72e-71
CEY00_Acc12139	2171	157	38	-2.04681	Down	1.18e-18	2.7e-18
CEY00_Acc28865	1293	227	55	-2.04531	Down	3.09e-26	9.29e-26
CEY00_Acc19046	1240	99	24	-2.04452	Down	2.63e-12	4.43e-12
CEY00_Acc17015	3010	33	8	-2.04452	Down	5.36e-05	4.84e-05
CEY00_Acc23854	1685	924.32	224.08	-2.0445	Down	2.17e-101	2.05e-100
CEY00_Acc04737	1424	100.5	24.38	-2.04355	Down	1.83e-12	3.12e-12
CEY00_Acc20074	2165	2106	511	-2.04323	Down	2.97e-228	5.98e-227
CEY00_Acc28454	1743	103	25	-2.04277	Down	9.88e-13	1.71e-12
CEY00_Acc06029	4900	795	193	-2.04248	Down	2.3e-87	1.91e-86
CEY00_Acc05754	1236	865	210	-2.04243	Down	6.93e-95	6.16e-94
CEY00_Acc05994	955	4262	1035	-2.04202	Down	0	0
CEY00_Acc02495	1362	70	17	-2.04194	Down	4.15e-09	5.61e-09
CEY00_Acc13467	997	1441	350.06	-2.04152	Down	1.15e-156	1.59e-155
CEY00_Acc04531	1304	37.03	9	-2.04082	Down	1.92e-05	1.83e-05
CEY00_Acc10304	1525	74	18	-2.03965	Down	1.55e-09	2.16e-09
CEY00_Acc28670	2011	37	9	-2.03965	Down	1.95e-05	1.86e-05
CEY00_Acc07346	855	1417.65	344.85	-2.03958	Down	5.66e-154	7.68e-153
CEY00_Acc30120	2455	826	201	-2.03907	Down	1.66e-90	1.42e-89
CEY00_Acc11103	1525	75.76	18.46	-2.03716	Down	1.02e-09	1.45e-09
CEY00_Acc33228	1937	90.94	22.16	-2.03708	Down	2.24e-11	3.55e-11
CEY00_Acc24907	3637	39.97	9.74	-2.03705	Down	9.21e-06	9.1e-06
CEY00_Acc10613	1485	119	29	-2.03696	Down	1.98e-14	3.74e-14
CEY00_Acc31249	2528	562	137	-2.03652	Down	4.44e-62	2.71e-61
CEY00_Acc10802	3055	69.72	17	-2.03616	Down	4.75e-09	6.4e-09
CEY00_Acc17013	1603	1012	247	-2.03475	Down	3.75e-110	3.83e-109
CEY00_Acc29190	890	872	213	-2.0336	Down	4.1e-95	3.65e-94
CEY00_Acc25080	925	45	11	-2.03254	Down	2.61e-06	2.75e-06
CEY00_Acc22763	1136	3497	854.94	-2.03234	Down	0	0
CEY00_Acc06012	2015	564	138	-2.03115	Down	4.36e-62	2.66e-61
CEY00_Acc29892	3185	527	129	-2.03055	Down	4.12e-58	2.39e-57
CEY00_Acc20121	1682	49.01	12	-2.03016	Down	9.58e-07	1.05e-06
CEY00_Acc05263	1088	147	36	-2.02987	Down	2.15e-17	4.67e-17
CEY00_Acc19435	2103	98	24	-2.02987	Down	4.25e-12	7.07e-12
CEY00_Acc12532	1155	396	97	-2.02957	Down	4.39e-44	2e-43
CEY00_Acc00384	1260	102	25	-2.02869	Down	1.6e-12	2.73e-12
CEY00_Acc31033	1619	102	25	-2.02869	Down	1.6e-12	2.73e-12
CEY00_Acc33383	465	53	13	-2.0276	Down	3.55e-07	4.07e-07
CEY00_Acc06997	1008	163	40	-2.02692	Down	4.37e-19	1.02e-18
CEY00_Acc05478	2113	660	162	-2.02659	Down	3.9e-72	2.69e-71
CEY00_Acc09678	2021	56.98	14	-2.02515	Down	1.33e-07	1.58e-07
CEY00_Acc07489	2171	598	147	-2.02445	Down	1.91e-65	1.21e-64
CEY00_Acc01922	1282	33.47	8.23	-2.02403	Down	5.31e-05	4.8e-05
CEY00_Acc09003	1630	61	15	-2.02397	Down	4.87e-08	6.06e-08
CEY00_Acc10778	1129	1045	257	-2.02378	Down	6.7e-113	7e-112
CEY00_Acc10901	2810	191	47	-2.02296	Down	4.86e-22	1.27e-21
CEY00_Acc15494	751	268	66	-2.02182	Down	3.03e-30	1.02e-29
CEY00_Acc20084	1422	69	17	-2.02118	Down	6.73e-09	8.97e-09
CEY00_Acc07191	3207	39.53	9.74	-2.02108	Down	1.14e-05	1.12e-05
CEY00_Acc22769	1885	426.06	105	-2.02079	Down	4.85e-47	2.34e-46
CEY00_Acc09979	1497	73	18	-2.02002	Down	2.51e-09	3.45e-09
CEY00_Acc19910	2144	1569	387	-2.01956	Down	4.67e-168	6.88e-167
CEY00_Acc04036	1233	757	187	-2.01738	Down	5.51e-82	4.31e-81
CEY00_Acc27150	1013	85	21	-2.0172	Down	1.31e-10	1.97e-10
CEY00_Acc16115	885	178	44	-2.01642	Down	1.44e-20	3.57e-20
CEY00_Acc17902	1026	89	22	-2.01642	Down	4.89e-11	7.61e-11
CEY00_Acc24377	986	89	22	-2.01642	Down	4.89e-11	7.61e-11
CEY00_Acc01693	1859	2038	504	-2.01578	Down	3.8e-217	7.24e-216
CEY00_Acc28662	1900	1900	470	-2.01539	Down	1.56e-202	2.79e-201
CEY00_Acc06877	1331	194.03	48.02	-2.01469	Down	2.97e-22	7.83e-22
CEY00_Acc05141	949	79.13	19.59	-2.01423	Down	5.84e-10	8.41e-10
CEY00_Acc01747	1815	3429	849	-2.01407	Down	0	0
CEY00_Acc07140	955	113	28	-2.01295	Down	1.37e-13	2.48e-13
CEY00_Acc30985	2977	117	29	-2.01251	Down	5.14e-14	9.53e-14
CEY00_Acc07771	1587	3889	964	-2.01242	Down	0	0
CEY00_Acc05472	2375	281.74	69.86	-2.01195	Down	1.61e-31	5.59e-31
CEY00_Acc04630	1210	125	31	-2.01171	Down	7.29e-15	1.41e-14
CEY00_Acc20819	2365	705	175	-2.01039	Down	3.8e-76	2.77e-75
CEY00_Acc15005	1023	3299	819	-2.01022	Down	0	0
CEY00_Acc30983	1388	620	154	-2.00946	Down	3.76e-67	2.44e-66
CEY00_Acc33107	2062	34.93	8.68	-2.00882	Down	3.98e-05	3.65e-05
CEY00_Acc30069	920	85.32	21.23	-2.0069	Down	1.39e-10	2.1e-10
CEY00_Acc32317	1577	522	130	-2.00566	Down	1.09e-56	6.16e-56
CEY00_Acc11685	1363	112.51	28.04	-2.00462	Down	1.79e-13	3.23e-13
CEY00_Acc00128	1655	172.37	43	-2.00322	Down	8.23e-20	1.98e-19
CEY00_Acc15004	1477	497	124	-2.00303	Down	5.68e-54	3.08e-53
CEY00_Acc29443	1487	100.13	25	-2.002	Down	3.9e-12	6.5e-12
CEY00_Acc04754	1287	1005	251	-2.00156	Down	3.95e-107	3.92e-106
CEY00_Acc29414	1848	5830	1457	-2.00062	Down	0	0
CEY00_Acc29201	1964	1712	428	-2.00012	Down	6.44e-181	1.03e-179
CEY00_Acc27603	3537	304	76	-2.00012	Down	1.25e-33	4.56e-33
CEY00_Acc16033	953	120	30	-2.00012	Down	3.11e-14	5.83e-14
CEY00_Acc12508	1903	112	28	-2.00012	Down	2.2e-13	3.95e-13
CEY00_Acc23918	805	84	21	-2.00012	Down	2.11e-10	3.14e-10
CEY00_Acc21470	688	84	21	-2.00012	Down	2.11e-10	3.14e-10
CEY00_Acc19617	2096	64	16	-2.00012	Down	2.93e-08	3.72e-08
CEY00_Acc32285	2235	36	9	-2.00012	Down	3.19e-05	2.96e-05
CEY00_Acc01983	1571	32	8	-2.00012	Down	8.81e-05	7.7e-05
CEY00_Acc05887	1457	32	8	-2.00012	Down	8.81e-05	7.7e-05
CEY00_Acc13838	960	28	7	-2.00012	Down	0.000244442	0.000200599
CEY00_Acc21462	1441	28	7	-2.00012	Down	0.000244442	0.000200599
CEY00_Acc12926	2917	28	7	-2.00012	Down	0.000244442	0.000200599
CEY00_Acc25663	697	24	6	-2.00012	Down	0.000683982	0.000527025
CEY00_Acc10054	1083	24	6	-2.00012	Down	0.000683982	0.000527025
CEY00_Acc22297	2037	652.67	163.2	-1.99983	Down	3.67e-70	2.47e-69
CEY00_Acc23146	3892	385.54	96.42	-1.9996	Down	3.56e-42	1.56e-41
CEY00_Acc02864	1187	54.28	13.6	-1.99694	Down	3.37e-07	3.87e-07
CEY00_Acc25231	1721	44.89	11.25	-1.99659	Down	3.5e-06	3.63e-06
CEY00_Acc22091	1275	351	88	-1.99602	Down	1.82e-38	7.4e-38
CEY00_Acc08123	2068	311	78	-1.99549	Down	2.89e-34	1.07e-33
CEY00_Acc33722	1625	645.64	162.19	-1.99317	Down	3.93e-69	2.61e-68
CEY00_Acc00344	1364	605	152	-1.99299	Down	6.87e-65	4.33e-64
CEY00_Acc09081	2413	171	43	-1.99171	Down	1.57e-19	3.73e-19
CEY00_Acc19702	1315	163	41	-1.9913	Down	1.1e-18	2.53e-18
CEY00_Acc15593	1864	767	193	-1.99075	Down	1.2e-81	9.32e-81
CEY00_Acc32834	1509	147	37	-1.99034	Down	5.4e-17	1.16e-16
CEY00_Acc02634	1220	243.15	61.21	-1.99013	Down	4.58e-27	1.41e-26
CEY00_Acc31270	1302	43.18	10.88	-1.98881	Down	5.67e-06	5.75e-06
CEY00_Acc03554	4453	119	30	-1.98805	Down	5e-14	9.27e-14
CEY00_Acc19906	1136	111	28	-1.98718	Down	3.54e-13	6.27e-13
CEY00_Acc00319	1504	99	25	-1.98562	Down	6.68e-12	1.1e-11
CEY00_Acc14165	2337	155.6	39.3	-1.98536	Down	7.63e-18	1.7e-17
CEY00_Acc07921	1481	5774.32	1458.43	-1.98536	Down	0	0
CEY00_Acc18156	2267	81.32	20.54	-1.9853	Down	4.95e-10	7.17e-10
CEY00_Acc08786	1364	190	48	-1.98501	Down	1.95e-21	5e-21
CEY00_Acc22477	1596	281	71	-1.9848	Down	6.45e-31	2.2e-30
CEY00_Acc02170	1984	265.32	67.05	-1.98455	Down	2.79e-29	9.12e-29
CEY00_Acc11310	2467	829.86	209.75	-1.98432	Down	8.09e-88	6.75e-87
CEY00_Acc18021	793	83.02	21.01	-1.9825	Down	3.4e-10	4.98e-10
CEY00_Acc17289	1534	320	81	-1.9822	Down	6.46e-35	2.43e-34
CEY00_Acc17190	1066	134.63	34.1	-1.98128	Down	1.31e-15	2.63e-15
CEY00_Acc25073	1360	119.8	30.35	-1.98098	Down	4.72e-14	8.75e-14
CEY00_Acc25626	777	367	93	-1.9806	Down	9.43e-40	3.92e-39
CEY00_Acc10246	1211	31.56	8	-1.98015	Down	0.000109419	9.45e-05
CEY00_Acc03645	2743	71	18	-1.97994	Down	6.54e-09	8.73e-09
CEY00_Acc04269	1759	44.8	11.37	-1.97839	Down	4.09e-06	4.21e-06
CEY00_Acc01774	1888	260	66	-1.9781	Down	1.3e-28	4.18e-28
CEY00_Acc23417	2889	5816.9	1477	-1.9777	Down	0	0
CEY00_Acc32230	1155	189	48	-1.9774	Down	3.12e-21	7.94e-21
CEY00_Acc11130	2705	290.18	73.7	-1.97733	Down	1.01e-31	3.51e-31
CEY00_Acc10075	2371	522.4	132.7	-1.97711	Down	1.04e-55	5.81e-55
CEY00_Acc11289	1709	57.69	14.66	-1.97656	Down	1.75e-07	2.06e-07
CEY00_Acc07765	4877	1859.64	472.77	-1.97593	Down	2.88e-193	4.94e-192
CEY00_Acc24898	2069	409	104	-1.97564	Down	5.81e-44	2.64e-43
CEY00_Acc26305	2740	495.04	125.88	-1.97562	Down	7.76e-53	4.13e-52
CEY00_Acc03072	1829	31.99	8.14	-1.97464	Down	0.00010114	8.77e-05
CEY00_Acc26984	770	275	70	-1.97413	Down	4.32e-30	1.44e-29
CEY00_Acc05069	937	106	27	-1.97315	Down	1.51e-12	2.59e-12
CEY00_Acc20258	2054	420	107	-1.9729	Down	5.11e-45	2.37e-44
CEY00_Acc18361	1836	51	13	-1.97211	Down	9.35e-07	1.03e-06
CEY00_Acc15685	1719	1204	307	-1.97165	Down	1.72e-125	1.98e-124
CEY00_Acc31410	1304	247	63	-1.97121	Down	3.81e-27	1.18e-26
CEY00_Acc00185	1763	112.44	28.68	-1.97116	Down	3.33e-13	5.91e-13
CEY00_Acc15855	1352	145	37	-1.97058	Down	1.39e-16	2.91e-16
CEY00_Acc26200	756	239	61	-1.97025	Down	2.64e-26	7.97e-26
CEY00_Acc14738	919	235	60	-1.96975	Down	6.97e-26	2.07e-25
CEY00_Acc04763	1374	47	12	-1.96975	Down	2.54e-06	2.68e-06
CEY00_Acc13114	705	78.7	20.11	-1.96857	Down	1.16e-09	1.64e-09
CEY00_Acc26761	1522	180	46	-1.96841	Down	3.48e-20	8.47e-20
CEY00_Acc00034	4270	43.07	11.01	-1.96799	Down	6.76e-06	6.78e-06
CEY00_Acc28476	566	172	44	-1.96695	Down	2.43e-19	5.73e-19
CEY00_Acc03258	2149	86	22	-1.96695	Down	2.04e-10	3.04e-10
CEY00_Acc15149	873	297	76	-1.96651	Down	3.3e-32	1.16e-31
CEY00_Acc05860	1355	1023	262	-1.96529	Down	1.79e-106	1.77e-105
CEY00_Acc04933	2290	2224	570	-1.96424	Down	6.07e-229	1.23e-227
CEY00_Acc12929	869	533	137	-1.96008	Down	3.51e-56	1.98e-55
CEY00_Acc30415	1474	3828.04	984	-1.96	Down	0	0
CEY00_Acc29291	2574	467	120.12	-1.95907	Down	2.05e-49	1.04e-48
CEY00_Acc32601	1464	34.99	9	-1.95907	Down	5.23e-05	4.73e-05
CEY00_Acc06930	1546	1910.7	491.63	-1.95858	Down	3.03e-196	5.31e-195
CEY00_Acc15545	1563	101	26	-1.95789	Down	6.44e-12	1.06e-11
CEY00_Acc22364	2099	753	194	-1.95671	Down	1.96e-78	1.47e-77
CEY00_Acc19922	1785	318	82	-1.95545	Down	4.01e-34	1.48e-33
CEY00_Acc18097	2370	712.88	183.88	-1.95502	Down	2.84e-74	2.02e-73
CEY00_Acc31330	2076	325.4	83.94	-1.95491	Down	7.26e-35	2.73e-34
CEY00_Acc30882	828	279	72	-1.95432	Down	4.01e-30	1.34e-29
CEY00_Acc17988	1151	31	8	-1.95432	Down	0.000144008	0.000122076
CEY00_Acc08417	3125	147	38	-1.95187	Down	1.33e-16	2.8e-16
CEY00_Acc21762	754	147	38	-1.95187	Down	1.33e-16	2.8e-16
CEY00_Acc24426	2100	607.14	157	-1.95139	Down	2.22e-63	1.38e-62
CEY00_Acc33343	713	58	15	-1.95121	Down	2.06e-07	2.42e-07
CEY00_Acc13798	1017	85	22	-1.95008	Down	3.27e-10	4.81e-10
CEY00_Acc07589	1340	367	95	-1.9499	Down	5.62e-39	2.3e-38
CEY00_Acc16644	3130	37.4	9.69	-1.94859	Down	3.09e-05	2.87e-05
CEY00_Acc04807	3244	2390.8	619.56	-1.9483	Down	2.43e-243	5.15e-242
CEY00_Acc11149	1065	706	183	-1.94795	Down	3.13e-73	2.19e-72
CEY00_Acc24662	1997	54	14	-1.94765	Down	5.57e-07	6.27e-07
CEY00_Acc01837	804	54	14	-1.94765	Down	5.57e-07	6.27e-07
CEY00_Acc23460	500	27	7	-1.94765	Down	0.000400937	0.000320024
CEY00_Acc18489	1298	27	7	-1.94765	Down	0.000400937	0.000320024
CEY00_Acc20806	2951	4197.93	1089	-1.9468	Down	0	0
CEY00_Acc01297	1778	28.41	7.37	-1.94678	Down	0.000283822	0.000231133
CEY00_Acc33207	1515	87.7	22.76	-1.9462	Down	1.82e-10	2.72e-10
CEY00_Acc07258	1069	651	169	-1.94576	Down	1.42e-67	9.28e-67
CEY00_Acc27489	1224	181	47	-1.94538	Down	5.33e-20	1.29e-19
CEY00_Acc30613	2212	99.01	25.71	-1.94537	Down	1.26e-11	2.04e-11
CEY00_Acc08024	1592	358	93	-1.94478	Down	6.16e-38	2.47e-37
CEY00_Acc10794	1442	127	33	-1.94441	Down	1.75e-14	3.32e-14
CEY00_Acc07608	1901	749.85	194.88	-1.94414	Down	1.82e-77	1.35e-76
CEY00_Acc07872	2881	1234.73	321	-1.94367	Down	2.84e-126	3.28e-125
CEY00_Acc02057	1406	50	13	-1.94354	Down	1.51e-06	1.63e-06
CEY00_Acc14896	1347	1350	352	-1.93943	Down	1.76e-137	2.17e-136
CEY00_Acc17482	1363	395	103	-1.93933	Down	1.57e-41	6.79e-41
CEY00_Acc29568	1875	391	102	-1.93872	Down	4.13e-41	1.77e-40
CEY00_Acc28562	2401	322	84	-1.93872	Down	3.69e-34	1.37e-33
CEY00_Acc25523	1451	115	30	-1.93872	Down	3.28e-13	5.83e-13
CEY00_Acc26661	1516	23	6	-1.93872	Down	0.00112662	0.000837877
CEY00_Acc00804	617	23	6	-1.93872	Down	0.00112662	0.000837877
CEY00_Acc22010	1699	23	6	-1.93872	Down	0.00112662	0.000837877
CEY00_Acc26051	893	23	6	-1.93872	Down	0.00112662	0.000837877
CEY00_Acc19097	2531	555	145	-1.93656	Down	1.58e-57	9.13e-57
CEY00_Acc21534	2939	446.5	116.69	-1.9361	Down	1.29e-46	6.17e-46
CEY00_Acc24956	2291	25.36	6.63	-1.9356	Down	0.000635061	0.000491871
CEY00_Acc21181	2284	65	17	-1.93503	Down	4.55e-08	5.67e-08
CEY00_Acc21305	5239	1058.81	276.99	-1.93466	Down	6.61e-108	6.62e-107
CEY00_Acc04379	1906	267.57	70	-1.93461	Down	1.36e-28	4.35e-28
CEY00_Acc09533	1207	3289.41	860.9	-1.93403	Down	0	0
CEY00_Acc30080	1067	275	72	-1.93348	Down	2.55e-29	8.35e-29
CEY00_Acc19555	1469	1459	382	-1.93346	Down	8.06e-148	1.05e-146
CEY00_Acc24963	4321	84	22	-1.93301	Down	5.24e-10	7.57e-10
CEY00_Acc32570	648	42	11	-1.93301	Down	1.12e-05	1.1e-05
CEY00_Acc09430	1260	271	71	-1.93252	Down	6.72e-29	2.17e-28
CEY00_Acc04212	994	1629	427	-1.9318	Down	1.27e-164	1.84e-163
CEY00_Acc25738	4509	2027	532	-1.92997	Down	4.41e-204	7.93e-203
CEY00_Acc14087	985	160	42	-1.92973	Down	1.1e-17	2.42e-17
CEY00_Acc25249	4293	2791.99	732.99	-1.92955	Down	3.19e-280	7.93e-279
CEY00_Acc13776	3850	455.42	119.67	-1.92826	Down	2.89e-47	1.4e-46
CEY00_Acc25530	730	331	87	-1.92787	Down	8.1e-35	3.04e-34
CEY00_Acc13033	948	175	46	-1.92777	Down	3.56e-19	8.34e-19
CEY00_Acc04671	2096	209	55	-1.92612	Down	1.44e-22	3.83e-22
CEY00_Acc17779	1428	1288	339	-1.9259	Down	4.63e-130	5.46e-129
CEY00_Acc14536	2588	1117	294	-1.92586	Down	4.71e-113	4.93e-112
CEY00_Acc26058	2385	63.73	16.79	-1.92449	Down	6.86e-08	8.41e-08
CEY00_Acc03913	1145	277	73	-1.92404	Down	2.44e-29	7.98e-29
CEY00_Acc18332	1103	1992	525	-1.92395	Down	9.04e-200	1.61e-198
CEY00_Acc14020	1618	2185	576	-1.92361	Down	7.15e-219	1.37e-217
CEY00_Acc11826	2938	273	72	-1.92295	Down	6.42e-29	2.07e-28
CEY00_Acc22360	1774	72	19	-1.92212	Down	1.01e-08	1.32e-08
CEY00_Acc31863	1938	72	19	-1.92212	Down	1.01e-08	1.32e-08
CEY00_Acc05016	1828	141.12	37.27	-1.92096	Down	1.07e-15	2.17e-15
CEY00_Acc31256	1272	106	28	-1.92069	Down	3.7e-12	6.17e-12
CEY00_Acc23261	1011	36.83	9.73	-1.92049	Down	4.21e-05	3.85e-05
CEY00_Acc28421	2257	121	32	-1.91898	Down	1.18e-13	2.14e-13
CEY00_Acc31301	2034	418.44	110.72	-1.91823	Down	2.79e-43	1.25e-42
CEY00_Acc30810	2408	71.97	19.05	-1.91773	Down	1.07e-08	1.4e-08
CEY00_Acc02662	866	136	36	-1.91766	Down	3.78e-15	7.41e-15
CEY00_Acc09344	1367	34	9	-1.91766	Down	8.46e-05	7.42e-05
CEY00_Acc05198	3235	744	197	-1.91723	Down	1.69e-75	1.22e-74
CEY00_Acc17395	1513	287	76	-1.9171	Down	3.36e-30	1.12e-29
CEY00_Acc00127	1601	90.63	24	-1.91708	Down	1.39e-10	2.1e-10
CEY00_Acc30585	2438	1616	428	-1.91687	Down	1.15e-161	1.63e-160
CEY00_Acc03883	1236	389.91	103.27	-1.91684	Down	2.06e-40	8.71e-40
CEY00_Acc28708	3480	258.39	68.45	-1.91655	Down	2.41e-27	7.47e-27
CEY00_Acc10754	1775	267.75	70.93	-1.91654	Down	2.82e-28	8.96e-28
CEY00_Acc11493	1263	2116	561	-1.91539	Down	7.89e-211	1.46e-209
CEY00_Acc19669	1295	49	13	-1.91439	Down	2.43e-06	2.56e-06
CEY00_Acc15807	1876	49	13	-1.91439	Down	2.43e-06	2.56e-06
CEY00_Acc09733	1071	113	30	-1.91341	Down	8.31e-13	1.44e-12
CEY00_Acc16732	1117	30.1	8	-1.91181	Down	0.00022318	0.000184468
CEY00_Acc07139	1165	79	21	-1.91159	Down	2.24e-09	3.09e-09
CEY00_Acc12831	2164	94	25	-1.91085	Down	6.99e-11	1.08e-10
CEY00_Acc09812	1525	13840	3681.67	-1.91053	Down	0	0
CEY00_Acc22096	5383	338	90	-1.90915	Down	4.42e-35	1.67e-34
CEY00_Acc14277	2630	536.98	143	-1.90897	Down	1.07e-54	5.9e-54
CEY00_Acc04320	3347	1794	478	-1.90822	Down	3.54e-178	5.56e-177
CEY00_Acc10713	1090	289.17	77.07	-1.9078	Down	3.14e-30	1.05e-29
CEY00_Acc28034	2458	49.77	13.27	-1.90723	Down	2.15e-06	2.28e-06
CEY00_Acc19939	1925	150	40	-1.90701	Down	1.93e-16	4.03e-16
CEY00_Acc19213	724	105	28	-1.90701	Down	5.88e-12	9.69e-12
CEY00_Acc11785	1238	45	12	-1.90701	Down	6.62e-06	6.65e-06
CEY00_Acc15949	1292	30	8	-1.90701	Down	0.000234251	0.00019303
CEY00_Acc28181	3108	904.46	241.2	-1.90695	Down	9.87e-91	8.46e-90
CEY00_Acc06321	1249	688.17	183.8	-1.90475	Down	2.22e-69	1.48e-68
CEY00_Acc03224	2306	83	22.17	-1.90462	Down	9.71e-10	1.38e-09
CEY00_Acc09508	3089	146	39	-1.90454	Down	5.11e-16	1.05e-15
CEY00_Acc24472	1954	131	35	-1.90426	Down	1.59e-14	3.02e-14
CEY00_Acc30439	1303	116	31	-1.90391	Down	4.97e-13	8.75e-13
CEY00_Acc22016	1624	228	61	-1.90227	Down	4.27e-24	1.2e-23
CEY00_Acc15614	2180	1121	300	-1.90187	Down	1.34e-111	1.39e-110
CEY00_Acc32747	885	1121	300	-1.90187	Down	1.34e-111	1.39e-110
CEY00_Acc23920	2842	28.67	7.68	-1.90049	Down	0.000333015	0.000268522
CEY00_Acc24069	2142	244.98	65.64	-1.90014	Down	9.86e-26	2.92e-25
CEY00_Acc20192	2141	28.58	7.66	-1.89971	Down	0.000341563	0.00027479
CEY00_Acc20736	669	29.17	7.82	-1.89937	Down	0.000297017	0.000241067
CEY00_Acc27189	1178	41	11	-1.89824	Down	1.81e-05	1.73e-05
CEY00_Acc08936	1464	41	11	-1.89824	Down	1.81e-05	1.73e-05
CEY00_Acc23241	2120	42.41	11.38	-1.89803	Down	1.3e-05	1.26e-05
CEY00_Acc30475	1606	244	65.48	-1.89788	Down	1.35e-25	3.97e-25
CEY00_Acc11240	638	47.48	12.76	-1.89581	Down	4.03e-06	4.15e-06
CEY00_Acc21828	2271	93	25	-1.89542	Down	1.11e-10	1.69e-10
CEY00_Acc08790	3339	416.7	112.03	-1.89525	Down	1.91e-42	8.4e-42
CEY00_Acc20159	1076	238	64	-1.89494	Down	5.84e-25	1.69e-24
CEY00_Acc10500	1226	119	32	-1.89494	Down	2.97e-13	5.28e-13
CEY00_Acc11828	1271	197	53	-1.89425	Down	6.29e-21	1.58e-20
CEY00_Acc03615	891	161.6	43.49	-1.89379	Down	1.92e-17	4.18e-17
CEY00_Acc27597	1912	1828	492	-1.89366	Down	1.11e-179	1.75e-178
CEY00_Acc12397	3576	104	28	-1.89321	Down	9.33e-12	1.52e-11
CEY00_Acc24264	1628	104	28	-1.89321	Down	9.33e-12	1.52e-11
CEY00_Acc32053	1743	78	21	-1.89321	Down	3.57e-09	4.85e-09
CEY00_Acc00095	1286	78	21	-1.89321	Down	3.57e-09	4.85e-09
CEY00_Acc07342	1260	52	14	-1.89321	Down	1.44e-06	1.55e-06
CEY00_Acc21865	1179	26	7	-1.89321	Down	0.000653906	0.000505584
CEY00_Acc09821	888	26	7	-1.89321	Down	0.000653906	0.000505584
CEY00_Acc18015	2882	26	7	-1.89321	Down	0.000653906	0.000505584
CEY00_Acc19814	992	30.86	8.31	-1.89294	Down	0.000205014	0.000170371
CEY00_Acc28409	711	323	87	-1.89257	Down	3.15e-33	1.14e-32
CEY00_Acc01144	2109	991	267	-1.89217	Down	3.22e-98	2.96e-97
CEY00_Acc16752	2386	115	31	-1.89142	Down	7.88e-13	1.37e-12
CEY00_Acc01086	1350	89	24	-1.89089	Down	2.97e-10	4.37e-10
CEY00_Acc28097	718	63	17	-1.88994	Down	1.16e-07	1.4e-07
CEY00_Acc03649	1999	200	54	-1.88909	Down	3.77e-21	9.55e-21
CEY00_Acc16843	1643	259	70	-1.88765	Down	6.92e-27	2.12e-26
CEY00_Acc10084	1414	37	10	-1.88765	Down	4.96e-05	4.49e-05
CEY00_Acc09787	986	37	10	-1.88765	Down	4.96e-05	4.49e-05
CEY00_Acc19268	1099	37	10	-1.88765	Down	4.96e-05	4.49e-05
CEY00_Acc30788	3081	242.71	65.6	-1.88759	Down	2.69e-25	7.86e-25
CEY00_Acc27353	2052	381	103	-1.88727	Down	9.51e-39	3.88e-38
CEY00_Acc33642	2331	42.07	11.38	-1.88641	Down	1.53e-05	1.47e-05
CEY00_Acc20011	1809	2369	641	-1.886	Down	5.45e-231	1.11e-229
CEY00_Acc12020	2068	654	176.99	-1.88574	Down	3.61e-65	2.29e-64
CEY00_Acc20706	3225	384	104	-1.88464	Down	5.71e-39	2.34e-38
CEY00_Acc25058	529	48	13	-1.88464	Down	3.9e-06	4.02e-06
CEY00_Acc16708	1921	48	13	-1.88464	Down	3.9e-06	4.02e-06
CEY00_Acc00100	3634	424.53	115	-1.88435	Down	6.85e-43	3.05e-42
CEY00_Acc17394	1578	324.78	87.98	-1.88434	Down	3.23e-33	1.17e-32
CEY00_Acc32102	1240	299	81	-1.88427	Down	1.03e-30	3.51e-30
CEY00_Acc27502	2566	247	67	-1.8824	Down	1.26e-25	3.72e-25
CEY00_Acc19365	3874	207.81	56.37	-1.88239	Down	8.12e-22	2.11e-21
CEY00_Acc25117	995	405	110	-1.88054	Down	6.85e-41	2.92e-40
CEY00_Acc11166	661	5646.96	1534	-1.8803	Down	0	0
CEY00_Acc08827	449	1291	351	-1.87907	Down	3.43e-126	3.95e-125
CEY00_Acc10239	1422	217	59	-1.87903	Down	1.17e-22	3.11e-22
CEY00_Acc07767	487	4379.87	1193.08	-1.87632	Down	0	0
CEY00_Acc01591	2358	341.03	92.94	-1.87565	Down	1.38e-34	5.13e-34
CEY00_Acc04347	864	352	96	-1.87459	Down	1.28e-35	4.9e-35
CEY00_Acc06586	1935	231	63	-1.87459	Down	6.02e-24	1.69e-23
CEY00_Acc21833	687	198	54	-1.87459	Down	9.37e-21	2.34e-20
CEY00_Acc14832	1978	110	30	-1.87459	Down	3.31e-12	5.54e-12
CEY00_Acc33557	1291	55	15	-1.87459	Down	8.47e-07	9.36e-07
CEY00_Acc14186	1583	33	9	-1.87459	Down	0.000136612	0.000116264
CEY00_Acc13704	1145	33	9	-1.87459	Down	0.000136612	0.000116264
CEY00_Acc01027	763	33	9	-1.87459	Down	0.000136612	0.000116264
CEY00_Acc30673	1174	191.26	52.18	-1.87409	Down	4.28e-20	1.04e-19
CEY00_Acc21074	1065	943.25	257.37	-1.87392	Down	2.17e-92	1.88e-91
CEY00_Acc04711	2035	934.15	255	-1.87328	Down	1.78e-91	1.53e-90
CEY00_Acc00764	1226	161	44	-1.87161	Down	3.9e-17	8.41e-17
CEY00_Acc08476	1522	54.85	15	-1.87065	Down	9.09e-07	1e-06
CEY00_Acc31642	1594	435	119	-1.87018	Down	1.77e-43	7.97e-43
CEY00_Acc20029	3276	95	26	-1.86954	Down	1.05e-10	1.6e-10
CEY00_Acc27450	2069	111.17	30.43	-1.86932	Down	2.8e-12	4.71e-12
CEY00_Acc00143	682	179	49	-1.86923	Down	7.57e-19	1.75e-18
CEY00_Acc06227	2136	29.87	8.19	-1.86688	Down	0.00029604	0.000240347
CEY00_Acc07574	1614	186	51	-1.86686	Down	1.72e-19	4.07e-19
CEY00_Acc18022	1121	62	17	-1.86686	Down	1.85e-07	2.19e-07
CEY00_Acc03776	1353	95.45	26.18	-1.8664	Down	9.95e-11	1.52e-10
CEY00_Acc05459	2927	88.46	24.31	-1.8636	Down	4.97e-10	7.19e-10
CEY00_Acc08272	903	26.41	7.26	-1.86316	Down	0.000678521	0.000523146
CEY00_Acc07690	3616	579.77	159.4	-1.86295	Down	4.59e-57	2.62e-56
CEY00_Acc00770	1115	160	44	-1.86262	Down	6.15e-17	1.31e-16
CEY00_Acc29177	704	40	11	-1.86262	Down	2.9e-05	2.7e-05
CEY00_Acc21772	1699	40	11	-1.86262	Down	2.9e-05	2.7e-05
CEY00_Acc28528	822	41.3	11.36	-1.8623	Down	2.16e-05	2.04e-05
CEY00_Acc13010	1015	425	117	-1.86108	Down	2.99e-42	1.31e-41
CEY00_Acc07272	1113	2193	604	-1.86041	Down	4.13e-210	7.63e-209
CEY00_Acc07295	1131	194.51	53.61	-1.85939	Down	3.28e-20	8e-20
CEY00_Acc12642	1283	290	80	-1.8581	Down	2.6e-29	8.51e-29
CEY00_Acc14485	1115	58	16	-1.8581	Down	4.99e-07	5.65e-07
CEY00_Acc14626	2157	29	8	-1.8581	Down	0.000379009	0.000303341
CEY00_Acc02580	788	29	8	-1.8581	Down	0.000379009	0.000303341
CEY00_Acc04871	1582	29	8	-1.8581	Down	0.000379009	0.000303341
CEY00_Acc22594	1393	29	8	-1.8581	Down	0.000379009	0.000303341
CEY00_Acc30944	3163	289.89	80	-1.85756	Down	2.74e-29	8.93e-29
CEY00_Acc15357	1413	471	130	-1.85734	Down	1.64e-46	7.84e-46
CEY00_Acc32926	939	31.99	8.83	-1.85726	Down	0.000190065	0.000158501
CEY00_Acc04564	706	134	37	-1.85676	Down	2.23e-14	4.21e-14
CEY00_Acc33278	1704	982.65	271.39	-1.85643	Down	5.57e-95	4.96e-94
CEY00_Acc24095	1312	467	129	-1.85617	Down	4.29e-46	2.04e-45
CEY00_Acc14358	1086	742	205	-1.85592	Down	3.71e-72	2.56e-71
CEY00_Acc13650	3478	957.17	264.8	-1.85399	Down	2.09e-92	1.81e-91
CEY00_Acc31257	2714	253	70	-1.85383	Down	1.05e-25	3.1e-25
CEY00_Acc17818	1899	75.89	21	-1.85364	Down	9.45e-09	1.24e-08
CEY00_Acc05133	1674	112	31	-1.85328	Down	3.11e-12	5.22e-12
CEY00_Acc28979	2930	867	240	-1.85312	Down	7.92e-84	6.31e-83
CEY00_Acc10262	728	132.61	36.71	-1.85307	Down	3.29e-14	6.15e-14
CEY00_Acc01152	756	65	18	-1.85256	Down	1.09e-07	1.32e-07
CEY00_Acc27300	918	65	18	-1.85256	Down	1.09e-07	1.32e-07
CEY00_Acc30551	1276	101	28	-1.85098	Down	3.7e-11	5.79e-11
CEY00_Acc06002	1552	256	71	-1.85037	Down	6.26e-26	1.87e-25
CEY00_Acc14275	2846	155	43	-1.84998	Down	2.55e-16	5.3e-16
CEY00_Acc29310	1118	44.1	12.24	-1.8493	Down	1.25e-05	1.22e-05
CEY00_Acc13141	1200	126	35	-1.84812	Down	1.56e-13	2.83e-13
CEY00_Acc01636	720	72	20	-1.84812	Down	2.41e-08	3.07e-08
CEY00_Acc05734	1177	54	15	-1.84812	Down	1.35e-06	1.46e-06
CEY00_Acc13090	2025	54	15	-1.84812	Down	1.35e-06	1.46e-06
CEY00_Acc22077	1038	36	10	-1.84812	Down	7.96e-05	7e-05
CEY00_Acc14329	2310	187	52	-1.84658	Down	2.53e-19	5.96e-19
CEY00_Acc06996	1064	55.7	15.49	-1.84646	Down	9.35e-07	1.03e-06
CEY00_Acc32928	1970	201	56	-1.84382	Down	1.3e-20	3.22e-20
CEY00_Acc02300	3421	865	241	-1.84379	Down	4.43e-83	3.51e-82
CEY00_Acc24385	3240	214.82	59.87	-1.84334	Down	6.49e-22	1.69e-21
[truncated: 5,171 more rows]
