# Supplementary material for: Enhancing Pseudomonas syringae pv. Actinidiae sensitivity in kiwifruit by repressing the NBS-LRR genes through miRNA-215-3p and miRNA-29-3p identification
Source: Front Plant Sci. 2024 Jul 17;15:1403869. doi: 10.3389/fpls.2024.1403869 (PMC11288850; doi:10.3389/fpls.2024.1403869)
Supplement: Supplementary file 6 [file Table_6.xlsx]

## Sheet: CK-vs-MeJA.co-diff.negative
Table S6. miRNA-mRNA differential co-expression analysis.
miRNA_id	Target_id	Symbol	miRNA_foldchange	Target_foldchange	Correlation (pearson)
miRNA-158-3p	CEY00_Acc21343	CEY00_Acc21343	6.14008	-1.08849	-0.652018
miRNA-20-3p	CEY00_Acc21343	CEY00_Acc21343	6.14008	-1.08849	-0.652018
miRNA-51-3p	CEY00_Acc29236	CEY00_Acc29236	4.86056	-1.30268	-0.800763
miRNA-51-5p	CEY00_Acc06049	CEY00_Acc06049	4.66672	-1.14867	-0.531788
miRNA-78-5p	CEY00_Acc11635	CEY00_Acc11635	4.63193	-1.27377	-0.344347
miRNA-78-5p	CEY00_Acc28343	CEY00_Acc28343	4.63193	-1.66154	-0.707796
miRNA-109-3p	CEY00_Acc10939	CEY00_Acc10939	4.59951	-1.09246	-0.764848
miRNA-109-3p	CEY00_Acc07553	CEY00_Acc07553	4.59951	-3.96975	-0.647962
miRNA-109-3p	CEY00_Acc30351	CEY00_Acc30351	4.59951	-1.15057	-0.862429
miRNA-109-3p	CEY00_Acc07739	CEY00_Acc07739	4.59951	-1.00012	-0.719396
miRNA-109-3p	CEY00_Acc32422	CEY00_Acc32422	4.59951	-1.198	-0.730258
miRNA-109-3p	CEY00_Acc00489	CEY00_Acc00489	4.59951	-3.23094	-0.224809
miRNA-109-3p	CEY00_Acc26321	CEY00_Acc26321	4.59951	-9.2412	-0.949987
miRNA-109-3p	CEY00_Acc25297	CEY00_Acc25297	4.59951	-5.75501	-0.493759
miRNA-109-3p	CEY00_Acc33263	CEY00_Acc33263	4.59951	-3.65132	-0.769356
miRNA-109-3p	CEY00_Acc21325	CEY00_Acc21325	4.59951	-1.20448	-0.673371
miRNA-93-3p	CEY00_Acc10939	CEY00_Acc10939	4.59951	-1.09246	-0.764848
miRNA-93-3p	CEY00_Acc07553	CEY00_Acc07553	4.59951	-3.96975	-0.647962
miRNA-93-3p	CEY00_Acc30351	CEY00_Acc30351	4.59951	-1.15057	-0.862429
miRNA-93-3p	CEY00_Acc07739	CEY00_Acc07739	4.59951	-1.00012	-0.719396
miRNA-93-3p	CEY00_Acc32422	CEY00_Acc32422	4.59951	-1.198	-0.730258
miRNA-93-3p	CEY00_Acc00489	CEY00_Acc00489	4.59951	-3.23094	-0.224809
miRNA-93-3p	CEY00_Acc26321	CEY00_Acc26321	4.59951	-9.2412	-0.949987
miRNA-93-3p	CEY00_Acc25297	CEY00_Acc25297	4.59951	-5.75501	-0.493759
miRNA-93-3p	CEY00_Acc33263	CEY00_Acc33263	4.59951	-3.65132	-0.769356
miRNA-93-3p	CEY00_Acc21325	CEY00_Acc21325	4.59951	-1.20448	-0.673371
miRNA-190-5p	CEY00_Acc04151	CEY00_Acc04151	4.42959	-1.29595	-0.691544
miRNA-77-5p	CEY00_Acc10936	CEY00_Acc10936	4.31	-2.26424	-0.467706
miRNA-93-5p	CEY00_Acc10672	CEY00_Acc10672	4.14008	-1.08866	0.156754
miRNA-93-5p	CEY00_Acc32422	CEY00_Acc32422	4.14008	-1.198	-0.189893
miRNA-93-5p	CEY00_Acc05465	CEY00_Acc05465	4.14008	-1.29323	0.372997
miRNA-93-5p	CEY00_Acc26321	CEY00_Acc26321	4.14008	-9.2412	-0.454264
miRNA-93-5p	CEY00_Acc23548	CEY00_Acc23548	4.14008	-1.48784	-0.51419
miRNA-93-5p	CEY00_Acc09848	CEY00_Acc09848	4.14008	-1.47817	-0.190204
miRNA-166-5p	CEY00_Acc16053	CEY00_Acc16053	4.13385	-2.93616	-0.750718
miRNA-207-5p	CEY00_Acc04151	CEY00_Acc04151	3.91157	-1.29595	-0.614779
miRNA-5-3p	CEY00_Acc16222	CEY00_Acc16222	3.80304	-1.60182	-0.614379
miRNA-149-3p	CEY00_Acc16076	CEY00_Acc16076	3.79543	-1.15212	-0.32142
miRNA-151-3p	CEY00_Acc16076	CEY00_Acc16076	3.79543	-1.15212	-0.32142
miRNA-30-3p	CEY00_Acc03829	CEY00_Acc03829	3.78493	-1.25408	-0.461379
miRNA-30-3p	CEY00_Acc15932	CEY00_Acc15932	3.78493	-1.37424	-0.669195
miRNA-31-5p	CEY00_Acc03829	CEY00_Acc03829	3.78493	-1.25408	-0.461379
miRNA-31-5p	CEY00_Acc15932	CEY00_Acc15932	3.78493	-1.37424	-0.669195
miRNA-85-5p	CEY00_Acc13335	CEY00_Acc13335	3.78276	-1.07907	-0.77018
miRNA-85-5p	CEY00_Acc11905	CEY00_Acc11905	3.78276	-1.04032	-0.684238
miRNA-27-5p	CEY00_Acc25989	CEY00_Acc25989	3.75846	-1.43338	-0.511519
miRNA-27-5p	CEY00_Acc32736	CEY00_Acc32736	3.75846	-1.03886	-0.515847
miRNA-27-5p	CEY00_Acc13124	CEY00_Acc13124	3.75846	-1.33121	-0.709904
miRNA-27-5p	CEY00_Acc26643	CEY00_Acc26643	3.75846	-1.17711	-0.706636
miRNA-27-5p	CEY00_Acc00822	CEY00_Acc00822	3.75846	-2.8302	-0.477716
miRNA-27-5p	CEY00_Acc14104	CEY00_Acc14104	3.75846	-1.64763	-0.429338
miRNA-27-5p	CEY00_Acc12792	CEY00_Acc12792	3.75846	-1.29629	-0.603084
miRNA-27-5p	CEY00_Acc09003	CEY00_Acc09003	3.75846	-2.02397	-0.335636
miRNA-27-5p	CEY00_Acc10178	CEY00_Acc10178	3.75846	-4.24805	-0.38671
miRNA-27-5p	CEY00_Acc00453	CEY00_Acc00453	3.75846	-1.6483	-0.35182
miRNA-27-5p	CEY00_Acc32980	CEY00_Acc32980	3.75846	-1.71817	-0.53509
miRNA-27-5p	CEY00_Acc05571	CEY00_Acc05571	3.75846	-1.39051	-0.78722
miRNA-31-3p	CEY00_Acc09003	CEY00_Acc09003	3.7322	-2.02397	-0.250989
miRNA-31-3p	CEY00_Acc32736	CEY00_Acc32736	3.7322	-1.03886	-0.440469
miRNA-31-3p	CEY00_Acc13124	CEY00_Acc13124	3.7322	-1.33121	-0.642771
miRNA-31-3p	CEY00_Acc26643	CEY00_Acc26643	3.7322	-1.17711	-0.576664
miRNA-31-3p	CEY00_Acc10178	CEY00_Acc10178	3.7322	-4.24805	-0.372639
miRNA-31-3p	CEY00_Acc00453	CEY00_Acc00453	3.7322	-1.6483	-0.256528
miRNA-31-3p	CEY00_Acc00822	CEY00_Acc00822	3.7322	-2.8302	-0.452194
miRNA-31-3p	CEY00_Acc32980	CEY00_Acc32980	3.7322	-1.71817	-0.472838
miRNA-31-3p	CEY00_Acc14104	CEY00_Acc14104	3.7322	-1.64763	-0.366533
miRNA-186-5p	CEY00_Acc09003	CEY00_Acc09003	3.72898	-2.02397	-0.250591
miRNA-186-5p	CEY00_Acc32736	CEY00_Acc32736	3.72898	-1.03886	-0.438989
miRNA-186-5p	CEY00_Acc13124	CEY00_Acc13124	3.72898	-1.33121	-0.641644
miRNA-186-5p	CEY00_Acc26643	CEY00_Acc26643	3.72898	-1.17711	-0.576585
miRNA-186-5p	CEY00_Acc10178	CEY00_Acc10178	3.72898	-4.24805	-0.370898
miRNA-186-5p	CEY00_Acc00453	CEY00_Acc00453	3.72898	-1.6483	-0.256305
miRNA-186-5p	CEY00_Acc00822	CEY00_Acc00822	3.72898	-2.8302	-0.450856
miRNA-186-5p	CEY00_Acc32980	CEY00_Acc32980	3.72898	-1.71817	-0.471594
miRNA-186-5p	CEY00_Acc14104	CEY00_Acc14104	3.72898	-1.64763	-0.365711
miRNA-58-5p	CEY00_Acc09003	CEY00_Acc09003	3.72898	-2.02397	-0.250591
miRNA-58-5p	CEY00_Acc32736	CEY00_Acc32736	3.72898	-1.03886	-0.438989
miRNA-58-5p	CEY00_Acc13124	CEY00_Acc13124	3.72898	-1.33121	-0.641644
miRNA-58-5p	CEY00_Acc26643	CEY00_Acc26643	3.72898	-1.17711	-0.576585
miRNA-58-5p	CEY00_Acc10178	CEY00_Acc10178	3.72898	-4.24805	-0.370898
miRNA-58-5p	CEY00_Acc00453	CEY00_Acc00453	3.72898	-1.6483	-0.256305
miRNA-58-5p	CEY00_Acc00822	CEY00_Acc00822	3.72898	-2.8302	-0.450856
miRNA-58-5p	CEY00_Acc32980	CEY00_Acc32980	3.72898	-1.71817	-0.471594
miRNA-58-5p	CEY00_Acc14104	CEY00_Acc14104	3.72898	-1.64763	-0.365711
miRNA-30-5p	CEY00_Acc09003	CEY00_Acc09003	3.72748	-2.02397	-0.24678
miRNA-30-5p	CEY00_Acc32736	CEY00_Acc32736	3.72748	-1.03886	-0.436989
miRNA-30-5p	CEY00_Acc13124	CEY00_Acc13124	3.72748	-1.33121	-0.639552
miRNA-30-5p	CEY00_Acc26643	CEY00_Acc26643	3.72748	-1.17711	-0.574753
miRNA-30-5p	CEY00_Acc10178	CEY00_Acc10178	3.72748	-4.24805	-0.370474
miRNA-30-5p	CEY00_Acc00453	CEY00_Acc00453	3.72748	-1.6483	-0.253008
miRNA-30-5p	CEY00_Acc00822	CEY00_Acc00822	3.72748	-2.8302	-0.4475
miRNA-30-5p	CEY00_Acc32980	CEY00_Acc32980	3.72748	-1.71817	-0.473112
miRNA-30-5p	CEY00_Acc14104	CEY00_Acc14104	3.72748	-1.64763	-0.363075
miRNA-70-5p	CEY00_Acc01564	CEY00_Acc01564	3.66477	-1.26414	-0.379064
miRNA-70-5p	CEY00_Acc32736	CEY00_Acc32736	3.66477	-1.03886	-0.285341
miRNA-70-5p	CEY00_Acc13124	CEY00_Acc13124	3.66477	-1.33121	-0.507168
miRNA-70-5p	CEY00_Acc26643	CEY00_Acc26643	3.66477	-1.17711	-0.542198
miRNA-70-5p	CEY00_Acc00822	CEY00_Acc00822	3.66477	-2.8302	-0.275384
miRNA-70-5p	CEY00_Acc14104	CEY00_Acc14104	3.66477	-1.64763	-0.273958
miRNA-70-5p	CEY00_Acc14537	CEY00_Acc14537	3.66477	-2.64398	-0.445729
miRNA-70-5p	CEY00_Acc09003	CEY00_Acc09003	3.66477	-2.02397	-0.165973
miRNA-70-5p	CEY00_Acc10178	CEY00_Acc10178	3.66477	-4.24805	-0.250925
miRNA-70-5p	CEY00_Acc00453	CEY00_Acc00453	3.66477	-1.6483	-0.202965
miRNA-70-5p	CEY00_Acc01337	CEY00_Acc01337	3.66477	-1.35062	-0.305966
miRNA-70-5p	CEY00_Acc32980	CEY00_Acc32980	3.66477	-1.71817	-0.444897
miRNA-181-5p	CEY00_Acc01564	CEY00_Acc01564	3.66477	-1.26414	-0.379064
miRNA-181-5p	CEY00_Acc32736	CEY00_Acc32736	3.66477	-1.03886	-0.285341
miRNA-181-5p	CEY00_Acc13124	CEY00_Acc13124	3.66477	-1.33121	-0.507168
miRNA-181-5p	CEY00_Acc26643	CEY00_Acc26643	3.66477	-1.17711	-0.542198
miRNA-181-5p	CEY00_Acc00822	CEY00_Acc00822	3.66477	-2.8302	-0.275384
miRNA-181-5p	CEY00_Acc14104	CEY00_Acc14104	3.66477	-1.64763	-0.273958
miRNA-181-5p	CEY00_Acc14537	CEY00_Acc14537	3.66477	-2.64398	-0.445729
miRNA-181-5p	CEY00_Acc09003	CEY00_Acc09003	3.66477	-2.02397	-0.165973
miRNA-181-5p	CEY00_Acc10178	CEY00_Acc10178	3.66477	-4.24805	-0.250925
miRNA-181-5p	CEY00_Acc00453	CEY00_Acc00453	3.66477	-1.6483	-0.202965
miRNA-181-5p	CEY00_Acc01337	CEY00_Acc01337	3.66477	-1.35062	-0.305966
miRNA-181-5p	CEY00_Acc32980	CEY00_Acc32980	3.66477	-1.71817	-0.444897
miRNA-172-5p	CEY00_Acc01564	CEY00_Acc01564	3.66477	-1.26414	-0.379064
miRNA-172-5p	CEY00_Acc32736	CEY00_Acc32736	3.66477	-1.03886	-0.285341
miRNA-172-5p	CEY00_Acc13124	CEY00_Acc13124	3.66477	-1.33121	-0.507168
miRNA-172-5p	CEY00_Acc26643	CEY00_Acc26643	3.66477	-1.17711	-0.542198
miRNA-172-5p	CEY00_Acc00822	CEY00_Acc00822	3.66477	-2.8302	-0.275384
miRNA-172-5p	CEY00_Acc14104	CEY00_Acc14104	3.66477	-1.64763	-0.273958
miRNA-172-5p	CEY00_Acc14537	CEY00_Acc14537	3.66477	-2.64398	-0.445729
miRNA-172-5p	CEY00_Acc09003	CEY00_Acc09003	3.66477	-2.02397	-0.165973
miRNA-172-5p	CEY00_Acc10178	CEY00_Acc10178	3.66477	-4.24805	-0.250925
miRNA-172-5p	CEY00_Acc00453	CEY00_Acc00453	3.66477	-1.6483	-0.202965
miRNA-172-5p	CEY00_Acc01337	CEY00_Acc01337	3.66477	-1.35062	-0.305966
miRNA-172-5p	CEY00_Acc32980	CEY00_Acc32980	3.66477	-1.71817	-0.444897
miRNA-98-5p	CEY00_Acc01564	CEY00_Acc01564	3.66477	-1.26414	-0.379064
miRNA-98-5p	CEY00_Acc32736	CEY00_Acc32736	3.66477	-1.03886	-0.285341
miRNA-98-5p	CEY00_Acc13124	CEY00_Acc13124	3.66477	-1.33121	-0.507168
miRNA-98-5p	CEY00_Acc26643	CEY00_Acc26643	3.66477	-1.17711	-0.542198
miRNA-98-5p	CEY00_Acc00822	CEY00_Acc00822	3.66477	-2.8302	-0.275384
miRNA-98-5p	CEY00_Acc14104	CEY00_Acc14104	3.66477	-1.64763	-0.273958
miRNA-98-5p	CEY00_Acc14537	CEY00_Acc14537	3.66477	-2.64398	-0.445729
miRNA-98-5p	CEY00_Acc09003	CEY00_Acc09003	3.66477	-2.02397	-0.165973
miRNA-98-5p	CEY00_Acc10178	CEY00_Acc10178	3.66477	-4.24805	-0.250925
miRNA-98-5p	CEY00_Acc00453	CEY00_Acc00453	3.66477	-1.6483	-0.202965
miRNA-98-5p	CEY00_Acc01337	CEY00_Acc01337	3.66477	-1.35062	-0.305966
miRNA-98-5p	CEY00_Acc32980	CEY00_Acc32980	3.66477	-1.71817	-0.444897
miRNA-73-5p	CEY00_Acc01564	CEY00_Acc01564	3.66477	-1.26414	-0.379064
miRNA-73-5p	CEY00_Acc32736	CEY00_Acc32736	3.66477	-1.03886	-0.285341
miRNA-73-5p	CEY00_Acc13124	CEY00_Acc13124	3.66477	-1.33121	-0.507168
miRNA-73-5p	CEY00_Acc26643	CEY00_Acc26643	3.66477	-1.17711	-0.542198
miRNA-73-5p	CEY00_Acc00822	CEY00_Acc00822	3.66477	-2.8302	-0.275384
miRNA-73-5p	CEY00_Acc14104	CEY00_Acc14104	3.66477	-1.64763	-0.273958
miRNA-73-5p	CEY00_Acc14537	CEY00_Acc14537	3.66477	-2.64398	-0.445729
miRNA-73-5p	CEY00_Acc09003	CEY00_Acc09003	3.66477	-2.02397	-0.165973
miRNA-73-5p	CEY00_Acc10178	CEY00_Acc10178	3.66477	-4.24805	-0.250925
miRNA-73-5p	CEY00_Acc00453	CEY00_Acc00453	3.66477	-1.6483	-0.202965
miRNA-73-5p	CEY00_Acc01337	CEY00_Acc01337	3.66477	-1.35062	-0.305966
miRNA-73-5p	CEY00_Acc32980	CEY00_Acc32980	3.66477	-1.71817	-0.444897
miRNA-82-5p	CEY00_Acc01564	CEY00_Acc01564	3.66113	-1.26414	-0.378321
miRNA-82-5p	CEY00_Acc32736	CEY00_Acc32736	3.66113	-1.03886	-0.284393
miRNA-82-5p	CEY00_Acc13124	CEY00_Acc13124	3.66113	-1.33121	-0.506261
miRNA-82-5p	CEY00_Acc26643	CEY00_Acc26643	3.66113	-1.17711	-0.541572
miRNA-82-5p	CEY00_Acc00822	CEY00_Acc00822	3.66113	-2.8302	-0.274368
miRNA-82-5p	CEY00_Acc14104	CEY00_Acc14104	3.66113	-1.64763	-0.273259
miRNA-82-5p	CEY00_Acc14537	CEY00_Acc14537	3.66113	-2.64398	-0.444686
miRNA-82-5p	CEY00_Acc09003	CEY00_Acc09003	3.66113	-2.02397	-0.165201
miRNA-82-5p	CEY00_Acc10178	CEY00_Acc10178	3.66113	-4.24805	-0.250362
miRNA-82-5p	CEY00_Acc00453	CEY00_Acc00453	3.66113	-1.6483	-0.202325
miRNA-82-5p	CEY00_Acc01337	CEY00_Acc01337	3.66113	-1.35062	-0.305359
miRNA-82-5p	CEY00_Acc32980	CEY00_Acc32980	3.66113	-1.71817	-0.444697
miRNA-82-3p	CEY00_Acc00697	CEY00_Acc00697	3.57136	-5.23508	0.488001
miRNA-21-3p	CEY00_Acc27507	CEY00_Acc27507	3.55397	-1.00469	-0.131178
miRNA-70-3p	CEY00_Acc26622	CEY00_Acc26622	3.47244	-1.20366	-0.146442
miRNA-70-3p	CEY00_Acc28122	CEY00_Acc28122	3.47244	-1.06857	-0.486924
miRNA-70-3p	CEY00_Acc08790	CEY00_Acc08790	3.47244	-1.89525	-0.446413
miRNA-70-3p	CEY00_Acc26241	CEY00_Acc26241	3.47244	-1.42405	-0.72543
miRNA-70-3p	CEY00_Acc01591	CEY00_Acc01591	3.47244	-1.87565	-0.825047
miRNA-70-3p	CEY00_Acc12497	CEY00_Acc12497	3.47244	-4.54702	-0.682674
miRNA-70-3p	CEY00_Acc08988	CEY00_Acc08988	3.47244	-1.05598	-0.838904
miRNA-70-3p	CEY00_Acc32321	CEY00_Acc32321	3.47244	-1.50543	-0.700664
miRNA-70-3p	CEY00_Acc00214	CEY00_Acc00214	3.47244	-1.2013	-0.331691
miRNA-182-5p	CEY00_Acc26622	CEY00_Acc26622	3.47244	-1.20366	-0.146442
miRNA-182-5p	CEY00_Acc28122	CEY00_Acc28122	3.47244	-1.06857	-0.486924
miRNA-182-5p	CEY00_Acc08790	CEY00_Acc08790	3.47244	-1.89525	-0.446413
miRNA-182-5p	CEY00_Acc26241	CEY00_Acc26241	3.47244	-1.42405	-0.72543
miRNA-182-5p	CEY00_Acc01591	CEY00_Acc01591	3.47244	-1.87565	-0.825047
miRNA-182-5p	CEY00_Acc12497	CEY00_Acc12497	3.47244	-4.54702	-0.682674
miRNA-182-5p	CEY00_Acc08988	CEY00_Acc08988	3.47244	-1.05598	-0.838904
miRNA-182-5p	CEY00_Acc32321	CEY00_Acc32321	3.47244	-1.50543	-0.700664
miRNA-182-5p	CEY00_Acc00214	CEY00_Acc00214	3.47244	-1.2013	-0.331691
miRNA-181-3p	CEY00_Acc26622	CEY00_Acc26622	3.47244	-1.20366	-0.146442
miRNA-181-3p	CEY00_Acc28122	CEY00_Acc28122	3.47244	-1.06857	-0.486924
miRNA-181-3p	CEY00_Acc08790	CEY00_Acc08790	3.47244	-1.89525	-0.446413
miRNA-181-3p	CEY00_Acc26241	CEY00_Acc26241	3.47244	-1.42405	-0.72543
miRNA-181-3p	CEY00_Acc01591	CEY00_Acc01591	3.47244	-1.87565	-0.825047
miRNA-181-3p	CEY00_Acc12497	CEY00_Acc12497	3.47244	-4.54702	-0.682674
miRNA-181-3p	CEY00_Acc08988	CEY00_Acc08988	3.47244	-1.05598	-0.838904
miRNA-181-3p	CEY00_Acc32321	CEY00_Acc32321	3.47244	-1.50543	-0.700664
miRNA-181-3p	CEY00_Acc00214	CEY00_Acc00214	3.47244	-1.2013	-0.331691
miRNA-73-3p	CEY00_Acc26622	CEY00_Acc26622	3.47244	-1.20366	-0.146442
miRNA-73-3p	CEY00_Acc28122	CEY00_Acc28122	3.47244	-1.06857	-0.486924
miRNA-73-3p	CEY00_Acc08790	CEY00_Acc08790	3.47244	-1.89525	-0.446413
miRNA-73-3p	CEY00_Acc26241	CEY00_Acc26241	3.47244	-1.42405	-0.72543
miRNA-73-3p	CEY00_Acc01591	CEY00_Acc01591	3.47244	-1.87565	-0.825047
miRNA-73-3p	CEY00_Acc12497	CEY00_Acc12497	3.47244	-4.54702	-0.682674
miRNA-73-3p	CEY00_Acc08988	CEY00_Acc08988	3.47244	-1.05598	-0.838904
miRNA-73-3p	CEY00_Acc32321	CEY00_Acc32321	3.47244	-1.50543	-0.700664
miRNA-73-3p	CEY00_Acc00214	CEY00_Acc00214	3.47244	-1.2013	-0.331691
miRNA-49-5p	CEY00_Acc06185	CEY00_Acc06185	3.45252	-1.3225	-0.167984
miRNA-115-5p	CEY00_Acc09003	CEY00_Acc09003	3.43692	-2.02397	-0.24825
miRNA-115-5p	CEY00_Acc01564	CEY00_Acc01564	3.43692	-1.26414	-0.441613
miRNA-115-5p	CEY00_Acc32736	CEY00_Acc32736	3.43692	-1.03886	-0.328312
miRNA-115-5p	CEY00_Acc08938	CEY00_Acc08938	3.43692	-2.21612	-0.32329
miRNA-115-5p	CEY00_Acc13124	CEY00_Acc13124	3.43692	-1.33121	-0.547879
miRNA-115-5p	CEY00_Acc26643	CEY00_Acc26643	3.43692	-1.17711	-0.653529
miRNA-115-5p	CEY00_Acc08313	CEY00_Acc08313	3.43692	-1.65256	-0.528686
miRNA-115-5p	CEY00_Acc10178	CEY00_Acc10178	3.43692	-4.24805	-0.229112
miRNA-115-5p	CEY00_Acc03122	CEY00_Acc03122	3.43692	-1.72259	-0.604093
miRNA-115-5p	CEY00_Acc11221	CEY00_Acc11221	3.43692	-1.66155	-0.496127
miRNA-115-5p	CEY00_Acc00453	CEY00_Acc00453	3.43692	-1.6483	-0.294202
miRNA-115-5p	CEY00_Acc01337	CEY00_Acc01337	3.43692	-1.35062	-0.421458
miRNA-115-5p	CEY00_Acc00822	CEY00_Acc00822	3.43692	-2.8302	-0.286708
miRNA-115-5p	CEY00_Acc32980	CEY00_Acc32980	3.43692	-1.71817	-0.459973
miRNA-115-5p	CEY00_Acc14104	CEY00_Acc14104	3.43692	-1.64763	-0.322203
miRNA-88-3p	CEY00_Acc03298	CEY00_Acc03298	3.4118	-2.29394	-0.449025
miRNA-11-5p	CEY00_Acc01564	CEY00_Acc01564	3.39881	-1.26414	-0.518272
miRNA-121-3p	CEY00_Acc26745	CEY00_Acc26745	3.38914	-4.39792	-0.0887276
miRNA-121-3p	CEY00_Acc13981	CEY00_Acc13981	3.38914	-1.27835	-0.710005
miRNA-121-3p	CEY00_Acc24613	CEY00_Acc24613	3.38914	-1.03722	0.387022
miRNA-121-3p	CEY00_Acc21334	CEY00_Acc21334	3.38914	-1.26158	-0.0965636
miRNA-121-3p	CEY00_Acc11483	CEY00_Acc11483	3.38914	-1.07767	-0.115842
miRNA-121-3p	CEY00_Acc10315	CEY00_Acc10315	3.38914	-1.28064	0.129967
miRNA-121-3p	CEY00_Acc02349	CEY00_Acc02349	3.38914	-1.50811	-0.400595
miRNA-121-3p	CEY00_Acc00623	CEY00_Acc00623	3.38914	-2.31143	-0.733641
miRNA-121-3p	CEY00_Acc08640	CEY00_Acc08640	3.38914	-3.06541	-0.363293
miRNA-121-3p	CEY00_Acc09356	CEY00_Acc09356	3.38914	-1.16328	-0.345401
miRNA-121-3p	CEY00_Acc29304	CEY00_Acc29304	3.38914	-1.66755	-0.0221169
miRNA-121-3p	CEY00_Acc30316	CEY00_Acc30316	3.38914	-7.87455	-0.564795
miRNA-121-3p	CEY00_Acc01297	CEY00_Acc01297	3.38914	-1.94678	0.289916
miRNA-121-3p	CEY00_Acc29401	CEY00_Acc29401	3.38914	-2.58909	-0.683752
miRNA-121-3p	CEY00_Acc18689	CEY00_Acc18689	3.38914	-1.38323	-0.116402
miRNA-121-3p	CEY00_Acc25156	CEY00_Acc25156	3.38914	-1.03952	-0.101468
miRNA-121-3p	CEY00_Acc13106	CEY00_Acc13106	3.38914	-3.58508	0.0679338
miRNA-121-3p	CEY00_Acc31147	CEY00_Acc31147	3.38914	-1.08099	-0.172818
miRNA-121-3p	CEY00_Acc03159	CEY00_Acc03159	3.38914	-1.01192	0.197871
miRNA-121-3p	CEY00_Acc33002	CEY00_Acc33002	3.38914	-2.99903	-0.345233
miRNA-121-3p	CEY00_Acc13015	CEY00_Acc13015	3.38914	-1.58508	-0.668915
miRNA-121-3p	CEY00_Acc28727	CEY00_Acc28727	3.38914	-3.13763	-0.466182
miRNA-121-3p	CEY00_Acc28319	CEY00_Acc28319	3.38914	-1.23386	-0.0590578
miRNA-121-3p	CEY00_Acc03415	CEY00_Acc03415	3.38914	-1.26609	0.153402
miRNA-121-3p	CEY00_Acc19097	CEY00_Acc19097	3.38914	-1.93656	-0.4578
miRNA-121-3p	CEY00_Acc29765	CEY00_Acc29765	3.38914	-1.22028	-0.387502
miRNA-121-3p	CEY00_Acc08858	CEY00_Acc08858	3.38914	-1.20055	0.0831959
miRNA-121-3p	CEY00_Acc22437	CEY00_Acc22437	3.38914	-1.33226	0.0837942
miRNA-121-3p	CEY00_Acc08464	CEY00_Acc08464	3.38914	-2.25218	-0.0773359
miRNA-121-3p	CEY00_Acc18563	CEY00_Acc18563	3.38914	-1.61018	-0.00939209
miRNA-121-3p	CEY00_Acc22686	CEY00_Acc22686	3.38914	-2.51082	-0.406919
miRNA-121-3p	CEY00_Acc23131	CEY00_Acc23131	3.38914	-1.13564	0.0340588
miRNA-121-3p	CEY00_Acc11133	CEY00_Acc11133	3.38914	-1.12321	-0.439601
miRNA-121-3p	CEY00_Acc14395	CEY00_Acc14395	3.38914	-1.42276	-0.394956
miRNA-121-3p	CEY00_Acc27966	CEY00_Acc27966	3.38914	-1.72595	-0.249639
miRNA-121-3p	CEY00_Acc16159	CEY00_Acc16159	3.38914	-1.33027	-0.0453714
miRNA-121-3p	CEY00_Acc22049	CEY00_Acc22049	3.38914	-1.02934	0.372568
miRNA-121-3p	CEY00_Acc15807	CEY00_Acc15807	3.38914	-1.91439	-0.653412
miRNA-121-3p	CEY00_Acc23231	CEY00_Acc23231	3.38914	-1.13339	-0.709954
miRNA-121-3p	CEY00_Acc02114	CEY00_Acc02114	3.38914	-1.42543	0.220219
miRNA-121-3p	CEY00_Acc08938	CEY00_Acc08938	3.38914	-2.21612	-0.738641
miRNA-121-3p	CEY00_Acc32113	CEY00_Acc32113	3.38914	-1.75501	-0.0231005
miRNA-121-3p	CEY00_Acc24286	CEY00_Acc24286	3.38914	-1.4322	-0.371371
miRNA-121-3p	CEY00_Acc18587	CEY00_Acc18587	3.38914	-3.58508	-0.38098
miRNA-121-3p	CEY00_Acc09081	CEY00_Acc09081	3.38914	-1.99171	-0.560014
miRNA-121-3p	CEY00_Acc08789	CEY00_Acc08789	3.38914	-1.27193	-0.303426
miRNA-121-3p	CEY00_Acc24922	CEY00_Acc24922	3.38914	-7.29786	-0.336077
miRNA-121-3p	CEY00_Acc04246	CEY00_Acc04246	3.38914	-1.33008	0.132904
miRNA-121-3p	CEY00_Acc10708	CEY00_Acc10708	3.38914	-1.40508	-0.169398
miRNA-121-3p	CEY00_Acc27701	CEY00_Acc27701	3.38914	-1.59763	-0.116531
miRNA-121-3p	CEY00_Acc07298	CEY00_Acc07298	3.38914	-1.4952	-0.17111
miRNA-121-3p	CEY00_Acc08258	CEY00_Acc08258	3.38914	-1.12018	-0.486478
miRNA-121-3p	CEY00_Acc14357	CEY00_Acc14357	3.38914	-1.16285	0.0105869
miRNA-121-3p	CEY00_Acc26034	CEY00_Acc26034	3.38914	-1.30664	0.199548
miRNA-121-3p	CEY00_Acc27737	CEY00_Acc27737	3.38914	-1.19959	-0.387555
miRNA-121-3p	CEY00_Acc13624	CEY00_Acc13624	3.38914	-1.2982	-0.0141125
miRNA-121-3p	CEY00_Acc04935	CEY00_Acc04935	3.38914	-1.03101	0.332335
miRNA-121-3p	CEY00_Acc02029	CEY00_Acc02029	3.38914	-1.27501	-0.11967
miRNA-121-3p	CEY00_Acc15026	CEY00_Acc15026	3.38914	-2.40273	-0.612092
miRNA-121-3p	CEY00_Acc16624	CEY00_Acc16624	3.38914	-1.42462	-0.167875
miRNA-121-3p	CEY00_Acc02329	CEY00_Acc02329	3.38914	-1.18184	0.391738
miRNA-121-3p	CEY00_Acc16616	CEY00_Acc16616	3.38914	-1.67957	-0.415863
miRNA-121-3p	CEY00_Acc31140	CEY00_Acc31140	3.38914	-1.29486	-0.185381
miRNA-121-3p	CEY00_Acc25637	CEY00_Acc25637	3.38914	-2.17352	-0.398836
miRNA-121-3p	CEY00_Acc12241	CEY00_Acc12241	3.38914	-1.02731	-0.272841
miRNA-150-3p	CEY00_Acc26745	CEY00_Acc26745	3.38719	-4.39792	-0.0874224
miRNA-150-3p	CEY00_Acc13981	CEY00_Acc13981	3.38719	-1.27835	-0.706817
miRNA-150-3p	CEY00_Acc24613	CEY00_Acc24613	3.38719	-1.03722	0.389405
miRNA-150-3p	CEY00_Acc21334	CEY00_Acc21334	3.38719	-1.26158	-0.0937863
miRNA-150-3p	CEY00_Acc11483	CEY00_Acc11483	3.38719	-1.07767	-0.112106
miRNA-150-3p	CEY00_Acc10315	CEY00_Acc10315	3.38719	-1.28064	0.132815
miRNA-150-3p	CEY00_Acc02349	CEY00_Acc02349	3.38719	-1.50811	-0.399747
miRNA-150-3p	CEY00_Acc00623	CEY00_Acc00623	3.38719	-2.31143	-0.733055
miRNA-150-3p	CEY00_Acc08640	CEY00_Acc08640	3.38719	-3.06541	-0.361182
miRNA-150-3p	CEY00_Acc09356	CEY00_Acc09356	3.38719	-1.16328	-0.342974
miRNA-150-3p	CEY00_Acc29304	CEY00_Acc29304	3.38719	-1.66755	-0.0204032
miRNA-150-3p	CEY00_Acc30316	CEY00_Acc30316	3.38719	-7.87455	-0.562946
miRNA-150-3p	CEY00_Acc01297	CEY00_Acc01297	3.38719	-1.94678	0.290918
miRNA-150-3p	CEY00_Acc29401	CEY00_Acc29401	3.38719	-2.58909	-0.682094
miRNA-150-3p	CEY00_Acc18689	CEY00_Acc18689	3.38719	-1.38323	-0.11401
miRNA-150-3p	CEY00_Acc25156	CEY00_Acc25156	3.38719	-1.03952	-0.0997923
miRNA-150-3p	CEY00_Acc13106	CEY00_Acc13106	3.38719	-3.58508	0.0691907
miRNA-150-3p	CEY00_Acc31147	CEY00_Acc31147	3.38719	-1.08099	-0.168531
miRNA-150-3p	CEY00_Acc03159	CEY00_Acc03159	3.38719	-1.01192	0.19985
miRNA-150-3p	CEY00_Acc33002	CEY00_Acc33002	3.38719	-2.99903	-0.342758
miRNA-150-3p	CEY00_Acc13015	CEY00_Acc13015	3.38719	-1.58508	-0.666235
miRNA-150-3p	CEY00_Acc28727	CEY00_Acc28727	3.38719	-3.13763	-0.463887
miRNA-150-3p	CEY00_Acc28319	CEY00_Acc28319	3.38719	-1.23386	-0.0553583
miRNA-150-3p	CEY00_Acc03415	CEY00_Acc03415	3.38719	-1.26609	0.15641
miRNA-150-3p	CEY00_Acc19097	CEY00_Acc19097	3.38719	-1.93656	-0.455384
miRNA-150-3p	CEY00_Acc29765	CEY00_Acc29765	3.38719	-1.22028	-0.385126
miRNA-150-3p	CEY00_Acc08858	CEY00_Acc08858	3.38719	-1.20055	0.085511
miRNA-150-3p	CEY00_Acc22437	CEY00_Acc22437	3.38719	-1.33226	0.0864936
miRNA-150-3p	CEY00_Acc08464	CEY00_Acc08464	3.38719	-2.25218	-0.0748326
miRNA-150-3p	CEY00_Acc18563	CEY00_Acc18563	3.38719	-1.61018	-0.00755357
miRNA-150-3p	CEY00_Acc22686	CEY00_Acc22686	3.38719	-2.51082	-0.404793
miRNA-150-3p	CEY00_Acc23131	CEY00_Acc23131	3.38719	-1.13564	0.0360203
miRNA-150-3p	CEY00_Acc11133	CEY00_Acc11133	3.38719	-1.12321	-0.439292
miRNA-150-3p	CEY00_Acc14395	CEY00_Acc14395	3.38719	-1.42276	-0.39159
miRNA-150-3p	CEY00_Acc27966	CEY00_Acc27966	3.38719	-1.72595	-0.246585
miRNA-150-3p	CEY00_Acc16159	CEY00_Acc16159	3.38719	-1.33027	-0.0442489
miRNA-150-3p	CEY00_Acc22049	CEY00_Acc22049	3.38719	-1.02934	0.374578
miRNA-150-3p	CEY00_Acc15807	CEY00_Acc15807	3.38719	-1.91439	-0.65129
miRNA-150-3p	CEY00_Acc23231	CEY00_Acc23231	3.38719	-1.13339	-0.707263
miRNA-150-3p	CEY00_Acc02114	CEY00_Acc02114	3.38719	-1.42543	0.221984
miRNA-150-3p	CEY00_Acc08938	CEY00_Acc08938	3.38719	-2.21612	-0.737762
miRNA-150-3p	CEY00_Acc32113	CEY00_Acc32113	3.38719	-1.75501	-0.0207365
miRNA-150-3p	CEY00_Acc24286	CEY00_Acc24286	3.38719	-1.4322	-0.367741
miRNA-150-3p	CEY00_Acc18587	CEY00_Acc18587	3.38719	-3.58508	-0.378306
miRNA-150-3p	CEY00_Acc09081	CEY00_Acc09081	3.38719	-1.99171	-0.5574
miRNA-150-3p	CEY00_Acc08789	CEY00_Acc08789	3.38719	-1.27193	-0.301668
miRNA-150-3p	CEY00_Acc24922	CEY00_Acc24922	3.38719	-7.29786	-0.334034
miRNA-150-3p	CEY00_Acc04246	CEY00_Acc04246	3.38719	-1.33008	0.135459
miRNA-150-3p	CEY00_Acc10708	CEY00_Acc10708	3.38719	-1.40508	-0.166077
miRNA-150-3p	CEY00_Acc27701	CEY00_Acc27701	3.38719	-1.59763	-0.11286
miRNA-150-3p	CEY00_Acc07298	CEY00_Acc07298	3.38719	-1.4952	-0.168591
miRNA-150-3p	CEY00_Acc08258	CEY00_Acc08258	3.38719	-1.12018	-0.485708
miRNA-150-3p	CEY00_Acc14357	CEY00_Acc14357	3.38719	-1.16285	0.0132097
miRNA-150-3p	CEY00_Acc26034	CEY00_Acc26034	3.38719	-1.30664	0.20245
miRNA-150-3p	CEY00_Acc27737	CEY00_Acc27737	3.38719	-1.19959	-0.386026
miRNA-150-3p	CEY00_Acc13624	CEY00_Acc13624	3.38719	-1.2982	-0.0117158
miRNA-150-3p	CEY00_Acc04935	CEY00_Acc04935	3.38719	-1.03101	0.334497
miRNA-150-3p	CEY00_Acc02029	CEY00_Acc02029	3.38719	-1.27501	-0.1175
miRNA-150-3p	CEY00_Acc15026	CEY00_Acc15026	3.38719	-2.40273	-0.609906
miRNA-150-3p	CEY00_Acc16624	CEY00_Acc16624	3.38719	-1.42462	-0.165007
miRNA-150-3p	CEY00_Acc02329	CEY00_Acc02329	3.38719	-1.18184	0.393418
miRNA-150-3p	CEY00_Acc16616	CEY00_Acc16616	3.38719	-1.67957	-0.412978
miRNA-150-3p	CEY00_Acc31140	CEY00_Acc31140	3.38719	-1.29486	-0.182213
miRNA-150-3p	CEY00_Acc25637	CEY00_Acc25637	3.38719	-2.17352	-0.396157
miRNA-150-3p	CEY00_Acc12241	CEY00_Acc12241	3.38719	-1.02731	-0.269645
miRNA-141-5p	CEY00_Acc26745	CEY00_Acc26745	3.38411	-4.39792	-0.082812
miRNA-141-5p	CEY00_Acc13981	CEY00_Acc13981	3.38411	-1.27835	-0.706078
miRNA-141-5p	CEY00_Acc24613	CEY00_Acc24613	3.38411	-1.03722	0.392348
miRNA-141-5p	CEY00_Acc21334	CEY00_Acc21334	3.38411	-1.26158	-0.0912872
miRNA-141-5p	CEY00_Acc11483	CEY00_Acc11483	3.38411	-1.07767	-0.109559
miRNA-141-5p	CEY00_Acc10315	CEY00_Acc10315	3.38411	-1.28064	0.135693
miRNA-141-5p	CEY00_Acc02349	CEY00_Acc02349	3.38411	-1.50811	-0.395872
miRNA-141-5p	CEY00_Acc00623	CEY00_Acc00623	3.38411	-2.31143	-0.731497
miRNA-141-5p	CEY00_Acc08640	CEY00_Acc08640	3.38411	-3.06541	-0.357537
miRNA-141-5p	CEY00_Acc09356	CEY00_Acc09356	3.38411	-1.16328	-0.341546
miRNA-141-5p	CEY00_Acc29304	CEY00_Acc29304	3.38411	-1.66755	-0.0160511
miRNA-141-5p	CEY00_Acc30316	CEY00_Acc30316	3.38411	-7.87455	-0.564213
miRNA-141-5p	CEY00_Acc01297	CEY00_Acc01297	3.38411	-1.94678	0.295446
miRNA-141-5p	CEY00_Acc29401	CEY00_Acc29401	3.38411	-2.58909	-0.682303
miRNA-141-5p	CEY00_Acc18689	CEY00_Acc18689	3.38411	-1.38323	-0.111551
miRNA-141-5p	CEY00_Acc25156	CEY00_Acc25156	3.38411	-1.03952	-0.0978395
miRNA-141-5p	CEY00_Acc13106	CEY00_Acc13106	3.38411	-3.58508	0.0738407
miRNA-141-5p	CEY00_Acc31147	CEY00_Acc31147	3.38411	-1.08099	-0.165958
miRNA-141-5p	CEY00_Acc03159	CEY00_Acc03159	3.38411	-1.01192	0.203192
miRNA-141-5p	CEY00_Acc33002	CEY00_Acc33002	3.38411	-2.99903	-0.338995
miRNA-141-5p	CEY00_Acc13015	CEY00_Acc13015	3.38411	-1.58508	-0.665746
miRNA-141-5p	CEY00_Acc28727	CEY00_Acc28727	3.38411	-3.13763	-0.461546
miRNA-141-5p	CEY00_Acc28319	CEY00_Acc28319	3.38411	-1.23386	-0.052338
miRNA-141-5p	CEY00_Acc03415	CEY00_Acc03415	3.38411	-1.26609	0.158005
miRNA-141-5p	CEY00_Acc19097	CEY00_Acc19097	3.38411	-1.93656	-0.452746
miRNA-141-5p	CEY00_Acc29765	CEY00_Acc29765	3.38411	-1.22028	-0.381388
miRNA-141-5p	CEY00_Acc08858	CEY00_Acc08858	3.38411	-1.20055	0.08812
miRNA-141-5p	CEY00_Acc22437	CEY00_Acc22437	3.38411	-1.33226	0.0889192
miRNA-141-5p	CEY00_Acc08464	CEY00_Acc08464	3.38411	-2.25218	-0.0710747
miRNA-141-5p	CEY00_Acc18563	CEY00_Acc18563	3.38411	-1.61018	-0.00446619
miRNA-141-5p	CEY00_Acc22686	CEY00_Acc22686	3.38411	-2.51082	-0.406272
miRNA-141-5p	CEY00_Acc23131	CEY00_Acc23131	3.38411	-1.13564	0.0384551
miRNA-141-5p	CEY00_Acc11133	CEY00_Acc11133	3.38411	-1.12321	-0.439554
miRNA-141-5p	CEY00_Acc14395	CEY00_Acc14395	3.38411	-1.42276	-0.389074
miRNA-141-5p	CEY00_Acc27966	CEY00_Acc27966	3.38411	-1.72595	-0.243308
miRNA-141-5p	CEY00_Acc16159	CEY00_Acc16159	3.38411	-1.33027	-0.04005
miRNA-141-5p	CEY00_Acc22049	CEY00_Acc22049	3.38411	-1.02934	0.376068
miRNA-141-5p	CEY00_Acc15807	CEY00_Acc15807	3.38411	-1.91439	-0.651485
miRNA-141-5p	CEY00_Acc23231	CEY00_Acc23231	3.38411	-1.13339	-0.70574
miRNA-141-5p	CEY00_Acc02114	CEY00_Acc02114	3.38411	-1.42543	0.225733
miRNA-141-5p	CEY00_Acc08938	CEY00_Acc08938	3.38411	-2.21612	-0.736019
miRNA-141-5p	CEY00_Acc32113	CEY00_Acc32113	3.38411	-1.75501	-0.0176163
miRNA-141-5p	CEY00_Acc24286	CEY00_Acc24286	3.38411	-1.4322	-0.366989
miRNA-141-5p	CEY00_Acc18587	CEY00_Acc18587	3.38411	-3.58508	-0.37598
miRNA-141-5p	CEY00_Acc09081	CEY00_Acc09081	3.38411	-1.99171	-0.555055
miRNA-141-5p	CEY00_Acc08789	CEY00_Acc08789	3.38411	-1.27193	-0.299987
miRNA-141-5p	CEY00_Acc24922	CEY00_Acc24922	3.38411	-7.29786	-0.330931
miRNA-141-5p	CEY00_Acc04246	CEY00_Acc04246	3.38411	-1.33008	0.138565
miRNA-141-5p	CEY00_Acc10708	CEY00_Acc10708	3.38411	-1.40508	-0.164078
miRNA-141-5p	CEY00_Acc27701	CEY00_Acc27701	3.38411	-1.59763	-0.110368
miRNA-141-5p	CEY00_Acc07298	CEY00_Acc07298	3.38411	-1.4952	-0.166693
miRNA-141-5p	CEY00_Acc08258	CEY00_Acc08258	3.38411	-1.12018	-0.482445
miRNA-141-5p	CEY00_Acc14357	CEY00_Acc14357	3.38411	-1.16285	0.0161747
miRNA-141-5p	CEY00_Acc26034	CEY00_Acc26034	3.38411	-1.30664	0.205557
miRNA-141-5p	CEY00_Acc27737	CEY00_Acc27737	3.38411	-1.19959	-0.382687
miRNA-141-5p	CEY00_Acc13624	CEY00_Acc13624	3.38411	-1.2982	-0.00929403
miRNA-141-5p	CEY00_Acc04935	CEY00_Acc04935	3.38411	-1.03101	0.336034
miRNA-141-5p	CEY00_Acc02029	CEY00_Acc02029	3.38411	-1.27501	-0.114311
miRNA-141-5p	CEY00_Acc15026	CEY00_Acc15026	3.38411	-2.40273	-0.607589
miRNA-141-5p	CEY00_Acc16624	CEY00_Acc16624	3.38411	-1.42462	-0.162634
miRNA-141-5p	CEY00_Acc02329	CEY00_Acc02329	3.38411	-1.18184	0.397455
miRNA-141-5p	CEY00_Acc16616	CEY00_Acc16616	3.38411	-1.67957	-0.410826
miRNA-141-5p	CEY00_Acc31140	CEY00_Acc31140	3.38411	-1.29486	-0.178931
miRNA-141-5p	CEY00_Acc25637	CEY00_Acc25637	3.38411	-2.17352	-0.393798
miRNA-141-5p	CEY00_Acc12241	CEY00_Acc12241	3.38411	-1.02731	-0.266681
miRNA-111-3p	CEY00_Acc10245	CEY00_Acc10245	3.37712	-1.20362	-0.0605328
miRNA-111-3p	CEY00_Acc01201	CEY00_Acc01201	3.37712	-1.32662	-0.644119
miRNA-111-3p	CEY00_Acc30451	CEY00_Acc30451	3.37712	-4.24805	-0.610446
miRNA-111-3p	CEY00_Acc02037	CEY00_Acc02037	3.37712	-1.17983	-0.215864
miRNA-111-3p	CEY00_Acc27540	CEY00_Acc27540	3.37712	-3.58508	-0.360988
miRNA-111-3p	CEY00_Acc11864	CEY00_Acc11864	3.37712	-2.31632	-0.510476
miRNA-111-3p	CEY00_Acc19606	CEY00_Acc19606	3.37712	-1.18173	-0.397025
miRNA-111-3p	CEY00_Acc19365	CEY00_Acc19365	3.37712	-1.88239	-0.519796
miRNA-10-5p	CEY00_Acc26745	CEY00_Acc26745	3.36286	-4.39792	-0.0794191
miRNA-10-5p	CEY00_Acc13981	CEY00_Acc13981	3.36286	-1.27835	-0.733512
miRNA-10-5p	CEY00_Acc24613	CEY00_Acc24613	3.36286	-1.03722	0.39606
miRNA-10-5p	CEY00_Acc21334	CEY00_Acc21334	3.36286	-1.26158	-0.0789023
miRNA-10-5p	CEY00_Acc11483	CEY00_Acc11483	3.36286	-1.07767	-0.116023
miRNA-10-5p	CEY00_Acc10315	CEY00_Acc10315	3.36286	-1.28064	0.146593
miRNA-10-5p	CEY00_Acc02349	CEY00_Acc02349	3.36286	-1.50811	-0.365872
miRNA-10-5p	CEY00_Acc00623	CEY00_Acc00623	3.36286	-2.31143	-0.697897
miRNA-10-5p	CEY00_Acc08640	CEY00_Acc08640	3.36286	-3.06541	-0.350395
miRNA-10-5p	CEY00_Acc09356	CEY00_Acc09356	3.36286	-1.16328	-0.320746
miRNA-10-5p	CEY00_Acc29304	CEY00_Acc29304	3.36286	-1.66755	-0.0128728
miRNA-10-5p	CEY00_Acc30316	CEY00_Acc30316	3.36286	-7.87455	-0.555078
miRNA-10-5p	CEY00_Acc01297	CEY00_Acc01297	3.36286	-1.94678	0.30627
miRNA-10-5p	CEY00_Acc29401	CEY00_Acc29401	3.36286	-2.58909	-0.697955
miRNA-10-5p	CEY00_Acc18689	CEY00_Acc18689	3.36286	-1.38323	-0.0878
miRNA-10-5p	CEY00_Acc25156	CEY00_Acc25156	3.36286	-1.03952	-0.0746814
miRNA-10-5p	CEY00_Acc13106	CEY00_Acc13106	3.36286	-3.58508	0.0796822
miRNA-10-5p	CEY00_Acc31147	CEY00_Acc31147	3.36286	-1.08099	-0.206505
miRNA-10-5p	CEY00_Acc03159	CEY00_Acc03159	3.36286	-1.01192	0.222334
miRNA-10-5p	CEY00_Acc33002	CEY00_Acc33002	3.36286	-2.99903	-0.334677
miRNA-10-5p	CEY00_Acc13015	CEY00_Acc13015	3.36286	-1.58508	-0.68173
miRNA-10-5p	CEY00_Acc28727	CEY00_Acc28727	3.36286	-3.13763	-0.442744
miRNA-10-5p	CEY00_Acc28319	CEY00_Acc28319	3.36286	-1.23386	-0.0615673
miRNA-10-5p	CEY00_Acc03415	CEY00_Acc03415	3.36286	-1.26609	0.142535
miRNA-10-5p	CEY00_Acc19097	CEY00_Acc19097	3.36286	-1.93656	-0.43886
miRNA-10-5p	CEY00_Acc29765	CEY00_Acc29765	3.36286	-1.22028	-0.376581
miRNA-10-5p	CEY00_Acc08858	CEY00_Acc08858	3.36286	-1.20055	0.101927
miRNA-10-5p	CEY00_Acc22437	CEY00_Acc22437	3.36286	-1.33226	0.10684
miRNA-10-5p	CEY00_Acc08464	CEY00_Acc08464	3.36286	-2.25218	-0.068979
miRNA-10-5p	CEY00_Acc18563	CEY00_Acc18563	3.36286	-1.61018	0.00167294
miRNA-10-5p	CEY00_Acc22686	CEY00_Acc22686	3.36286	-2.51082	-0.398589
miRNA-10-5p	CEY00_Acc23131	CEY00_Acc23131	3.36286	-1.13564	0.0694036
miRNA-10-5p	CEY00_Acc11133	CEY00_Acc11133	3.36286	-1.12321	-0.415606
miRNA-10-5p	CEY00_Acc14395	CEY00_Acc14395	3.36286	-1.42276	-0.392181
miRNA-10-5p	CEY00_Acc27966	CEY00_Acc27966	3.36286	-1.72595	-0.241991
miRNA-10-5p	CEY00_Acc16159	CEY00_Acc16159	3.36286	-1.33027	-0.0215916
miRNA-10-5p	CEY00_Acc22049	CEY00_Acc22049	3.36286	-1.02934	0.401108
miRNA-10-5p	CEY00_Acc15807	CEY00_Acc15807	3.36286	-1.91439	-0.650441
miRNA-10-5p	CEY00_Acc23231	CEY00_Acc23231	3.36286	-1.13339	-0.708608
miRNA-10-5p	CEY00_Acc02114	CEY00_Acc02114	3.36286	-1.42543	0.242373
miRNA-10-5p	CEY00_Acc08938	CEY00_Acc08938	3.36286	-2.21612	-0.728163
miRNA-10-5p	CEY00_Acc32113	CEY00_Acc32113	3.36286	-1.75501	-0.0230749
miRNA-10-5p	CEY00_Acc24286	CEY00_Acc24286	3.36286	-1.4322	-0.375224
miRNA-10-5p	CEY00_Acc18587	CEY00_Acc18587	3.36286	-3.58508	-0.361255
miRNA-10-5p	CEY00_Acc09081	CEY00_Acc09081	3.36286	-1.99171	-0.564107
miRNA-10-5p	CEY00_Acc08789	CEY00_Acc08789	3.36286	-1.27193	-0.271173
miRNA-10-5p	CEY00_Acc24922	CEY00_Acc24922	3.36286	-7.29786	-0.309643
miRNA-10-5p	CEY00_Acc04246	CEY00_Acc04246	3.36286	-1.33008	0.150243
miRNA-10-5p	CEY00_Acc10708	CEY00_Acc10708	3.36286	-1.40508	-0.172563
miRNA-10-5p	CEY00_Acc27701	CEY00_Acc27701	3.36286	-1.59763	-0.126231
miRNA-10-5p	CEY00_Acc07298	CEY00_Acc07298	3.36286	-1.4952	-0.144762
miRNA-10-5p	CEY00_Acc08258	CEY00_Acc08258	3.36286	-1.12018	-0.446655
miRNA-10-5p	CEY00_Acc14357	CEY00_Acc14357	3.36286	-1.16285	0.0163044
miRNA-10-5p	CEY00_Acc26034	CEY00_Acc26034	3.36286	-1.30664	0.210448
miRNA-10-5p	CEY00_Acc27737	CEY00_Acc27737	3.36286	-1.19959	-0.355391
miRNA-10-5p	CEY00_Acc13624	CEY00_Acc13624	3.36286	-1.2982	0.0120453
miRNA-10-5p	CEY00_Acc04935	CEY00_Acc04935	3.36286	-1.03101	0.352535
miRNA-10-5p	CEY00_Acc02029	CEY00_Acc02029	3.36286	-1.27501	-0.0894797
miRNA-10-5p	CEY00_Acc15026	CEY00_Acc15026	3.36286	-2.40273	-0.59734
miRNA-10-5p	CEY00_Acc16624	CEY00_Acc16624	3.36286	-1.42462	-0.157947
miRNA-10-5p	CEY00_Acc02329	CEY00_Acc02329	3.36286	-1.18184	0.409559
miRNA-10-5p	CEY00_Acc16616	CEY00_Acc16616	3.36286	-1.67957	-0.420347
miRNA-10-5p	CEY00_Acc31140	CEY00_Acc31140	3.36286	-1.29486	-0.178387
miRNA-10-5p	CEY00_Acc25637	CEY00_Acc25637	3.36286	-2.17352	-0.380559
miRNA-10-5p	CEY00_Acc12241	CEY00_Acc12241	3.36286	-1.02731	-0.263823
miRNA-126-3p	CEY00_Acc25214	CEY00_Acc25214	3.35307	-6.87713	-0.0583616
miRNA-108-3p	CEY00_Acc24437	CEY00_Acc24437	3.35307	-3.00012	0.133108
miRNA-108-3p	CEY00_Acc18476	CEY00_Acc18476	3.35307	-1.41165	0.194224
miRNA-3-5p	CEY00_Acc01564	CEY00_Acc01564	3.257	-1.26414	-0.210853
miRNA-3-5p	CEY00_Acc32736	CEY00_Acc32736	3.257	-1.03886	-0.243032
miRNA-3-5p	CEY00_Acc13124	CEY00_Acc13124	3.257	-1.33121	-0.430705
miRNA-3-5p	CEY00_Acc26643	CEY00_Acc26643	3.257	-1.17711	-0.435195
miRNA-3-5p	CEY00_Acc00822	CEY00_Acc00822	3.257	-2.8302	-0.138239
miRNA-3-5p	CEY00_Acc14104	CEY00_Acc14104	3.257	-1.64763	-0.083953
miRNA-3-5p	CEY00_Acc09003	CEY00_Acc09003	3.257	-2.02397	0.0644834
miRNA-3-5p	CEY00_Acc29776	CEY00_Acc29776	3.257	-5.70056	-0.0454554
miRNA-3-5p	CEY00_Acc10178	CEY00_Acc10178	3.257	-4.24805	-0.187094
miRNA-3-5p	CEY00_Acc00453	CEY00_Acc00453	3.257	-1.6483	0.028937
miRNA-3-5p	CEY00_Acc32980	CEY00_Acc32980	3.257	-1.71817	-0.421113
miRNA-79-5p	CEY00_Acc26448	CEY00_Acc26448	3.24431	-1.1706	0.189616
miRNA-185-5p	CEY00_Acc28305	CEY00_Acc28305	3.22637	-1.6336	-0.869307
miRNA-21-5p	CEY00_Acc25431	CEY00_Acc25431	3.20645	-6.48309	-0.450793
miRNA-63-5p	CEY00_Acc13146	CEY00_Acc13146	3.15527	-4.37168	0.121498
miRNA-1-5p	CEY00_Acc13146	CEY00_Acc13146	3.15527	-4.37168	0.121498
miRNA-205-5p	CEY00_Acc00453	CEY00_Acc00453	3.14086	-1.6483	-0.209947
miRNA-91-5p	CEY00_Acc00453	CEY00_Acc00453	3.13783	-1.6483	-0.210832
miRNA-204-5p	CEY00_Acc00453	CEY00_Acc00453	3.13412	-1.6483	-0.212331
miRNA-113-3p	CEY00_Acc00697	CEY00_Acc00697	3.02568	-5.23508	-0.0761775
miRNA-214-5p	CEY00_Acc26448	CEY00_Acc26448	2.96496	-1.1706	0.446722
miRNA-214-5p	CEY00_Acc05409	CEY00_Acc05409	2.96496	-1.27633	0.638984
miRNA-213-5p	CEY00_Acc26448	CEY00_Acc26448	2.96496	-1.1706	0.446722
miRNA-213-5p	CEY00_Acc05409	CEY00_Acc05409	2.96496	-1.27633	0.638984
miRNA-134-5p	CEY00_Acc17103	CEY00_Acc17103	2.96208	-1.64611	-0.015925
miRNA-134-5p	CEY00_Acc05240	CEY00_Acc05240	2.96208	-1.12411	-0.483399
miRNA-134-5p	CEY00_Acc14248	CEY00_Acc14248	2.96208	-1.45078	-0.484837
miRNA-134-5p	CEY00_Acc24613	CEY00_Acc24613	2.96208	-1.03722	-0.00894363
miRNA-134-5p	CEY00_Acc28031	CEY00_Acc28031	2.96208	-2.3327	-0.086357
miRNA-134-5p	CEY00_Acc09325	CEY00_Acc09325	2.96208	-2.58508	-0.149187
miRNA-134-5p	CEY00_Acc21334	CEY00_Acc21334	2.96208	-1.26158	-0.268116
miRNA-134-5p	CEY00_Acc32042	CEY00_Acc32042	2.96208	-1.50914	0.00792227
miRNA-134-5p	CEY00_Acc00689	CEY00_Acc00689	2.96208	-2.13474	-0.069524
miRNA-134-5p	CEY00_Acc11483	CEY00_Acc11483	2.96208	-1.07767	-0.312852
miRNA-134-5p	CEY00_Acc02349	CEY00_Acc02349	2.96208	-1.50811	-0.566904
miRNA-134-5p	CEY00_Acc12132	CEY00_Acc12132	2.96208	-5.49837	-0.635041
miRNA-134-5p	CEY00_Acc09356	CEY00_Acc09356	2.96208	-1.16328	-0.526194
miRNA-134-5p	CEY00_Acc15405	CEY00_Acc15405	2.96208	-1.40893	0.177758
miRNA-134-5p	CEY00_Acc29134	CEY00_Acc29134	2.96208	-2.37619	-0.276285
miRNA-134-5p	CEY00_Acc06321	CEY00_Acc06321	2.96208	-1.90475	-0.137099
miRNA-134-5p	CEY00_Acc23920	CEY00_Acc23920	2.96208	-1.90049	0.0427293
miRNA-134-5p	CEY00_Acc05080	CEY00_Acc05080	2.96208	-1.02104	-0.428548
miRNA-134-5p	CEY00_Acc27637	CEY00_Acc27637	2.96208	-3.77004	-0.141979
miRNA-134-5p	CEY00_Acc00639	CEY00_Acc00639	2.96208	-4.56084	-0.325189
miRNA-134-5p	CEY00_Acc04281	CEY00_Acc04281	2.96208	-1.27862	-0.505872
miRNA-134-5p	CEY00_Acc22583	CEY00_Acc22583	2.96208	-1.31593	-0.36093
miRNA-134-5p	CEY00_Acc09616	CEY00_Acc09616	2.96208	-1.25552	-0.30525
miRNA-134-5p	CEY00_Acc21919	CEY00_Acc21919	2.96208	-1.29151	0.100438
miRNA-134-5p	CEY00_Acc02437	CEY00_Acc02437	2.96208	-1.00419	-0.0999704
miRNA-134-5p	CEY00_Acc20853	CEY00_Acc20853	2.96208	-1.1156	-0.438129
miRNA-134-5p	CEY00_Acc19097	CEY00_Acc19097	2.96208	-1.93656	-0.391995
miRNA-134-5p	CEY00_Acc17444	CEY00_Acc17444	2.96208	-1.65557	0.20676
miRNA-134-5p	CEY00_Acc29765	CEY00_Acc29765	2.96208	-1.22028	-0.295027
miRNA-134-5p	CEY00_Acc27597	CEY00_Acc27597	2.96208	-1.89366	-0.448283
miRNA-134-5p	CEY00_Acc27239	CEY00_Acc27239	2.96208	-5.48812	0.563214
miRNA-134-5p	CEY00_Acc10694	CEY00_Acc10694	2.96208	-1.35431	-0.426581
miRNA-134-5p	CEY00_Acc05445	CEY00_Acc05445	2.96208	-1.10913	-0.0269427
miRNA-134-5p	CEY00_Acc15243	CEY00_Acc15243	2.96208	-1.81099	0.3966
miRNA-134-5p	CEY00_Acc04845	CEY00_Acc04845	2.96208	-2.17005	-0.489034
miRNA-134-5p	CEY00_Acc08843	CEY00_Acc08843	2.96208	-1.28899	0.0480089
miRNA-134-5p	CEY00_Acc27114	CEY00_Acc27114	2.96208	-1.53395	0.125991
miRNA-134-5p	CEY00_Acc18563	CEY00_Acc18563	2.96208	-1.61018	0.0341577
miRNA-134-5p	CEY00_Acc09965	CEY00_Acc09965	2.96208	-1.19935	0.111549
miRNA-134-5p	CEY00_Acc01637	CEY00_Acc01637	2.96208	-3.00012	-0.396947
miRNA-134-5p	CEY00_Acc04511	CEY00_Acc04511	2.96208	-5.12528	0.460318
miRNA-134-5p	CEY00_Acc23184	CEY00_Acc23184	2.96208	-1.04048	-0.326711
miRNA-134-5p	CEY00_Acc04948	CEY00_Acc04948	2.96208	-1.12178	-0.298556
miRNA-134-5p	CEY00_Acc24900	CEY00_Acc24900	2.96208	-1.21312	-0.0307817
miRNA-134-5p	CEY00_Acc30157	CEY00_Acc30157	2.96208	-1.31808	-0.26615
miRNA-134-5p	CEY00_Acc02729	CEY00_Acc02729	2.96208	-3.13664	-0.505285
miRNA-134-5p	CEY00_Acc10647	CEY00_Acc10647	2.96208	-1.05165	-0.169206
miRNA-134-5p	CEY00_Acc11133	CEY00_Acc11133	2.96208	-1.12321	-0.040093
miRNA-134-5p	CEY00_Acc08612	CEY00_Acc08612	2.96208	-1.34537	-0.600436
miRNA-134-5p	CEY00_Acc08120	CEY00_Acc08120	2.96208	-1.77773	-0.179378
miRNA-134-5p	CEY00_Acc33079	CEY00_Acc33079	2.96208	-2.30533	-0.6415
miRNA-134-5p	CEY00_Acc07011	CEY00_Acc07011	2.96208	-2.3574	-0.440275
miRNA-134-5p	CEY00_Acc27243	CEY00_Acc27243	2.96208	-2.32205	-0.286076
miRNA-134-5p	CEY00_Acc27966	CEY00_Acc27966	2.96208	-1.72595	-0.246975
miRNA-134-5p	CEY00_Acc28134	CEY00_Acc28134	2.96208	-1.09833	-0.385314
miRNA-134-5p	CEY00_Acc24427	CEY00_Acc24427	2.96208	-3.97071	-0.21505
miRNA-134-5p	CEY00_Acc09475	CEY00_Acc09475	2.96208	-3.00167	-0.694497
miRNA-134-5p	CEY00_Acc33086	CEY00_Acc33086	2.96208	-1.19312	-0.0461537
miRNA-134-5p	CEY00_Acc30347	CEY00_Acc30347	2.96208	-1.09742	0.249401
miRNA-134-5p	CEY00_Acc04666	CEY00_Acc04666	2.96208	-1.0399	-0.648313
miRNA-134-5p	CEY00_Acc31897	CEY00_Acc31897	2.96208	-1.00362	0.203053
miRNA-134-5p	CEY00_Acc02872	CEY00_Acc02872	2.96208	-2.06013	-0.504659
miRNA-134-5p	CEY00_Acc15637	CEY00_Acc15637	2.96208	-1.38578	-0.0744062
miRNA-134-5p	CEY00_Acc11038	CEY00_Acc11038	2.96208	-1.59318	-0.376908
miRNA-134-5p	CEY00_Acc21080	CEY00_Acc21080	2.96208	-1.42896	-0.0459058
miRNA-134-5p	CEY00_Acc08256	CEY00_Acc08256	2.96208	-1.48779	-0.453539
miRNA-134-5p	CEY00_Acc09993	CEY00_Acc09993	2.96208	-1.32258	-0.638348
miRNA-134-5p	CEY00_Acc19404	CEY00_Acc19404	2.96208	-2.61903	-0.176247
miRNA-134-5p	CEY00_Acc07321	CEY00_Acc07321	2.96208	-1.00216	0.0122274
miRNA-134-5p	CEY00_Acc07981	CEY00_Acc07981	2.96208	-3.95158	-0.634992
miRNA-134-5p	CEY00_Acc22049	CEY00_Acc22049	2.96208	-1.02934	-0.383278
miRNA-134-5p	CEY00_Acc20314	CEY00_Acc20314	2.96208	-6.42639	0.367023
miRNA-134-5p	CEY00_Acc11118	CEY00_Acc11118	2.96208	-1.22984	-0.159608
miRNA-134-5p	CEY00_Acc14665	CEY00_Acc14665	2.96208	-1.28179	-0.187298
miRNA-134-5p	CEY00_Acc25669	CEY00_Acc25669	2.96208	-1.41132	-0.636667
miRNA-134-5p	CEY00_Acc15807	CEY00_Acc15807	2.96208	-1.91439	-0.060729
miRNA-134-5p	CEY00_Acc08499	CEY00_Acc08499	2.96208	-1.07028	-0.244
miRNA-134-5p	CEY00_Acc32269	CEY00_Acc32269	2.96208	-2.66309	-0.679159
miRNA-134-5p	CEY00_Acc17486	CEY00_Acc17486	2.96208	-8.11906	0.293632
miRNA-134-5p	CEY00_Acc25814	CEY00_Acc25814	2.96208	-1.81823	-0.437888
miRNA-134-5p	CEY00_Acc25958	CEY00_Acc25958	2.96208	-1.72471	-0.162537
miRNA-134-5p	CEY00_Acc19227	CEY00_Acc19227	2.96208	-1.69931	-0.195376
miRNA-134-5p	CEY00_Acc01702	CEY00_Acc01702	2.96208	-5.75928	-0.239175
miRNA-134-5p	CEY00_Acc07995	CEY00_Acc07995	2.96208	-1.22926	-0.635322
miRNA-134-5p	CEY00_Acc32214	CEY00_Acc32214	2.96208	-1.63751	-0.247856
miRNA-134-5p	CEY00_Acc33699	CEY00_Acc33699	2.96208	-1.0376	-0.148784
miRNA-134-5p	CEY00_Acc27184	CEY00_Acc27184	2.96208	-5.07736	-0.635041
miRNA-134-5p	CEY00_Acc32113	CEY00_Acc32113	2.96208	-1.75501	0.132197
miRNA-134-5p	CEY00_Acc24286	CEY00_Acc24286	2.96208	-1.4322	-0.241368
miRNA-134-5p	CEY00_Acc09081	CEY00_Acc09081	2.96208	-1.99171	0.00398675
miRNA-134-5p	CEY00_Acc24922	CEY00_Acc24922	2.96208	-7.29786	-0.675031
miRNA-134-5p	CEY00_Acc15361	CEY00_Acc15361	2.96208	-1.18646	-0.516358
miRNA-134-5p	CEY00_Acc11221	CEY00_Acc11221	2.96208	-1.66155	-0.242858
miRNA-134-5p	CEY00_Acc28561	CEY00_Acc28561	2.96208	-1.18179	-0.097406
miRNA-134-5p	CEY00_Acc16829	CEY00_Acc16829	2.96208	-1.49565	-0.434561
miRNA-134-5p	CEY00_Acc14655	CEY00_Acc14655	2.96208	-2.36941	-0.0672369
miRNA-134-5p	CEY00_Acc07342	CEY00_Acc07342	2.96208	-1.89321	-0.333312
miRNA-134-5p	CEY00_Acc29605	CEY00_Acc29605	2.96208	-1.41516	0.0426096
miRNA-134-5p	CEY00_Acc07918	CEY00_Acc07918	2.96208	-1.20982	-0.107695
miRNA-134-5p	CEY00_Acc01044	CEY00_Acc01044	2.96208	-1.60774	-0.340551
miRNA-134-5p	CEY00_Acc08078	CEY00_Acc08078	2.96208	-1.31295	0.0851958
miRNA-134-5p	CEY00_Acc11140	CEY00_Acc11140	2.96208	-2.05303	-0.715241
miRNA-134-5p	CEY00_Acc25523	CEY00_Acc25523	2.96208	-1.93872	-0.257762
miRNA-134-5p	CEY00_Acc16612	CEY00_Acc16612	2.96208	-1.20657	-0.16188
miRNA-134-5p	CEY00_Acc14271	CEY00_Acc14271	2.96208	-2.63239	0.312887
miRNA-134-5p	CEY00_Acc17190	CEY00_Acc17190	2.96208	-1.98128	-0.0692369
miRNA-134-5p	CEY00_Acc26735	CEY00_Acc26735	2.96208	-1.36378	-0.345458
miRNA-134-5p	CEY00_Acc17172	CEY00_Acc17172	2.96208	-1.16864	-0.322277
miRNA-134-5p	CEY00_Acc26200	CEY00_Acc26200	2.96208	-1.97025	-0.57422
miRNA-134-5p	CEY00_Acc32226	CEY00_Acc32226	2.96208	-1.79367	-0.0583172
miRNA-134-5p	CEY00_Acc28120	CEY00_Acc28120	2.96208	-1.02551	0.349615
miRNA-134-5p	CEY00_Acc12508	CEY00_Acc12508	2.96208	-2.00012	0.315974
miRNA-134-5p	CEY00_Acc04935	CEY00_Acc04935	2.96208	-1.03101	-0.123323
miRNA-134-5p	CEY00_Acc16057	CEY00_Acc16057	2.96208	-2.061	-0.277422
miRNA-134-5p	CEY00_Acc26888	CEY00_Acc26888	2.96208	-2.8828	-0.0283397
miRNA-134-5p	CEY00_Acc25016	CEY00_Acc25016	2.96208	-1.12689	-0.0111265
miRNA-134-5p	CEY00_Acc30847	CEY00_Acc30847	2.96208	-1.03447	0.158917
miRNA-134-5p	CEY00_Acc19343	CEY00_Acc19343	2.96208	-2.86974	-0.145694
miRNA-134-5p	CEY00_Acc03710	CEY00_Acc03710	2.96208	-1.3007	0.076138
miRNA-134-5p	CEY00_Acc30272	CEY00_Acc30272	2.96208	-5.33104	-0.672331
miRNA-134-5p	CEY00_Acc10065	CEY00_Acc10065	2.96208	-1.25726	-0.528417
miRNA-134-5p	CEY00_Acc04849	CEY00_Acc04849	2.96208	-1.22028	0.413693
miRNA-134-5p	CEY00_Acc25351	CEY00_Acc25351	2.96208	-7.40713	0.459957
miRNA-134-5p	CEY00_Acc33063	CEY00_Acc33063	2.96208	-6.71711	-0.635041
miRNA-134-5p	CEY00_Acc28641	CEY00_Acc28641	2.96208	-1.21425	-0.273453
miRNA-134-5p	CEY00_Acc15169	CEY00_Acc15169	2.96208	-1.66258	-0.444967
miRNA-134-5p	CEY00_Acc05796	CEY00_Acc05796	2.96208	-4.52368	-0.432199
miRNA-134-5p	CEY00_Acc15806	CEY00_Acc15806	2.96208	-1.18455	0.0134176
miRNA-167-3p	CEY00_Acc14220	CEY00_Acc14220	2.95435	-1.60923	-0.608566
miRNA-167-3p	CEY00_Acc07765	CEY00_Acc07765	2.95435	-1.97593	0.0337021
miRNA-111-5p	CEY00_Acc20819	CEY00_Acc20819	2.94743	-2.01039	-0.418086
miRNA-111-5p	CEY00_Acc24867	CEY00_Acc24867	2.94743	-1.37563	0.574737
miRNA-111-5p	CEY00_Acc32159	CEY00_Acc32159	2.94743	-1.16396	0.234038
miRNA-111-5p	CEY00_Acc32453	CEY00_Acc32453	2.94743	-4.43308	0.127803
miRNA-111-5p	CEY00_Acc02032	CEY00_Acc02032	2.94743	-2.19777	-0.41671
miRNA-111-5p	CEY00_Acc31005	CEY00_Acc31005	2.94743	-2.15212	-0.267186
miRNA-111-5p	CEY00_Acc27837	CEY00_Acc27837	2.94743	-1.53679	-0.175685
miRNA-111-5p	CEY00_Acc29052	CEY00_Acc29052	2.94743	-1.56296	-0.35991
miRNA-111-5p	CEY00_Acc25025	CEY00_Acc25025	2.94743	-1.09334	-0.657402
miRNA-111-5p	CEY00_Acc09356	CEY00_Acc09356	2.94743	-1.16328	-0.601689
miRNA-111-5p	CEY00_Acc02863	CEY00_Acc02863	2.94743	-1.43731	-0.115439
miRNA-111-5p	CEY00_Acc31630	CEY00_Acc31630	2.94743	-2.63882	-0.485773
miRNA-111-5p	CEY00_Acc24438	CEY00_Acc24438	2.94743	-1.04552	-0.337322
miRNA-111-5p	CEY00_Acc08600	CEY00_Acc08600	2.94743	-1.34804	-0.515637
miRNA-111-5p	CEY00_Acc22273	CEY00_Acc22273	2.94743	-1.56841	-0.483694
miRNA-1-3p	CEY00_Acc13169	CEY00_Acc13169	2.89299	-1.68811	-0.126198
miRNA-1-3p	CEY00_Acc20552	CEY00_Acc20552	2.89299	-1.06782	-0.461643
miRNA-1-3p	CEY00_Acc16131	CEY00_Acc16131	2.89299	-1.24805	-0.169677
miRNA-63-3p	CEY00_Acc13169	CEY00_Acc13169	2.89299	-1.68811	-0.126198
miRNA-23-5p	CEY00_Acc21820	CEY00_Acc21820	2.8901	-2.14148	0.398998
miRNA-23-5p	CEY00_Acc08782	CEY00_Acc08782	2.8901	-1.27988	-0.14111
miRNA-23-5p	CEY00_Acc12926	CEY00_Acc12926	2.8901	-2.00012	0.139839
miRNA-23-5p	CEY00_Acc18881	CEY00_Acc18881	2.8901	-1.36354	0.584585
miRNA-23-5p	CEY00_Acc30181	CEY00_Acc30181	2.8901	-2.06691	-0.156713
miRNA-23-5p	CEY00_Acc00623	CEY00_Acc00623	2.8901	-2.31143	-0.233331
miRNA-23-5p	CEY00_Acc04891	CEY00_Acc04891	2.8901	-1.20894	0.631929
miRNA-23-5p	CEY00_Acc27748	CEY00_Acc27748	2.8901	-1.03329	-0.0511545
miRNA-23-5p	CEY00_Acc06029	CEY00_Acc06029	2.8901	-2.04248	0.37056
miRNA-212-3p	CEY00_Acc18674	CEY00_Acc18674	2.88701	-2.22095	-0.323528
miRNA-92-3p	CEY00_Acc18674	CEY00_Acc18674	2.88701	-2.22095	-0.323528
miRNA-100-5p	CEY00_Acc13981	CEY00_Acc13981	2.88283	-1.27835	-0.375618
miRNA-100-5p	CEY00_Acc25136	CEY00_Acc25136	2.88283	-1.00568	-0.309247
miRNA-100-5p	CEY00_Acc19382	CEY00_Acc19382	2.88283	-1.03894	-0.498021
miRNA-100-5p	CEY00_Acc10315	CEY00_Acc10315	2.88283	-1.28064	-0.244518
miRNA-100-5p	CEY00_Acc23231	CEY00_Acc23231	2.88283	-1.13339	-0.147578
miRNA-100-5p	CEY00_Acc32577	CEY00_Acc32577	2.88283	-1.3542	-0.374622
miRNA-100-5p	CEY00_Acc25156	CEY00_Acc25156	2.88283	-1.03952	-0.0572496
miRNA-100-5p	CEY00_Acc15361	CEY00_Acc15361	2.88283	-1.18646	-0.199795
miRNA-100-5p	CEY00_Acc03286	CEY00_Acc03286	2.88283	-1.01966	-0.189962
miRNA-100-5p	CEY00_Acc19053	CEY00_Acc19053	2.88283	-1.53316	-0.0605831
miRNA-100-5p	CEY00_Acc07298	CEY00_Acc07298	2.88283	-1.4952	-0.0990523
miRNA-100-5p	CEY00_Acc10053	CEY00_Acc10053	2.88283	-1.23383	0.573207
miRNA-100-5p	CEY00_Acc28319	CEY00_Acc28319	2.88283	-1.23386	-0.416958
miRNA-100-5p	CEY00_Acc19097	CEY00_Acc19097	2.88283	-1.93656	-0.055357
miRNA-100-5p	CEY00_Acc05338	CEY00_Acc05338	2.88283	-1.01874	0.116031
miRNA-100-5p	CEY00_Acc14828	CEY00_Acc14828	2.88283	-1.42203	-0.0783493
miRNA-100-5p	CEY00_Acc07589	CEY00_Acc07589	2.88283	-1.9499	0.115921
miRNA-100-5p	CEY00_Acc08464	CEY00_Acc08464	2.88283	-2.25218	-0.187552
miRNA-100-5p	CEY00_Acc11826	CEY00_Acc11826	2.88283	-1.92295	-0.143765
miRNA-100-5p	CEY00_Acc16616	CEY00_Acc16616	2.88283	-1.67957	-0.321416
miRNA-100-5p	CEY00_Acc23241	CEY00_Acc23241	2.88283	-1.89803	0.46548
miRNA-100-5p	CEY00_Acc29769	CEY00_Acc29769	2.88283	-1.35248	-0.102858
miRNA-100-5p	CEY00_Acc07622	CEY00_Acc07622	2.88283	-2.23278	-0.314378
miRNA-46-3p	CEY00_Acc17103	CEY00_Acc17103	2.87704	-1.64611	0.399104
miRNA-46-3p	CEY00_Acc27182	CEY00_Acc27182	2.87704	-5.32205	0.200878
miRNA-46-3p	CEY00_Acc31303	CEY00_Acc31303	2.87704	-1.76986	-0.365107
miRNA-46-3p	CEY00_Acc28031	CEY00_Acc28031	2.87704	-2.3327	-0.109558
miRNA-46-3p	CEY00_Acc09325	CEY00_Acc09325	2.87704	-2.58508	0.251018
miRNA-46-3p	CEY00_Acc08513	CEY00_Acc08513	2.87704	-2.83152	0.229191
miRNA-46-3p	CEY00_Acc19910	CEY00_Acc19910	2.87704	-2.01956	-0.275253
miRNA-46-3p	CEY00_Acc21116	CEY00_Acc21116	2.87704	-1.2035	-0.00313056
miRNA-46-3p	CEY00_Acc21462	CEY00_Acc21462	2.87704	-2.00012	0.0933291
miRNA-46-3p	CEY00_Acc32679	CEY00_Acc32679	2.87704	-1.60971	0.251456
miRNA-46-3p	CEY00_Acc11483	CEY00_Acc11483	2.87704	-1.07767	-0.0529333
miRNA-46-3p	CEY00_Acc00623	CEY00_Acc00623	2.87704	-2.31143	-0.490972
miRNA-46-3p	CEY00_Acc14466	CEY00_Acc14466	2.87704	-1.02182	-0.0300816
miRNA-46-3p	CEY00_Acc03615	CEY00_Acc03615	2.87704	-1.89379	0.376555
miRNA-46-3p	CEY00_Acc33447	CEY00_Acc33447	2.87704	-1.4255	-0.290677
miRNA-46-3p	CEY00_Acc30068	CEY00_Acc30068	2.87704	-1.69883	0.176448
miRNA-46-3p	CEY00_Acc01297	CEY00_Acc01297	2.87704	-1.94678	0.274
miRNA-46-3p	CEY00_Acc21264	CEY00_Acc21264	2.87704	-1.19584	-0.392239
miRNA-46-3p	CEY00_Acc21074	CEY00_Acc21074	2.87704	-1.87392	-0.348536
miRNA-46-3p	CEY00_Acc01322	CEY00_Acc01322	2.87704	-1.07074	0.130699
miRNA-46-3p	CEY00_Acc29401	CEY00_Acc29401	2.87704	-2.58909	0.0934234
miRNA-46-3p	CEY00_Acc00393	CEY00_Acc00393	2.87704	-8.65833	-0.721583
miRNA-46-3p	CEY00_Acc16422	CEY00_Acc16422	2.87704	-1.79327	-0.373072
miRNA-46-3p	CEY00_Acc27642	CEY00_Acc27642	2.87704	-1.03354	-0.258513
miRNA-46-3p	CEY00_Acc23920	CEY00_Acc23920	2.87704	-1.90049	-0.187019
miRNA-46-3p	CEY00_Acc02723	CEY00_Acc02723	2.87704	-1.2127	-0.134098
miRNA-46-3p	CEY00_Acc07386	CEY00_Acc07386	2.87704	-1.42981	0.274471
miRNA-46-3p	CEY00_Acc17334	CEY00_Acc17334	2.87704	-1.09323	0.0775151
miRNA-46-3p	CEY00_Acc28521	CEY00_Acc28521	2.87704	-2.28552	0.173036
miRNA-46-3p	CEY00_Acc08111	CEY00_Acc08111	2.87704	-1.29544	-0.151678
miRNA-46-3p	CEY00_Acc20746	CEY00_Acc20746	2.87704	-3.06477	0.239167
miRNA-46-3p	CEY00_Acc13189	CEY00_Acc13189	2.87704	-2.30349	0.248494
miRNA-46-3p	CEY00_Acc05515	CEY00_Acc05515	2.87704	-1.50397	0.131028
miRNA-46-3p	CEY00_Acc07146	CEY00_Acc07146	2.87704	-1.55499	0.286886
miRNA-46-3p	CEY00_Acc13106	CEY00_Acc13106	2.87704	-3.58508	0.341033
miRNA-46-3p	CEY00_Acc18800	CEY00_Acc18800	2.87704	-1.46136	0.167439
miRNA-46-3p	CEY00_Acc10053	CEY00_Acc10053	2.87704	-1.23383	-0.551983
miRNA-46-3p	CEY00_Acc02607	CEY00_Acc02607	2.87704	-1.36162	-0.792743
miRNA-46-3p	CEY00_Acc19419	CEY00_Acc19419	2.87704	-1.07094	0.22718
miRNA-46-3p	CEY00_Acc28808	CEY00_Acc28808	2.87704	-2.78672	0.245345
miRNA-46-3p	CEY00_Acc04805	CEY00_Acc04805	2.87704	-1.73564	0.133285
miRNA-46-3p	CEY00_Acc25404	CEY00_Acc25404	2.87704	-1.05196	-0.542971
miRNA-46-3p	CEY00_Acc14327	CEY00_Acc14327	2.87704	-1.8232	0.150743
miRNA-46-3p	CEY00_Acc20853	CEY00_Acc20853	2.87704	-1.1156	-0.278921
miRNA-46-3p	CEY00_Acc11621	CEY00_Acc11621	2.87704	-5.37168	0.284477
miRNA-46-3p	CEY00_Acc28981	CEY00_Acc28981	2.87704	-1.58203	-0.0584756
miRNA-46-3p	CEY00_Acc16897	CEY00_Acc16897	2.87704	-3.42639	0.293987
miRNA-46-3p	CEY00_Acc03415	CEY00_Acc03415	2.87704	-1.26609	0.236333
miRNA-46-3p	CEY00_Acc13597	CEY00_Acc13597	2.87704	-1.53145	0.195814
miRNA-46-3p	CEY00_Acc05338	CEY00_Acc05338	2.87704	-1.01874	-0.528166
miRNA-46-3p	CEY00_Acc10694	CEY00_Acc10694	2.87704	-1.35431	-0.369717
miRNA-46-3p	CEY00_Acc14828	CEY00_Acc14828	2.87704	-1.42203	-0.146585
miRNA-46-3p	CEY00_Acc28933	CEY00_Acc28933	2.87704	-4.66534	-0.250457
miRNA-46-3p	CEY00_Acc04845	CEY00_Acc04845	2.87704	-2.17005	-0.0638256
miRNA-46-3p	CEY00_Acc08028	CEY00_Acc08028	2.87704	-1.09209	0.172275
miRNA-46-3p	CEY00_Acc27114	CEY00_Acc27114	2.87704	-1.53395	0.190182
miRNA-46-3p	CEY00_Acc10491	CEY00_Acc10491	2.87704	-1.74132	0.206186
miRNA-46-3p	CEY00_Acc11826	CEY00_Acc11826	2.87704	-1.92295	0.213729
miRNA-46-3p	CEY00_Acc18563	CEY00_Acc18563	2.87704	-1.61018	0.167337
miRNA-46-3p	CEY00_Acc14104	CEY00_Acc14104	2.87704	-1.64763	0.248153
miRNA-46-3p	CEY00_Acc23241	CEY00_Acc23241	2.87704	-1.89803	-0.728245
miRNA-46-3p	CEY00_Acc24900	CEY00_Acc24900	2.87704	-1.21312	-0.271516
miRNA-46-3p	CEY00_Acc29489	CEY00_Acc29489	2.87704	-1.75772	0.321342
miRNA-46-3p	CEY00_Acc02057	CEY00_Acc02057	2.87704	-1.94354	0.00304204
miRNA-46-3p	CEY00_Acc10647	CEY00_Acc10647	2.87704	-1.05165	-0.210564
miRNA-46-3p	CEY00_Acc11133	CEY00_Acc11133	2.87704	-1.12321	-0.370333
miRNA-46-3p	CEY00_Acc14196	CEY00_Acc14196	2.87704	-1.44056	-0.225511
miRNA-46-3p	CEY00_Acc33079	CEY00_Acc33079	2.87704	-2.30533	-0.20015
miRNA-46-3p	CEY00_Acc27966	CEY00_Acc27966	2.87704	-1.72595	0.0294405
miRNA-46-3p	CEY00_Acc24427	CEY00_Acc24427	2.87704	-3.97071	-0.524529
miRNA-46-3p	CEY00_Acc19143	CEY00_Acc19143	2.87704	-1.0599	0.442208
miRNA-46-3p	CEY00_Acc25136	CEY00_Acc25136	2.87704	-1.00568	0.03941
miRNA-46-3p	CEY00_Acc16159	CEY00_Acc16159	2.87704	-1.33027	0.12372
miRNA-46-3p	CEY00_Acc14664	CEY00_Acc14664	2.87704	-1.77628	0.0316985
miRNA-46-3p	CEY00_Acc00004	CEY00_Acc00004	2.87704	-2.73709	-0.145244
miRNA-46-3p	CEY00_Acc12809	CEY00_Acc12809	2.87704	-4.59348	-0.721583
miRNA-46-3p	CEY00_Acc06041	CEY00_Acc06041	2.87704	-1.20481	-0.131655
miRNA-46-3p	CEY00_Acc14152	CEY00_Acc14152	2.87704	-1.21838	-0.66329
miRNA-46-3p	CEY00_Acc21080	CEY00_Acc21080	2.87704	-1.42896	0.244339
miRNA-46-3p	CEY00_Acc08256	CEY00_Acc08256	2.87704	-1.48779	-0.350573
miRNA-46-3p	CEY00_Acc21903	CEY00_Acc21903	2.87704	-1.692	0.255838
miRNA-46-3p	CEY00_Acc23219	CEY00_Acc23219	2.87704	-1.18387	0.0676133
miRNA-46-3p	CEY00_Acc20314	CEY00_Acc20314	2.87704	-6.42639	0.403407
miRNA-46-3p	CEY00_Acc11118	CEY00_Acc11118	2.87704	-1.22984	0.129426
miRNA-46-3p	CEY00_Acc14665	CEY00_Acc14665	2.87704	-1.28179	-0.0389555
miRNA-46-3p	CEY00_Acc25669	CEY00_Acc25669	2.87704	-1.41132	-0.60785
miRNA-46-3p	CEY00_Acc29776	CEY00_Acc29776	2.87704	-5.70056	0.432605
miRNA-46-3p	CEY00_Acc15807	CEY00_Acc15807	2.87704	-1.91439	-0.269455
miRNA-46-3p	CEY00_Acc14823	CEY00_Acc14823	2.87704	-1.34603	0.141446
miRNA-46-3p	CEY00_Acc30156	CEY00_Acc30156	2.87704	-1.59854	-0.110227
miRNA-46-3p	CEY00_Acc20320	CEY00_Acc20320	2.87704	-1.23514	0.133976
miRNA-46-3p	CEY00_Acc25814	CEY00_Acc25814	2.87704	-1.81823	-0.569062
miRNA-46-3p	CEY00_Acc00820	CEY00_Acc00820	2.87704	-2.26711	-0.515412
miRNA-46-3p	CEY00_Acc30351	CEY00_Acc30351	2.87704	-1.15057	-0.444661
miRNA-46-3p	CEY00_Acc07995	CEY00_Acc07995	2.87704	-1.22926	-0.603893
miRNA-46-3p	CEY00_Acc22974	CEY00_Acc22974	2.87704	-2.25067	0.198949
miRNA-46-3p	CEY00_Acc11219	CEY00_Acc11219	2.87704	-1.10547	0.194407
miRNA-46-3p	CEY00_Acc15357	CEY00_Acc15357	2.87704	-1.85734	0.0369065
miRNA-46-3p	CEY00_Acc04531	CEY00_Acc04531	2.87704	-2.04082	-0.354326
miRNA-46-3p	CEY00_Acc20706	CEY00_Acc20706	2.87704	-1.88464	0.00535023
miRNA-46-3p	CEY00_Acc24286	CEY00_Acc24286	2.87704	-1.4322	-0.232425
miRNA-46-3p	CEY00_Acc18587	CEY00_Acc18587	2.87704	-3.58508	-0.305698
miRNA-46-3p	CEY00_Acc25833	CEY00_Acc25833	2.87704	-2.05252	0.120179
miRNA-46-3p	CEY00_Acc16932	CEY00_Acc16932	2.87704	-1.06568	-0.532565
miRNA-46-3p	CEY00_Acc12429	CEY00_Acc12429	2.87704	-1.61154	-0.510544
miRNA-46-3p	CEY00_Acc16826	CEY00_Acc16826	2.87704	-2.08238	-0.0646367
miRNA-46-3p	CEY00_Acc11735	CEY00_Acc11735	2.87704	-1.54155	-0.0951674
miRNA-46-3p	CEY00_Acc28996	CEY00_Acc28996	2.87704	-1.45663	-0.277303
miRNA-46-3p	CEY00_Acc19098	CEY00_Acc19098	2.87704	-1.21183	0.119596
miRNA-46-3p	CEY00_Acc15361	CEY00_Acc15361	2.87704	-1.18646	-0.472922
miRNA-46-3p	CEY00_Acc26222	CEY00_Acc26222	2.87704	-1.08603	-0.201631
miRNA-46-3p	CEY00_Acc28606	CEY00_Acc28606	2.87704	-1.54069	0.0936329
miRNA-46-3p	CEY00_Acc17231	CEY00_Acc17231	2.87704	-3.15969	0.301527
miRNA-46-3p	CEY00_Acc11221	CEY00_Acc11221	2.87704	-1.66155	-0.0369981
miRNA-46-3p	CEY00_Acc19284	CEY00_Acc19284	2.87704	-2.78143	-0.181924
miRNA-46-3p	CEY00_Acc28561	CEY00_Acc28561	2.87704	-1.18179	0.320482
miRNA-46-3p	CEY00_Acc08258	CEY00_Acc08258	2.87704	-1.12018	-0.335386
miRNA-46-3p	CEY00_Acc08522	CEY00_Acc08522	2.87704	-2.07139	0.171494
miRNA-46-3p	CEY00_Acc11580	CEY00_Acc11580	2.87704	-1.61978	0.280732
miRNA-46-3p	CEY00_Acc07883	CEY00_Acc07883	2.87704	-1.1138	-0.218983
miRNA-46-3p	CEY00_Acc27803	CEY00_Acc27803	2.87704	-1.37501	-0.326554
miRNA-46-3p	CEY00_Acc14907	CEY00_Acc14907	2.87704	-1.43024	0.0250005
miRNA-46-3p	CEY00_Acc25231	CEY00_Acc25231	2.87704	-1.99659	0.361851
miRNA-46-3p	CEY00_Acc11140	CEY00_Acc11140	2.87704	-2.05303	-0.504789
miRNA-46-3p	CEY00_Acc25523	CEY00_Acc25523	2.87704	-1.93872	-0.149495
miRNA-46-3p	CEY00_Acc20593	CEY00_Acc20593	2.87704	-2.24805	0.30513
miRNA-46-3p	CEY00_Acc13127	CEY00_Acc13127	2.87704	-1.60527	-0.415425
miRNA-46-3p	CEY00_Acc07375	CEY00_Acc07375	2.87704	-3.1156	0.248348
miRNA-46-3p	CEY00_Acc24662	CEY00_Acc24662	2.87704	-1.94765	-0.178891
miRNA-46-3p	CEY00_Acc17172	CEY00_Acc17172	2.87704	-1.16864	-0.459469
miRNA-46-3p	CEY00_Acc26200	CEY00_Acc26200	2.87704	-1.97025	-0.506154
miRNA-46-3p	CEY00_Acc26647	CEY00_Acc26647	2.87704	-1.42639	0.264796
miRNA-46-3p	CEY00_Acc23146	CEY00_Acc23146	2.87704	-1.9996	0.0433135
miRNA-46-3p	CEY00_Acc18618	CEY00_Acc18618	2.87704	-2.69242	-0.299824
miRNA-46-3p	CEY00_Acc25016	CEY00_Acc25016	2.87704	-1.12689	-0.252
miRNA-46-3p	CEY00_Acc18802	CEY00_Acc18802	2.87704	-3.77654	-0.500115
miRNA-46-3p	CEY00_Acc21633	CEY00_Acc21633	2.87704	-1.26776	-0.412885
miRNA-46-3p	CEY00_Acc32597	CEY00_Acc32597	2.87704	-1.00221	-0.00614483
miRNA-46-3p	CEY00_Acc15026	CEY00_Acc15026	2.87704	-2.40273	-0.157133
miRNA-46-3p	CEY00_Acc11705	CEY00_Acc11705	2.87704	-2.564	-0.499043
miRNA-46-3p	CEY00_Acc16624	CEY00_Acc16624	2.87704	-1.42462	-0.0578868
miRNA-46-3p	CEY00_Acc17818	CEY00_Acc17818	2.87704	-1.85364	-0.0640158
miRNA-46-3p	CEY00_Acc30272	CEY00_Acc30272	2.87704	-5.33104	-0.287968
miRNA-46-3p	CEY00_Acc04305	CEY00_Acc04305	2.87704	-1.26704	-0.385795
miRNA-46-3p	CEY00_Acc31140	CEY00_Acc31140	2.87704	-1.29486	0.0318953
miRNA-46-3p	CEY00_Acc22880	CEY00_Acc22880	2.87704	-1.40544	-0.487013
miRNA-46-3p	CEY00_Acc25637	CEY00_Acc25637	2.87704	-2.17352	-0.260308
miRNA-46-3p	CEY00_Acc04849	CEY00_Acc04849	2.87704	-1.22028	0.349234
miRNA-46-3p	CEY00_Acc30630	CEY00_Acc30630	2.87704	-2.45955	0.0931933
miRNA-46-3p	CEY00_Acc20272	CEY00_Acc20272	2.87704	-1.57372	0.221124
miRNA-46-3p	CEY00_Acc12241	CEY00_Acc12241	2.87704	-1.02731	-0.0768367
miRNA-46-3p	CEY00_Acc28641	CEY00_Acc28641	2.87704	-1.21425	-0.237823
miRNA-46-3p	CEY00_Acc25898	CEY00_Acc25898	2.87704	-1.46279	-0.0141595
miRNA-46-3p	CEY00_Acc16233	CEY00_Acc16233	2.87704	-1.43904	0.131283
miRNA-46-3p	CEY00_Acc14413	CEY00_Acc14413	2.87704	-1.48779	0.231889
miRNA-46-3p	CEY00_Acc21237	CEY00_Acc21237	2.87704	-1.09753	-0.0917036
miRNA-46-3p	CEY00_Acc21721	CEY00_Acc21721	2.87704	-1.67066	-0.265487
miRNA-46-3p	CEY00_Acc30839	CEY00_Acc30839	2.87704	-1.04349	0.392145
miRNA-46-3p	CEY00_Acc26573	CEY00_Acc26573	2.87704	-1.83517	-0.289302
miRNA-46-3p	CEY00_Acc20062	CEY00_Acc20062	2.87704	-2.72466	0.0218384
miRNA-46-3p	CEY00_Acc31327	CEY00_Acc31327	2.87704	-2.06851	-0.0144668
miRNA-46-3p	CEY00_Acc05409	CEY00_Acc05409	2.87704	-1.27633	-0.312828
miRNA-136-3p	CEY00_Acc02419	CEY00_Acc02419	2.86823	-2.08758	-0.484938
miRNA-136-3p	CEY00_Acc14248	CEY00_Acc14248	2.86823	-1.45078	0.0397751
miRNA-136-3p	CEY00_Acc09993	CEY00_Acc09993	2.86823	-1.32258	0.16187
miRNA-136-3p	CEY00_Acc23219	CEY00_Acc23219	2.86823	-1.18387	-0.509878
miRNA-136-3p	CEY00_Acc15289	CEY00_Acc15289	2.86823	-3.94498	-0.738076
miRNA-136-3p	CEY00_Acc00996	CEY00_Acc00996	2.86823	-3.73709	-0.729143
miRNA-136-3p	CEY00_Acc32796	CEY00_Acc32796	2.86823	-1.01295	-0.545846
miRNA-136-3p	CEY00_Acc01038	CEY00_Acc01038	2.86823	-1.13295	-0.171071
miRNA-136-3p	CEY00_Acc06930	CEY00_Acc06930	2.86823	-1.95858	-0.0973769
miRNA-136-3p	CEY00_Acc02634	CEY00_Acc02634	2.86823	-1.99013	-0.418166
miRNA-136-3p	CEY00_Acc20320	CEY00_Acc20320	2.86823	-1.23514	-0.464345
miRNA-136-3p	CEY00_Acc00188	CEY00_Acc00188	2.86823	-1.27957	0.000244422
miRNA-136-3p	CEY00_Acc32113	CEY00_Acc32113	2.86823	-1.75501	-0.615257
miRNA-136-3p	CEY00_Acc08552	CEY00_Acc08552	2.86823	-3.22141	-0.323309
miRNA-136-3p	CEY00_Acc21432	CEY00_Acc21432	2.86823	-2.3787	0.0809224
miRNA-136-3p	CEY00_Acc14832	CEY00_Acc14832	2.86823	-1.87459	-0.320071
miRNA-136-3p	CEY00_Acc19682	CEY00_Acc19682	2.86823	-2.91301	-0.746152
miRNA-136-3p	CEY00_Acc04187	CEY00_Acc04187	2.86823	-1.79875	-0.755925
miRNA-136-3p	CEY00_Acc04922	CEY00_Acc04922	2.86823	-1.46961	-0.0866473
miRNA-136-3p	CEY00_Acc23098	CEY00_Acc23098	2.86823	-4.35344	-0.677356
miRNA-136-3p	CEY00_Acc08693	CEY00_Acc08693	2.86823	-3.53057	0.0609332
miRNA-136-3p	CEY00_Acc19115	CEY00_Acc19115	2.86823	-2.51457	-0.335233
miRNA-136-3p	CEY00_Acc14042	CEY00_Acc14042	2.86823	-1.5458	-0.445036
miRNA-136-3p	CEY00_Acc11635	CEY00_Acc11635	2.86823	-1.27377	-0.721425
miRNA-136-3p	CEY00_Acc00774	CEY00_Acc00774	2.86823	-1.55461	0.0056082
miRNA-136-3p	CEY00_Acc27496	CEY00_Acc27496	2.86823	-2.23408	-0.435389
miRNA-136-3p	CEY00_Acc08471	CEY00_Acc08471	2.86823	-2.12825	-0.213341
miRNA-136-3p	CEY00_Acc20278	CEY00_Acc20278	2.86823	-3.89494	0.155084
miRNA-136-3p	CEY00_Acc13798	CEY00_Acc13798	2.86823	-1.95008	-0.528313
miRNA-136-3p	CEY00_Acc16634	CEY00_Acc16634	2.86823	-1.58508	0.149382
miRNA-136-3p	CEY00_Acc13127	CEY00_Acc13127	2.86823	-1.60527	0.236469
miRNA-136-3p	CEY00_Acc13141	CEY00_Acc13141	2.86823	-1.84812	-0.553593
miRNA-136-3p	CEY00_Acc08174	CEY00_Acc08174	2.86823	-1.27332	-0.3425
miRNA-136-3p	CEY00_Acc28452	CEY00_Acc28452	2.86823	-1.54784	-0.117234
miRNA-136-3p	CEY00_Acc33294	CEY00_Acc33294	2.86823	-1.71212	-0.688195
miRNA-136-3p	CEY00_Acc06303	CEY00_Acc06303	2.86823	-1.73677	-0.537085
miRNA-136-3p	CEY00_Acc31600	CEY00_Acc31600	2.86823	-1.05959	-0.496697
miRNA-136-3p	CEY00_Acc08506	CEY00_Acc08506	2.86823	-1.20402	-0.225653
miRNA-136-3p	CEY00_Acc20636	CEY00_Acc20636	2.86823	-1.07907	-0.163813
miRNA-136-3p	CEY00_Acc15636	CEY00_Acc15636	2.86823	-1.09854	-0.77128
miRNA-136-3p	CEY00_Acc13886	CEY00_Acc13886	2.86823	-1.50295	0.077982
miRNA-136-3p	CEY00_Acc22096	CEY00_Acc22096	2.86823	-1.90915	-0.460518
miRNA-136-3p	CEY00_Acc07836	CEY00_Acc07836	2.86823	-5.28108	-0.051941
miRNA-136-3p	CEY00_Acc12051	CEY00_Acc12051	2.86823	-1.8238	-0.0588359
miRNA-136-3p	CEY00_Acc11133	CEY00_Acc11133	2.86823	-1.12321	-0.30165
miRNA-136-3p	CEY00_Acc12274	CEY00_Acc12274	2.86823	-1.32824	-0.00664964
miRNA-136-3p	CEY00_Acc33079	CEY00_Acc33079	2.86823	-2.30533	0.197264
miRNA-136-3p	CEY00_Acc33328	CEY00_Acc33328	2.86823	-1.04904	-0.406179
miRNA-136-3p	CEY00_Acc10134	CEY00_Acc10134	2.86823	-2.12749	-0.285129
miRNA-136-3p	CEY00_Acc17394	CEY00_Acc17394	2.86823	-1.88434	-0.325314
miRNA-183-3p	CEY00_Acc02419	CEY00_Acc02419	2.8676	-2.08758	-0.485455
miRNA-183-3p	CEY00_Acc14248	CEY00_Acc14248	2.8676	-1.45078	0.0396271
miRNA-183-3p	CEY00_Acc09993	CEY00_Acc09993	2.8676	-1.32258	0.160779
miRNA-183-3p	CEY00_Acc23219	CEY00_Acc23219	2.8676	-1.18387	-0.508453
miRNA-183-3p	CEY00_Acc15289	CEY00_Acc15289	2.8676	-3.94498	-0.737618
miRNA-183-3p	CEY00_Acc00996	CEY00_Acc00996	2.8676	-3.73709	-0.730011
miRNA-183-3p	CEY00_Acc32796	CEY00_Acc32796	2.8676	-1.01295	-0.544229
miRNA-183-3p	CEY00_Acc01038	CEY00_Acc01038	2.8676	-1.13295	-0.169248
miRNA-183-3p	CEY00_Acc06930	CEY00_Acc06930	2.8676	-1.95858	-0.0953987
miRNA-183-3p	CEY00_Acc02634	CEY00_Acc02634	2.8676	-1.99013	-0.416427
miRNA-183-3p	CEY00_Acc20320	CEY00_Acc20320	2.8676	-1.23514	-0.464182
miRNA-183-3p	CEY00_Acc00188	CEY00_Acc00188	2.8676	-1.27957	0.0026586
miRNA-183-3p	CEY00_Acc32113	CEY00_Acc32113	2.8676	-1.75501	-0.615285
miRNA-183-3p	CEY00_Acc08552	CEY00_Acc08552	2.8676	-3.22141	-0.322888
miRNA-183-3p	CEY00_Acc21432	CEY00_Acc21432	2.8676	-2.3787	0.0803836
miRNA-183-3p	CEY00_Acc14832	CEY00_Acc14832	2.8676	-1.87459	-0.317744
miRNA-183-3p	CEY00_Acc19682	CEY00_Acc19682	2.8676	-2.91301	-0.746686
miRNA-183-3p	CEY00_Acc04187	CEY00_Acc04187	2.8676	-1.79875	-0.755565
miRNA-183-3p	CEY00_Acc04922	CEY00_Acc04922	2.8676	-1.46961	-0.0858592
miRNA-183-3p	CEY00_Acc23098	CEY00_Acc23098	2.8676	-4.35344	-0.678633
miRNA-183-3p	CEY00_Acc08693	CEY00_Acc08693	2.8676	-3.53057	0.062254
miRNA-183-3p	CEY00_Acc19115	CEY00_Acc19115	2.8676	-2.51457	-0.336264
miRNA-183-3p	CEY00_Acc14042	CEY00_Acc14042	2.8676	-1.5458	-0.442993
miRNA-183-3p	CEY00_Acc11635	CEY00_Acc11635	2.8676	-1.27377	-0.72277
miRNA-183-3p	CEY00_Acc00774	CEY00_Acc00774	2.8676	-1.55461	0.00609171
miRNA-183-3p	CEY00_Acc27496	CEY00_Acc27496	2.8676	-2.23408	-0.435439
miRNA-183-3p	CEY00_Acc08471	CEY00_Acc08471	2.8676	-2.12825	-0.213315
miRNA-183-3p	CEY00_Acc20278	CEY00_Acc20278	2.8676	-3.89494	0.15739
miRNA-183-3p	CEY00_Acc13798	CEY00_Acc13798	2.8676	-1.95008	-0.528656
miRNA-183-3p	CEY00_Acc16634	CEY00_Acc16634	2.8676	-1.58508	0.150458
miRNA-183-3p	CEY00_Acc13127	CEY00_Acc13127	2.8676	-1.60527	0.238099
miRNA-183-3p	CEY00_Acc13141	CEY00_Acc13141	2.8676	-1.84812	-0.55354
miRNA-183-3p	CEY00_Acc08174	CEY00_Acc08174	2.8676	-1.27332	-0.342271
miRNA-183-3p	CEY00_Acc28452	CEY00_Acc28452	2.8676	-1.54784	-0.118219
miRNA-183-3p	CEY00_Acc33294	CEY00_Acc33294	2.8676	-1.71212	-0.687585
miRNA-183-3p	CEY00_Acc06303	CEY00_Acc06303	2.8676	-1.73677	-0.536749
miRNA-183-3p	CEY00_Acc31600	CEY00_Acc31600	2.8676	-1.05959	-0.495998
miRNA-183-3p	CEY00_Acc08506	CEY00_Acc08506	2.8676	-1.20402	-0.224061
miRNA-183-3p	CEY00_Acc20636	CEY00_Acc20636	2.8676	-1.07907	-0.162199
miRNA-183-3p	CEY00_Acc15636	CEY00_Acc15636	2.8676	-1.09854	-0.771309
miRNA-183-3p	CEY00_Acc13886	CEY00_Acc13886	2.8676	-1.50295	0.0783335
miRNA-183-3p	CEY00_Acc22096	CEY00_Acc22096	2.8676	-1.90915	-0.459644
miRNA-183-3p	CEY00_Acc07836	CEY00_Acc07836	2.8676	-5.28108	-0.0538565
miRNA-183-3p	CEY00_Acc12051	CEY00_Acc12051	2.8676	-1.8238	-0.0567133
miRNA-183-3p	CEY00_Acc11133	CEY00_Acc11133	2.8676	-1.12321	-0.300755
miRNA-183-3p	CEY00_Acc12274	CEY00_Acc12274	2.8676	-1.32824	-0.00384003
miRNA-183-3p	CEY00_Acc33079	CEY00_Acc33079	2.8676	-2.30533	0.197429
miRNA-183-3p	CEY00_Acc33328	CEY00_Acc33328	2.8676	-1.04904	-0.405954
miRNA-183-3p	CEY00_Acc10134	CEY00_Acc10134	2.8676	-2.12749	-0.284096
miRNA-183-3p	CEY00_Acc17394	CEY00_Acc17394	2.8676	-1.88434	-0.32348
miRNA-41-3p	CEY00_Acc02419	CEY00_Acc02419	2.8676	-2.08758	-0.485455
miRNA-41-3p	CEY00_Acc14248	CEY00_Acc14248	2.8676	-1.45078	0.0396271
miRNA-41-3p	CEY00_Acc09993	CEY00_Acc09993	2.8676	-1.32258	0.160779
miRNA-41-3p	CEY00_Acc23219	CEY00_Acc23219	2.8676	-1.18387	-0.508453
miRNA-41-3p	CEY00_Acc15289	CEY00_Acc15289	2.8676	-3.94498	-0.737618
miRNA-41-3p	CEY00_Acc00996	CEY00_Acc00996	2.8676	-3.73709	-0.730011
miRNA-41-3p	CEY00_Acc32796	CEY00_Acc32796	2.8676	-1.01295	-0.544229
miRNA-41-3p	CEY00_Acc01038	CEY00_Acc01038	2.8676	-1.13295	-0.169248
miRNA-41-3p	CEY00_Acc06930	CEY00_Acc06930	2.8676	-1.95858	-0.0953987
miRNA-41-3p	CEY00_Acc02634	CEY00_Acc02634	2.8676	-1.99013	-0.416427
miRNA-41-3p	CEY00_Acc20320	CEY00_Acc20320	2.8676	-1.23514	-0.464182
miRNA-41-3p	CEY00_Acc00188	CEY00_Acc00188	2.8676	-1.27957	0.0026586
miRNA-41-3p	CEY00_Acc32113	CEY00_Acc32113	2.8676	-1.75501	-0.615285
miRNA-41-3p	CEY00_Acc08552	CEY00_Acc08552	2.8676	-3.22141	-0.322888
miRNA-41-3p	CEY00_Acc21432	CEY00_Acc21432	2.8676	-2.3787	0.0803836
miRNA-41-3p	CEY00_Acc14832	CEY00_Acc14832	2.8676	-1.87459	-0.317744
miRNA-41-3p	CEY00_Acc19682	CEY00_Acc19682	2.8676	-2.91301	-0.746686
miRNA-41-3p	CEY00_Acc04187	CEY00_Acc04187	2.8676	-1.79875	-0.755565
miRNA-41-3p	CEY00_Acc04922	CEY00_Acc04922	2.8676	-1.46961	-0.0858592
miRNA-41-3p	CEY00_Acc23098	CEY00_Acc23098	2.8676	-4.35344	-0.678633
miRNA-41-3p	CEY00_Acc08693	CEY00_Acc08693	2.8676	-3.53057	0.062254
miRNA-41-3p	CEY00_Acc19115	CEY00_Acc19115	2.8676	-2.51457	-0.336264
miRNA-41-3p	CEY00_Acc14042	CEY00_Acc14042	2.8676	-1.5458	-0.442993
miRNA-41-3p	CEY00_Acc11635	CEY00_Acc11635	2.8676	-1.27377	-0.72277
miRNA-41-3p	CEY00_Acc00774	CEY00_Acc00774	2.8676	-1.55461	0.00609171
miRNA-41-3p	CEY00_Acc27496	CEY00_Acc27496	2.8676	-2.23408	-0.435439
miRNA-41-3p	CEY00_Acc08471	CEY00_Acc08471	2.8676	-2.12825	-0.213315
miRNA-41-3p	CEY00_Acc20278	CEY00_Acc20278	2.8676	-3.89494	0.15739
miRNA-41-3p	CEY00_Acc13798	CEY00_Acc13798	2.8676	-1.95008	-0.528656
miRNA-41-3p	CEY00_Acc16634	CEY00_Acc16634	2.8676	-1.58508	0.150458
miRNA-41-3p	CEY00_Acc13127	CEY00_Acc13127	2.8676	-1.60527	0.238099
miRNA-41-3p	CEY00_Acc13141	CEY00_Acc13141	2.8676	-1.84812	-0.55354
miRNA-41-3p	CEY00_Acc08174	CEY00_Acc08174	2.8676	-1.27332	-0.342271
miRNA-41-3p	CEY00_Acc28452	CEY00_Acc28452	2.8676	-1.54784	-0.118219
miRNA-41-3p	CEY00_Acc33294	CEY00_Acc33294	2.8676	-1.71212	-0.687585
miRNA-41-3p	CEY00_Acc06303	CEY00_Acc06303	2.8676	-1.73677	-0.536749
miRNA-41-3p	CEY00_Acc31600	CEY00_Acc31600	2.8676	-1.05959	-0.495998
miRNA-41-3p	CEY00_Acc08506	CEY00_Acc08506	2.8676	-1.20402	-0.224061
miRNA-41-3p	CEY00_Acc20636	CEY00_Acc20636	2.8676	-1.07907	-0.162199
miRNA-41-3p	CEY00_Acc15636	CEY00_Acc15636	2.8676	-1.09854	-0.771309
miRNA-41-3p	CEY00_Acc13886	CEY00_Acc13886	2.8676	-1.50295	0.0783335
miRNA-41-3p	CEY00_Acc22096	CEY00_Acc22096	2.8676	-1.90915	-0.459644
miRNA-41-3p	CEY00_Acc07836	CEY00_Acc07836	2.8676	-5.28108	-0.0538565
miRNA-41-3p	CEY00_Acc12051	CEY00_Acc12051	2.8676	-1.8238	-0.0567133
miRNA-41-3p	CEY00_Acc11133	CEY00_Acc11133	2.8676	-1.12321	-0.300755
miRNA-41-3p	CEY00_Acc12274	CEY00_Acc12274	2.8676	-1.32824	-0.00384003
miRNA-41-3p	CEY00_Acc33079	CEY00_Acc33079	2.8676	-2.30533	0.197429
miRNA-41-3p	CEY00_Acc33328	CEY00_Acc33328	2.8676	-1.04904	-0.405954
miRNA-41-3p	CEY00_Acc10134	CEY00_Acc10134	2.8676	-2.12749	-0.284096
miRNA-41-3p	CEY00_Acc17394	CEY00_Acc17394	2.8676	-1.88434	-0.32348
miRNA-160-3p	CEY00_Acc02419	CEY00_Acc02419	2.8676	-2.08758	-0.485455
miRNA-160-3p	CEY00_Acc14248	CEY00_Acc14248	2.8676	-1.45078	0.0396271
miRNA-160-3p	CEY00_Acc09993	CEY00_Acc09993	2.8676	-1.32258	0.160779
miRNA-160-3p	CEY00_Acc23219	CEY00_Acc23219	2.8676	-1.18387	-0.508453
miRNA-160-3p	CEY00_Acc15289	CEY00_Acc15289	2.8676	-3.94498	-0.737618
miRNA-160-3p	CEY00_Acc00996	CEY00_Acc00996	2.8676	-3.73709	-0.730011
miRNA-160-3p	CEY00_Acc32796	CEY00_Acc32796	2.8676	-1.01295	-0.544229
miRNA-160-3p	CEY00_Acc01038	CEY00_Acc01038	2.8676	-1.13295	-0.169248
miRNA-160-3p	CEY00_Acc06930	CEY00_Acc06930	2.8676	-1.95858	-0.0953987
miRNA-160-3p	CEY00_Acc02634	CEY00_Acc02634	2.8676	-1.99013	-0.416427
miRNA-160-3p	CEY00_Acc20320	CEY00_Acc20320	2.8676	-1.23514	-0.464182
miRNA-160-3p	CEY00_Acc00188	CEY00_Acc00188	2.8676	-1.27957	0.0026586
miRNA-160-3p	CEY00_Acc32113	CEY00_Acc32113	2.8676	-1.75501	-0.615285
miRNA-160-3p	CEY00_Acc08552	CEY00_Acc08552	2.8676	-3.22141	-0.322888
miRNA-160-3p	CEY00_Acc21432	CEY00_Acc21432	2.8676	-2.3787	0.0803836
miRNA-160-3p	CEY00_Acc14832	CEY00_Acc14832	2.8676	-1.87459	-0.317744
miRNA-160-3p	CEY00_Acc19682	CEY00_Acc19682	2.8676	-2.91301	-0.746686
miRNA-160-3p	CEY00_Acc04187	CEY00_Acc04187	2.8676	-1.79875	-0.755565
miRNA-160-3p	CEY00_Acc04922	CEY00_Acc04922	2.8676	-1.46961	-0.0858592
miRNA-160-3p	CEY00_Acc23098	CEY00_Acc23098	2.8676	-4.35344	-0.678633
miRNA-160-3p	CEY00_Acc08693	CEY00_Acc08693	2.8676	-3.53057	0.062254
miRNA-160-3p	CEY00_Acc19115	CEY00_Acc19115	2.8676	-2.51457	-0.336264
miRNA-160-3p	CEY00_Acc14042	CEY00_Acc14042	2.8676	-1.5458	-0.442993
miRNA-160-3p	CEY00_Acc11635	CEY00_Acc11635	2.8676	-1.27377	-0.72277
miRNA-160-3p	CEY00_Acc00774	CEY00_Acc00774	2.8676	-1.55461	0.00609171
miRNA-160-3p	CEY00_Acc27496	CEY00_Acc27496	2.8676	-2.23408	-0.435439
miRNA-160-3p	CEY00_Acc08471	CEY00_Acc08471	2.8676	-2.12825	-0.213315
miRNA-160-3p	CEY00_Acc20278	CEY00_Acc20278	2.8676	-3.89494	0.15739
miRNA-160-3p	CEY00_Acc13798	CEY00_Acc13798	2.8676	-1.95008	-0.528656
miRNA-160-3p	CEY00_Acc16634	CEY00_Acc16634	2.8676	-1.58508	0.150458
miRNA-160-3p	CEY00_Acc13127	CEY00_Acc13127	2.8676	-1.60527	0.238099
miRNA-160-3p	CEY00_Acc13141	CEY00_Acc13141	2.8676	-1.84812	-0.55354
miRNA-160-3p	CEY00_Acc08174	CEY00_Acc08174	2.8676	-1.27332	-0.342271
miRNA-160-3p	CEY00_Acc28452	CEY00_Acc28452	2.8676	-1.54784	-0.118219
miRNA-160-3p	CEY00_Acc33294	CEY00_Acc33294	2.8676	-1.71212	-0.687585
miRNA-160-3p	CEY00_Acc06303	CEY00_Acc06303	2.8676	-1.73677	-0.536749
miRNA-160-3p	CEY00_Acc31600	CEY00_Acc31600	2.8676	-1.05959	-0.495998
miRNA-160-3p	CEY00_Acc08506	CEY00_Acc08506	2.8676	-1.20402	-0.224061
miRNA-160-3p	CEY00_Acc20636	CEY00_Acc20636	2.8676	-1.07907	-0.162199
miRNA-160-3p	CEY00_Acc15636	CEY00_Acc15636	2.8676	-1.09854	-0.771309
miRNA-160-3p	CEY00_Acc13886	CEY00_Acc13886	2.8676	-1.50295	0.0783335
miRNA-160-3p	CEY00_Acc22096	CEY00_Acc22096	2.8676	-1.90915	-0.459644
miRNA-160-3p	CEY00_Acc07836	CEY00_Acc07836	2.8676	-5.28108	-0.0538565
miRNA-160-3p	CEY00_Acc12051	CEY00_Acc12051	2.8676	-1.8238	-0.0567133
miRNA-160-3p	CEY00_Acc11133	CEY00_Acc11133	2.8676	-1.12321	-0.300755
miRNA-160-3p	CEY00_Acc12274	CEY00_Acc12274	2.8676	-1.32824	-0.00384003
miRNA-160-3p	CEY00_Acc33079	CEY00_Acc33079	2.8676	-2.30533	0.197429
miRNA-160-3p	CEY00_Acc33328	CEY00_Acc33328	2.8676	-1.04904	-0.405954
miRNA-160-3p	CEY00_Acc10134	CEY00_Acc10134	2.8676	-2.12749	-0.284096
miRNA-160-3p	CEY00_Acc17394	CEY00_Acc17394	2.8676	-1.88434	-0.32348
miRNA-102-3p	CEY00_Acc16248	CEY00_Acc16248	2.85152	-1.76951	0.0329861
miRNA-102-3p	CEY00_Acc16265	CEY00_Acc16265	2.85152	-2.86413	-0.198506
miRNA-102-3p	CEY00_Acc16245	CEY00_Acc16245	2.85152	-3.60498	-0.116266
miRNA-133-5p	CEY00_Acc01564	CEY00_Acc01564	2.82221	-1.26414	-0.0358897
miRNA-133-5p	CEY00_Acc32736	CEY00_Acc32736	2.82221	-1.03886	0.0235651
miRNA-133-5p	CEY00_Acc13124	CEY00_Acc13124	2.82221	-1.33121	-0.177677
miRNA-133-5p	CEY00_Acc26643	CEY00_Acc26643	2.82221	-1.17711	-0.288655
miRNA-133-5p	CEY00_Acc00822	CEY00_Acc00822	2.82221	-2.8302	0.114363
miRNA-133-5p	CEY00_Acc14104	CEY00_Acc14104	2.82221	-1.64763	0.0700695
miRNA-133-5p	CEY00_Acc14537	CEY00_Acc14537	2.82221	-2.64398	-0.117587
miRNA-133-5p	CEY00_Acc09003	CEY00_Acc09003	2.82221	-2.02397	0.197213
miRNA-133-5p	CEY00_Acc10178	CEY00_Acc10178	2.82221	-4.24805	0.00629194
miRNA-133-5p	CEY00_Acc00453	CEY00_Acc00453	2.82221	-1.6483	0.130108
miRNA-133-5p	CEY00_Acc01337	CEY00_Acc01337	2.82221	-1.35062	0.00345124
miRNA-133-5p	CEY00_Acc32980	CEY00_Acc32980	2.82221	-1.71817	-0.298427
miRNA-61-5p	CEY00_Acc01564	CEY00_Acc01564	2.82221	-1.26414	-0.0358897
miRNA-61-5p	CEY00_Acc32736	CEY00_Acc32736	2.82221	-1.03886	0.0235651
miRNA-61-5p	CEY00_Acc13124	CEY00_Acc13124	2.82221	-1.33121	-0.177677
miRNA-61-5p	CEY00_Acc26643	CEY00_Acc26643	2.82221	-1.17711	-0.288655
miRNA-61-5p	CEY00_Acc00822	CEY00_Acc00822	2.82221	-2.8302	0.114363
miRNA-61-5p	CEY00_Acc14104	CEY00_Acc14104	2.82221	-1.64763	0.0700695
miRNA-61-5p	CEY00_Acc14537	CEY00_Acc14537	2.82221	-2.64398	-0.117587
miRNA-61-5p	CEY00_Acc09003	CEY00_Acc09003	2.82221	-2.02397	0.197213
miRNA-61-5p	CEY00_Acc10178	CEY00_Acc10178	2.82221	-4.24805	0.00629194
miRNA-61-5p	CEY00_Acc00453	CEY00_Acc00453	2.82221	-1.6483	0.130108
miRNA-61-5p	CEY00_Acc01337	CEY00_Acc01337	2.82221	-1.35062	0.00345124
miRNA-61-5p	CEY00_Acc32980	CEY00_Acc32980	2.82221	-1.71817	-0.298427
miRNA-113-5p	CEY00_Acc01564	CEY00_Acc01564	2.82221	-1.26414	-0.0358897
miRNA-113-5p	CEY00_Acc32736	CEY00_Acc32736	2.82221	-1.03886	0.0235651
miRNA-113-5p	CEY00_Acc13124	CEY00_Acc13124	2.82221	-1.33121	-0.177677
miRNA-113-5p	CEY00_Acc26643	CEY00_Acc26643	2.82221	-1.17711	-0.288655
miRNA-113-5p	CEY00_Acc00822	CEY00_Acc00822	2.82221	-2.8302	0.114363
miRNA-113-5p	CEY00_Acc14104	CEY00_Acc14104	2.82221	-1.64763	0.0700695
miRNA-113-5p	CEY00_Acc14537	CEY00_Acc14537	2.82221	-2.64398	-0.117587
miRNA-113-5p	CEY00_Acc09003	CEY00_Acc09003	2.82221	-2.02397	0.197213
miRNA-113-5p	CEY00_Acc10178	CEY00_Acc10178	2.82221	-4.24805	0.00629194
miRNA-113-5p	CEY00_Acc00453	CEY00_Acc00453	2.82221	-1.6483	0.130108
miRNA-113-5p	CEY00_Acc01337	CEY00_Acc01337	2.82221	-1.35062	0.00345124
miRNA-113-5p	CEY00_Acc32980	CEY00_Acc32980	2.82221	-1.71817	-0.298427
miRNA-57-5p	CEY00_Acc15458	CEY00_Acc15458	2.8173	-1.03205	0.332955
miRNA-136-5p	CEY00_Acc31303	CEY00_Acc31303	2.78917	-1.76986	-0.0325437
miRNA-136-5p	CEY00_Acc07632	CEY00_Acc07632	2.78917	-2.89019	-0.151373
miRNA-136-5p	CEY00_Acc32042	CEY00_Acc32042	2.78917	-1.50914	-0.168274
miRNA-136-5p	CEY00_Acc29443	CEY00_Acc29443	2.78917	-2.002	-0.0584711
miRNA-136-5p	CEY00_Acc18065	CEY00_Acc18065	2.78917	-1.0802	0.0110187
miRNA-136-5p	CEY00_Acc18744	CEY00_Acc18744	2.78917	-1.40288	0.0921402
miRNA-136-5p	CEY00_Acc19085	CEY00_Acc19085	2.78917	-1.07909	-0.0490234
miRNA-136-5p	CEY00_Acc11141	CEY00_Acc11141	2.78917	-1.31297	0.041614
miRNA-136-5p	CEY00_Acc10561	CEY00_Acc10561	2.78917	-1.62284	0.292039
miRNA-136-5p	CEY00_Acc14186	CEY00_Acc14186	2.78917	-1.87459	-0.17303
miRNA-136-5p	CEY00_Acc29304	CEY00_Acc29304	2.78917	-1.66755	-0.176536
miRNA-136-5p	CEY00_Acc00830	CEY00_Acc00830	2.78917	-3.22663	-0.128195
miRNA-136-5p	CEY00_Acc31596	CEY00_Acc31596	2.78917	-1.10037	0.013251
miRNA-136-5p	CEY00_Acc05516	CEY00_Acc05516	2.78917	-1.65963	-0.215382
miRNA-136-5p	CEY00_Acc21432	CEY00_Acc21432	2.78917	-2.3787	-0.13293
miRNA-136-5p	CEY00_Acc15993	CEY00_Acc15993	2.78917	-2.64398	-0.106256
miRNA-136-5p	CEY00_Acc19011	CEY00_Acc19011	2.78917	-2.45955	-0.189612
miRNA-136-5p	CEY00_Acc18066	CEY00_Acc18066	2.78917	-1.58496	-0.0473038
miRNA-136-5p	CEY00_Acc09258	CEY00_Acc09258	2.78917	-2.32205	0.0131104
miRNA-136-5p	CEY00_Acc10695	CEY00_Acc10695	2.78917	-1.00293	-0.483089
miRNA-136-5p	CEY00_Acc13106	CEY00_Acc13106	2.78917	-3.58508	-0.185317
miRNA-136-5p	CEY00_Acc28847	CEY00_Acc28847	2.78917	-1.65983	0.107513
miRNA-136-5p	CEY00_Acc08218	CEY00_Acc08218	2.78917	-2.68339	-0.0176082
miRNA-136-5p	CEY00_Acc15626	CEY00_Acc15626	2.78917	-1.01015	0.415848
miRNA-136-5p	CEY00_Acc32437	CEY00_Acc32437	2.78917	-1.18916	-0.0907628
miRNA-136-5p	CEY00_Acc04197	CEY00_Acc04197	2.78917	-3.58508	-0.0516388
miRNA-136-5p	CEY00_Acc13015	CEY00_Acc13015	2.78917	-1.58508	-0.126528
miRNA-136-5p	CEY00_Acc32317	CEY00_Acc32317	2.78917	-2.00566	0.164567
miRNA-136-5p	CEY00_Acc18361	CEY00_Acc18361	2.78917	-1.97211	-0.178696
miRNA-136-5p	CEY00_Acc15447	CEY00_Acc15447	2.78917	-1.70639	0.105377
miRNA-136-5p	CEY00_Acc27353	CEY00_Acc27353	2.78917	-1.88727	-0.100807
miRNA-136-5p	CEY00_Acc28981	CEY00_Acc28981	2.78917	-1.58203	0.0173322
miRNA-136-5p	CEY00_Acc30551	CEY00_Acc30551	2.78917	-1.85098	-0.23309
miRNA-136-5p	CEY00_Acc03291	CEY00_Acc03291	2.78917	-1.01939	0.357969
miRNA-136-5p	CEY00_Acc28452	CEY00_Acc28452	2.78917	-1.54784	0.00948355
miRNA-136-5p	CEY00_Acc17211	CEY00_Acc17211	2.78917	-1.35428	-0.0614957
miRNA-136-5p	CEY00_Acc12599	CEY00_Acc12599	2.78917	-2.75911	-0.275452
miRNA-136-5p	CEY00_Acc18332	CEY00_Acc18332	2.78917	-1.92395	-0.0706728
miRNA-136-5p	CEY00_Acc20038	CEY00_Acc20038	2.78917	-2.05902	-0.00689458
miRNA-136-5p	CEY00_Acc12320	CEY00_Acc12320	2.78917	-2.20392	0.0222998
miRNA-136-5p	CEY00_Acc09441	CEY00_Acc09441	2.78917	-1.38501	0.0959852
miRNA-136-5p	CEY00_Acc07836	CEY00_Acc07836	2.78917	-5.28108	-0.158419
miRNA-136-5p	CEY00_Acc24934	CEY00_Acc24934	2.78917	-1.26861	-0.0739534
miRNA-136-5p	CEY00_Acc33079	CEY00_Acc33079	2.78917	-2.30533	0.00963565
miRNA-136-5p	CEY00_Acc16898	CEY00_Acc16898	2.78917	-2.22251	0.0310025
miRNA-136-5p	CEY00_Acc23514	CEY00_Acc23514	2.78917	-2.0597	0.0164466
miRNA-136-5p	CEY00_Acc09475	CEY00_Acc09475	2.78917	-3.00167	0.0786444
miRNA-136-5p	CEY00_Acc12098	CEY00_Acc12098	2.78917	-1.12809	-0.126791
miRNA-136-5p	CEY00_Acc12854	CEY00_Acc12854	2.78917	-5.73727	0.161149
miRNA-136-5p	CEY00_Acc02435	CEY00_Acc02435	2.78917	-1.26139	-0.0762398
miRNA-136-5p	CEY00_Acc33313	CEY00_Acc33313	2.78917	-2.46163	-0.103128
miRNA-136-5p	CEY00_Acc02866	CEY00_Acc02866	2.78917	-1.08029	-0.0759616
miRNA-136-5p	CEY00_Acc06245	CEY00_Acc06245	2.78917	-5.97144	-0.0604118
miRNA-136-5p	CEY00_Acc29171	CEY00_Acc29171	2.78917	-1.2829	-0.109368
miRNA-136-5p	CEY00_Acc17796	CEY00_Acc17796	2.78917	-7.91898	-0.175758
miRNA-136-5p	CEY00_Acc23219	CEY00_Acc23219	2.78917	-1.18387	-0.214426
miRNA-136-5p	CEY00_Acc30072	CEY00_Acc30072	2.78917	-1.03702	-0.114402
miRNA-136-5p	CEY00_Acc22049	CEY00_Acc22049	2.78917	-1.02934	0.0363664
miRNA-136-5p	CEY00_Acc02000	CEY00_Acc02000	2.78917	-4.52368	-0.225183
miRNA-136-5p	CEY00_Acc13823	CEY00_Acc13823	2.78917	-2.67623	-0.190719
miRNA-136-5p	CEY00_Acc32796	CEY00_Acc32796	2.78917	-1.01295	-0.281644
miRNA-136-5p	CEY00_Acc01038	CEY00_Acc01038	2.78917	-1.13295	-0.0432316
miRNA-136-5p	CEY00_Acc16807	CEY00_Acc16807	2.78917	-1.47596	-0.121848
miRNA-136-5p	CEY00_Acc06930	CEY00_Acc06930	2.78917	-1.95858	-0.045
miRNA-136-5p	CEY00_Acc29405	CEY00_Acc29405	2.78917	-2.13763	-0.0438601
miRNA-136-5p	CEY00_Acc17248	CEY00_Acc17248	2.78917	-2.64059	0.0960623
miRNA-136-5p	CEY00_Acc00188	CEY00_Acc00188	2.78917	-1.27957	-0.072313
miRNA-136-5p	CEY00_Acc32785	CEY00_Acc32785	2.78917	-2.90701	-0.155519
miRNA-136-5p	CEY00_Acc02127	CEY00_Acc02127	2.78917	-1.27314	0.0918056
miRNA-136-5p	CEY00_Acc00970	CEY00_Acc00970	2.78917	-1.68818	0.152155
miRNA-136-5p	CEY00_Acc32775	CEY00_Acc32775	2.78917	-1.35328	-0.315032
miRNA-136-5p	CEY00_Acc19682	CEY00_Acc19682	2.78917	-2.91301	-0.220758
miRNA-136-5p	CEY00_Acc24788	CEY00_Acc24788	2.78917	-1.70056	-0.053065
miRNA-136-5p	CEY00_Acc26410	CEY00_Acc26410	2.78917	-1.46203	-0.152926
miRNA-136-5p	CEY00_Acc04187	CEY00_Acc04187	2.78917	-1.79875	-0.0890414
miRNA-136-5p	CEY00_Acc19919	CEY00_Acc19919	2.78917	-1.5285	-0.0427501
miRNA-136-5p	CEY00_Acc11615	CEY00_Acc11615	2.78917	-1.41056	0.128007
miRNA-136-5p	CEY00_Acc04922	CEY00_Acc04922	2.78917	-1.46961	-0.232292
miRNA-136-5p	CEY00_Acc13103	CEY00_Acc13103	2.78917	-4.69834	-0.196834
miRNA-136-5p	CEY00_Acc22777	CEY00_Acc22777	2.78917	-2.08514	0.134779
miRNA-136-5p	CEY00_Acc27101	CEY00_Acc27101	2.78917	-5.61483	-0.190116
miRNA-136-5p	CEY00_Acc11635	CEY00_Acc11635	2.78917	-1.27377	-0.171708
miRNA-136-5p	CEY00_Acc29978	CEY00_Acc29978	2.78917	-2.49988	0.0390435
miRNA-136-5p	CEY00_Acc08522	CEY00_Acc08522	2.78917	-2.07139	-0.1468
miRNA-136-5p	CEY00_Acc08471	CEY00_Acc08471	2.78917	-2.12825	-0.0833673
miRNA-136-5p	CEY00_Acc28670	CEY00_Acc28670	2.78917	-2.03965	-0.252133
miRNA-136-5p	CEY00_Acc32834	CEY00_Acc32834	2.78917	-1.99034	0.0117518
miRNA-136-5p	CEY00_Acc29150	CEY00_Acc29150	2.78917	-1.36714	-0.0559612
miRNA-136-5p	CEY00_Acc14445	CEY00_Acc14445	2.78917	-2.43622	0.0776217
miRNA-136-5p	CEY00_Acc02975	CEY00_Acc02975	2.78917	-1.55708	-0.228406
miRNA-136-5p	CEY00_Acc33584	CEY00_Acc33584	2.78917	-3.68569	0.015273
miRNA-136-5p	CEY00_Acc21820	CEY00_Acc21820	2.78917	-2.14148	-0.198313
miRNA-136-5p	CEY00_Acc20636	CEY00_Acc20636	2.78917	-1.07907	0.170084
miRNA-136-5p	CEY00_Acc29913	CEY00_Acc29913	2.78917	-2.50051	-0.0339667
miRNA-136-5p	CEY00_Acc32449	CEY00_Acc32449	2.78917	-2.50262	0.108094
miRNA-136-5p	CEY00_Acc24545	CEY00_Acc24545	2.78917	-2.73709	-0.00997926
miRNA-136-5p	CEY00_Acc24030	CEY00_Acc24030	2.78917	-1.74428	-0.254741
miRNA-136-5p	CEY00_Acc31968	CEY00_Acc31968	2.78917	-1.68525	0.295368
miRNA-136-5p	CEY00_Acc14214	CEY00_Acc14214	2.78917	-6.28552	-0.178935
miRNA-136-5p	CEY00_Acc04598	CEY00_Acc04598	2.78917	-4.60003	-0.148912
miRNA-136-5p	CEY00_Acc17394	CEY00_Acc17394	2.78917	-1.88434	-0.0774689
miRNA-136-5p	CEY00_Acc27937	CEY00_Acc27937	2.78917	-1.34377	-0.101325
miRNA-136-5p	CEY00_Acc00189	CEY00_Acc00189	2.78917	-2.05597	0.190217
miRNA-139-5p	CEY00_Acc23407	CEY00_Acc23407	2.78247	-1.6954	0.441098
miRNA-139-5p	CEY00_Acc15486	CEY00_Acc15486	2.78247	-2.63391	-0.164529
miRNA-139-5p	CEY00_Acc04489	CEY00_Acc04489	2.78247	-1.77776	0.3718
miRNA-61-3p	CEY00_Acc04290	CEY00_Acc04290	2.78105	-2.53936	-0.195034
miRNA-133-3p	CEY00_Acc04290	CEY00_Acc04290	2.78105	-2.53936	-0.195034
miRNA-104-5p	CEY00_Acc23407	CEY00_Acc23407	2.77881	-1.6954	0.442043
miRNA-104-5p	CEY00_Acc15486	CEY00_Acc15486	2.77881	-2.63391	-0.164882
miRNA-104-5p	CEY00_Acc04489	CEY00_Acc04489	2.77881	-1.77776	0.371721
miRNA-74-3p	CEY00_Acc14413	CEY00_Acc14413	2.761	-1.48779	-0.101282
miRNA-104-3p	CEY00_Acc06060	CEY00_Acc06060	2.72504	-1.16118	-0.474406
miRNA-109-5p	CEY00_Acc05465	CEY00_Acc05465	2.72504	-1.29323	0.327334
miRNA-153-3p	CEY00_Acc22560	CEY00_Acc22560	2.69037	-2.21913	0.353827
miRNA-153-3p	CEY00_Acc20205	CEY00_Acc20205	2.69037	-1.01949	0.521874
miRNA-153-3p	CEY00_Acc00358	CEY00_Acc00358	2.69037	-1.56754	0.268813
miRNA-153-3p	CEY00_Acc26992	CEY00_Acc26992	2.69037	-1.4073	0.187628
miRNA-153-3p	CEY00_Acc32090	CEY00_Acc32090	2.69037	-3.8581	-0.0887872
miRNA-153-3p	CEY00_Acc29055	CEY00_Acc29055	2.69037	-1.51032	0.263395
miRNA-153-3p	CEY00_Acc25968	CEY00_Acc25968	2.69037	-1.01118	0.300587
miRNA-153-3p	CEY00_Acc32577	CEY00_Acc32577	2.69037	-1.3542	0.408924
miRNA-153-3p	CEY00_Acc22016	CEY00_Acc22016	2.69037	-1.90227	0.266241
miRNA-153-3p	CEY00_Acc25537	CEY00_Acc25537	2.69037	-1.04903	0.103731
miRNA-153-3p	CEY00_Acc12534	CEY00_Acc12534	2.69037	-3.23277	0.371533
miRNA-153-3p	CEY00_Acc31257	CEY00_Acc31257	2.69037	-1.85383	-0.539975
miRNA-153-3p	CEY00_Acc12533	CEY00_Acc12533	2.69037	-9.95429	0.474287
miRNA-153-3p	CEY00_Acc08026	CEY00_Acc08026	2.69037	-1.70277	-0.47452
miRNA-153-3p	CEY00_Acc21534	CEY00_Acc21534	2.69037	-1.9361	0.326831
miRNA-153-3p	CEY00_Acc24963	CEY00_Acc24963	2.69037	-1.93301	0.641574
miRNA-153-3p	CEY00_Acc30585	CEY00_Acc30585	2.69037	-1.91687	0.585096
miRNA-153-3p	CEY00_Acc09475	CEY00_Acc09475	2.69037	-3.00167	0.452184
miRNA-153-3p	CEY00_Acc04982	CEY00_Acc04982	2.69037	-5.70056	-0.37629
miRNA-87-3p	CEY00_Acc00456	CEY00_Acc00456	2.69002	-2.34724	0.640077
miRNA-87-3p	CEY00_Acc15947	CEY00_Acc15947	2.69002	-1.14899	-0.196656
miRNA-87-3p	CEY00_Acc19856	CEY00_Acc19856	2.69002	-2.72274	-0.380642
miRNA-10-3p	CEY00_Acc17103	CEY00_Acc17103	2.67774	-1.64611	-0.170883
miRNA-10-3p	CEY00_Acc13981	CEY00_Acc13981	2.67774	-1.27835	-0.183259
miRNA-10-3p	CEY00_Acc00400	CEY00_Acc00400	2.67774	-1.54117	0.0993707
miRNA-10-3p	CEY00_Acc09325	CEY00_Acc09325	2.67774	-2.58508	-0.0230913
miRNA-10-3p	CEY00_Acc19910	CEY00_Acc19910	2.67774	-2.01956	0.199887
miRNA-10-3p	CEY00_Acc11483	CEY00_Acc11483	2.67774	-1.07767	0.0326539
miRNA-10-3p	CEY00_Acc30316	CEY00_Acc30316	2.67774	-7.87455	0.136502
miRNA-10-3p	CEY00_Acc16222	CEY00_Acc16222	2.67774	-1.60182	-0.222116
miRNA-10-3p	CEY00_Acc01297	CEY00_Acc01297	2.67774	-1.94678	0.183445
miRNA-10-3p	CEY00_Acc16422	CEY00_Acc16422	2.67774	-1.79327	0.236775
miRNA-10-3p	CEY00_Acc13124	CEY00_Acc13124	2.67774	-1.33121	0.0710119
miRNA-10-3p	CEY00_Acc27642	CEY00_Acc27642	2.67774	-1.03354	0.220081
miRNA-10-3p	CEY00_Acc23920	CEY00_Acc23920	2.67774	-1.90049	-0.252295
miRNA-10-3p	CEY00_Acc29779	CEY00_Acc29779	2.67774	-1.19647	-0.0852434
miRNA-10-3p	CEY00_Acc00639	CEY00_Acc00639	2.67774	-4.56084	0.227232
miRNA-10-3p	CEY00_Acc23628	CEY00_Acc23628	2.67774	-3.10166	-0.0877853
miRNA-10-3p	CEY00_Acc03122	CEY00_Acc03122	2.67774	-1.72259	-0.346298
miRNA-10-3p	CEY00_Acc08617	CEY00_Acc08617	2.67774	-1.28306	0.126061
miRNA-10-3p	CEY00_Acc01071	CEY00_Acc01071	2.67774	-1.82764	-0.046214
miRNA-10-3p	CEY00_Acc28727	CEY00_Acc28727	2.67774	-3.13763	0.240351
miRNA-10-3p	CEY00_Acc09616	CEY00_Acc09616	2.67774	-1.25552	0.102356
miRNA-10-3p	CEY00_Acc05709	CEY00_Acc05709	2.67774	-1.49893	0.096956
miRNA-10-3p	CEY00_Acc12428	CEY00_Acc12428	2.67774	-3.32281	-0.476489
miRNA-10-3p	CEY00_Acc28319	CEY00_Acc28319	2.67774	-1.23386	-0.114855
miRNA-10-3p	CEY00_Acc03415	CEY00_Acc03415	2.67774	-1.26609	-0.481172
miRNA-10-3p	CEY00_Acc19097	CEY00_Acc19097	2.67774	-1.93656	0.135475
miRNA-10-3p	CEY00_Acc05338	CEY00_Acc05338	2.67774	-1.01874	0.569154
miRNA-10-3p	CEY00_Acc04609	CEY00_Acc04609	2.67774	-2.1554	0.413682
miRNA-10-3p	CEY00_Acc10694	CEY00_Acc10694	2.67774	-1.35431	0.213544
miRNA-10-3p	CEY00_Acc28933	CEY00_Acc28933	2.67774	-4.66534	0.498046
miRNA-10-3p	CEY00_Acc04845	CEY00_Acc04845	2.67774	-2.17005	0.259754
miRNA-10-3p	CEY00_Acc08028	CEY00_Acc08028	2.67774	-1.09209	-0.134232
miRNA-10-3p	CEY00_Acc03147	CEY00_Acc03147	2.67774	-7.75394	-0.0628478
miRNA-10-3p	CEY00_Acc27123	CEY00_Acc27123	2.67774	-1.15837	-0.22326
miRNA-10-3p	CEY00_Acc04511	CEY00_Acc04511	2.67774	-5.12528	-0.583517
miRNA-10-3p	CEY00_Acc23131	CEY00_Acc23131	2.67774	-1.13564	0.351786
miRNA-10-3p	CEY00_Acc02729	CEY00_Acc02729	2.67774	-3.13664	0.31733
miRNA-10-3p	CEY00_Acc10647	CEY00_Acc10647	2.67774	-1.05165	-0.0335553
miRNA-10-3p	CEY00_Acc11133	CEY00_Acc11133	2.67774	-1.12321	-0.0587528
miRNA-10-3p	CEY00_Acc27966	CEY00_Acc27966	2.67774	-1.72595	-0.0104801
miRNA-10-3p	CEY00_Acc31897	CEY00_Acc31897	2.67774	-1.00362	-0.424205
miRNA-10-3p	CEY00_Acc25136	CEY00_Acc25136	2.67774	-1.00568	0.122557
miRNA-10-3p	CEY00_Acc15637	CEY00_Acc15637	2.67774	-1.38578	-0.128044
miRNA-10-3p	CEY00_Acc03434	CEY00_Acc03434	2.67774	-2.25392	0.337154
miRNA-10-3p	CEY00_Acc12633	CEY00_Acc12633	2.67774	-1.58508	0.242993
miRNA-10-3p	CEY00_Acc08256	CEY00_Acc08256	2.67774	-1.48779	0.203004
miRNA-10-3p	CEY00_Acc23194	CEY00_Acc23194	2.67774	-1.26316	-0.51279
miRNA-10-3p	CEY00_Acc20314	CEY00_Acc20314	2.67774	-6.42639	-0.506147
miRNA-10-3p	CEY00_Acc06560	CEY00_Acc06560	2.67774	-2.12734	0.212466
miRNA-10-3p	CEY00_Acc18587	CEY00_Acc18587	2.67774	-3.58508	0.216893
miRNA-10-3p	CEY00_Acc08789	CEY00_Acc08789	2.67774	-1.27193	0.207309
miRNA-10-3p	CEY00_Acc11596	CEY00_Acc11596	2.67774	-1.43419	0.231881
miRNA-10-3p	CEY00_Acc02300	CEY00_Acc02300	2.67774	-1.84379	0.251396
miRNA-10-3p	CEY00_Acc15361	CEY00_Acc15361	2.67774	-1.18646	0.284836
miRNA-10-3p	CEY00_Acc27701	CEY00_Acc27701	2.67774	-1.59763	-0.325343
miRNA-10-3p	CEY00_Acc16767	CEY00_Acc16767	2.67774	-1.43404	-0.0183934
miRNA-10-3p	CEY00_Acc07298	CEY00_Acc07298	2.67774	-1.4952	0.259386
miRNA-10-3p	CEY00_Acc08522	CEY00_Acc08522	2.67774	-2.07139	-0.123137
miRNA-10-3p	CEY00_Acc31249	CEY00_Acc31249	2.67774	-2.03652	-0.294255
miRNA-10-3p	CEY00_Acc14655	CEY00_Acc14655	2.67774	-2.36941	-0.0759323
miRNA-10-3p	CEY00_Acc07883	CEY00_Acc07883	2.67774	-1.1138	0.500467
miRNA-10-3p	CEY00_Acc19355	CEY00_Acc19355	2.67774	-2.08253	0.279687
miRNA-10-3p	CEY00_Acc04782	CEY00_Acc04782	2.67774	-1.66997	-0.456094
miRNA-10-3p	CEY00_Acc03060	CEY00_Acc03060	2.67774	-1.03489	-0.21398
miRNA-10-3p	CEY00_Acc25231	CEY00_Acc25231	2.67774	-1.99659	-0.529878
miRNA-10-3p	CEY00_Acc17172	CEY00_Acc17172	2.67774	-1.16864	0.153729
miRNA-10-3p	CEY00_Acc13624	CEY00_Acc13624	2.67774	-1.2982	0.156544
miRNA-10-3p	CEY00_Acc04935	CEY00_Acc04935	2.67774	-1.03101	-0.0137533
miRNA-10-3p	CEY00_Acc25016	CEY00_Acc25016	2.67774	-1.12689	-0.139761
miRNA-10-3p	CEY00_Acc30847	CEY00_Acc30847	2.67774	-1.03447	-0.362658
miRNA-10-3p	CEY00_Acc32597	CEY00_Acc32597	2.67774	-1.00221	-0.000678143
miRNA-10-3p	CEY00_Acc11705	CEY00_Acc11705	2.67774	-2.564	0.122541
miRNA-10-3p	CEY00_Acc16624	CEY00_Acc16624	2.67774	-1.42462	-0.115512
miRNA-10-3p	CEY00_Acc02329	CEY00_Acc02329	2.67774	-1.18184	0.265995
miRNA-10-3p	CEY00_Acc04305	CEY00_Acc04305	2.67774	-1.26704	0.400905
miRNA-10-3p	CEY00_Acc02864	CEY00_Acc02864	2.67774	-1.99694	0.223727
miRNA-10-3p	CEY00_Acc01658	CEY00_Acc01658	2.67774	-2.12967	-0.358516
miRNA-10-3p	CEY00_Acc04849	CEY00_Acc04849	2.67774	-1.22028	-0.577334
miRNA-10-3p	CEY00_Acc12241	CEY00_Acc12241	2.67774	-1.02731	0.0683564
miRNA-10-3p	CEY00_Acc29017	CEY00_Acc29017	2.67774	-1.78455	0.200194
miRNA-10-3p	CEY00_Acc25035	CEY00_Acc25035	2.67774	-1.10546	-0.148182
miRNA-10-3p	CEY00_Acc21721	CEY00_Acc21721	2.67774	-1.67066	0.221778
miRNA-75-5p	CEY00_Acc13981	CEY00_Acc13981	2.67168	-1.27835	-0.427358
miRNA-75-5p	CEY00_Acc25136	CEY00_Acc25136	2.67168	-1.00568	0.236058
miRNA-75-5p	CEY00_Acc19382	CEY00_Acc19382	2.67168	-1.03894	-0.286065
miRNA-75-5p	CEY00_Acc21903	CEY00_Acc21903	2.67168	-1.692	0.197611
miRNA-75-5p	CEY00_Acc11483	CEY00_Acc11483	2.67168	-1.07767	-0.00168101
miRNA-75-5p	CEY00_Acc10315	CEY00_Acc10315	2.67168	-1.28064	0.250003
miRNA-75-5p	CEY00_Acc02349	CEY00_Acc02349	2.67168	-1.50811	0.568864
miRNA-75-5p	CEY00_Acc23231	CEY00_Acc23231	2.67168	-1.13339	-0.120744
miRNA-75-5p	CEY00_Acc32577	CEY00_Acc32577	2.67168	-1.3542	0.141857
miRNA-75-5p	CEY00_Acc25156	CEY00_Acc25156	2.67168	-1.03952	0.256864
miRNA-75-5p	CEY00_Acc15361	CEY00_Acc15361	2.67168	-1.18646	0.0865282
miRNA-75-5p	CEY00_Acc03286	CEY00_Acc03286	2.67168	-1.01966	0.238642
miRNA-75-5p	CEY00_Acc03159	CEY00_Acc03159	2.67168	-1.01192	0.430108
miRNA-75-5p	CEY00_Acc30837	CEY00_Acc30837	2.67168	-1.09342	0.259602
miRNA-75-5p	CEY00_Acc27701	CEY00_Acc27701	2.67168	-1.59763	-0.0964099
miRNA-75-5p	CEY00_Acc07298	CEY00_Acc07298	2.67168	-1.4952	0.196703
miRNA-75-5p	CEY00_Acc10053	CEY00_Acc10053	2.67168	-1.23383	0.568876
miRNA-75-5p	CEY00_Acc08522	CEY00_Acc08522	2.67168	-2.07139	0.248175
miRNA-75-5p	CEY00_Acc28319	CEY00_Acc28319	2.67168	-1.23386	0.0348232
miRNA-75-5p	CEY00_Acc19097	CEY00_Acc19097	2.67168	-1.93656	0.183218
miRNA-75-5p	CEY00_Acc05338	CEY00_Acc05338	2.67168	-1.01874	0.480047
miRNA-75-5p	CEY00_Acc29872	CEY00_Acc29872	2.67168	-1.67448	0.223388
miRNA-75-5p	CEY00_Acc14828	CEY00_Acc14828	2.67168	-1.42203	-0.202227
miRNA-75-5p	CEY00_Acc16057	CEY00_Acc16057	2.67168	-2.061	0.505098
miRNA-75-5p	CEY00_Acc07589	CEY00_Acc07589	2.67168	-1.9499	0.482668
miRNA-75-5p	CEY00_Acc08464	CEY00_Acc08464	2.67168	-2.25218	0.27441
miRNA-75-5p	CEY00_Acc10500	CEY00_Acc10500	2.67168	-1.89494	0.246907
miRNA-75-5p	CEY00_Acc03147	CEY00_Acc03147	2.67168	-7.75394	0.297563
miRNA-75-5p	CEY00_Acc32449	CEY00_Acc32449	2.67168	-2.50262	-0.265528
miRNA-75-5p	CEY00_Acc11826	CEY00_Acc11826	2.67168	-1.92295	0.393655
miRNA-75-5p	CEY00_Acc22686	CEY00_Acc22686	2.67168	-2.51082	-0.324209
miRNA-75-5p	CEY00_Acc16616	CEY00_Acc16616	2.67168	-1.67957	-0.0885072
miRNA-75-5p	CEY00_Acc23241	CEY00_Acc23241	2.67168	-1.89803	0.364546
miRNA-75-5p	CEY00_Acc29769	CEY00_Acc29769	2.67168	-1.35248	0.272193
miRNA-75-5p	CEY00_Acc07622	CEY00_Acc07622	2.67168	-2.23278	-0.0475088
miRNA-75-5p	CEY00_Acc16233	CEY00_Acc16233	2.67168	-1.43904	0.271549
miRNA-75-5p	CEY00_Acc22455	CEY00_Acc22455	2.67168	-1.41823	0.123591
miRNA-110-5p	CEY00_Acc23845	CEY00_Acc23845	2.608	-1.04193	0.442631
miRNA-110-5p	CEY00_Acc05409	CEY00_Acc05409	2.608	-1.27633	0.792624
miRNA-110-5p	CEY00_Acc13247	CEY00_Acc13247	2.608	-2.96416	0.314408
miRNA-140-3p	CEY00_Acc32422	CEY00_Acc32422	2.57882	-1.198	0.324015
miRNA-140-3p	CEY00_Acc28319	CEY00_Acc28319	2.57882	-1.23386	0.556901
miRNA-23-3p	CEY00_Acc32422	CEY00_Acc32422	2.57882	-1.198	0.324015
miRNA-23-3p	CEY00_Acc28319	CEY00_Acc28319	2.57882	-1.23386	0.556901
miRNA-118-3p	CEY00_Acc21788	CEY00_Acc21788	2.5672	-1.60257	-0.511037
miRNA-206-3p	CEY00_Acc21788	CEY00_Acc21788	2.5672	-1.60257	-0.511037
miRNA-115-3p	CEY00_Acc00697	CEY00_Acc00697	2.54335	-5.23508	-0.40777
miRNA-211-5p	CEY00_Acc21334	CEY00_Acc21334	2.53796	-1.26158	0.59735
miRNA-211-5p	CEY00_Acc29851	CEY00_Acc29851	2.53796	-2.27784	0.413718
miRNA-211-5p	CEY00_Acc22010	CEY00_Acc22010	2.53796	-1.93872	0.36435
miRNA-211-5p	CEY00_Acc06489	CEY00_Acc06489	2.53796	-1.23269	0.497609
miRNA-211-5p	CEY00_Acc25538	CEY00_Acc25538	2.53796	-3.04452	0.353226
miRNA-219-5p	CEY00_Acc21334	CEY00_Acc21334	2.53796	-1.26158	0.59735
miRNA-219-5p	CEY00_Acc29851	CEY00_Acc29851	2.53796	-2.27784	0.413718
miRNA-219-5p	CEY00_Acc22010	CEY00_Acc22010	2.53796	-1.93872	0.36435
miRNA-219-5p	CEY00_Acc06489	CEY00_Acc06489	2.53796	-1.23269	0.497609
miRNA-219-5p	CEY00_Acc25538	CEY00_Acc25538	2.53796	-3.04452	0.353226
miRNA-215-3p	CEY00_Acc18136	CEY00_Acc18136	2.49352	-1.55809	-0.127848
miRNA-159-5p	CEY00_Acc13981	CEY00_Acc13981	2.43286	-1.27835	-0.293354
miRNA-159-5p	CEY00_Acc25136	CEY00_Acc25136	2.43286	-1.00568	0.499018
miRNA-159-5p	CEY00_Acc19382	CEY00_Acc19382	2.43286	-1.03894	-0.106282
miRNA-159-5p	CEY00_Acc21903	CEY00_Acc21903	2.43286	-1.692	0.434679
miRNA-159-5p	CEY00_Acc11483	CEY00_Acc11483	2.43286	-1.07767	0.257593
miRNA-159-5p	CEY00_Acc10315	CEY00_Acc10315	2.43286	-1.28064	0.501013
miRNA-159-5p	CEY00_Acc02349	CEY00_Acc02349	2.43286	-1.50811	0.70086
miRNA-159-5p	CEY00_Acc23231	CEY00_Acc23231	2.43286	-1.13339	0.0208313
miRNA-159-5p	CEY00_Acc32577	CEY00_Acc32577	2.43286	-1.3542	0.390143
miRNA-159-5p	CEY00_Acc25156	CEY00_Acc25156	2.43286	-1.03952	0.422917
miRNA-159-5p	CEY00_Acc15361	CEY00_Acc15361	2.43286	-1.18646	0.280162
miRNA-159-5p	CEY00_Acc03286	CEY00_Acc03286	2.43286	-1.01966	0.470714
miRNA-159-5p	CEY00_Acc03159	CEY00_Acc03159	2.43286	-1.01192	0.6535
miRNA-159-5p	CEY00_Acc30837	CEY00_Acc30837	2.43286	-1.09342	0.52497
miRNA-159-5p	CEY00_Acc27701	CEY00_Acc27701	2.43286	-1.59763	0.165249
miRNA-159-5p	CEY00_Acc07298	CEY00_Acc07298	2.43286	-1.4952	0.391847
miRNA-159-5p	CEY00_Acc10053	CEY00_Acc10053	2.43286	-1.23383	0.582934
miRNA-159-5p	CEY00_Acc08522	CEY00_Acc08522	2.43286	-2.07139	0.474823
miRNA-159-5p	CEY00_Acc28319	CEY00_Acc28319	2.43286	-1.23386	0.310796
miRNA-159-5p	CEY00_Acc19097	CEY00_Acc19097	2.43286	-1.93656	0.368068
miRNA-159-5p	CEY00_Acc05338	CEY00_Acc05338	2.43286	-1.01874	0.640912
miRNA-159-5p	CEY00_Acc29872	CEY00_Acc29872	2.43286	-1.67448	0.332324
miRNA-159-5p	CEY00_Acc14828	CEY00_Acc14828	2.43286	-1.42203	-0.162816
miRNA-159-5p	CEY00_Acc16057	CEY00_Acc16057	2.43286	-2.061	0.726949
miRNA-159-5p	CEY00_Acc07589	CEY00_Acc07589	2.43286	-1.9499	0.661572
miRNA-159-5p	CEY00_Acc08464	CEY00_Acc08464	2.43286	-2.25218	0.50931
miRNA-159-5p	CEY00_Acc10500	CEY00_Acc10500	2.43286	-1.89494	0.314005
miRNA-159-5p	CEY00_Acc03147	CEY00_Acc03147	2.43286	-7.75394	0.487152
miRNA-159-5p	CEY00_Acc32449	CEY00_Acc32449	2.43286	-2.50262	-0.163405
miRNA-159-5p	CEY00_Acc11826	CEY00_Acc11826	2.43286	-1.92295	0.627188
miRNA-159-5p	CEY00_Acc22686	CEY00_Acc22686	2.43286	-2.51082	-0.251232
miRNA-159-5p	CEY00_Acc16616	CEY00_Acc16616	2.43286	-1.67957	0.108353
miRNA-159-5p	CEY00_Acc23241	CEY00_Acc23241	2.43286	-1.89803	0.364561
miRNA-159-5p	CEY00_Acc29769	CEY00_Acc29769	2.43286	-1.35248	0.479879
miRNA-159-5p	CEY00_Acc07622	CEY00_Acc07622	2.43286	-2.23278	0.165038
miRNA-159-5p	CEY00_Acc16233	CEY00_Acc16233	2.43286	-1.43904	0.440019
miRNA-159-5p	CEY00_Acc22455	CEY00_Acc22455	2.43286	-1.41823	0.355152
miRNA-46-5p	CEY00_Acc13981	CEY00_Acc13981	2.43286	-1.27835	-0.293354
miRNA-46-5p	CEY00_Acc25136	CEY00_Acc25136	2.43286	-1.00568	0.499018
miRNA-46-5p	CEY00_Acc19382	CEY00_Acc19382	2.43286	-1.03894	-0.106282
miRNA-46-5p	CEY00_Acc21903	CEY00_Acc21903	2.43286	-1.692	0.434679
miRNA-46-5p	CEY00_Acc11483	CEY00_Acc11483	2.43286	-1.07767	0.257593
miRNA-46-5p	CEY00_Acc10315	CEY00_Acc10315	2.43286	-1.28064	0.501013
miRNA-46-5p	CEY00_Acc02349	CEY00_Acc02349	2.43286	-1.50811	0.70086
miRNA-46-5p	CEY00_Acc23231	CEY00_Acc23231	2.43286	-1.13339	0.0208313
miRNA-46-5p	CEY00_Acc32577	CEY00_Acc32577	2.43286	-1.3542	0.390143
miRNA-46-5p	CEY00_Acc25156	CEY00_Acc25156	2.43286	-1.03952	0.422917
miRNA-46-5p	CEY00_Acc15361	CEY00_Acc15361	2.43286	-1.18646	0.280162
miRNA-46-5p	CEY00_Acc03286	CEY00_Acc03286	2.43286	-1.01966	0.470714
miRNA-46-5p	CEY00_Acc03159	CEY00_Acc03159	2.43286	-1.01192	0.6535
miRNA-46-5p	CEY00_Acc30837	CEY00_Acc30837	2.43286	-1.09342	0.52497
miRNA-46-5p	CEY00_Acc27701	CEY00_Acc27701	2.43286	-1.59763	0.165249
miRNA-46-5p	CEY00_Acc07298	CEY00_Acc07298	2.43286	-1.4952	0.391847
miRNA-46-5p	CEY00_Acc10053	CEY00_Acc10053	2.43286	-1.23383	0.582934
miRNA-46-5p	CEY00_Acc08522	CEY00_Acc08522	2.43286	-2.07139	0.474823
miRNA-46-5p	CEY00_Acc28319	CEY00_Acc28319	2.43286	-1.23386	0.310796
miRNA-46-5p	CEY00_Acc19097	CEY00_Acc19097	2.43286	-1.93656	0.368068
miRNA-46-5p	CEY00_Acc05338	CEY00_Acc05338	2.43286	-1.01874	0.640912
miRNA-46-5p	CEY00_Acc29872	CEY00_Acc29872	2.43286	-1.67448	0.332324
miRNA-46-5p	CEY00_Acc14828	CEY00_Acc14828	2.43286	-1.42203	-0.162816
miRNA-46-5p	CEY00_Acc16057	CEY00_Acc16057	2.43286	-2.061	0.726949
miRNA-46-5p	CEY00_Acc07589	CEY00_Acc07589	2.43286	-1.9499	0.661572
miRNA-46-5p	CEY00_Acc08464	CEY00_Acc08464	2.43286	-2.25218	0.50931
miRNA-46-5p	CEY00_Acc10500	CEY00_Acc10500	2.43286	-1.89494	0.314005
miRNA-46-5p	CEY00_Acc03147	CEY00_Acc03147	2.43286	-7.75394	0.487152
miRNA-46-5p	CEY00_Acc32449	CEY00_Acc32449	2.43286	-2.50262	-0.163405
miRNA-46-5p	CEY00_Acc11826	CEY00_Acc11826	2.43286	-1.92295	0.627188
miRNA-46-5p	CEY00_Acc22686	CEY00_Acc22686	2.43286	-2.51082	-0.251232
miRNA-46-5p	CEY00_Acc16616	CEY00_Acc16616	2.43286	-1.67957	0.108353
miRNA-46-5p	CEY00_Acc23241	CEY00_Acc23241	2.43286	-1.89803	0.364561
miRNA-46-5p	CEY00_Acc29769	CEY00_Acc29769	2.43286	-1.35248	0.479879
miRNA-46-5p	CEY00_Acc07622	CEY00_Acc07622	2.43286	-2.23278	0.165038
miRNA-46-5p	CEY00_Acc16233	CEY00_Acc16233	2.43286	-1.43904	0.440019
miRNA-46-5p	CEY00_Acc22455	CEY00_Acc22455	2.43286	-1.41823	0.355152
miRNA-55-5p	CEY00_Acc01733	CEY00_Acc01733	2.40311	-1.25403	0.268747
miRNA-55-5p	CEY00_Acc12020	CEY00_Acc12020	2.40311	-1.88574	0.578408
miRNA-55-5p	CEY00_Acc15458	CEY00_Acc15458	2.40311	-1.03205	0.357396
miRNA-206-5p	CEY00_Acc22585	CEY00_Acc22585	2.38239	-1.35476	0.0360501
miRNA-18-3p	CEY00_Acc04462	CEY00_Acc04462	2.37341	-1.38292	0.140113
miRNA-127-3p	CEY00_Acc04462	CEY00_Acc04462	2.37341	-1.38292	0.140113
miRNA-169-5p	CEY00_Acc09496	CEY00_Acc09496	2.31969	-1.29863	0.139791
miRNA-84-5p	CEY00_Acc09496	CEY00_Acc09496	2.26837	-1.29863	0.186429
miRNA-94-5p	CEY00_Acc06234	CEY00_Acc06234	2.11151	-1.58508	0.518251
miRNA-94-5p	CEY00_Acc12397	CEY00_Acc12397	2.11151	-1.89321	-0.164916
miRNA-129-3p	CEY00_Acc17329	CEY00_Acc17329	2.09203	-1.03965	-0.0988502
miRNA-129-3p	CEY00_Acc31554	CEY00_Acc31554	2.09203	-1.7457	0.0898728
miRNA-129-3p	CEY00_Acc01107	CEY00_Acc01107	2.09203	-1.3151	-0.422968
miRNA-129-3p	CEY00_Acc00663	CEY00_Acc00663	2.09203	-1.63239	-0.039921
miRNA-129-3p	CEY00_Acc03643	CEY00_Acc03643	2.09203	-1.12886	0.406112
miRNA-60-3p	CEY00_Acc04104	CEY00_Acc04104	2.0824	-1.55931	0.329883
miRNA-60-3p	CEY00_Acc24329	CEY00_Acc24329	2.0824	-1.67753	0.352404
miRNA-60-3p	CEY00_Acc08786	CEY00_Acc08786	2.0824	-1.98501	0.457668
miRNA-193-5p	CEY00_Acc04973	CEY00_Acc04973	2.06467	-2.66309	0.792446
miRNA-193-5p	CEY00_Acc05409	CEY00_Acc05409	2.06467	-1.27633	0.494543
miRNA-58-3p	CEY00_Acc24166	CEY00_Acc24166	2.04697	-1.00012	-0.048688
miRNA-58-3p	CEY00_Acc29309	CEY00_Acc29309	2.04697	-1.12848	0.636967
miRNA-152-3p	CEY00_Acc08684	CEY00_Acc08684	2.0409	-1.47717	0.697341
miRNA-152-3p	CEY00_Acc05047	CEY00_Acc05047	2.0409	-1.62971	-0.1812
miRNA-152-3p	CEY00_Acc03238	CEY00_Acc03238	2.0409	-2.07051	0.78122
miRNA-152-3p	CEY00_Acc20359	CEY00_Acc20359	2.0409	-3.52368	0.540909
miRNA-171-5p	CEY00_Acc30432	CEY00_Acc30432	1.98808	-1.18334	0.304148
miRNA-171-5p	CEY00_Acc05774	CEY00_Acc05774	1.98808	-1.47438	0.46155
miRNA-131-5p	CEY00_Acc32053	CEY00_Acc32053	1.93149	-1.89321	0.400932
miRNA-131-5p	CEY00_Acc14823	CEY00_Acc14823	1.93149	-1.34603	-0.362789
miRNA-62-5p	CEY00_Acc13347	CEY00_Acc13347	1.83783	-1.14633	0.372462
miRNA-120-3p	CEY00_Acc23407	CEY00_Acc23407	1.68021	-1.6954	0.768011
miRNA-120-3p	CEY00_Acc05097	CEY00_Acc05097	1.68021	-2.24459	0.316517
miRNA-120-3p	CEY00_Acc24190	CEY00_Acc24190	1.68021	-6.90051	0.431052
miRNA-134-3p	CEY00_Acc05009	CEY00_Acc05009	1.67668	-3.32205	0.336144
miRNA-134-3p	CEY00_Acc00623	CEY00_Acc00623	1.67668	-2.31143	0.924785
miRNA-134-3p	CEY00_Acc09042	CEY00_Acc09042	1.67668	-1.23459	0.386916
miRNA-134-3p	CEY00_Acc15098	CEY00_Acc15098	1.67668	-1.49448	0.882292
miRNA-134-3p	CEY00_Acc22974	CEY00_Acc22974	1.67668	-2.25067	0.452666
miRNA-134-3p	CEY00_Acc19098	CEY00_Acc19098	1.67668	-1.21183	0.466307
miRNA-134-3p	CEY00_Acc14919	CEY00_Acc14919	1.67668	-1.27052	0.695027
miRNA-134-3p	CEY00_Acc32047	CEY00_Acc32047	1.67668	-1.39194	0.51406
miRNA-134-3p	CEY00_Acc22012	CEY00_Acc22012	1.67668	-1.34928	0.732647
miRNA-134-3p	CEY00_Acc10647	CEY00_Acc10647	1.67668	-1.05165	0.687217
miRNA-134-3p	CEY00_Acc27966	CEY00_Acc27966	1.67668	-1.72595	0.650393
miRNA-47-5p	CEY00_Acc12805	CEY00_Acc12805	1.63623	-1.187	0.689064
miRNA-47-5p	CEY00_Acc26749	CEY00_Acc26749	1.63623	-4.83706	-0.0728953
miRNA-81-3p	CEY00_Acc30149	CEY00_Acc30149	1.63181	-8.04953	0.759347
miRNA-81-3p	CEY00_Acc16076	CEY00_Acc16076	1.63181	-1.15212	0.233863
miRNA-2-3p	CEY00_Acc30149	CEY00_Acc30149	1.63181	-8.04953	0.759347
miRNA-2-3p	CEY00_Acc16076	CEY00_Acc16076	1.63181	-1.15212	0.233863
miRNA-217-3p	CEY00_Acc30149	CEY00_Acc30149	1.63181	-8.04953	0.759347
miRNA-217-3p	CEY00_Acc16076	CEY00_Acc16076	1.63181	-1.15212	0.233863
miRNA-175-5p	CEY00_Acc15301	CEY00_Acc15301	1.50265	-1.52425	0.563153
miRNA-175-5p	CEY00_Acc15429	CEY00_Acc15429	1.50265	-2.23159	0.360635
miRNA-76-3p	CEY00_Acc10926	CEY00_Acc10926	1.4282	-1.27777	0.568849
miRNA-72-3p	CEY00_Acc32736	CEY00_Acc32736	1.3714	-1.03886	0.607309
miRNA-72-3p	CEY00_Acc28305	CEY00_Acc28305	1.3714	-1.6336	0.694469
miRNA-72-3p	CEY00_Acc00640	CEY00_Acc00640	1.3714	-1.14597	0.575132
miRNA-96-3p	CEY00_Acc04462	CEY00_Acc04462	1.36938	-1.38292	0.644565
miRNA-17-3p	CEY00_Acc04462	CEY00_Acc04462	1.36938	-1.38292	0.644565
miRNA-99-3p	CEY00_Acc09848	CEY00_Acc09848	1.35581	-1.47817	0.634227
miRNA-99-3p	CEY00_Acc25478	CEY00_Acc25478	1.35581	-1.32447	0.892379
miRNA-99-3p	CEY00_Acc15281	CEY00_Acc15281	1.35581	-2.51469	0.564152
miRNA-132-5p	CEY00_Acc27239	CEY00_Acc27239	1.31785	-5.48812	-0.316717
miRNA-39-5p	CEY00_Acc21317	CEY00_Acc21317	1.22161	-1.01232	0.507807
miRNA-189-5p	CEY00_Acc13347	CEY00_Acc13347	1.22138	-1.14633	0.217154
miRNA-189-5p	CEY00_Acc19551	CEY00_Acc19551	1.22138	-1.42306	0.65904
miRNA-107-3p	CEY00_Acc32736	CEY00_Acc32736	1.20526	-1.03886	0.694635
miRNA-107-3p	CEY00_Acc00640	CEY00_Acc00640	1.20526	-1.14597	0.622117
miRNA-212-5p	CEY00_Acc13498	CEY00_Acc13498	1.00603	-2.37033	0.713251
miRNA-212-5p	CEY00_Acc07318	CEY00_Acc07318	1.00603	-4.42639	0.217499
miRNA-92-5p	CEY00_Acc13498	CEY00_Acc13498	1.00603	-2.37033	0.713251
miRNA-92-5p	CEY00_Acc07318	CEY00_Acc07318	1.00603	-4.42639	0.217499
miRNA-172-3p	CEY00_Acc05679	CEY00_Acc05679	-1.81365	1.36281	-0.33907
miRNA-98-3p	CEY00_Acc05679	CEY00_Acc05679	-1.81365	1.36281	-0.33907
miRNA-42-3p	CEY00_Acc21431	CEY00_Acc21431	-2.04895	1.16894	-0.29039
miRNA-42-3p	CEY00_Acc12964	CEY00_Acc12964	-2.04895	3.10457	-0.287696
miRNA-62-3p	CEY00_Acc17426	CEY00_Acc17426	-2.36332	1.34333	-0.392233
miRNA-6-3p	CEY00_Acc17426	CEY00_Acc17426	-2.36332	1.34333	-0.392233
miRNA-108-5p	CEY00_Acc23364	CEY00_Acc23364	-2.70309	1.05882	-0.848271
miRNA-105-3p	CEY00_Acc05087	CEY00_Acc05087	-2.79936	1.69176	-0.596126
miRNA-59-3p	CEY00_Acc05087	CEY00_Acc05087	-2.79949	1.69176	-0.596121
miRNA-25-5p	CEY00_Acc13782	CEY00_Acc13782	-3.45113	1.99936	-0.469166
miRNA-44-5p	CEY00_Acc13782	CEY00_Acc13782	-3.45113	1.99936	-0.469166
miRNA-54-5p	CEY00_Acc21259	CEY00_Acc21259	-3.73363	1.0575	-0.409542
miRNA-106-5p	CEY00_Acc21259	CEY00_Acc21259	-3.73363	1.0575	-0.409542
miRNA-69-5p	CEY00_Acc21259	CEY00_Acc21259	-3.73382	1.0575	-0.409594
miRNA-89-5p	CEY00_Acc21259	CEY00_Acc21259	-3.73382	1.0575	-0.409594
miRNA-154-5p	CEY00_Acc21259	CEY00_Acc21259	-3.73382	1.0575	-0.409594
miRNA-178-5p	CEY00_Acc03394	CEY00_Acc03394	-3.91881	5.70641	-0.325831
miRNA-55-3p	CEY00_Acc32106	CEY00_Acc32106	-4.44455	3.9181	-0.584337
miRNA-57-3p	CEY00_Acc32106	CEY00_Acc32106	-4.44455	3.9181	-0.584337
miRNA-128-3p	CEY00_Acc32106	CEY00_Acc32106	-4.58187	3.9181	-0.583848
miRNA-39-3p	CEY00_Acc32106	CEY00_Acc32106	-4.59126	3.9181	-0.583755
miRNA-126-5p	CEY00_Acc12325	CEY00_Acc12325	-4.90184	3.30473	-0.410839
miRNA-174-5p	CEY00_Acc12325	CEY00_Acc12325	-4.90184	3.30473	-0.410839
miRNA-143-5p	CEY00_Acc12325	CEY00_Acc12325	-4.90184	3.30473	-0.410839
miRNA-12-5p	CEY00_Acc12325	CEY00_Acc12325	-4.90184	3.30473	-0.410839
miRNA-190-3p	CEY00_Acc09971	CEY00_Acc09971	-5.7699	1.33945	-0.77104
miRNA-151-5p	CEY00_Acc20137	CEY00_Acc20137	-5.8425	1.74555	-0.435844
miRNA-72-5p	CEY00_Acc20137	CEY00_Acc20137	-5.8425	1.74555	-0.435844
miRNA-149-5p	CEY00_Acc20137	CEY00_Acc20137	-5.8425	1.74555	-0.435844
miRNA-107-5p	CEY00_Acc20137	CEY00_Acc20137	-5.8425	1.74555	-0.435844
miRNA-81-5p	CEY00_Acc20137	CEY00_Acc20137	-5.85039	1.74555	-0.435865
miRNA-60-5p	CEY00_Acc20137	CEY00_Acc20137	-5.85039	1.74555	-0.435865
miRNA-217-5p	CEY00_Acc20137	CEY00_Acc20137	-5.85039	1.74555	-0.435865
miRNA-2-5p	CEY00_Acc20137	CEY00_Acc20137	-5.85039	1.74555	-0.435865
miRNA-207-3p	CEY00_Acc09971	CEY00_Acc09971	-5.92987	1.33945	-0.771082
miRNA-130-5p	CEY00_Acc29877	CEY00_Acc29877	-6.3185	3.13017	-0.46812
miRNA-130-5p	CEY00_Acc18287	CEY00_Acc18287	-6.3185	1.64969	-0.408681
miRNA-114-5p	CEY00_Acc29877	CEY00_Acc29877	-6.3185	3.13017	-0.46812
miRNA-114-5p	CEY00_Acc18287	CEY00_Acc18287	-6.3185	1.64969	-0.408681
miRNA-40-5p	CEY00_Acc29877	CEY00_Acc29877	-6.31998	3.13017	-0.468108
miRNA-40-5p	CEY00_Acc18287	CEY00_Acc18287	-6.31998	1.64969	-0.408683
miRNA-15-5p	CEY00_Acc29877	CEY00_Acc29877	-6.3214	3.13017	-0.468099
miRNA-15-5p	CEY00_Acc18287	CEY00_Acc18287	-6.3214	1.64969	-0.408685
miRNA-7-5p	CEY00_Acc29877	CEY00_Acc29877	-6.3214	3.13017	-0.468099
miRNA-7-5p	CEY00_Acc18287	CEY00_Acc18287	-6.3214	1.64969	-0.408685
miRNA-95-3p	CEY00_Acc19119	CEY00_Acc19119	-7.53267	1.08643	-0.443253
miRNA-176-3p	CEY00_Acc19119	CEY00_Acc19119	-8.22145	1.08643	-0.442254
miRNA-83-3p	CEY00_Acc19119	CEY00_Acc19119	-8.22145	1.08643	-0.442254
miRNA-171-3p	CEY00_Acc19119	CEY00_Acc19119	-8.23548	1.08643	-0.442303
miRNA-178-3p	CEY00_Acc19119	CEY00_Acc19119	-8.3127	1.08643	-0.442485
miRNA-101-3p	CEY00_Acc19119	CEY00_Acc19119	-8.32558	1.08643	-0.442532
miRNA-90-3p	CEY00_Acc19119	CEY00_Acc19119	-8.32558	1.08643	-0.442532
miRNA-155-3p	CEY00_Acc19119	CEY00_Acc19119	-8.32558	1.08643	-0.442532
