# Supplementary material for: Enhancing Pseudomonas syringae pv. Actinidiae sensitivity in kiwifruit by repressing the NBS-LRR genes through miRNA-215-3p and miRNA-29-3p identification
Source: Front Plant Sci. 2024 Jul 17;15:1403869. doi: 10.3389/fpls.2024.1403869 (PMC11288850; doi:10.3389/fpls.2024.1403869)
Supplement: Supplementary file 7 [file Table_7.xlsx]

## Sheet: Sheet1
Table S7. Target genes of differentially expressed miRNAs (DEMs).
Source	Target	ncRNA_times	gene_times	Pathway	NR id	NR evalue	NR description
miRNA-1-3p	CEY00_Acc22261	1372	27	K17925|1|2.7e-134|484.2|vvi:100243006|sorting nexin-13!K17925|2|1.2e-113|415.6|jre:109003695|sorting nexin-13!K17925|3|1.0e-112|412.5|tcc:18595932|sorting nexin-13!K17925|4|2.7e-110|404.4|cit:102611914|sorting nexin-13	PSR96126.1	5e-231	Sorting nexin-13 like [Actinidia chinensis var. chinensis]
miRNA-1-3p	CEY00_Acc06488	1372	10	K00703|1|5.3e-08|63.9|han:110937281|starch synthase [EC:2.4.1.21]!K00703|2|2.0e-07|62.0|egr:104440812|starch synthase [EC:2.4.1.21]!K00703|3|2.0e-07|62.0|cmo:103484387|starch synthase [EC:2.4.1.21]!K00703|4|3.4e-07|61.2|mdm:103419711|starch synthase [EC:2.4.1.21]!K00703|5|3.4e-07|61.2|mdm:103427881|starch synthase [EC:2.4.1.21]	PSS28996.1	1e-16	Starch synthase [Actinidia chinensis var. chinensis]
miRNA-10-5p	CEY00_Acc21256	7239	14	K15707|1|1.1e-22|112.8|nto:104106537|RING finger protein 170 [EC:2.3.2.27]!K15707|2|1.1e-22|112.8|nta:107762044|RING finger protein 170 [EC:2.3.2.27]!K15707|3|2.4e-22|111.7|sly:101249963|RING finger protein 170 [EC:2.3.2.27]!K15707|4|3.1e-22|111.3|spen:107007121|RING finger protein 170 [EC:2.3.2.27]!K15707|5|7.0e-22|110.2|sot:102602273|RING finger protein 170 [EC:2.3.2.27]	-	-	-
miRNA-121-3p	CEY00_Acc21256	7239	14	K15707|1|1.1e-22|112.8|nto:104106537|RING finger protein 170 [EC:2.3.2.27]!K15707|2|1.1e-22|112.8|nta:107762044|RING finger protein 170 [EC:2.3.2.27]!K15707|3|2.4e-22|111.7|sly:101249963|RING finger protein 170 [EC:2.3.2.27]!K15707|4|3.1e-22|111.3|spen:107007121|RING finger protein 170 [EC:2.3.2.27]!K15707|5|7.0e-22|110.2|sot:102602273|RING finger protein 170 [EC:2.3.2.27]	-	-	-
miRNA-1-3p	CEY00_Acc27949	1372	21	K12850|1|1.5e-12|78.6|pxb:103950493|pre-mRNA-splicing factor 38B!K12837|2|9.6e-12|75.9|han:110878945|splicing factor U2AF 65 kDa subunit!K12850|3|1.3e-11|75.5|pxb:103937797|pre-mRNA-splicing factor 38B!K12850|4|1.3e-11|75.5|pxb:103940658|pre-mRNA-splicing factor 38B!K12850|5|2.1e-11|74.7|pxb:103940788|pre-mRNA-splicing factor 38B	KAF4372104.1	6.3e-106	hypothetical protein F8388_000320 [Cannabis sativa]
miRNA-1-3p	CEY00_Acc22632	1372	14	K19861|1|1.3e-81|307.4|jre:108993448|benzyl alcohol O-benzoyltransferase [EC:2.3.1.196 2.3.1.232]!K19861|2|2.0e-77|293.5|gmx:100817429|benzyl alcohol O-benzoyltransferase [EC:2.3.1.196 2.3.1.232]!K19861|3|3.4e-77|292.7|hbr:110670032|benzyl alcohol O-benzoyltransferase [EC:2.3.1.196 2.3.1.232]!K19861|4|5.7e-77|292.0|vvi:100260288|benzyl alcohol O-benzoyltransferase [EC:2.3.1.196 2.3.1.232]!K19861|…	PSS01274.1	5.5e-146	Methanol O-anthraniloyltransferase [Actinidia chinensis var. chinensis]
miRNA-1-3p	CEY00_Acc01034	1372	16	K08726|1|2.7e-15|87.0|nto:108948202|soluble epoxide hydrolase / lipid-phosphate phosphatase [EC:3.3.2.10 3.1.3.76]!K08726|2|2.7e-15|87.0|nta:107766629|soluble epoxide hydrolase / lipid-phosphate phosphatase [EC:3.3.2.10 3.1.3.76]!K08726|3|8.0e-15|85.5|dzi:111281598|soluble epoxide hydrolase / lipid-phosphate phosphatase [EC:3.3.2.10 3.1.3.76]!K22369|4|1.2e-13|81.6|ppp:112278337|epoxide hydrolase …	PSS36518.1	7.7e-52	Lipid-phosphate phosphatase [Actinidia chinensis var. chinensis]
miRNA-1-3p	CEY00_Acc12329	1372	39	K13414|1|1.3e-69|270.8|dcr:108218364|mitogen-activated protein kinase kinase kinase 1 [EC:2.7.11.25]!K13414|2|5.1e-69|268.9|zju:107435014|mitogen-activated protein kinase kinase kinase 1 [EC:2.7.11.25]!K13414|3|5.1e-69|268.9|zju:107420982|mitogen-activated protein kinase kinase kinase 1 [EC:2.7.11.25]!K13414|4|1.1e-68|267.7|dzi:111297113|mitogen-activated protein kinase kinase kinase 1 [EC:2.7.11…	PSS17541.1	5.6e-203	Mitogen-activated protein kinase kinase kinase [Actinidia chinensis var. chinensis]
miRNA-1-3p	CEY00_Acc02997	1372	11	K01265|1|1.4e-10|72.8|olu:OSTLU_28526|methionyl aminopeptidase [EC:3.4.11.18]	TXG58835.1	8.5e-31	hypothetical protein EZV62_016664 [Acer yangbiense]
miRNA-1-3p	CEY00_Acc31963	1372	15	K09659|1|2.2e-13|82.0|jre:109013827|dolichyl-phosphate mannosyltransferase polypeptide 3!K09659|2|9.1e-12|76.6|mdm:103448415|dolichyl-phosphate mannosyltransferase polypeptide 3!K09659|3|9.1e-12|76.6|mdm:103416051|dolichyl-phosphate mannosyltransferase polypeptide 3!K09659|4|9.1e-12|76.6|pxb:103927681|dolichyl-phosphate mannosyltransferase polypeptide 3!K09659|5|9.1e-12|76.6|mdm:103419923|dolichy…	KAE9463741.1	6.3e-23	hypothetical protein C3L33_04351, partial [Rhododendron williamsianum]
miRNA-1-3p	CEY00_Acc24407	1372	25	K02110|1|3.4e-15|89.0|dct:36482778|F-type H+-transporting ATPase subunit c!K02110|2|3.4e-15|89.0|osa:3131392|F-type H+-transporting ATPase subunit c!K02110|3|3.4e-15|89.0|ath:ArthCp009|F-type H+-transporting ATPase subunit c!K02110|4|3.4e-15|89.0|peq:12079654|F-type H+-transporting ATPase subunit c!K02110|5|3.4e-15|89.0|obr:BBW32_gp069|F-type H+-transporting ATPase subunit c	PSS00437.1	4.8e-298	Ribonuclease E/G-like protein [Actinidia chinensis var. chinensis]
miRNA-1-3p	CEY00_Acc31784	1372	56	K12349|1|7.7e-91|339.7|pop:7478556|neutral ceramidase [EC:3.5.1.23]!K12349|2|6.5e-90|336.7|hbr:110640649|neutral ceramidase [EC:3.5.1.23]!K12349|3|1.9e-89|335.1|hbr:110640648|neutral ceramidase [EC:3.5.1.23]!K12349|4|5.5e-89|333.6|cpap:110810015|neutral ceramidase [EC:3.5.1.23]!K12349|5|1.6e-88|332.0|gra:105788737|neutral ceramidase [EC:3.5.1.23]	PSR86146.1	2.9e-100	Neutral ceramidase [Actinidia chinensis var. chinensis]
miRNA-1-3p	CEY00_Acc03565	1372	23	K12849|1|5.2e-13|80.1|cre:CHLREDRAFT_135470|pre-mRNA-splicing factor 38A!K12837|2|2.6e-12|77.8|csv:101207226|splicing factor U2AF 65 kDa subunit!K12849|3|4.4e-12|77.0|cit:102608987|pre-mRNA-splicing factor 38A!K12837|4|4.4e-12|77.0|han:110878945|splicing factor U2AF 65 kDa subunit	KAF4372104.1	5.9e-67	hypothetical protein F8388_000320 [Cannabis sativa]
miRNA-1-3p	CEY00_Acc21963	1372	17	K17602|1|1.3e-15|90.5|gab:108465538|YLP motif-containing protein 1!K17602|2|8.1e-15|87.8|cam:101508806|YLP motif-containing protein 1!K17602|3|3.1e-14|85.9|ccaj:109806818|YLP motif-containing protein 1	OTG33229.1	5.8e-15	hypothetical protein HannXRQ_Chr02g0032421 [Helianthus annuus]
miRNA-1-3p	CEY00_Acc31897	1372	28	K08472|1|2.2e-33|148.7|lsv:111878733|mlo protein!K08472|2|8.3e-33|146.7|oeu:111369710|mlo protein!K08472|3|1.1e-32|146.4|rcu:8282019|mlo protein!K08472|4|1.4e-32|146.0|ghi:107893118|mlo protein!K08472|5|1.9e-32|145.6|han:110870347|mlo protein	PSR86259.1	3.7e-35	MLO-like protein [Actinidia chinensis var. chinensis]
miRNA-1-3p	CEY00_Acc14369	1372	20	-	PSS13760.1	2.7e-38	ATP-dependent RNA helicase DDX46 [Actinidia chinensis var. chinensis]
miRNA-1-3p	CEY00_Acc06896	1372	29	-	PSS29279.1	5.4e-265	QWRF motif-containing protein [Actinidia chinensis var. chinensis]
miRNA-141-5p	CEY00_Acc21256	7239	14	K15707|1|1.1e-22|112.8|nto:104106537|RING finger protein 170 [EC:2.3.2.27]!K15707|2|1.1e-22|112.8|nta:107762044|RING finger protein 170 [EC:2.3.2.27]!K15707|3|2.4e-22|111.7|sly:101249963|RING finger protein 170 [EC:2.3.2.27]!K15707|4|3.1e-22|111.3|spen:107007121|RING finger protein 170 [EC:2.3.2.27]!K15707|5|7.0e-22|110.2|sot:102602273|RING finger protein 170 [EC:2.3.2.27]	-	-	-
miRNA-150-3p	CEY00_Acc21256	7239	14	K15707|1|1.1e-22|112.8|nto:104106537|RING finger protein 170 [EC:2.3.2.27]!K15707|2|1.1e-22|112.8|nta:107762044|RING finger protein 170 [EC:2.3.2.27]!K15707|3|2.4e-22|111.7|sly:101249963|RING finger protein 170 [EC:2.3.2.27]!K15707|4|3.1e-22|111.3|spen:107007121|RING finger protein 170 [EC:2.3.2.27]!K15707|5|7.0e-22|110.2|sot:102602273|RING finger protein 170 [EC:2.3.2.27]	-	-	-
miRNA-172-3p	CEY00_Acc21256	3054	14	K15707|1|1.1e-22|112.8|nto:104106537|RING finger protein 170 [EC:2.3.2.27]!K15707|2|1.1e-22|112.8|nta:107762044|RING finger protein 170 [EC:2.3.2.27]!K15707|3|2.4e-22|111.7|sly:101249963|RING finger protein 170 [EC:2.3.2.27]!K15707|4|3.1e-22|111.3|spen:107007121|RING finger protein 170 [EC:2.3.2.27]!K15707|5|7.0e-22|110.2|sot:102602273|RING finger protein 170 [EC:2.3.2.27]	-	-	-
miRNA-1-3p	CEY00_Acc31157	1372	21	K10704|1|8.4e-34|150.6|nnu:104606733|ubiquitin-conjugating enzyme E2 variant!K10704|2|8.4e-34|150.6|tcc:18609862|ubiquitin-conjugating enzyme E2 variant!K10704|3|1.4e-33|149.8|nto:104095618|ubiquitin-conjugating enzyme E2 variant!K10704|4|2.4e-33|149.1|nnu:104607397|ubiquitin-conjugating enzyme E2 variant!K10704|5|3.2e-33|148.7|dzi:111318086|ubiquitin-conjugating enzyme E2 variant	PSR88127.1	1.5e-37	Ubiquitin-conjugating enzyme E2 variant 1B like [Actinidia chinensis var. chinensis]
miRNA-1-3p	CEY00_Acc25557	1372	24	K17964|1|4.4e-80|303.1|cqi:110736438|leucine-rich PPR motif-containing protein, mitochondrial	PSR94803.1	0	Pentatricopeptide repeat-containing protein precursor [Actinidia chinensis var. chinensis]
miRNA-1-3p	CEY00_Acc22302	1372	33	K12309|1|2.4e-28|133.3|rcu:8288580|beta-galactosidase [EC:3.2.1.23]!K12309|2|3.4e-27|129.4|cit:102628668|beta-galactosidase [EC:3.2.1.23]!K12309|3|3.4e-27|129.4|vvi:100251499|beta-galactosidase [EC:3.2.1.23]!K12309|4|9.9e-27|127.9|pop:18096813|beta-galactosidase [EC:3.2.1.23]	PSR96167.1	7.1e-35	Beta-galactosidase [Actinidia chinensis var. chinensis]
miRNA-1-3p	CEY00_Acc26860	1372	16	-	PSR96805.1	2.6e-23	Chromophore lyase [Actinidia chinensis var. chinensis]
miRNA-1-3p	CEY00_Acc19238	1372	19	K20523|1|1.2e-126|458.8|nnu:104586578|SH3 domain-containing YSC84-like protein 1!K20523|2|6.4e-125|453.0|vvi:100246883|SH3 domain-containing YSC84-like protein 1!K20523|3|1.3e-122|445.3|mesc:110603985|SH3 domain-containing YSC84-like protein 1!K20523|4|3.9e-122|443.7|sind:105176925|SH3 domain-containing YSC84-like protein 1!K20523|5|1.1e-121|442.2|vvi:100241291|SH3 domain-containing YSC84-like pr…	PSS05936.1	7e-182	SH3 domain-containing protein [Actinidia chinensis var. chinensis]
miRNA-1-3p	CEY00_Acc13200	1372	19	K15449|1|4.7e-14|84.0|nto:104090695|tRNA wybutosine-synthesizing protein 1 [EC:4.1.3.44]!K15449|2|4.7e-14|84.0|sly:109120154|tRNA wybutosine-synthesizing protein 1 [EC:4.1.3.44]!K15449|3|2.3e-13|81.6|sbi:8083950|tRNA wybutosine-synthesizing protein 1 [EC:4.1.3.44]	PSS01758.1	7.4e-62	Methyltransferase [Actinidia chinensis var. chinensis]
miRNA-1-3p	CEY00_Acc32857	1372	31	K16732|1|4.6e-23|115.2|nnu:104611848|protein regulator of cytokinesis 1!K16732|2|1.3e-22|113.6|egr:104424331|protein regulator of cytokinesis 1!K16732|3|3.0e-22|112.5|ccav:112510322|protein regulator of cytokinesis 1!K16732|4|3.0e-22|112.5|sot:102596048|protein regulator of cytokinesis 1!K16732|5|3.0e-22|112.5|dcr:108224627|protein regulator of cytokinesis 1	PSS34354.1	2.9e-27	Microtubule-associated protein [Actinidia chinensis var. chinensis]
miRNA-1-3p	CEY00_Acc04911	1372	9	K01191|1|6.5e-55|220.3|mdm:103437567|alpha-mannosidase [EC:3.2.1.24]!K03006|2|2.5e-46|191.8|adu:107466525|DNA-directed RNA polymerase II subunit RPB1 [EC:2.7.7.6]!K10268|3|1.4e-44|186.0|aof:109825399|F-box and leucine-rich repeat protein 2/20!K14288|4|6.7e-44|183.7|oeu:111405033|exportin-T!K21867|5|3.4e-35|154.8|nto:104107563|potassium channel	PSS35035.1	1.2e-154	Endonuclease [Actinidia chinensis var. chinensis]
miRNA-1-3p	CEY00_Acc25371	1372	2	-	PSR98845.1	3.4e-55	DNA ligase [Actinidia chinensis var. chinensis]
miRNA-1-3p	CEY00_Acc25136	1372	55	K13117|1|1.3e-22|114.4|zju:107410474|ATP-dependent RNA helicase DDX35 [EC:3.6.4.13]!K13117|2|1.3e-22|114.4|mtr:MTR_2g015320|ATP-dependent RNA helicase DDX35 [EC:3.6.4.13]!K13117|3|1.3e-22|114.4|nta:107810987|ATP-dependent RNA helicase DDX35 [EC:3.6.4.13]!K13117|4|1.3e-22|114.4|cam:101492787|ATP-dependent RNA helicase DDX35 [EC:3.6.4.13]!K13117|5|2.2e-22|113.6|sot:102597582|ATP-dependent RNA helic…	RYQ82558.1	1.6e-22	hypothetical protein Ahy_B10g101143 isoform A [Arachis hypogaea]
miRNA-1-3p	CEY00_Acc10976	1372	62	K04125|1|9.8e-38|164.5|boe:106319842|gibberellin 2beta-dioxygenase [EC:1.14.11.13]!K17866|2|1.6e-35|157.1|zju:112490690|diphthamide biosynthesis protein 2!K12349|3|2.2e-34|153.3|ccaj:109806181|neutral ceramidase [EC:3.5.1.23]!K01537|4|1.5e-33|150.6|egr:104417668|Ca2+-transporting ATPase [EC:3.6.3.8]!K05666|5|1.0e-31|144.4|zju:107414524|ATP-binding cassette, subfamily C (CFTR/MRP), member 2	XP_015576051.1	6.6e-153	uncharacterized protein K02A2.6-like [Ricinus communis]
miRNA-1-3p	CEY00_Acc01084	1372	2	K10752|1|7.8e-50|200.7|mdm:103421028|histone-binding protein RBBP4!K10752|2|1.5e-48|196.4|zju:107427343|histone-binding protein RBBP4!K22763|3|1.8e-09|66.6|peq:110038247|deubiquitinase DESI2 [EC:3.4.19.12]	PSS36567.1	7.6e-71	Heavy metal-associated isoprenylated plant protein [Actinidia chinensis var. chinensis]
miRNA-1-3p	CEY00_Acc14689	1372	21	K16578|1|4.1e-246|856.7|vvi:100254930|CLIP-associating protein 1/2!K16578|2|4.7e-242|843.2|pmum:103334358|CLIP-associating protein 1/2!K16578|3|1.8e-241|841.3|mesc:110627302|CLIP-associating protein 1/2!K16578|4|8.9e-241|839.0|pper:18766494|CLIP-associating protein 1/2!K16578|5|2.6e-240|837.4|hbr:110643375|CLIP-associating protein 1/2	PSS14071.1	0	CLIP-associated protein [Actinidia chinensis var. chinensis]
miRNA-1-3p	CEY00_Acc29174	1372	10	K03320|1|4.2e-97|359.4|atr:110006853|ammonium transporter, Amt family!K03320|2|7.9e-96|355.1|cmax:111491842|ammonium transporter, Amt family!K03320|3|1.8e-95|354.0|cmos:111462995|ammonium transporter, Amt family!K03320|4|1.8e-95|354.0|mcha:111004759|ammonium transporter, Amt family!K03320|5|2.3e-95|353.6|mdm:103431434|ammonium transporter, Amt family	PSR91827.1	3.6e-114	Ammonium transporter 3 member like [Actinidia chinensis var. chinensis]
miRNA-1-3p	CEY00_Acc20947	1372	15	-	PSS05085.1	0	Von Willebrand factor, type A protein [Actinidia chinensis var. chinensis]
miRNA-1-3p	CEY00_Acc08105	1372	92	K19026|1|1.1e-211|743.8|vvi:100247348|spatacsin!K19026|2|2.6e-179|636.3|dzi:111293165|spatacsin!K19026|3|1.2e-176|627.5|jre:109005353|spatacsin!K19026|4|3.6e-173|615.9|tcc:18611704|spatacsin!K19026|5|6.8e-172|611.7|pper:18772520|spatacsin	PSS26691.1	0	Spatacsin like [Actinidia chinensis var. chinensis]
miRNA-1-3p	CEY00_Acc02403	1372	8	K05666|1|5.9e-40|168.7|zju:107414524|ATP-binding cassette, subfamily C (CFTR/MRP), member 2!K01537|2|2.5e-38|163.3|egr:104417668|Ca2+-transporting ATPase [EC:3.6.3.8]!K16196|3|5.8e-11|72.4|pda:103708605|eukaryotic translation initiation factor 2-alpha kinase 4 [EC:2.7.11.1]!K17087|4|1.2e-08|64.7|nto:104108480|transmembrane 9 superfamily member 3	XP_028794242.1	3.8e-89	uncharacterized protein LOC114749870 [Prosopis alba]
miRNA-1-3p	CEY00_Acc06833	1372	6	K01431|1|1.9e-81|307.4|fve:101308038|beta-ureidopropionase [EC:3.5.1.6]!K01431|2|4.2e-81|306.2|egr:104452857|beta-ureidopropionase [EC:3.5.1.6]!K01431|3|3.5e-80|303.1|nnu:104595495|beta-ureidopropionase [EC:3.5.1.6]!K01431|4|3.5e-80|303.1|gra:105762737|beta-ureidopropionase [EC:3.5.1.6]!K01431|5|6.0e-80|302.4|oeu:111376782|beta-ureidopropionase [EC:3.5.1.6]	PSS02595.1	2.1e-82	Beta-ureidopropionase [Actinidia chinensis var. chinensis]
miRNA-1-3p	CEY00_Acc24416	1372	23	K00472|1|4.9e-38|164.1|tcc:18610705|prolyl 4-hydroxylase [EC:1.14.11.2]!K00472|2|4.9e-38|164.1|dzi:111300128|prolyl 4-hydroxylase [EC:1.14.11.2]!K00472|3|8.4e-38|163.3|dzi:111312847|prolyl 4-hydroxylase [EC:1.14.11.2]!K00472|4|1.4e-37|162.5|csat:104746244|prolyl 4-hydroxylase [EC:1.14.11.2]!K00472|5|1.4e-37|162.5|crb:17875710|prolyl 4-hydroxylase [EC:1.14.11.2]	KAF4401970.1	7.9e-30	hypothetical protein G4B88_017482 [Cannabis sativa]
miRNA-1-3p	CEY00_Acc28532	1372	17	K14431|1|6.7e-72|276.9|vvi:100249239|transcription factor TGA!K14431|2|6.7e-72|276.9|nnu:104589024|transcription factor TGA!K14431|3|1.8e-69|268.9|nsy:104245434|transcription factor TGA!K14431|4|1.8e-69|268.9|nta:107775633|transcription factor TGA!K14431|5|2.4e-69|268.5|tcc:18610523|transcription factor TGA	XP_028084519.1	6.5e-85	transcription factor TGA2.3-like isoform X1 [Camellia sinensis]
miRNA-1-3p	CEY00_Acc13775	1372	7	K04733|1|3.4e-06|57.0|mesc:110609016|interleukin-1 receptor-associated kinase 4 [EC:2.7.11.1]	PSS16278.1	2.7e-45	Protein LHCP TRANSLOCATION DEFECT like [Actinidia chinensis var. chinensis]
miRNA-1-3p	CEY00_Acc15765	1372	13	K15033|1|7.0e-21|107.8|nnu:104611345|peptidyl-tRNA hydrolase ICT1 [EC:3.1.1.29]!K15033|2|7.5e-15|87.8|vvi:100265433|peptidyl-tRNA hydrolase ICT1 [EC:3.1.1.29]!K15033|3|2.9e-14|85.9|egr:104443727|peptidyl-tRNA hydrolase ICT1 [EC:3.1.1.29]!K15033|4|2.9e-14|85.9|nta:107806544|peptidyl-tRNA hydrolase ICT1 [EC:3.1.1.29]!K15033|5|2.9e-14|85.9|cmax:111465103|peptidyl-tRNA hydrolase ICT1 [EC:3.1.1.29]	PSS11491.1	2.8e-48	Peptidyl-tRNA hydrolase [Actinidia chinensis var. chinensis]
miRNA-1-3p	CEY00_Acc14702	1372	5	-	PSS14083.1	1.7e-69	E3 ubiquitin-protein like [Actinidia chinensis var. chinensis]
miRNA-1-3p	CEY00_Acc31823	1372	13	K15306|1|8.1e-40|170.2|mus:104000128|Ran-binding protein 1!K15306|2|7.1e-36|157.1|pop:7454853|Ran-binding protein 1!K15306|3|4.6e-35|154.5|dzi:111301485|Ran-binding protein 1!K15306|4|4.6e-35|154.5|lsv:111893168|Ran-binding protein 1!K15306|5|4.6e-35|154.5|sot:102600448|Ran-binding protein 1	KJB26243.1	4.9e-39	hypothetical protein B456_004G232500 [Gossypium raimondii]
miRNA-1-3p	CEY00_Acc27300	1372	10	-	PSR92701.1	7.3e-64	Mavicyanin like [Actinidia chinensis var. chinensis]
miRNA-1-3p	CEY00_Acc19989	1372	28	K03137|1|6.9e-48|198.0|sind:105164123|transcription initiation factor TFIIE subunit beta!K03137|2|2.6e-47|196.1|nnu:104600600|transcription initiation factor TFIIE subunit beta!K03137|3|3.8e-46|192.2|oeu:111371815|transcription initiation factor TFIIE subunit beta!K03137|4|8.4e-46|191.0|vvi:100259920|transcription initiation factor TFIIE subunit beta!K03137|5|2.4e-45|189.5|dcr:108206164|transcrip…	PSS04149.1	5.3e-58	General transcription factor IIE subunit 2 like [Actinidia chinensis var. chinensis]
miRNA-1-3p	CEY00_Acc02651	1372	29	K13254|1|1.5e-100|372.1|jre:108999637|spastin [EC:5.6.1.1]!K13254|2|1.5e-92|345.5|csv:101208181|spastin [EC:5.6.1.1]!K03231|3|5.2e-77|293.9|mtr:MTR_1g101870|elongation factor 1-alpha!K13254|4|6.3e-75|287.0|mus:103972591|spastin [EC:5.6.1.1]!K22530|5|1.1e-71|276.2|mdm:103449260|ATPase family AAA domain-containing protein 1 [EC:3.6.1.-]	PSS32352.1	5.7e-102	Spastin like [Actinidia chinensis var. chinensis]
miRNA-1-3p	CEY00_Acc26359	1372	21	K10405|1|1.9e-29|134.8|vvi:100248639|kinesin family member C1!K10405|2|6.8e-27|126.3|oeu:111397318|kinesin family member C1!K10405|3|4.4e-26|123.6|sind:105174811|kinesin family member C1!K10405|4|4.9e-25|120.2|jre:109020088|kinesin family member C1!K10405|5|6.4e-25|119.8|sind:105176730|kinesin family member C1	PSR95637.1	6.8e-37	Kinesin-like protein [Actinidia chinensis var. chinensis]
miRNA-1-3p	CEY00_Acc10618	1372	58	K21767|1|6.6e-134|483.8|pop:7488889|tubulin-specific chaperone D!K21767|2|1.3e-132|479.6|jre:108990810|tubulin-specific chaperone D!K21767|3|4.8e-132|477.6|oeu:111392803|tubulin-specific chaperone D!K21767|4|4.9e-129|467.6|bvg:104905377|tubulin-specific chaperone D!K21767|5|1.5e-125|456.1|sind:105173358|tubulin-specific chaperone D	PSS21570.1	1.4e-197	Tubulin-folding cofactor D like [Actinidia chinensis var. chinensis]
miRNA-1-3p	CEY00_Acc27210	1372	21	K00031|1|3.3e-13|80.9|ghi:107885926|isocitrate dehydrogenase [EC:1.1.1.42]!K14306|2|1.5e-10|72.0|mesc:110615145|nuclear pore complex protein Nup62!K14306|3|3.4e-10|70.9|pmum:103331677|nuclear pore complex protein Nup62!K14306|4|7.8e-07|59.7|csat:104783052|nuclear pore complex protein Nup62	PSR92612.1	0	Translocase of chloroplast like [Actinidia chinensis var. chinensis]
miRNA-1-3p	CEY00_Acc19745	1372	21	K08770|1|3.8e-11|75.5|gab:108483306|ubiquitin C!K08770|2|3.8e-11|75.5|ghi:107922157|ubiquitin C!K08770|3|3.8e-11|75.5|gra:105785353|ubiquitin C!K08770|4|3.8e-11|75.5|ghi:107918137|ubiquitin C!K08770|5|1.1e-10|73.9|ota:OT_ostta12g01170|ubiquitin C	RWR92200.1	1e-18	hypothetical protein CKAN_02140800 [Cinnamomum micranthum f. kanehirae]
miRNA-1-3p	CEY00_Acc16156	1372	57	K15078|1|3.2e-193|681.0|hbr:110659116|structure-specific endonuclease subunit SLX1 [EC:3.6.1.-]	PSS11943.1	0	Disease resistance RPP13-like protein [Actinidia chinensis var. chinensis]
miRNA-1-3p	CEY00_Acc32823	1372	34	K22544|1|2.1e-15|89.0|oeu:111400845|deoxynucleoside triphosphate triphosphohydrolase SAMHD1 [EC:3.1.5.-]!K22544|2|6.0e-15|87.4|vra:106764940|deoxynucleoside triphosphate triphosphohydrolase SAMHD1 [EC:3.1.5.-]!K22544|3|3.0e-14|85.1|vvi:100267261|deoxynucleoside triphosphate triphosphohydrolase SAMHD1 [EC:3.1.5.-]!K22544|4|3.9e-14|84.7|hbr:110638851|deoxynucleoside triphosphate triphosphohydrolase…	PSR84845.1	6.7e-16	Deoxynucleoside triphosphate triphosphohydrolase [Actinidia chinensis var. chinensis]
miRNA-1-3p	CEY00_Acc29034	1372	23	K00938|1|1.1e-52|213.0|spen:107028416|phosphomevalonate kinase [EC:2.7.4.2]!K00938|2|2.4e-52|211.8|vvi:100242124|phosphomevalonate kinase [EC:2.7.4.2]!K00938|3|3.2e-52|211.5|pxb:103934000|phosphomevalonate kinase [EC:2.7.4.2]!K00938|4|3.2e-52|211.5|pxb:103928825|phosphomevalonate kinase [EC:2.7.4.2]!K00938|5|3.2e-52|211.5|pavi:110752286|phosphomevalonate kinase [EC:2.7.4.2]	PSR91606.1	5.8e-64	Phosphomevalonate kinase, partial [Actinidia chinensis var. chinensis]
miRNA-1-3p	CEY00_Acc21305	1372	32	K00558|1|1.2e-194|684.9|ccav:112507073|DNA (cytosine-5)-methyltransferase 1 [EC:2.1.1.37]!K00558|2|3.6e-188|663.3|han:110891067|DNA (cytosine-5)-methyltransferase 1 [EC:2.1.1.37]!K00558|3|1.5e-186|657.9|nnu:104610177|DNA (cytosine-5)-methyltransferase 1 [EC:2.1.1.37]!K00558|4|8.4e-185|652.1|csv:101206078|DNA (cytosine-5)-methyltransferase 1 [EC:2.1.1.37]!K00558|5|1.1e-184|651.7|han:110937518|DNA …	PSS02925.1	1.2e-294	DNA (cytosine-5)-methyltransferase [Actinidia chinensis var. chinensis]
miRNA-1-3p	CEY00_Acc05785	1372	23	K00688|1|6.3e-46|191.4|dzi:111292628|glycogen phosphorylase [EC:2.4.1.1]!K00688|2|1.8e-45|189.9|pxb:103955779|glycogen phosphorylase [EC:2.4.1.1]!K00688|3|4.3e-42|178.7|nta:107810306|glycogen phosphorylase [EC:2.4.1.1]!K00688|4|4.3e-42|178.7|nto:104119972|glycogen phosphorylase [EC:2.4.1.1]!K00688|5|4.3e-42|178.7|nta:107814807|glycogen phosphorylase [EC:2.4.1.1]	PSS30499.1	5.5e-108	Alpha-1,4 glucan phosphorylase L-1 isozyme/amyloplastic like [Actinidia chinensis var. chinensis]
miRNA-1-3p	CEY00_Acc14434	1372	13	K07936|1|2.8e-30|137.9|egr:104439167|GTP-binding nuclear protein Ran!K07936|2|5.4e-29|133.7|ccaj:109815489|GTP-binding nuclear protein Ran!K07936|3|5.9e-28|130.2|sly:778290|GTP-binding nuclear protein Ran!K07936|4|5.9e-28|130.2|cann:107841109|GTP-binding nuclear protein Ran!K07936|5|5.9e-28|130.2|cann:107841110|GTP-binding nuclear protein Ran	RZC10399.1	1.1e-36	GTP-binding nuclear protein Ran-1 isoform A [Glycine soja]
miRNA-1-3p	CEY00_Acc04621	1372	2	K18626|1|1.4e-25|119.4|nnu:104601830|trichohyalin!K18626|2|1.9e-17|92.4|pavi:110773572|trichohyalin!K18626|3|1.9e-17|92.4|pmum:103340114|trichohyalin!K18626|4|2.4e-17|92.0|mesc:110601432|trichohyalin!K18626|5|1.0e-15|86.7|hbr:110663565|trichohyalin	PSS31325.1	9.5e-64	Auxilin-like protein [Actinidia chinensis var. chinensis]
miRNA-1-3p	CEY00_Acc20814	1372	16	K15196|1|6.0e-06|55.8|smo:SELMODRAFT_417248|transcription factor IIIB 90 kDa subunit	PSS04954.1	8.3e-175	Protein UNUSUAL FLORAL ORGANS like [Actinidia chinensis var. chinensis]
miRNA-1-3p	CEY00_Acc28170	1372	23	K17710|1|3.3e-263|912.1|vvi:100852839|pentatricopeptide repeat domain-containing protein 1!K17710|2|8.3e-238|827.8|dzi:111276071|pentatricopeptide repeat domain-containing protein 1!K17710|3|1.7e-230|803.5|tcc:18606790|pentatricopeptide repeat domain-containing protein 1!K17710|4|3.0e-219|766.1|ghi:107950609|pentatricopeptide repeat domain-containing protein 1!K17710|5|5.1e-219|765.4|gab:10846760…	PSR93556.1	0	Pentatricopeptide repeat-containing protein [Actinidia chinensis var. chinensis]
miRNA-1-3p	CEY00_Acc13780	1372	9	K10875|1|1.4e-22|113.2|psom:113287916|DNA repair and recombination protein RAD54 and RAD54-like protein [EC:3.6.4.-]!K08472|2|5.1e-12|78.2|cam:101495828|mlo protein!K07541|3|8.9e-09|67.4|dct:110096644|phosphatidylinositol glycan, class X	PPD94956.1	1.7e-81	hypothetical protein GOBAR_DD08001 [Gossypium barbadense]
miRNA-1-3p	CEY00_Acc25417	1372	4	K20029|1|9.8e-33|145.6|vvi:100254742|palmitoyltransferase ZDHHC3/7/25 [EC:2.3.1.225]!K20029|2|2.7e-30|137.5|pxb:103958385|palmitoyltransferase ZDHHC3/7/25 [EC:2.3.1.225]!K20029|3|2.7e-30|137.5|hbr:110658794|palmitoyltransferase ZDHHC3/7/25 [EC:2.3.1.225]!K20029|4|2.7e-30|137.5|zju:107413733|palmitoyltransferase ZDHHC3/7/25 [EC:2.3.1.225]!K20029|5|6.0e-30|136.3|egr:104454237|palmitoyltransferase Z…	PSR98890.1	4.4e-43	Protein like [Actinidia chinensis var. chinensis]
miRNA-186-5p	CEY00_Acc21256	2969	14	K15707|1|1.1e-22|112.8|nto:104106537|RING finger protein 170 [EC:2.3.2.27]!K15707|2|1.1e-22|112.8|nta:107762044|RING finger protein 170 [EC:2.3.2.27]!K15707|3|2.4e-22|111.7|sly:101249963|RING finger protein 170 [EC:2.3.2.27]!K15707|4|3.1e-22|111.3|spen:107007121|RING finger protein 170 [EC:2.3.2.27]!K15707|5|7.0e-22|110.2|sot:102602273|RING finger protein 170 [EC:2.3.2.27]	-	-	-
miRNA-1-3p	CEY00_Acc25203	1372	18	K09458|1|1.4e-74|285.8|vvi:100258842|3-oxoacyl-[acyl-carrier-protein] synthase II [EC:2.3.1.179]!K09458|2|1.8e-74|285.4|ini:109165795|3-oxoacyl-[acyl-carrier-protein] synthase II [EC:2.3.1.179]!K09458|3|5.4e-74|283.9|cit:102621824|3-oxoacyl-[acyl-carrier-protein] synthase II [EC:2.3.1.179]!K09458|4|5.4e-74|283.9|dcr:108202936|3-oxoacyl-[acyl-carrier-protein] synthase II [EC:2.3.1.179]!K09458|5|5.…	PSR98681.1	1.5e-78	3-oxoacyl-[acyl-carrier-protein] synthase [Actinidia chinensis var. chinensis]
miRNA-1-3p	CEY00_Acc17038	1372	6	K14494|1|9.2e-56|221.5|boe:106319195|DELLA protein!K14494|2|9.2e-56|221.5|bna:106426289|DELLA protein!K14494|3|7.8e-55|218.4|ath:AT1G66350|DELLA protein!K14494|4|1.0e-54|218.0|brp:103852324|DELLA protein	PSS09950.1	7.1e-268	Scarecrow-like protein [Actinidia chinensis var. chinensis]
miRNA-1-3p	CEY00_Acc30683	1372	25	K22389|1|9.0e-52|211.5|cpap:110808755|phospholipase A1 [EC:3.1.1.32]!K22389|2|9.0e-52|211.5|cit:102625573|phospholipase A1 [EC:3.1.1.32]!K22389|3|1.5e-51|210.7|dzi:111274805|phospholipase A1 [EC:3.1.1.32]!K22389|4|2.6e-51|209.9|gab:108457659|phospholipase A1 [EC:3.1.1.32]	PSR87636.1	7.1e-75	Lecithin-cholesterol acyltransferase-like [Actinidia chinensis var. chinensis]
miRNA-1-3p	CEY00_Acc01328	1372	4	K11352|1|2.5e-19|101.7|vra:106776991|NADH dehydrogenase (ubiquinone) 1 alpha subcomplex subunit 12!K11352|2|2.5e-19|101.7|var:108320837|NADH dehydrogenase (ubiquinone) 1 alpha subcomplex subunit 12!K11352|3|9.5e-19|99.8|ccaj:109810971|NADH dehydrogenase (ubiquinone) 1 alpha subcomplex subunit 12!K11352|4|9.5e-19|99.8|gmx:100500270|NADH dehydrogenase (ubiquinone) 1 alpha subcomplex subunit 12	PSS11882.1	2.3e-22	NADH dehydrogenase [ubiquinone] 1 alpha subcomplex subunit like [Actinidia chinensis var. chinensis]
miRNA-1-3p	CEY00_Acc05862	1372	8	-	PSS30576.1	4.4e-12	GDT1-like protein [Actinidia chinensis var. chinensis]
miRNA-1-3p	CEY00_Acc29815	1372	34	K10084|1|9.8e-28|130.6|dzi:111312034|ER degradation enhancer, mannosidase alpha-like 1!K10084|2|1.3e-27|130.2|pavi:110766962|ER degradation enhancer, mannosidase alpha-like 1!K10084|3|1.3e-27|130.2|pper:18777849|ER degradation enhancer, mannosidase alpha-like 1!K10084|4|1.3e-27|130.2|pmum:103338300|ER degradation enhancer, mannosidase alpha-like 1!K10084|5|2.2e-27|129.4|mcha:111007230|ER degradat…	PSS07817.1	3.6e-32	Alpha-mannosidase [Actinidia chinensis var. chinensis]
miRNA-1-3p	CEY00_Acc02682	1372	43	K02469|1|3.1e-67|261.9|lang:109359716|DNA gyrase subunit A [EC:5.99.1.3]!K12349|2|4.6e-63|248.1|ccaj:109806181|neutral ceramidase [EC:3.5.1.23]!K04125|3|7.6e-34|151.0|boe:106319842|gibberellin 2beta-dioxygenase [EC:1.14.11.13]!K09338|4|7.9e-31|141.0|cit:102623619|homeobox-leucine zipper protein!K22698|5|3.0e-30|139.0|mdm:103428482|protein SEY1 [EC:3.6.5.-]	XP_024448007.1	1e-96	uncharacterized protein LOC112325543 [Populus trichocarpa]
miRNA-1-3p	CEY00_Acc07460	1372	17	-	PSS26171.1	7e-122	Oligopeptide transporter like [Actinidia chinensis var. chinensis]
miRNA-211-5p	CEY00_Acc21256	4152	14	K15707|1|1.1e-22|112.8|nto:104106537|RING finger protein 170 [EC:2.3.2.27]!K15707|2|1.1e-22|112.8|nta:107762044|RING finger protein 170 [EC:2.3.2.27]!K15707|3|2.4e-22|111.7|sly:101249963|RING finger protein 170 [EC:2.3.2.27]!K15707|4|3.1e-22|111.3|spen:107007121|RING finger protein 170 [EC:2.3.2.27]!K15707|5|7.0e-22|110.2|sot:102602273|RING finger protein 170 [EC:2.3.2.27]	-	-	-
miRNA-1-3p	CEY00_Acc19872	1372	23	K00232|1|4.5e-33|148.3|pop:18094597|acyl-CoA oxidase [EC:1.3.3.6]!K00232|2|4.5e-33|148.3|mesc:110609259|acyl-CoA oxidase [EC:1.3.3.6]!K00232|3|5.8e-33|147.9|nsy:104233747|acyl-CoA oxidase [EC:1.3.3.6]!K00232|4|5.8e-33|147.9|jre:108994365|acyl-CoA oxidase [EC:1.3.3.6]!K00232|5|5.8e-33|147.9|nta:107812035|acyl-CoA oxidase [EC:1.3.3.6]	PPD69724.1	2.9e-34	hypothetical protein GOBAR_DD33397 [Gossypium barbadense]
miRNA-1-3p	CEY00_Acc18764	1372	14	K22827|1|5.9e-22|110.2|cqi:110708060|calcium uptake protein 1, mitochondrial!K22827|2|1.9e-20|105.1|cmo:103496476|calcium uptake protein 1, mitochondrial!K22827|3|9.4e-20|102.8|cqi:110722844|calcium uptake protein 1, mitochondrial!K22827|4|3.6e-19|100.9|bvg:104901899|calcium uptake protein 1, mitochondrial!K22827|5|1.8e-18|98.6|oeu:111408260|calcium uptake protein 1, mitochondrial	PSS08409.1	9e-65	Protein kinase [Actinidia chinensis var. chinensis]
miRNA-215-5p	CEY00_Acc21256	4480	14	K15707|1|1.1e-22|112.8|nto:104106537|RING finger protein 170 [EC:2.3.2.27]!K15707|2|1.1e-22|112.8|nta:107762044|RING finger protein 170 [EC:2.3.2.27]!K15707|3|2.4e-22|111.7|sly:101249963|RING finger protein 170 [EC:2.3.2.27]!K15707|4|3.1e-22|111.3|spen:107007121|RING finger protein 170 [EC:2.3.2.27]!K15707|5|7.0e-22|110.2|sot:102602273|RING finger protein 170 [EC:2.3.2.27]	-	-	-
miRNA-1-3p	CEY00_Acc26694	1372	4	-	PSR96642.1	5.3e-19	50S ribosomal protein [Actinidia chinensis var. chinensis]
miRNA-219-5p	CEY00_Acc21256	4152	14	K15707|1|1.1e-22|112.8|nto:104106537|RING finger protein 170 [EC:2.3.2.27]!K15707|2|1.1e-22|112.8|nta:107762044|RING finger protein 170 [EC:2.3.2.27]!K15707|3|2.4e-22|111.7|sly:101249963|RING finger protein 170 [EC:2.3.2.27]!K15707|4|3.1e-22|111.3|spen:107007121|RING finger protein 170 [EC:2.3.2.27]!K15707|5|7.0e-22|110.2|sot:102602273|RING finger protein 170 [EC:2.3.2.27]	-	-	-
miRNA-1-3p	CEY00_Acc26279	1372	18	K23050|1|6.1e-10|71.2|gmx:100775467|phenylcoumaran benzylic ether reductase [EC:1.3.1.-]	PSR95522.1	9e-80	Altered inheritance of mitochondria protein [Actinidia chinensis var. chinensis]
miRNA-1-3p	CEY00_Acc11423	1372	21	K03246|1|4.8e-31|141.0|jre:108997134|translation initiation factor 3 subunit I!K03246|2|6.3e-31|140.6|han:110941402|translation initiation factor 3 subunit I!K03246|3|8.2e-31|140.2|spen:107004968|translation initiation factor 3 subunit I!K03246|4|8.2e-31|140.2|sly:101262979|translation initiation factor 3 subunit I!K03246|5|8.2e-31|140.2|sot:102592807|translation initiation factor 3 subunit I	PSS19372.1	7.7e-31	Eukaryotic translation initiation factor 3 subunit I like [Actinidia chinensis var. chinensis]
miRNA-1-3p	CEY00_Acc09592	1372	5	-	PSS24676.1	5.2e-152	BMP-binding endothelial regulator protein [Actinidia chinensis var. chinensis]
miRNA-27-5p	CEY00_Acc21256	5378	14	K15707|1|1.1e-22|112.8|nto:104106537|RING finger protein 170 [EC:2.3.2.27]!K15707|2|1.1e-22|112.8|nta:107762044|RING finger protein 170 [EC:2.3.2.27]!K15707|3|2.4e-22|111.7|sly:101249963|RING finger protein 170 [EC:2.3.2.27]!K15707|4|3.1e-22|111.3|spen:107007121|RING finger protein 170 [EC:2.3.2.27]!K15707|5|7.0e-22|110.2|sot:102602273|RING finger protein 170 [EC:2.3.2.27]	-	-	-
miRNA-1-3p	CEY00_Acc09957	1372	12	-	PSS20918.1	2.9e-44	Taste receptor type 2 member 13 like [Actinidia chinensis var. chinensis]
miRNA-1-3p	CEY00_Acc06777	1372	22	K04733|1|2.1e-16|90.9|nta:107788756|interleukin-1 receptor-associated kinase 4 [EC:2.7.11.1]!K04733|2|1.8e-15|87.8|nto:104091263|interleukin-1 receptor-associated kinase 4 [EC:2.7.11.1]!K04733|3|1.5e-14|84.7|nta:107795001|interleukin-1 receptor-associated kinase 4 [EC:2.7.11.1]!K04733|4|1.5e-14|84.7|nsy:104210607|interleukin-1 receptor-associated kinase 4 [EC:2.7.11.1]	PSS29216.1	4.3e-149	Indole-3-glycerol phosphate synthase [Actinidia chinensis var. chinensis]
miRNA-1-3p	CEY00_Acc03097	1372	16	K18626|1|9.9e-20|104.0|tcc:18599844|trichohyalin!K22909|2|1.5e-15|90.1|mus:103992581|zinc finger CCCH domain-containing protein 13!K11984|3|6.2e-14|84.7|pda:103719394|U4/U6.U5 tri-snRNP-associated protein 1!K11267|4|4.0e-13|82.0|lsv:111886215|sister chromatid cohesion protein PDS5!K12821|5|9.0e-13|80.9|sita:101759396|pre-mRNA-processing factor 40	PSS32797.1	3.7e-194	Xanthan lyase [Actinidia chinensis var. chinensis]
miRNA-1-3p	CEY00_Acc11359	1372	23	K01076|1|3.1e-61|241.9|vvi:100242080|abhydrolase domain-containing protein 17 [EC:3.1.2.22]!K01076|2|7.2e-58|230.7|sind:105164480|abhydrolase domain-containing protein 17 [EC:3.1.2.22]!K01076|3|1.4e-56|226.5|ini:109149344|abhydrolase domain-containing protein 17 [EC:3.1.2.22]!K01076|4|5.1e-56|224.6|zju:107403265|abhydrolase domain-containing protein 17 [EC:3.1.2.22]!K01076|5|5.1e-56|224.6|zju:107…	PSS19307.1	9.9e-94	Protein ABHD17B like [Actinidia chinensis var. chinensis]
miRNA-1-3p	CEY00_Acc24867	1372	16	-	PSR98262.1	0	P-hydroxybenzoic acid efflux pump subunit AaeB like [Actinidia chinensis var. chinensis]
miRNA-1-3p	CEY00_Acc22945	1372	4	K02738|1|1.5e-11|73.9|egr:104437271|20S proteasome subunit beta 1 [EC:3.4.25.1]!K02738|2|2.0e-11|73.6|zju:107429931|20S proteasome subunit beta 1 [EC:3.4.25.1]!K02738|3|2.6e-11|73.2|ccav:112520837|20S proteasome subunit beta 1 [EC:3.4.25.1]!K02738|4|7.4e-11|71.6|oeu:111366327|20S proteasome subunit beta 1 [EC:3.4.25.1]	PSR85223.1	5.7e-13	Proteasome subunit beta type-6 like [Actinidia chinensis var. chinensis]
miRNA-1-3p	CEY00_Acc28887	1372	13	K10396|1|1.4e-34|153.3|spen:107028654|kinesin family member 5!K10396|2|1.4e-34|153.3|sly:101258682|kinesin family member 5!K10396|3|1.4e-34|153.3|sot:102601690|kinesin family member 5!K10396|4|1.6e-33|149.8|zju:107408174|kinesin family member 5!K10396|5|6.0e-33|147.9|vvi:100266167|kinesin family member 5	PSR91542.1	2.3e-42	Kinesin-like protein [Actinidia chinensis var. chinensis]
miRNA-1-3p	CEY00_Acc01138	1372	11	K23108|1|3.5e-172|608.2|ath:AT1G65880|benzoate---CoA ligase [EC:6.2.1.25]!K01913|2|2.6e-143|512.3|cmax:111474294|acetate---CoA ligase [EC:6.2.1.1]!K01913|3|2.6e-143|512.3|cmax:111470789|acetate---CoA ligase [EC:6.2.1.1]!K01913|4|5.8e-143|511.1|ppp:112286775|acetate---CoA ligase [EC:6.2.1.1]!K01913|5|7.6e-143|510.8|cmos:111441765|acetate---CoA ligase [EC:6.2.1.1]	PSS36620.1	4.7e-304	Butyrate--CoA ligase AAE11, peroxisomal like [Actinidia chinensis var. chinensis]
miRNA-1-3p	CEY00_Acc25507	1372	5	K09260|1|4.3e-23|113.6|ini:109165592|MADS-box transcription enhancer factor 2A!K04454|2|1.3e-22|112.1|nnu:104611768|MADS-box transcription enhancer factor 2C!K09260|3|6.2e-22|109.8|nsy:104213462|MADS-box transcription enhancer factor 2A!K09260|4|8.2e-22|109.4|mcha:111017745|MADS-box transcription enhancer factor 2A!K04454|5|1.1e-21|109.0|tcc:18607275|MADS-box transcription enhancer factor 2C	PSR94753.1	2.9e-85	Agamous-like MADS-box protein [Actinidia chinensis var. chinensis]
miRNA-1-3p	CEY00_Acc22986	1372	6	K15455|1|1.2e-27|129.0|eus:EUTSA_v10023083mg|diphthamide biosynthesis protein 3	PSS01630.1	4.2e-54	ALK tyrosine kinase receptor scd-2 like [Actinidia chinensis var. chinensis]
miRNA-1-3p	CEY00_Acc08435	1372	29	K14400|1|2.1e-180|637.5|vvi:100251089|pre-mRNA cleavage complex 2 protein Pcf11!K14400|2|2.3e-163|580.9|zju:107432146|pre-mRNA cleavage complex 2 protein Pcf11!K14400|3|6.0e-159|566.2|jre:109005153|pre-mRNA cleavage complex 2 protein Pcf11!K14400|4|1.2e-154|552.0|pper:18769853|pre-mRNA cleavage complex 2 protein Pcf11!K14400|5|7.5e-154|549.3|pavi:110753514|pre-mRNA cleavage complex 2 protein Pcf11	PSS23611.1	0	Polyadenylation and cleavage factor like [Actinidia chinensis var. chinensis]
miRNA-1-3p	CEY00_Acc20757	1372	12	K12664|1|4.8e-26|124.0|pmum:103334753|cytochrome P450 family 26 subfamily B!K12664|2|3.8e-23|114.4|jre:109000010|cytochrome P450 family 26 subfamily B!K07437|3|2.1e-21|108.6|gab:108477206|cytochrome P450 family 26 subfamily A!K07437|4|5.1e-20|104.0|mesc:110614908|cytochrome P450 family 26 subfamily A!K07437|5|1.1e-19|102.8|psom:113274847|cytochrome P450 family 26 subfamily A	PSS04897.1	6.4e-57	Cytochrome P450 87A3 like [Actinidia chinensis var. chinensis]
miRNA-1-3p	CEY00_Acc14180	1372	5	-	PSS13569.1	2.8e-50	Protein PLASTID REDOX INSENSITIVE 2 like [Actinidia chinensis var. chinensis]
miRNA-1-3p	CEY00_Acc27934	1372	16	-	PSR93322.1	2.1e-45	Ran-binding protein [Actinidia chinensis var. chinensis]
miRNA-1-3p	CEY00_Acc17643	1372	6	K08517|1|2.6e-26|124.4|cpep:111807604|vesicle transport protein SEC22!K08517|2|1.7e-25|121.7|cpap:110818335|vesicle transport protein SEC22!K08517|3|1.7e-25|121.7|pavi:110764808|vesicle transport protein SEC22!K08517|4|1.7e-25|121.7|pmum:103327595|vesicle transport protein SEC22!K08517|5|1.7e-25|121.7|pper:18782882|vesicle transport protein SEC22	KAE9453381.1	1.2e-28	hypothetical protein C3L33_14742, partial [Rhododendron williamsianum]
miRNA-1-3p	CEY00_Acc17525	1372	13	-	PSS10430.1	2.1e-26	hypothetical protein CEY00_Acc17525 [Actinidia chinensis var. chinensis]
miRNA-1-3p	CEY00_Acc05722	1372	63	K13024|1|2.8e-46|193.7|rcu:8276011|inositol-hexakisphosphate/diphosphoinositol-pentakisphosphate 1-kinase [EC:2.7.4.24]!K13024|2|2.8e-46|193.7|spen:107011191|inositol-hexakisphosphate/diphosphoinositol-pentakisphosphate 1-kinase [EC:2.7.4.24]!K13024|3|6.3e-46|192.6|hbr:110649775|inositol-hexakisphosphate/diphosphoinositol-pentakisphosphate 1-kinase [EC:2.7.4.24]!K13024|4|8.2e-46|192.2|sind:105167…	RVW60181.1	1.1e-68	Retrovirus-related Pol polyprotein from transposon TNT 1-94 [Vitis vinifera]
miRNA-1-3p	CEY00_Acc03303	1372	6	-	PSS33007.1	2.5e-55	Plastid-lipid-associated protein 14 precursor [Actinidia chinensis var. chinensis]
miRNA-1-3p	CEY00_Acc19102	1372	85	K20180|1|1.9e-117|430.3|nnu:104607394|vacuolar protein sorting-associated protein 16!K20180|2|5.1e-115|422.2|vvi:100260824|vacuolar protein sorting-associated protein 16!K20180|3|6.2e-113|415.2|spen:107026192|vacuolar protein sorting-associated protein 16!K20180|4|1.1e-112|414.5|sot:102604066|vacuolar protein sorting-associated protein 16!K20180|5|1.1e-112|414.5|sly:101250423|vacuolar protein sor…	KAF3961445.1	4.2e-164	hypothetical protein CMV_013935 [Castanea mollissima]
miRNA-1-3p	CEY00_Acc01275	1372	7	-	PSS11932.1	2.7e-37	Protein yippee-like [Actinidia chinensis var. chinensis]
miRNA-1-3p	CEY00_Acc08064	1372	7	-	PSS26649.1	9.4e-56	Cell wall / vacuolar inhibitor of fructosidase [Actinidia chinensis var. chinensis]
miRNA-1-3p	CEY00_Acc20855	1372	37	K00365|1|2.2e-29|136.0|lja:Lj6g3v0143890.1|urate oxidase [EC:1.7.3.3]!K00365|2|8.2e-29|134.0|cam:101500535|urate oxidase [EC:1.7.3.3]!K00365|3|3.1e-28|132.1|nta:107813779|urate oxidase [EC:1.7.3.3]!K00365|4|3.1e-28|132.1|nto:104091371|urate oxidase [EC:1.7.3.3]!K00365|5|3.1e-28|132.1|nta:107791874|urate oxidase [EC:1.7.3.3]	XP_004513749.1	5.5e-43	uncharacterized protein LOC101508631 [Cicer arietinum]
miRNA-1-3p	CEY00_Acc20484	1372	10	K20283|1|5.7e-120|436.8|cqi:110700146|golgin subfamily A member 4!K20283|2|3.7e-119|434.1|cann:107851405|golgin subfamily A member 4!K20283|3|1.4e-113|415.6|cam:101499058|golgin subfamily A member 4	PSS04628.1	0	Myosin heavy chain, striated muscle like [Actinidia chinensis var. chinensis]
miRNA-1-3p	CEY00_Acc13074	1372	9	K03013|1|2.6e-25|121.3|vvi:100259318|DNA-directed RNA polymerases I, II, and III subunit RPABC1!K03013|2|3.4e-25|120.9|mcha:111013465|DNA-directed RNA polymerases I, II, and III subunit RPABC1!K03013|3|7.5e-25|119.8|cpep:111806439|DNA-directed RNA polymerases I, II, and III subunit RPABC1!K03013|4|7.5e-25|119.8|cmax:111488357|DNA-directed RNA polymerases I, II, and III subunit RPABC1!K03013|5|7.5…	PSS15582.1	1e-28	DNA-directed RNA polymerases II and IV subunit 5A like [Actinidia chinensis var. chinensis]
miRNA-1-3p	CEY00_Acc13716	1372	84	K05391|1|3.5e-78|300.1|pda:103723494|cyclic nucleotide gated channel, plant!K05391|2|8.9e-74|285.4|ats:109763486|cyclic nucleotide gated channel, plant!K05391|3|2.0e-73|284.3|pda:103697119|cyclic nucleotide gated channel, plant!K05391|4|6.4e-72|279.3|sbi:8067475|cyclic nucleotide gated channel, plant!K05391|5|6.4e-72|279.3|zma:100273558|cyclic nucleotide gated channel, plant	KAA0066282.1	1.1e-211	DNA/RNA polymerases superfamily protein [Cucumis melo var. makuwa]
miRNA-1-3p	CEY00_Acc05007	1372	8	-	PSS31737.1	4.4e-51	Ribosome maturation factor RimP like [Actinidia chinensis var. chinensis]
miRNA-1-3p	CEY00_Acc03151	1372	49	K10588|1|9.7e-98|364.0|vvi:100247661|ubiquitin-protein ligase E3 B [EC:2.3.2.26]!K10588|2|1.1e-93|350.5|tcc:18598115|ubiquitin-protein ligase E3 B [EC:2.3.2.26]!K10588|3|2.3e-91|342.8|hbr:110666753|ubiquitin-protein ligase E3 B [EC:2.3.2.26]!K10588|4|3.9e-91|342.0|mesc:110620056|ubiquitin-protein ligase E3 B [EC:2.3.2.26]!K10588|5|3.9e-91|342.0|oeu:111404375|ubiquitin-protein ligase E3 B [EC:2.3.…	PSS32854.1	2e-190	E3 ubiquitin-protein like [Actinidia chinensis var. chinensis]
miRNA-1-3p	CEY00_Acc14489	1372	19	K12607|1|1.5e-254|884.0|vvi:100252496|CCR4-NOT transcription complex subunit 10!K12607|2|2.0e-235|820.5|dzi:111286139|CCR4-NOT transcription complex subunit 10!K12607|3|2.2e-234|817.0|dzi:111303292|CCR4-NOT transcription complex subunit 10!K12607|4|1.2e-232|811.2|jre:108990927|CCR4-NOT transcription complex subunit 10!K12607|5|1.2e-232|811.2|jre:109020031|CCR4-NOT transcription complex subunit 10	PSS13877.1	0	CCR4-NOT transcription complex subunit 10-B like [Actinidia chinensis var. chinensis]
miRNA-1-3p	CEY00_Acc08774	1372	12	K10599|1|4.6e-23|115.5|jre:108981155|pre-mRNA-processing factor 19 [EC:2.3.2.27]!K10599|2|4.6e-23|115.5|jre:109019525|pre-mRNA-processing factor 19 [EC:2.3.2.27]!K10599|3|6.6e-22|111.7|ini:109176546|pre-mRNA-processing factor 19 [EC:2.3.2.27]!K10599|4|9.5e-21|107.8|vvi:100249408|pre-mRNA-processing factor 19 [EC:2.3.2.27]!K10599|5|1.6e-20|107.1|ccav:112519051|pre-mRNA-processing factor 19 [EC:2.3…	KAF3575703.1	1.2e-22	hypothetical protein DY000_02035130 [Brassica cretica]
miRNA-1-3p	CEY00_Acc13461	1372	10	K12811|1|1.4e-09|69.3|boe:106294578|ATP-dependent RNA helicase DDX46/PRP5 [EC:3.6.4.13]!K12811|2|7.1e-09|67.0|csat:104776215|ATP-dependent RNA helicase DDX46/PRP5 [EC:3.6.4.13]!K13091|3|9.3e-09|66.6|pop:18101239|RNA-binding protein 39!K12811|4|1.2e-08|66.2|csat:104756448|ATP-dependent RNA helicase DDX46/PRP5 [EC:3.6.4.13]!K12811|5|1.2e-08|66.2|bna:106347293|ATP-dependent RNA helicase DDX46/PRP5 […	PSR96654.1	3.2e-88	CWF19-like protein [Actinidia chinensis var. chinensis]
miRNA-1-3p	CEY00_Acc09607	1372	20	K20290|1|9.6e-30|137.9|cann:107856061|conserved oligomeric Golgi complex subunit 3!K20290|2|9.6e-30|137.9|nta:107784930|conserved oligomeric Golgi complex subunit 3!K20290|3|9.6e-30|137.9|nto:104096736|conserved oligomeric Golgi complex subunit 3!K20290|4|9.6e-30|137.9|sot:102588118|conserved oligomeric Golgi complex subunit 3!K20290|5|9.6e-30|137.9|nsy:104233327|conserved oligomeric Golgi comple…	PSS24690.1	3.7e-31	Conserved oligomeric Golgi complex subunit 3 like [Actinidia chinensis var. chinensis]
miRNA-1-3p	CEY00_Acc28375	1372	15	K14491|1|5.7e-157|559.7|vvi:100250832|two-component response regulator ARR-B family!K14491|2|2.1e-143|514.6|jcu:105634128|two-component response regulator ARR-B family!K14491|3|4.4e-141|506.9|hbr:110658815|two-component response regulator ARR-B family!K14491|4|2.4e-139|501.1|cit:102606615|two-component response regulator ARR-B family!K14491|5|2.4e-139|501.1|rcu:8270676|two-component response regu…	PSR91034.1	9.6e-231	Two-component response regulator like [Actinidia chinensis var. chinensis]
miRNA-1-3p	CEY00_Acc12828	1372	25	K14972|1|6.6e-25|120.9|vvi:100264243|PAX-interacting protein 1!K03126|2|1.5e-24|119.8|bvg:104890427|transcription initiation factor TFIID subunit 12!K14486|3|1.5e-24|119.8|zju:107406859|auxin response factor!K14486|4|2.5e-24|119.0|tcc:18588238|auxin response factor!K14972|5|3.3e-24|118.6|ppp:112277898|PAX-interacting protein 1	PSS18124.1	5.2e-298	Transcription factor SPT20-like [Actinidia chinensis var. chinensis]
miRNA-1-3p	CEY00_Acc20738	1372	20	K12123|1|6.6e-302|1040.8|rcu:8284027|phytochrome E!K12123|2|3.1e-299|1031.9|jcu:105649748|phytochrome E!K12123|3|4.0e-299|1031.6|hbr:110661856|phytochrome E!K12123|4|1.2e-298|1030.0|vvi:100264019|phytochrome E!K12123|5|3.4e-298|1028.5|pper:18778146|phytochrome E	PSS04878.1	0	Phytochrome E like [Actinidia chinensis var. chinensis]
miRNA-1-3p	CEY00_Acc03231	1372	10	K14664|1|5.5e-51|206.8|oeu:111367744|IAA-amino acid hydrolase [EC:3.5.1.-]!K14664|2|1.3e-49|202.2|hbr:110656429|IAA-amino acid hydrolase [EC:3.5.1.-]!K14664|3|3.9e-49|200.7|pop:7464499|IAA-amino acid hydrolase [EC:3.5.1.-]!K14664|4|1.5e-48|198.7|nta:107775743|IAA-amino acid hydrolase [EC:3.5.1.-]!K14664|5|1.5e-48|198.7|nto:104092729|IAA-amino acid hydrolase [EC:3.5.1.-]	PSS32935.1	3e-67	IAA-amino acid hydrolase ILR1-like [Actinidia chinensis var. chinensis]
miRNA-1-3p	CEY00_Acc12318	1372	22	K22596|1|1.9e-13|83.6|egr:104450944|gamma-glutamylcyclotransferase, plant [EC:4.3.2.9]!K22596|2|7.2e-13|81.6|sly:101246397|gamma-glutamylcyclotransferase, plant [EC:4.3.2.9]!K22596|3|9.4e-13|81.3|pavi:110750525|gamma-glutamylcyclotransferase, plant [EC:4.3.2.9]	XP_028081739.1	7.3e-68	uncharacterized protein LOC114283106 [Camellia sinensis]
miRNA-1-3p	CEY00_Acc27869	1372	10	K20557|1|3.8e-12|77.4|mus:104000305|transcription factor VIP1!K20557|2|5.0e-12|77.0|aof:109830380|transcription factor VIP1!K20557|3|5.0e-12|77.0|dct:110102661|transcription factor VIP1!K20557|4|5.0e-12|77.0|atr:18444327|transcription factor VIP1!K20557|5|5.0e-12|77.0|pda:103701196|transcription factor VIP1	PSR93258.1	7.1e-85	Transcription factor RF2b like [Actinidia chinensis var. chinensis]
miRNA-1-3p	CEY00_Acc26554	1372	22	K11153|1|2.1e-35|156.4|mdm:103438339|retinol dehydrogenase 12 [EC:1.1.1.300]!K11153|2|9.7e-33|147.5|dcr:108226691|retinol dehydrogenase 12 [EC:1.1.1.300]!K11153|3|2.0e-30|139.8|mus:103990674|retinol dehydrogenase 12 [EC:1.1.1.300]!K11153|4|7.0e-23|114.8|nta:107807182|retinol dehydrogenase 12 [EC:1.1.1.300]!K11153|5|1.6e-22|113.6|nto:104117436|retinol dehydrogenase 12 [EC:1.1.1.300]	PSR96502.1	4.4e-43	WW domain-containing oxidoreductase [Actinidia chinensis var. chinensis]
miRNA-1-3p	CEY00_Acc04213	1372	3	K14484|1|5.5e-46|188.0|lsv:111883505|auxin-responsive protein IAA!K14484|2|7.2e-46|187.6|dcr:108193894|auxin-responsive protein IAA!K14484|3|1.2e-45|186.8|cpap:110814111|auxin-responsive protein IAA!K14484|4|1.6e-45|186.4|ccav:112503102|auxin-responsive protein IAA!K14484|5|1.6e-45|186.4|egr:104414583|auxin-responsive protein IAA	PSS33814.1	3.7e-52	Auxin-induced protein like [Actinidia chinensis var. chinensis]
miRNA-30-5p	CEY00_Acc21256	2969	14	K15707|1|1.1e-22|112.8|nto:104106537|RING finger protein 170 [EC:2.3.2.27]!K15707|2|1.1e-22|112.8|nta:107762044|RING finger protein 170 [EC:2.3.2.27]!K15707|3|2.4e-22|111.7|sly:101249963|RING finger protein 170 [EC:2.3.2.27]!K15707|4|3.1e-22|111.3|spen:107007121|RING finger protein 170 [EC:2.3.2.27]!K15707|5|7.0e-22|110.2|sot:102602273|RING finger protein 170 [EC:2.3.2.27]	-	-	-
miRNA-1-3p	CEY00_Acc32455	1372	61	K00106|1|3.1e-235|820.8|cit:102622737|xanthine dehydrogenase/oxidase [EC:1.17.1.4 1.17.3.2]!K00106|2|2.2e-233|814.7|vvi:100248547|xanthine dehydrogenase/oxidase [EC:1.17.1.4 1.17.3.2]!K00106|3|9.8e-229|799.3|hbr:110639025|xanthine dehydrogenase/oxidase [EC:1.17.1.4 1.17.3.2]!K00106|4|1.8e-227|795.0|hbr:110633863|xanthine dehydrogenase/oxidase [EC:1.17.1.4 1.17.3.2]	PSR86829.1	2.8e-294	Xanthine dehydrogenase [Actinidia chinensis var. chinensis]
miRNA-1-3p	CEY00_Acc00913	1372	24	-	PSS36401.1	8.4e-12	Transmembrane protein [Actinidia chinensis var. chinensis]
miRNA-1-3p	CEY00_Acc14120	1372	38	K00993|1|3.6e-19|102.1|mcha:111015624|ethanolaminephosphotransferase [EC:2.7.8.1]!K00993|2|6.2e-19|101.3|cmo:103501264|ethanolaminephosphotransferase [EC:2.7.8.1]!K00993|3|8.1e-19|100.9|gmx:100782910|ethanolaminephosphotransferase [EC:2.7.8.1]!K00993|4|8.1e-19|100.9|csv:101205809|ethanolaminephosphotransferase [EC:2.7.8.1]	KAE9447337.1	2.4e-25	hypothetical protein C3L33_20781, partial [Rhododendron williamsianum]
miRNA-1-3p	CEY00_Acc09377	1372	21	K13422|1|5.6e-06|57.0|vra:106768977|transcription factor MYC2!K13422|2|7.3e-06|56.6|mus:103971745|transcription factor MYC2	PSS24553.1	6.9e-176	Transcription factor bHLH91 like [Actinidia chinensis var. chinensis]
miRNA-1-3p	CEY00_Acc06512	1372	9	K01969|1|7.0e-13|79.3|mtr:MTR_3g011860|3-methylcrotonyl-CoA carboxylase beta subunit [EC:6.4.1.4]!K10691|2|1.8e-08|64.7|ats:109762802|E3 ubiquitin-protein ligase UBR4 [EC:2.3.2.27]!K14209|3|6.8e-08|62.8|ats:109773794|solute carrier family 36 (proton-coupled amino acid transporter)!K01188|4|2.0e-07|61.2|aly:ARALYDRAFT_316517|beta-glucosidase [EC:3.2.1.21]	PSS29029.1	3.6e-43	GDSL esterase/lipase [Actinidia chinensis var. chinensis]
miRNA-1-3p	CEY00_Acc12285	1372	9	K00166|1|2.1e-37|161.8|dzi:111316056|2-oxoisovalerate dehydrogenase E1 component alpha subunit [EC:1.2.4.4]!K00166|2|2.8e-37|161.4|tcc:18611885|2-oxoisovalerate dehydrogenase E1 component alpha subunit [EC:1.2.4.4]!K00166|3|8.1e-37|159.8|gab:108465684|2-oxoisovalerate dehydrogenase E1 component alpha subunit [EC:1.2.4.4]!K00166|4|8.1e-37|159.8|ghi:107935806|2-oxoisovalerate dehydrogenase E1 compo…	PSS17500.1	8.1e-47	2-oxoisovalerate dehydrogenase subunit alpha 1 like [Actinidia chinensis var. chinensis]
miRNA-1-3p	CEY00_Acc15170	1372	20	K18626|1|1.5e-22|112.1|psom:113315804|trichohyalin!K18626|2|3.2e-20|104.4|nta:107832657|trichohyalin!K18626|3|3.2e-20|104.4|nto:104091967|trichohyalin!K18626|4|6.0e-19|100.1|jre:108984611|trichohyalin!K18626|5|1.7e-18|98.6|cmax:111479171|trichohyalin	PSS14603.1	8.1e-50	Antimicrobial peptide 2d like [Actinidia chinensis var. chinensis]
miRNA-1-3p	CEY00_Acc06218	1372	38	K00914|1|2.7e-27|129.4|csv:101210847|phosphatidylinositol 3-kinase [EC:2.7.1.137]!K00914|2|2.7e-27|129.4|mdm:103403025|phosphatidylinositol 3-kinase [EC:2.7.1.137]!K00914|3|2.7e-27|129.4|cmo:103487692|phosphatidylinositol 3-kinase [EC:2.7.1.137]!K00914|4|2.7e-27|129.4|mdm:103451982|phosphatidylinositol 3-kinase [EC:2.7.1.137]!K00914|5|4.5e-27|128.6|pmum:103321780|phosphatidylinositol 3-kinase [EC…	TQD78076.1	5e-36	hypothetical protein C1H46_036348 [Malus baccata]
miRNA-1-3p	CEY00_Acc20496	1372	8	K17966|1|1.5e-89|334.7|pop:7489637|transmembrane protein 70, mitochondrial!K17966|2|1.5e-89|334.7|dzi:111310298|transmembrane protein 70, mitochondrial!K17966|3|1.5e-89|334.7|pper:18784988|transmembrane protein 70, mitochondrial!K17966|4|2.6e-89|334.0|pop:7489635|transmembrane protein 70, mitochondrial!K17966|5|2.6e-89|334.0|mdm:103432480|transmembrane protein 70, mitochondrial	PSS04640.1	3e-119	Transmembrane protein [Actinidia chinensis var. chinensis]
miRNA-1-3p	CEY00_Acc20243	1372	46	K14175|1|8.5e-45|188.0|mcha:111010887|(3S,6E)-nerolidol synthase [EC:4.2.3.48]!K13457|2|4.2e-28|132.5|pmum:103334684|disease resistance protein RPM1!K01537|3|2.4e-23|116.7|egr:104417668|Ca2+-transporting ATPase [EC:3.6.3.8]!K07393|4|1.1e-20|107.8|soe:110775499|glutathionyl-hydroquinone reductase [EC:1.8.5.7]!K19525|5|4.8e-16|92.4|dct:110098611|vacuolar protein sorting-associated protein 13A/C	PSR88450.1	8.5e-156	Beta-porphyranase [Actinidia chinensis var. chinensis]
miRNA-1-3p	CEY00_Acc25590	1372	45	K18328|1|4.6e-16|91.7|nsy:104234532|lariat debranching enzyme [EC:3.1.-.-]	RWR93421.1	1.3e-33	hypothetical protein CKAN_02267000 [Cinnamomum micranthum f. kanehirae]
miRNA-1-3p	CEY00_Acc07586	1372	11	-	PSS26291.1	2.2e-12	Arabinogalactan peptide 20 like [Actinidia chinensis var. chinensis]
miRNA-1-3p	CEY00_Acc07582	1372	33	K17525|1|1.8e-69|268.5|vvi:100255153|chitinase domain-containing protein 1!K17525|2|5.2e-69|266.9|mesc:110614706|chitinase domain-containing protein 1!K17525|3|3.3e-68|264.2|jcu:105642869|chitinase domain-containing protein 1!K17525|4|1.7e-67|261.9|hbr:110670471|chitinase domain-containing protein 1!K17525|5|3.7e-67|260.8|nnu:104600333|chitinase domain-containing protein 1	PSS26287.1	2.6e-115	Rhodanese-like domain-containing protein [Actinidia chinensis var. chinensis]
miRNA-1-3p	CEY00_Acc21952	1372	6	-	PSR95820.1	3e-81	YGP40 like [Actinidia chinensis var. chinensis]
miRNA-1-3p	CEY00_Acc16055	1372	21	K22419|1|1.9e-09|69.3|aip:107620095|Delta4-3-oxosteroid 5beta-reductase [EC:1.3.1.3]!K15198|2|1.4e-07|63.2|mtr:MTR_8g091830|transcription factor TFIIIB component B''!K03283|3|6.8e-07|60.8|han:110914447|heat shock 70kDa protein 1/2/6/8!K02988|4|2.6e-06|58.9|nta:107827568|small subunit ribosomal protein S5	ONM07070.1	1.8e-30	Retrovirus-related Pol polyprotein LINE-1 [Zea mays]
miRNA-1-3p	CEY00_Acc27518	1372	25	K09285|1|3.5e-116|423.3|vvi:100241060|AP2-like factor, ANT lineage!K09285|2|1.9e-114|417.5|tcc:18599262|AP2-like factor, ANT lineage!K09285|3|7.5e-111|405.6|jre:108986097|AP2-like factor, ANT lineage!K09285|4|8.3e-110|402.1|dzi:111277698|AP2-like factor, ANT lineage!K09285|5|6.6e-107|392.5|rcu:8274244|AP2-like factor, ANT lineage	PSR92915.1	7.7e-166	AP2-like ethylene-responsive transcription factor [Actinidia chinensis var. chinensis]
miRNA-1-3p	CEY00_Acc19399	1372	10	K18270|1|2.9e-48|199.1|dzi:111275663|Rab3 GTPase-activating protein catalytic subunit!K18270|2|1.9e-47|196.4|jre:108993891|Rab3 GTPase-activating protein catalytic subunit!K18270|3|3.2e-47|195.7|cann:107878741|Rab3 GTPase-activating protein catalytic subunit!K18270|4|5.5e-47|194.9|cpap:110820652|Rab3 GTPase-activating protein catalytic subunit!K18270|5|7.1e-47|194.5|sly:101244206|Rab3 GTPase-acti…	PSS06126.1	3.5e-64	Rab3 GTPase-activating protein catalytic subunit like [Actinidia chinensis var. chinensis]
miRNA-1-3p	CEY00_Acc18937	1372	3	K07976|1|7.0e-71|271.6|thj:104810449|Rab family, other!K07904|2|5.0e-69|265.4|osa:4339623|Ras-related protein Rab-11A!K07904|3|5.5e-68|261.9|osa:4346744|Ras-related protein Rab-11A!K07976|4|1.2e-67|260.8|crb:17891168|Rab family, other	PSS05668.1	3.7e-74	Ras-related protein RABA1f [Actinidia chinensis var. chinensis]
miRNA-1-3p	CEY00_Acc20200	1372	18	K01177|1|8.2e-62|243.4|lsv:111902687|beta-amylase [EC:3.2.1.2]!K01177|2|8.2e-62|243.4|ccav:112526524|beta-amylase [EC:3.2.1.2]!K01177|3|3.1e-61|241.5|dcr:108196219|beta-amylase [EC:3.2.1.2]!K01177|4|6.9e-61|240.4|sind:105173168|beta-amylase [EC:3.2.1.2]!K01177|5|4.2e-58|231.1|han:110937616|beta-amylase [EC:3.2.1.2]	PSS04350.1	1e-77	Beta-amylase [Actinidia chinensis var. chinensis]
miRNA-1-3p	CEY00_Acc02253	1372	12	K03798|1|4.7e-34|150.6|vra:106759334|cell division protease FtsH [EC:3.4.24.-]!K03798|2|1.4e-33|149.1|cme:CYME_CMQ295C|cell division protease FtsH [EC:3.4.24.-]!K03798|3|1.4e-33|149.1|ini:109177716|cell division protease FtsH [EC:3.4.24.-]!K03798|4|1.8e-33|148.7|adu:107486716|cell division protease FtsH [EC:3.4.24.-]	PSS35057.1	7e-189	Inactive ATP-dependent zinc metalloprotease FTSHI 3 like [Actinidia chinensis var. chinensis]
miRNA-1-3p	CEY00_Acc29773	1372	51	-	PSS07767.1	4.4e-44	Protein MICRORCHIDIA like [Actinidia chinensis var. chinensis]
miRNA-1-3p	CEY00_Acc07124	1372	3	K03686|1|4.9e-14|80.9|lsv:111910192|molecular chaperone DnaJ!K03686|2|8.4e-14|80.1|vvi:100268143|molecular chaperone DnaJ!K03686|3|5.4e-13|77.4|pop:18096701|molecular chaperone DnaJ!K03686|4|2.7e-12|75.1|sind:105165743|molecular chaperone DnaJ!K03686|5|3.5e-12|74.7|jre:109013923|molecular chaperone DnaJ	PSS29508.1	3.3e-89	Chaperone protein dnaJ 11 like [Actinidia chinensis var. chinensis]
miRNA-1-3p	CEY00_Acc15813	1372	11	K22419|1|4.4e-07|60.8|aip:107620095|Delta4-3-oxosteroid 5beta-reductase [EC:1.3.1.3]!K15198|2|2.2e-06|58.5|mtr:MTR_8g091830|transcription factor TFIIIB component B''	PSS11538.1	3.5e-22	Ribosome biogenesis protein [Actinidia chinensis var. chinensis]
miRNA-1-3p	CEY00_Acc13933	1372	34	K20477|1|2.8e-24|119.0|egr:104421595|RAB6A-GEF complex partner protein 2!K20477|2|3.6e-24|118.6|dzi:111294180|RAB6A-GEF complex partner protein 2!K20477|3|4.7e-24|118.2|nnu:104591851|RAB6A-GEF complex partner protein 2!K20477|4|1.4e-23|116.7|tcc:18608510|RAB6A-GEF complex partner protein 2!K20477|5|1.8e-23|116.3|hbr:110640764|RAB6A-GEF complex partner protein 2	XP_030518222.1	2.9e-23	uncharacterized protein LOC115731679 isoform X4 [Rhodamnia argentea]
miRNA-1-3p	CEY00_Acc30226	1372	16	-	PSR90029.1	1.9e-152	Centromere protein like [Actinidia chinensis var. chinensis]
miRNA-1-3p	CEY00_Acc13386	1372	29	K04733|1|2.8e-82|311.6|oeu:111403455|interleukin-1 receptor-associated kinase 4 [EC:2.7.11.1]!K04733|2|3.7e-82|311.2|pavi:110751275|interleukin-1 receptor-associated kinase 4 [EC:2.7.11.1]!K04733|3|7.0e-81|307.0|gab:108463644|interleukin-1 receptor-associated kinase 4 [EC:2.7.11.1]!K04733|4|2.7e-80|305.1|dcr:108202346|interleukin-1 receptor-associated kinase 4 [EC:2.7.11.1]!K04733|5|3.5e-80|304.7…	PSS15893.1	2.5e-96	Receptor-like protein kinase [Actinidia chinensis var. chinensis]
miRNA-1-3p	CEY00_Acc13146	1372	75	K02999|1|1.3e-83|317.8|vvi:100250406|DNA-directed RNA polymerase I subunit RPA1 [EC:2.7.7.6]!K02999|2|1.9e-82|313.9|hbr:110649263|DNA-directed RNA polymerase I subunit RPA1 [EC:2.7.7.6]!K02999|3|2.3e-80|307.0|rcu:8278960|DNA-directed RNA polymerase I subunit RPA1 [EC:2.7.7.6]!K02999|4|2.0e-79|303.9|pmum:103339460|DNA-directed RNA polymerase I subunit RPA1 [EC:2.7.7.6]!K02999|5|4.4e-79|302.8|egr:1…	PSS15654.1	1.2e-158	DNA-directed RNA polymerase I subunit 1 like [Actinidia chinensis var. chinensis]
miRNA-1-3p	CEY00_Acc30890	1372	12	-	PSR87861.1	8e-54	Protein PTST like [Actinidia chinensis var. chinensis]
miRNA-1-3p	CEY00_Acc26229	1372	5	K20363|1|8.4e-25|119.0|dzi:111296848|protein YIPF5/7	PSR95472.1	1.2e-57	Lysophospholipase BODYGUARD 1 precursor [Actinidia chinensis var. chinensis]
miRNA-1-3p	CEY00_Acc10508	1372	86	K02184|1|2.0e-25|125.2|aip:107619883|formin 2!K02184|2|1.8e-23|118.6|ppp:112285762|formin 2!K02184|3|2.4e-23|118.2|han:110879712|formin 2	CAD22154.1	1.7e-31	pherophorin-dz1 protein [Volvox carteri f. nagariensis]
miRNA-1-3p	CEY00_Acc31835	1372	61	K18270|1|7.1e-39|168.7|vvi:100260479|Rab3 GTPase-activating protein catalytic subunit!K18270|2|2.1e-38|167.2|zju:107411504|Rab3 GTPase-activating protein catalytic subunit!K18270|3|2.7e-38|166.8|jre:108996923|Rab3 GTPase-activating protein catalytic subunit!K18270|4|5.1e-37|162.5|cit:102610637|Rab3 GTPase-activating protein catalytic subunit!K18270|5|6.7e-37|162.2|cpap:110823602|Rab3 GTPase-activ…	PSR86197.1	5.8e-51	Rab3 GTPase-activating protein catalytic subunit like [Actinidia chinensis var. chinensis]
miRNA-1-3p	CEY00_Acc32922	1372	19	K13459|1|1.2e-158|565.1|nnu:104605237|disease resistance protein RPS2!K13459|2|1.8e-141|508.1|nnu:104589875|disease resistance protein RPS2!K13459|3|5.2e-133|479.9|nnu:104592365|disease resistance protein RPS2!K13459|4|2.6e-132|477.6|vvi:104881042|disease resistance protein RPS2!K13459|5|3.1e-130|470.7|vvi:104881039|disease resistance protein RPS2	PSR84947.1	0	Disease resistance protein [Actinidia chinensis var. chinensis]
miRNA-1-3p	CEY00_Acc22081	1372	14	-	PSR95946.1	6.9e-20	Endoplasmic reticulum, stress-associated Ramp4 protein, partial [Actinidia chinensis var. chinensis]
miRNA-31-3p	CEY00_Acc21256	2969	14	K15707|1|1.1e-22|112.8|nto:104106537|RING finger protein 170 [EC:2.3.2.27]!K15707|2|1.1e-22|112.8|nta:107762044|RING finger protein 170 [EC:2.3.2.27]!K15707|3|2.4e-22|111.7|sly:101249963|RING finger protein 170 [EC:2.3.2.27]!K15707|4|3.1e-22|111.3|spen:107007121|RING finger protein 170 [EC:2.3.2.27]!K15707|5|7.0e-22|110.2|sot:102602273|RING finger protein 170 [EC:2.3.2.27]	-	-	-
miRNA-1-3p	CEY00_Acc02504	1372	36	K13415|1|3.9e-09|67.4|mdm:103401427|protein brassinosteroid insensitive 1 [EC:2.7.10.1 2.7.11.1]	PSS35302.1	4.2e-114	Squamosa promoter-binding-like protein [Actinidia chinensis var. chinensis]
miRNA-1-3p	CEY00_Acc20311	1372	5	K17964|1|9.1e-42|174.9|gab:108451539|leucine-rich PPR motif-containing protein, mitochondrial!K17710|2|9.1e-42|174.9|psom:113283793|pentatricopeptide repeat domain-containing protein 1!K17964|3|6.5e-40|168.7|atr:18428744|leucine-rich PPR motif-containing protein, mitochondrial	XP_028105442.1	5.1e-305	pentatricopeptide repeat-containing protein At3g49240, mitochondrial [Camellia sinensis]
miRNA-1-3p	CEY00_Acc19627	1372	41	K11978|1|1.3e-140|505.8|cmax:111470246|E3 ubiquitin-protein ligase UBR3 [EC:2.3.2.27]!K11978|2|1.3e-132|479.2|oeu:111399975|E3 ubiquitin-protein ligase UBR3 [EC:2.3.2.27]!K11978|3|4.3e-120|437.6|boe:106316448|E3 ubiquitin-protein ligase UBR3 [EC:2.3.2.27]	PSS06455.1	1.3e-227	E3 ubiquitin-protein like [Actinidia chinensis var. chinensis]
miRNA-1-3p	CEY00_Acc05212	1372	31	K13412|1|4.2e-43|181.0|sot:102577666|calcium-dependent protein kinase [EC:2.7.11.1]!K13412|2|1.5e-40|172.6|spen:107014904|calcium-dependent protein kinase [EC:2.7.11.1]!K13412|3|2.6e-40|171.8|sot:102590362|calcium-dependent protein kinase [EC:2.7.11.1]!K13412|4|2.6e-40|171.8|sly:101260391|calcium-dependent protein kinase [EC:2.7.11.1]!K13412|5|4.4e-40|171.0|spen:107009312|calcium-dependent protei…	PSS29930.1	1.1e-72	Calcium-dependent protein kinase [Actinidia chinensis var. chinensis]
miRNA-1-3p	CEY00_Acc27616	1372	24	K09580|1|2.2e-59|235.0|nnu:104602626|protein disulfide-isomerase A1 [EC:5.3.4.1]!K09580|2|6.0e-57|226.9|ini:109190767|protein disulfide-isomerase A1 [EC:5.3.4.1]!K09580|3|2.3e-53|214.9|sly:101257163|protein disulfide-isomerase A1 [EC:5.3.4.1]!K09580|4|5.2e-53|213.8|nta:107827045|protein disulfide-isomerase A1 [EC:5.3.4.1]!K09580|5|6.8e-53|213.4|sot:102585666|protein disulfide-isomerase A1 [EC:5.3…	PSR93007.1	1.2e-99	Protein disulfide isomerase-like [Actinidia chinensis var. chinensis]
miRNA-1-3p	CEY00_Acc14608	1372	68	K22262|1|1.5e-11|78.6|peq:110019250|WD repeat and FYVE domain-containing protein 3!K22262|2|2.0e-11|78.2|ppp:112283757|WD repeat and FYVE domain-containing protein 3!K22262|3|7.5e-11|76.3|dct:110115569|WD repeat and FYVE domain-containing protein 3	PSS13995.1	0	BEACH domain-containing protein [Actinidia chinensis var. chinensis]
miRNA-1-3p	CEY00_Acc31875	1372	6	K12153|1|1.5e-104|383.6|rcu:8282449|phenylalanine N-monooxygenase [EC:1.14.14.40]!K12153|2|7.6e-104|381.3|rcu:8275042|phenylalanine N-monooxygenase [EC:1.14.14.40]!K12153|3|4.2e-102|375.6|tcc:18591093|phenylalanine N-monooxygenase [EC:1.14.14.40]!K12153|4|2.1e-98|363.2|pop:18104689|phenylalanine N-monooxygenase [EC:1.14.14.40]!K12153|5|6.2e-98|361.7|dzi:111284254|phenylalanine N-monooxygenase [EC…	PSR86237.1	9.3e-197	Isoleucine N-monooxygenase [Actinidia chinensis var. chinensis]
miRNA-1-3p	CEY00_Acc00633	1372	12	K14651|1|1.3e-59|235.3|pop:7476292|transcription initiation factor TFIID subunit 15!K14651|2|1.3e-57|228.8|psom:113338041|transcription initiation factor TFIID subunit 15!K14651|3|3.1e-16|91.3|ats:109766006|transcription initiation factor TFIID subunit 15!K13209|4|1.7e-14|85.5|ppp:112291167|RNA-binding protein EWS	PSS36092.1	7.5e-129	TATA-binding protein-associated factor 2N like [Actinidia chinensis var. chinensis]
miRNA-1-3p	CEY00_Acc11442	1372	27	K01867|1|5.1e-26|125.6|tcc:18590138|tryptophanyl-tRNA synthetase [EC:6.1.1.2]!K01867|2|5.1e-26|125.6|ghi:107891513|tryptophanyl-tRNA synthetase [EC:6.1.1.2]!K01867|3|5.1e-26|125.6|dzi:111301225|tryptophanyl-tRNA synthetase [EC:6.1.1.2]!K01867|4|5.1e-26|125.6|gab:108454116|tryptophanyl-tRNA synthetase [EC:6.1.1.2]!K01867|5|5.1e-26|125.6|gra:105799290|tryptophanyl-tRNA synthetase [EC:6.1.1.2]	-	-	-
miRNA-1-3p	CEY00_Acc00984	1372	25	K09587|1|4.8e-74|283.5|pop:18101214|steroid 22-alpha-hydroxylase [EC:1.14.13.-]!K09587|2|1.1e-73|282.3|zju:107408649|steroid 22-alpha-hydroxylase [EC:1.14.13.-]!K09587|3|1.1e-73|282.3|zju:107408382|steroid 22-alpha-hydroxylase [EC:1.14.13.-]!K09587|4|1.1e-73|282.3|zju:107408367|steroid 22-alpha-hydroxylase [EC:1.14.13.-]!K09587|5|1.4e-73|282.0|mdm:103401164|steroid 22-alpha-hydroxylase [EC:1.14.1…	PSS36470.1	2.2e-81	Cytochrome P450 90B1 like [Actinidia chinensis var. chinensis]
miRNA-1-3p	CEY00_Acc00024	1372	8	K03006|1|8.8e-44|181.0|ccaj:109817458|DNA-directed RNA polymerase II subunit RPB1 [EC:2.7.7.6]!K03006|2|5.7e-43|178.3|vra:106765349|DNA-directed RNA polymerase II subunit RPB1 [EC:2.7.7.6]!K03006|3|7.4e-43|177.9|var:108338272|DNA-directed RNA polymerase II subunit RPB1 [EC:2.7.7.6]!K03006|4|2.6e-40|169.5|lang:109341734|DNA-directed RNA polymerase II subunit RPB1 [EC:2.7.7.6]!K03006|5|7.7e-40|167.…	PSS17634.1	2.5e-69	Protodermal factor 1 like [Actinidia chinensis var. chinensis]
miRNA-1-3p	CEY00_Acc27104	1372	27	K09534|1|1.0e-68|266.5|vvi:100246610|DnaJ homolog subfamily C member 14!K09534|2|2.8e-63|248.4|zju:107404801|DnaJ homolog subfamily C member 14!K09534|3|2.4e-62|245.4|zju:107405311|DnaJ homolog subfamily C member 14!K09534|4|3.8e-60|238.0|pavi:110752207|DnaJ homolog subfamily C member 14!K09534|5|8.5e-60|236.9|pmum:103323220|DnaJ homolog subfamily C member 14	PSR92486.1	5.4e-149	DnaJ subfamily C member 14 like [Actinidia chinensis var. chinensis]
miRNA-1-3p	CEY00_Acc24426	1372	27	K04733|1|1.8e-27|129.0|sbi:8063787|interleukin-1 receptor-associated kinase 4 [EC:2.7.11.1]!K04733|2|5.2e-27|127.5|zma:100272597|interleukin-1 receptor-associated kinase 4 [EC:2.7.11.1]!K04733|3|3.3e-21|108.2|bdi:100829732|interleukin-1 receptor-associated kinase 4 [EC:2.7.11.1]	PSS00456.1	6.5e-72	Protein MID1-COMPLEMENTING ACTIVITY like [Actinidia chinensis var. chinensis]
miRNA-58-5p	CEY00_Acc21256	2969	14	K15707|1|1.1e-22|112.8|nto:104106537|RING finger protein 170 [EC:2.3.2.27]!K15707|2|1.1e-22|112.8|nta:107762044|RING finger protein 170 [EC:2.3.2.27]!K15707|3|2.4e-22|111.7|sly:101249963|RING finger protein 170 [EC:2.3.2.27]!K15707|4|3.1e-22|111.3|spen:107007121|RING finger protein 170 [EC:2.3.2.27]!K15707|5|7.0e-22|110.2|sot:102602273|RING finger protein 170 [EC:2.3.2.27]	-	-	-
miRNA-1-3p	CEY00_Acc09983	1372	57	K20823|1|3.2e-54|219.2|vvi:100250870|N-alpha-acetyltransferase 35, NatC auxiliary subunit!K20823|2|4.7e-53|215.3|jre:108995653|N-alpha-acetyltransferase 35, NatC auxiliary subunit!K20823|3|1.2e-51|210.7|cpap:110815687|N-alpha-acetyltransferase 35, NatC auxiliary subunit!K20823|4|1.5e-51|210.3|cit:102618699|N-alpha-acetyltransferase 35, NatC auxiliary subunit	PSS20944.1	7.5e-69	N-alpha-acetyltransferase 35, NatC auxiliary subunit like [Actinidia chinensis var. chinensis]
miRNA-1-3p	CEY00_Acc08919	1372	22	K05387|1|8.3e-38|164.5|han:110932777|glutamate receptor, ionotropic, plant!K09338|2|4.4e-31|142.1|cit:102623619|homeobox-leucine zipper protein!K02469|3|2.0e-20|106.7|lang:109359716|DNA gyrase subunit A [EC:5.99.1.3]!K15201|4|1.0e-19|104.4|oeu:111378585|general transcription factor 3C polypeptide 3 (transcription factor C subunit 4)	PSS08065.1	3.9e-106	Integrase [Actinidia chinensis var. chinensis]
miRNA-1-3p	CEY00_Acc30203	1372	24	K20715|1|4.0e-51|208.4|jre:108989640|phototropin [EC:2.7.11.1]!K20715|2|2.1e-47|196.1|vvi:100262213|phototropin [EC:2.7.11.1]!K20715|3|1.0e-46|193.7|cpap:110808582|phototropin [EC:2.7.11.1]!K20715|4|8.7e-46|190.7|zju:107411134|phototropin [EC:2.7.11.1]!K20715|5|1.1e-45|190.3|nta:107762531|phototropin [EC:2.7.11.1]	PSR90007.1	2.4e-106	Phototropin-1 like [Actinidia chinensis var. chinensis]
miRNA-1-3p	CEY00_Acc24311	1372	33	K08245|1|1.2e-34|153.3|oeu:111382190|phytepsin [EC:3.4.23.40]!K08245|2|3.2e-32|145.2|nta:107763186|phytepsin [EC:3.4.23.40]!K08245|3|3.2e-32|145.2|nsy:104247607|phytepsin [EC:3.4.23.40]!K08245|4|3.2e-32|145.2|ini:109165703|phytepsin [EC:3.4.23.40]!K08245|5|5.5e-32|144.4|sot:102577765|phytepsin [EC:3.4.23.40]	PSS00343.1	1.9e-58	Aspartic proteinase [Actinidia chinensis var. chinensis]
miRNA-1-3p	CEY00_Acc16228	1372	57	K22803|1|9.1e-23|114.8|sot:102605381|structural maintenance of chromosomes protein 5!K22803|2|2.0e-22|113.6|ccav:112520510|structural maintenance of chromosomes protein 5!K22803|3|7.7e-22|111.7|sly:101255831|structural maintenance of chromosomes protein 5!K22803|4|7.7e-22|111.7|nto:104106131|structural maintenance of chromosomes protein 5!K22803|5|7.7e-22|111.7|nta:107776932|structural maintenanc…	PSS26478.1	5e-23	Structural maintenance of chromosomes protein [Actinidia chinensis var. chinensis]
miRNA-1-3p	CEY00_Acc06601	1372	55	K03515|1|3.0e-75|289.3|ghi:107894697|DNA repair protein REV1 [EC:2.7.7.-]!K00284|2|2.0e-63|250.0|oeu:111379166|glutamate synthase (ferredoxin) [EC:1.4.7.1]!K18195|3|2.4e-56|226.5|ghi:107950013|rhamnogalacturonan endolyase [EC:4.2.2.23]!K10901|4|1.1e-53|217.6|ccaj:109794016|bloom syndrome protein [EC:3.6.4.12]!K10901|5|4.3e-53|215.7|lsv:111921264|bloom syndrome protein [EC:3.6.4.12]	XP_018839805.1	7.9e-158	PREDICTED: uncharacterized protein LOC109005354 [Juglans regia]
miRNA-1-3p	CEY00_Acc06472	1372	20	K00696|1|3.9e-124|450.3|lang:109341631|sucrose-phosphate synthase [EC:2.4.1.14]!K00696|2|1.1e-123|448.7|mtr:MTR_3g047380|sucrose-phosphate synthase [EC:2.4.1.14]!K00696|3|1.9e-123|448.0|gmx:100807527|sucrose-phosphate synthase [EC:2.4.1.14]!K00696|4|2.5e-123|447.6|sind:105179612|sucrose-phosphate synthase [EC:2.4.1.14]	PSS28974.1	4.9e-129	Sucrose-phosphate synthase [Actinidia chinensis var. chinensis]
miRNA-1-3p	CEY00_Acc30396	1372	17	K00128|1|6.4e-33|146.7|egr:104421521|aldehyde dehydrogenase (NAD+) [EC:1.2.1.3]!K00128|2|1.4e-32|145.6|nta:107764230|aldehyde dehydrogenase (NAD+) [EC:1.2.1.3]!K00128|3|3.2e-32|144.4|oeu:111411880|aldehyde dehydrogenase (NAD+) [EC:1.2.1.3]!K00128|4|5.4e-32|143.7|egr:104423487|aldehyde dehydrogenase (NAD+) [EC:1.2.1.3]!K00128|5|9.2e-32|142.9|oeu:111392504|aldehyde dehydrogenase (NAD+) [EC:1.2.1.3]	PSR90198.1	6.8e-45	Aldehyde dehydrogenase family 3 member like [Actinidia chinensis var. chinensis]
miRNA-1-3p	CEY00_Acc21883	1372	25	K09264|1|8.4e-25|119.8|lja:Lj2g3v1105370.1|MADS-box transcription factor, plant!K09264|2|1.4e-24|119.0|boe:106331374|MADS-box transcription factor, plant!K09264|3|1.4e-24|119.0|bna:106433239|MADS-box transcription factor, plant!K09264|4|1.4e-24|119.0|bna:106432391|MADS-box transcription factor, plant	RDY01947.1	1.3e-27	MADS-box transcription factor 1, partial [Mucuna pruriens]
miRNA-1-3p	CEY00_Acc10423	1372	20	-	PSS21380.1	1e-39	Cytochrome bo(3) ubiquinol oxidase subunit 1 like [Actinidia chinensis var. chinensis]
miRNA-1-3p	CEY00_Acc00404	1372	14	K14802|1|2.9e-230|803.5|mcha:111006275|phospholipid-transporting ATPase [EC:7.6.2.1]!K14802|2|6.4e-230|802.4|rcu:8285415|phospholipid-transporting ATPase [EC:7.6.2.1]!K14802|3|1.4e-229|801.2|nsy:104236077|phospholipid-transporting ATPase [EC:7.6.2.1]!K14802|4|2.4e-229|800.4|pper:18787575|phospholipid-transporting ATPase [EC:7.6.2.1]!K14802|5|2.4e-229|800.4|pmum:103330971|phospholipid-transporting…	PSS35790.1	4.6e-307	Phospholipid-transporting ATPase [Actinidia chinensis var. chinensis]
miRNA-1-3p	CEY00_Acc22731	1372	21	K20363|1|8.0e-39|166.8|dzi:111296848|protein YIPF5/7	PSS01373.1	1.7e-54	Lysophospholipase BODYGUARD 2 precursor [Actinidia chinensis var. chinensis]
miRNA-1-3p	CEY00_Acc18982	1372	14	-	PSS05713.1	3.4e-76	Glutamyl-tRNA(Gln) amidotransferase subunit D like [Actinidia chinensis var. chinensis]
miRNA-1-3p	CEY00_Acc29335	1372	4	K03676|1|3.2e-12|77.0|han:110906567|glutaredoxin 3!K03676|2|4.1e-12|76.6|han:110900701|glutaredoxin 3!K18643|3|1.6e-11|74.7|gra:105795008|katanin p80 WD40 repeat-containing subunit B1!K03676|4|3.5e-11|73.6|han:110943380|glutaredoxin 3!K03676|5|7.8e-11|72.4|han:110927960|glutaredoxin 3	PSR89140.1	1.6e-53	Pyridoxine/pyridoxamine 5'-phosphate oxidase [Actinidia chinensis var. chinensis]
miRNA-1-3p	CEY00_Acc05118	1372	36	K00921|1|2.0e-142|511.5|vvi:100242669|1-phosphatidylinositol-3-phosphate 5-kinase [EC:2.7.1.150]	PSS31857.1	1.9e-272	1-phosphatidylinositol-3-phosphate 5-kinase [Actinidia chinensis var. chinensis]
miRNA-1-3p	CEY00_Acc16093	1372	5	K21994|1|2.1e-45|187.2|mesc:110628398|LOB domain-containing protein 18!K21994|2|2.4e-44|183.7|zju:107435687|LOB domain-containing protein 18!K21994|3|2.4e-44|183.7|zju:107405081|LOB domain-containing protein 18!K21994|4|5.3e-44|182.6|oeu:111382782|LOB domain-containing protein 18!K21994|5|2.0e-43|180.6|tcc:18614289|LOB domain-containing protein 18	PSS11813.1	4.6e-50	LOB domain-containing protein [Actinidia chinensis var. chinensis]
miRNA-1-3p	CEY00_Acc06088	1372	32	K12670|1|3.2e-49|201.8|vvi:100250299|oligosaccharyltransferase complex subunit beta!K12670|2|7.1e-49|200.7|vvi:100244523|oligosaccharyltransferase complex subunit beta!K12670|3|1.7e-47|196.1|nnu:104595766|oligosaccharyltransferase complex subunit beta!K12670|4|5.1e-47|194.5|mcha:111017226|oligosaccharyltransferase complex subunit beta!K12670|5|1.1e-46|193.4|zju:107424814|oligosaccharyltransferase…	PSS30803.1	7.3e-64	Dolichyl-diphosphooligosaccharide--protein like [Actinidia chinensis var. chinensis]
miRNA-1-3p	CEY00_Acc30633	1372	26	K05954|1|2.4e-31|142.1|nnu:104587193|protein farnesyltransferase subunit beta [EC:2.5.1.58]!K05954|2|2.9e-29|135.2|lja:Lj2g3v1014160.1|protein farnesyltransferase subunit beta [EC:2.5.1.58]!K05954|3|2.9e-29|135.2|var:108343850|protein farnesyltransferase subunit beta [EC:2.5.1.58]!K05954|4|3.8e-29|134.8|mtr:MTR_6g007165|protein farnesyltransferase subunit beta [EC:2.5.1.58]!K05954|5|6.5e-29|134.0…	PSR87586.1	1e-39	Protein farnesyltransferase subunit beta like [Actinidia chinensis var. chinensis]
miRNA-1-3p	CEY00_Acc10360	1372	44	K02208|1|9.8e-30|137.9|cann:107867865|cyclin-dependent kinase 8/11 [EC:2.7.11.22 2.7.11.23]!K02208|2|1.4e-28|134.0|ccav:112501679|cyclin-dependent kinase 8/11 [EC:2.7.11.22 2.7.11.23]!K02208|3|2.4e-28|133.3|nsy:104244138|cyclin-dependent kinase 8/11 [EC:2.7.11.22 2.7.11.23]!K02208|4|2.4e-28|133.3|nta:107771674|cyclin-dependent kinase 8/11 [EC:2.7.11.22 2.7.11.23]!K02208|5|2.4e-28|133.3|nta:107805…	PSS21318.1	3.3e-35	Cyclin-dependent kinase [Actinidia chinensis var. chinensis]
miRNA-1-3p	CEY00_Acc19565	1372	24	-	PSS06388.1	2.2e-49	Phenazine biosynthesis PhzF protein [Actinidia chinensis var. chinensis]
miRNA-1-3p	CEY00_Acc14939	1372	23	K20165|1|3.2e-75|287.3|ccav:112507069|TBC1 domain family member 2A!K20165|2|4.1e-75|287.0|dzi:111305575|TBC1 domain family member 2A!K20165|3|4.1e-75|287.0|dzi:111314532|TBC1 domain family member 2A!K20165|4|7.1e-75|286.2|han:110885996|TBC1 domain family member 2A!K20165|5|9.2e-75|285.8|egr:104434918|TBC1 domain family member 2A	PSS14342.1	1e-83	TBC1 domain family member 2B like [Actinidia chinensis var. chinensis]
miRNA-1-3p	CEY00_Acc26175	1372	59	K12598|1|2.7e-16|92.8|nto:104086057|ATP-dependent RNA helicase DOB1 [EC:3.6.4.13]!K10615|2|1.5e-11|77.0|ppp:112282946|E3 ubiquitin-protein ligase HERC4 [EC:2.3.2.26]!K19026|3|4.9e-10|72.0|nta:107760795|spatacsin!K12879|4|2.3e-07|63.2|nta:107822176|THO complex subunit 2!K10614|5|7.2e-06|58.2|ccav:112502750|E3 ubiquitin-protein ligase HERC3 [EC:2.3.2.26]	KAF3668756.1	5.2e-115	putative Minor histocompatibility antigen H13 [Capsicum annuum]
miRNA-98-3p	CEY00_Acc21256	3054	14	K15707|1|1.1e-22|112.8|nto:104106537|RING finger protein 170 [EC:2.3.2.27]!K15707|2|1.1e-22|112.8|nta:107762044|RING finger protein 170 [EC:2.3.2.27]!K15707|3|2.4e-22|111.7|sly:101249963|RING finger protein 170 [EC:2.3.2.27]!K15707|4|3.1e-22|111.3|spen:107007121|RING finger protein 170 [EC:2.3.2.27]!K15707|5|7.0e-22|110.2|sot:102602273|RING finger protein 170 [EC:2.3.2.27]	-	-	-
miRNA-1-3p	CEY00_Acc28757	1372	6	-	PSR91413.1	3.1e-29	ORMDL protein [Actinidia chinensis var. chinensis]
miRNA-1-3p	CEY00_Acc19385	1372	34	K02350|1|2.6e-48|199.5|mdm:103451319|DNA polymerase zeta [EC:2.7.7.7]!K05350|2|7.2e-43|181.4|nto:104100274|beta-glucosidase [EC:3.2.1.21]!K05350|3|7.2e-43|181.4|nta:107769686|beta-glucosidase [EC:3.2.1.21]!K12483|4|3.6e-42|179.1|nta:107806716|EH domain-containing protein 1!K05350|5|3.6e-42|179.1|nta:107802093|beta-glucosidase [EC:3.2.1.21]	PSS35063.1	6e-132	Endonuclease [Actinidia chinensis var. chinensis]
miRNA-1-3p	CEY00_Acc07671	1372	13	K12604|1|3.3e-33|148.3|sind:105170897|CCR4-NOT transcription complex subunit 1!K12604|2|4.3e-33|147.9|nta:107802598|CCR4-NOT transcription complex subunit 1!K12604|3|4.3e-33|147.9|nto:104120949|CCR4-NOT transcription complex subunit 1!K12604|4|4.3e-33|147.9|nta:107804987|CCR4-NOT transcription complex subunit 1!K12604|5|4.3e-33|147.9|nsy:104226614|CCR4-NOT transcription complex subunit 1	PSS26375.1	1e-36	CCR4-NOT transcription complex subunit like [Actinidia chinensis var. chinensis]
miRNA-1-3p	CEY00_Acc02841	1372	25	K03006|1|5.8e-23|113.2|egu:105057227|DNA-directed RNA polymerase II subunit RPB1 [EC:2.7.7.6]!K03006|2|2.3e-11|74.7|pxb:103929581|DNA-directed RNA polymerase II subunit RPB1 [EC:2.7.7.6]!K03006|3|3.9e-11|73.9|ppp:112291314|DNA-directed RNA polymerase II subunit RPB1 [EC:2.7.7.6]!K03006|4|8.7e-11|72.8|pxb:103953433|DNA-directed RNA polymerase II subunit RPB1 [EC:2.7.7.6]	PSS32542.1	1.8e-188	Proline-rich receptor-like protein kinase [Actinidia chinensis var. chinensis]
miRNA-1-3p	CEY00_Acc12880	1372	32	K19986|1|1.2e-165|588.6|vvi:100248529|exocyst complex component 8!K19986|2|1.7e-164|584.7|nto:104113731|exocyst complex component 8!K19986|3|5.0e-164|583.2|nta:107762396|exocyst complex component 8!K19986|4|4.3e-163|580.1|nta:107800394|exocyst complex component 8!K19986|5|1.6e-162|578.2|nsy:104220586|exocyst complex component 8	PSS18175.1	2.5e-189	Exocyst complex component EXO84B like [Actinidia chinensis var. chinensis]
miRNA-1-3p	CEY00_Acc20498	1372	48	-	PSS04642.1	1.7e-29	hypothetical protein CEY00_Acc20498 [Actinidia chinensis var. chinensis]
miRNA-1-3p	CEY00_Acc09564	1372	8	K04712|1|5.2e-149|530.8|nto:104110948|sphingolipid 4-desaturase/C4-monooxygenase [EC:1.14.19.17 1.14.18.5]!K04712|2|5.2e-149|530.8|nsy:104235146|sphingolipid 4-desaturase/C4-monooxygenase [EC:1.14.19.17 1.14.18.5]!K04712|3|1.2e-148|529.6|nto:104086050|sphingolipid 4-desaturase/C4-monooxygenase [EC:1.14.19.17 1.14.18.5]!K04712|4|2.0e-148|528.9|nta:107806069|sphingolipid 4-desaturase/C4-monooxygena…	PSS24648.1	7.8e-163	Sphingolipid delta(4)-desaturase [Actinidia chinensis var. chinensis]
miRNA-1-3p	CEY00_Acc05547	1372	3	K00891|1|6.9e-08|62.4|vvi:100266919|shikimate kinase [EC:2.7.1.71]!K00891|2|1.3e-06|58.2|jre:109001314|shikimate kinase [EC:2.7.1.71]!K00891|3|6.4e-06|55.8|cann:107860819|shikimate kinase [EC:2.7.1.71]!K00891|4|8.4e-06|55.5|lang:109335020|shikimate kinase [EC:2.7.1.71]!K00891|5|8.4e-06|55.5|lang:109361841|shikimate kinase [EC:2.7.1.71]	PSS30308.1	2.4e-42	Inactive shikimate kinase 1 precursor [Actinidia chinensis var. chinensis]
miRNA-1-3p	CEY00_Acc18942	1372	24	K01537|1|1.4e-24|120.6|egr:104417668|Ca2+-transporting ATPase [EC:3.6.3.8]!K10400|2|1.4e-21|110.5|nta:107781469|kinesin family member 15!K01303|3|6.1e-20|105.1|fve:101311565|acylaminoacyl-peptidase [EC:3.4.19.1]!K19525|4|1.8e-19|103.6|dct:110098611|vacuolar protein sorting-associated protein 13A/C!K03283|5|2.4e-16|93.2|han:110914447|heat shock 70kDa protein 1/2/6/8	PSS05673.1	2.6e-142	Large tegument protein like [Actinidia chinensis var. chinensis]
miRNA-1-3p	CEY00_Acc08728	1372	20	K03514|1|6.5e-26|124.4|mtr:MTR_3g090990|non-canonical poly(A) RNA polymerase PAPD5/7 [EC:2.7.7.19]!K03514|2|1.2e-24|120.2|lang:109349758|non-canonical poly(A) RNA polymerase PAPD5/7 [EC:2.7.7.19]!K09264|3|1.0e-07|63.9|ghi:107924817|MADS-box transcription factor, plant	PSS23873.1	7e-240	hypothetical protein CEY00_Acc08728 [Actinidia chinensis var. chinensis]
miRNA-1-3p	CEY00_Acc12722	1372	5	-	PSS18018.1	7.7e-121	Lateral signaling target protein [Actinidia chinensis var. chinensis]
miRNA-1-3p	CEY00_Acc20144	1372	36	K04422|1|3.0e-25|122.5|han:110867564|mitogen-activated protein kinase kinase kinase 13 [EC:2.7.11.25]!K04422|2|1.4e-17|97.1|lja:Lj0g3v0190659.2|mitogen-activated protein kinase kinase kinase 13 [EC:2.7.11.25]!K04422|3|1.4e-17|97.1|lja:Lj0g3v0190659.1|mitogen-activated protein kinase kinase kinase 13 [EC:2.7.11.25]!K04422|4|1.4e-17|97.1|lja:Lj6g3v1089020.2|mitogen-activated protein kinase kinase k…	PSS04296.1	0	Serine/threonine-protein kinase [Actinidia chinensis var. chinensis]
miRNA-1-3p	CEY00_Acc07738	1372	8	K02934|1|8.5e-52|209.1|cpep:111806995|large subunit ribosomal protein L6e!K09566|2|3.8e-36|157.1|dzi:111301820|peptidyl-prolyl isomerase G (cyclophilin G) [EC:5.2.1.8]!K09566|3|5.5e-35|153.3|tcc:18589698|peptidyl-prolyl isomerase G (cyclophilin G) [EC:5.2.1.8]!K09566|4|7.8e-29|132.9|ghi:107889971|peptidyl-prolyl isomerase G (cyclophilin G) [EC:5.2.1.8]!K22825|5|7.6e-08|63.2|spen:107016415|non-str…	PSS26443.1	3.3e-175	Bromodomain-containing protein [Actinidia chinensis var. chinensis]
miRNA-1-3p	CEY00_Acc22011	1372	31	K14559|1|3.8e-66|257.3|vvi:100241507|U3 small nucleolar RNA-associated protein MPP10!K14559|2|2.4e-60|238.0|nnu:104591418|U3 small nucleolar RNA-associated protein MPP10!K14559|3|1.2e-59|235.7|zju:107418372|U3 small nucleolar RNA-associated protein MPP10!K14559|4|1.5e-59|235.3|nto:104092144|U3 small nucleolar RNA-associated protein MPP10!K14559|5|4.5e-59|233.8|nta:107802397|U3 small nucleolar RNA…	PSR96701.1	7.6e-85	U3 small nucleolar ribonucleoprotein [Actinidia chinensis var. chinensis]
miRNA-1-3p	CEY00_Acc21961	1372	7	-	PSR95828.1	9.2e-84	Neurofilament heavy polypeptide like [Actinidia chinensis var. chinensis]
miRNA-100-5p	CEY00_Acc09557	3220	17	K15637|1|6.3e-26|123.6|tcc:18596853|serine/threonine-protein phosphatase PGAM5 [EC:3.1.3.16]!K15637|2|8.2e-26|123.2|dzi:111278646|serine/threonine-protein phosphatase PGAM5 [EC:3.1.3.16]!K15637|3|1.4e-25|122.5|sind:105175538|serine/threonine-protein phosphatase PGAM5 [EC:3.1.3.16]!K15637|4|2.4e-25|121.7|mesc:110603136|serine/threonine-protein phosphatase PGAM5 [EC:3.1.3.16]!K15637|5|2.4e-25|121.7…	PSS24641.1	9.4e-32	2-carboxy-D-arabinitol-1-phosphatase precursor [Actinidia chinensis var. chinensis]
miRNA-1-3p	CEY00_Acc11047	1372	34	K01188|1|1.9e-08|67.0|bna:106394339|beta-glucosidase [EC:3.2.1.21]!K22804|2|1.9e-08|67.0|bna:106442438|structural maintenance of chromosomes protein 6	PSS19625.1	1.3e-24	Protein BONZAI like [Actinidia chinensis var. chinensis]
miRNA-1-3p	CEY00_Acc24502	1372	4	K22857|1|2.1e-21|107.8|cit:102620671|EEF1A lysine methyltransferase 4 [EC:2.1.1.-]!K22857|2|2.0e-19|101.3|pxb:103961239|EEF1A lysine methyltransferase 4 [EC:2.1.1.-]!K22857|3|2.2e-18|97.8|oeu:111367789|EEF1A lysine methyltransferase 4 [EC:2.1.1.-]!K22857|4|3.7e-18|97.1|aip:107639111|EEF1A lysine methyltransferase 4 [EC:2.1.1.-]	PSR97853.1	8.3e-28	Methyltransferase-like protein [Actinidia chinensis var. chinensis]
miRNA-1-3p	CEY00_Acc19447	1372	26	K12486|1|2.1e-25|122.9|boe:106328955|stromal membrane-associated protein!K12486|2|2.1e-25|122.9|pmum:103326270|stromal membrane-associated protein!K12486|3|2.1e-25|122.9|pavi:110772944|stromal membrane-associated protein!K12486|4|6.0e-25|121.3|vvi:100262374|stromal membrane-associated protein!K12486|5|1.3e-24|120.2|tcc:18593825|stromal membrane-associated protein	PSS06174.1	5.4e-36	ADP-ribosylation factor GTPase-activating protein [Actinidia chinensis var. chinensis]
miRNA-1-3p	CEY00_Acc13558	1372	17	K07877|1|3.4e-33|148.7|csat:104733551|Ras-related protein Rab-2A!K07877|2|2.4e-31|142.5|han:110889751|Ras-related protein Rab-2A!K07877|3|2.4e-31|142.5|lang:109333610|Ras-related protein Rab-2A!K07877|4|3.2e-31|142.1|cpep:111804554|Ras-related protein Rab-2A!K07877|5|3.2e-31|142.1|cpap:110817971|Ras-related protein Rab-2A	XP_022869854.1	2.6e-59	uncharacterized protein LOC111389199 [Olea europaea var. sylvestris]
miRNA-1-3p	CEY00_Acc03840	1372	18	K21110|1|2.9e-28|131.3|ppp:112279954|cingulin-like protein 1!K12821|2|1.1e-24|119.4|cann:107846076|pre-mRNA-processing factor 40!K10400|3|4.0e-09|67.8|bvg:104904452|kinesin family member 15!K11498|4|5.2e-09|67.4|crb:17891297|centromeric protein E	PSS33453.1	0	Girdin like [Actinidia chinensis var. chinensis]
miRNA-1-3p	CEY00_Acc21943	1372	16	-	PSR95811.1	4.3e-22	Uromodulin, secreted form like [Actinidia chinensis var. chinensis]
miRNA-1-3p	CEY00_Acc09404	1372	60	K01180|1|1.1e-08|68.6|aip:107621296|endo-1,3(4)-beta-glucanase [EC:3.2.1.6]!K01180|2|3.3e-08|67.0|rcu:8263600|endo-1,3(4)-beta-glucanase [EC:3.2.1.6]!K02184|3|4.3e-08|66.6|ppp:112285762|formin 2!K02184|4|4.3e-08|66.6|aip:107619883|formin 2	RXI05900.1	7.3e-10	hypothetical protein DVH24_017942 [Malus domestica]
miRNA-1-3p	CEY00_Acc01262	1372	30	K03515|1|1.8e-39|169.1|ghi:107894697|DNA repair protein REV1 [EC:2.7.7.-]!K15422|2|3.1e-28|131.7|psom:113346503|3'(2'), 5'-bisphosphate nucleotidase / inositol polyphosphate 1-phosphatase [EC:3.1.3.7 3.1.3.57]!K15422|3|2.0e-27|129.0|psom:113356457|3'(2'), 5'-bisphosphate nucleotidase / inositol polyphosphate 1-phosphatase [EC:3.1.3.7 3.1.3.57]!K07739|4|5.5e-25|120.9|gra:105803458|elongator comple…	CAN76196.1	2.5e-40	hypothetical protein VITISV_041073 [Vitis vinifera]
miRNA-10-3p	CEY00_Acc09557	5496	17	K15637|1|6.3e-26|123.6|tcc:18596853|serine/threonine-protein phosphatase PGAM5 [EC:3.1.3.16]!K15637|2|8.2e-26|123.2|dzi:111278646|serine/threonine-protein phosphatase PGAM5 [EC:3.1.3.16]!K15637|3|1.4e-25|122.5|sind:105175538|serine/threonine-protein phosphatase PGAM5 [EC:3.1.3.16]!K15637|4|2.4e-25|121.7|mesc:110603136|serine/threonine-protein phosphatase PGAM5 [EC:3.1.3.16]!K15637|5|2.4e-25|121.7…	PSS24641.1	9.4e-32	2-carboxy-D-arabinitol-1-phosphatase precursor [Actinidia chinensis var. chinensis]
miRNA-1-3p	CEY00_Acc32558	1372	30	-	PSR86927.1	3.6e-52	Potassium transport system protein kup [Actinidia chinensis var. chinensis]
miRNA-1-3p	CEY00_Acc12965	1372	7	K09422|1|8.0e-28|129.0|tcc:18588305|transcription factor MYB, plant!K09422|2|4.1e-24|116.7|nnu:104609338|transcription factor MYB, plant!K09422|3|1.6e-23|114.8|dzi:111303059|transcription factor MYB, plant!K09422|4|3.5e-23|113.6|dzi:111304173|transcription factor MYB, plant!K09422|5|1.3e-22|111.7|vvi:100254224|transcription factor MYB, plant	PSS20780.1	2.3e-29	Anthocyanin regulatory C1 protein [Actinidia chinensis var. chinensis]
miRNA-1-3p	CEY00_Acc29617	1372	48	K12489|1|7.8e-50|204.5|sind:105158221|Arf-GAP with coiled-coil, ANK repeat and PH domain-containing protein!K12489|2|5.6e-48|198.4|nta:107800518|Arf-GAP with coiled-coil, ANK repeat and PH domain-containing protein!K12489|3|5.6e-48|198.4|nto:104118714|Arf-GAP with coiled-coil, ANK repeat and PH domain-containing protein!K12489|4|7.3e-48|198.0|pda:103723881|Arf-GAP with coiled-coil, ANK repeat and…	PSR89416.1	8.5e-91	ADP-ribosylation factor GTPase-activating protein [Actinidia chinensis var. chinensis]
miRNA-1-3p	CEY00_Acc16792	1372	33	K18998|1|1.3e-69|270.0|tcc:18597562|RNA polymerase II C-terminal domain phosphatase-like 1/2 [EC:3.1.3.16]!K18998|2|1.7e-69|269.6|gab:108467185|RNA polymerase II C-terminal domain phosphatase-like 1/2 [EC:3.1.3.16]!K18998|3|1.7e-69|269.6|dzi:111293720|RNA polymerase II C-terminal domain phosphatase-like 1/2 [EC:3.1.3.16]!K18998|4|2.3e-69|269.2|ghi:107958070|RNA polymerase II C-terminal domain pho…	PSS09808.1	3.6e-85	RNA polymerase II C-terminal domain phosphatase-like [Actinidia chinensis var. chinensis]
miRNA-1-3p	CEY00_Acc11282	1372	63	K03515|1|9.2e-51|208.0|vvi:100247553|DNA repair protein REV1 [EC:2.7.7.-]!K03515|2|6.0e-42|178.7|cit:102626428|DNA repair protein REV1 [EC:2.7.7.-]!K03515|3|3.0e-41|176.4|pavi:110767960|DNA repair protein REV1 [EC:2.7.7.-]!K03515|4|6.6e-41|175.3|pper:18768274|DNA repair protein REV1 [EC:2.7.7.-]!K03515|5|2.5e-40|173.3|pmum:103335230|DNA repair protein REV1 [EC:2.7.7.-]	PSS19240.1	7.9e-105	DNA repair protein [Actinidia chinensis var. chinensis]
miRNA-1-3p	CEY00_Acc29142	1372	69	K02184|1|2.6e-15|91.3|aip:107619883|formin 2!K02184|2|6.9e-13|83.2|csv:101215105|formin 2	KAE8972235.1	8.2e-16	hypothetical protein PR002_g26581, partial [Phytophthora rubi]
miRNA-1-3p	CEY00_Acc07871	1372	56	K06176|1|1.4e-25|124.4|vvi:100260502|tRNA pseudouridine13 synthase [EC:5.4.99.27]!K06176|2|5.2e-25|122.5|hbr:110662580|tRNA pseudouridine13 synthase [EC:5.4.99.27]!K06176|3|6.8e-25|122.1|ghi:107926806|tRNA pseudouridine13 synthase [EC:5.4.99.27]!K06176|4|8.9e-25|121.7|cit:102614609|tRNA pseudouridine13 synthase [EC:5.4.99.27]!K06176|5|8.9e-25|121.7|gra:105804700|tRNA pseudouridine13 synthase [EC:…	PSS26725.1	4e-59	Multisubstrate pseudouridine synthase [Actinidia chinensis var. chinensis]
miRNA-1-3p	CEY00_Acc08036	1372	6	K00764|1|6.1e-24|116.3|var:108324646|amidophosphoribosyltransferase [EC:2.4.2.14]	PSS26621.1	0	DNA endonuclease [Actinidia chinensis var. chinensis]
miRNA-1-3p	CEY00_Acc12798	1372	5	-	PSS18094.1	6.1e-82	A-agglutinin anchorage subunit like [Actinidia chinensis var. chinensis]
miRNA-1-3p	CEY00_Acc11613	1372	2	-	PSS19520.1	1.4e-62	Uncharacterized protein CEY00_Acc11613 [Actinidia chinensis var. chinensis]
miRNA-1-3p	CEY00_Acc12228	1372	14	K14548|1|1.9e-39|168.7|mesc:110609029|U3 small nucleolar RNA-associated protein 4!K16903|2|3.9e-21|107.8|nnu:104591456|L-tryptophan---pyruvate aminotransferase [EC:2.6.1.99]!K16903|3|9.6e-20|103.2|gmx:100801447|L-tryptophan---pyruvate aminotransferase [EC:2.6.1.99]	PSS17442.1	1.9e-54	Tryptophan aminotransferase-related protein [Actinidia chinensis var. chinensis]
miRNA-1-3p	CEY00_Acc23260	1372	4	K14484|1|2.3e-34|151.0|mesc:110604290|auxin-responsive protein IAA!K14484|2|3.0e-34|150.6|hbr:110638990|auxin-responsive protein IAA!K14484|3|1.5e-33|148.3|tcc:18588560|auxin-responsive protein IAA!K14484|4|1.5e-33|148.3|jcu:105637752|auxin-responsive protein IAA!K14484|5|1.9e-33|147.9|hbr:110661071|auxin-responsive protein IAA	PSS01903.1	6.2e-74	Auxin-responsive protein [Actinidia chinensis var. chinensis]
miRNA-1-3p	CEY00_Acc17387	1372	48	K20290|1|1.3e-30|141.0|ccav:112512130|conserved oligomeric Golgi complex subunit 3!K20290|2|3.9e-30|139.4|oeu:111404216|conserved oligomeric Golgi complex subunit 3!K20290|3|3.9e-30|139.4|dcr:108199731|conserved oligomeric Golgi complex subunit 3!K20290|4|3.9e-30|139.4|lsv:111876115|conserved oligomeric Golgi complex subunit 3!K20290|5|3.9e-30|139.4|han:110889328|conserved oligomeric Golgi comple…	PSS10293.1	1.9e-31	Conserved oligomeric Golgi complex subunit 3 like [Actinidia chinensis var. chinensis]
miRNA-1-3p	CEY00_Acc09252	1372	35	K01183|1|1.7e-32|146.4|csat:104773476|chitinase [EC:3.2.1.14]!K07393|2|1.2e-30|140.2|soe:110775499|glutathionyl-hydroquinone reductase [EC:1.8.5.7]!K13457|3|1.4e-29|136.7|pmum:103334684|disease resistance protein RPM1!K14175|4|1.4e-29|136.7|mcha:111010887|(3S,6E)-nerolidol synthase [EC:4.2.3.48]!K17098|5|1.5e-23|116.7|lsv:111911864|annexin D	XP_028071749.1	1.5e-102	uncharacterized protein LOC114274078 [Camellia sinensis]
miRNA-1-3p	CEY00_Acc01701	1372	27	K09571|1|4.1e-11|73.2|cpap:110814284|FK506-binding protein 4/5 [EC:5.2.1.8]	PSS34598.1	1.7e-46	Peptidyl-prolyl cis-trans isomerase [Actinidia chinensis var. chinensis]
miRNA-1-3p	CEY00_Acc16342	1372	4	K22048|1|1.5e-35|154.5|nto:104119764|mechanosensitive ion channel protein 4/5/6/7/8/9/10!K22048|2|2.0e-35|154.1|nta:107819746|mechanosensitive ion channel protein 4/5/6/7/8/9/10!K22048|3|2.0e-35|154.1|nsy:104213352|mechanosensitive ion channel protein 4/5/6/7/8/9/10!K22048|4|2.0e-35|154.1|nta:107790854|mechanosensitive ion channel protein 4/5/6/7/8/9/10!K22048|5|5.8e-35|152.5|spen:107032282|mecha…	PSS12131.1	2.8e-39	Mechanosensitive ion channel protein [Actinidia chinensis var. chinensis]
miRNA-1-3p	CEY00_Acc16013	1372	11	K19199|1|1.4e-06|60.1|smo:SELMODRAFT_52721|histone-lysine N-methyltransferase SETD3 [EC:2.1.1.43]	PSS11731.1	3.2e-40	Histone-lysine N-methyltransferase [Actinidia chinensis var. chinensis]
miRNA-1-3p	CEY00_Acc04380	1372	42	-	PSS18256.1	1e-14	Actin filament-associated protein [Actinidia chinensis var. chinensis]
miRNA-1-3p	CEY00_Acc15229	1372	30	K03347|1|4.0e-29|134.8|lang:109353182|cullin 1!K03347|2|1.2e-28|133.3|han:110937360|cullin 1!K03347|3|1.2e-28|133.3|gra:105762660|cullin 1!K03347|4|1.2e-28|133.3|nta:107801322|cullin 1!K03347|5|1.2e-28|133.3|ghi:107936846|cullin 1	PSS14662.1	4.3e-33	Cullin-1 like [Actinidia chinensis var. chinensis]
miRNA-1-3p	CEY00_Acc21057	1372	23	-	PSS02647.1	6.8e-264	QWRF motif-containing protein [Actinidia chinensis var. chinensis]
miRNA-1-3p	CEY00_Acc23878	1372	63	K01187|1|5.9e-134|485.0|mdm:103412329|alpha-glucosidase [EC:3.2.1.20]!K01187|2|1.3e-133|483.8|cann:107870314|alpha-glucosidase [EC:3.2.1.20]!K01187|3|6.6e-133|481.5|spen:107017896|alpha-glucosidase [EC:3.2.1.20]!K01187|4|1.9e-132|479.9|pop:7455044|alpha-glucosidase [EC:3.2.1.20]!K01187|5|2.5e-132|479.6|sly:101254891|alpha-glucosidase [EC:3.2.1.20]	PSR99815.1	5.3e-169	Alpha-glucosidase [Actinidia chinensis var. chinensis]
miRNA-10-5p	CEY00_Acc09557	7239	17	K15637|1|6.3e-26|123.6|tcc:18596853|serine/threonine-protein phosphatase PGAM5 [EC:3.1.3.16]!K15637|2|8.2e-26|123.2|dzi:111278646|serine/threonine-protein phosphatase PGAM5 [EC:3.1.3.16]!K15637|3|1.4e-25|122.5|sind:105175538|serine/threonine-protein phosphatase PGAM5 [EC:3.1.3.16]!K15637|4|2.4e-25|121.7|mesc:110603136|serine/threonine-protein phosphatase PGAM5 [EC:3.1.3.16]!K15637|5|2.4e-25|121.7…	PSS24641.1	9.4e-32	2-carboxy-D-arabinitol-1-phosphatase precursor [Actinidia chinensis var. chinensis]
miRNA-1-3p	CEY00_Acc04325	1372	16	-	PSS33926.1	1.3e-60	Pyrimidine-specific ribonucleoside hydrolase [Actinidia chinensis var. chinensis]
miRNA-1-3p	CEY00_Acc04485	1372	9	K04733|1|2.4e-40|170.6|pavi:110768159|interleukin-1 receptor-associated kinase 4 [EC:2.7.11.1]!K04733|2|4.2e-40|169.9|hbr:110654395|interleukin-1 receptor-associated kinase 4 [EC:2.7.11.1]!K04733|3|5.4e-40|169.5|oeu:111386037|interleukin-1 receptor-associated kinase 4 [EC:2.7.11.1]!K04733|4|9.3e-40|168.7|lsv:111905537|interleukin-1 receptor-associated kinase 4 [EC:2.7.11.1]!K04733|5|2.7e-39|167.2…	PSS31189.1	9.2e-90	Serine/threonine-protein kinase [Actinidia chinensis var. chinensis]
miRNA-1-3p	CEY00_Acc30172	1372	14	K00908|1|1.7e-32|145.6|nto:104093002|calcium/calmodulin-dependent protein kinase kinase 1 [EC:2.7.11.17]!K07359|2|3.2e-26|124.8|vvi:100260436|calcium/calmodulin-dependent protein kinase kinase 2 [EC:2.7.11.17]!K07359|3|1.0e-24|119.8|ini:109193008|calcium/calmodulin-dependent protein kinase kinase 2 [EC:2.7.11.17]!K00908|4|5.1e-24|117.5|oeu:111380680|calcium/calmodulin-dependent protein kinase kin…	PSR89975.1	4.6e-59	Serine/threonine-protein kinase [Actinidia chinensis var. chinensis]
miRNA-1-3p	CEY00_Acc01953	1372	43	K14512|1|2.7e-60|239.2|mesc:110624595|mitogen-activated protein kinase 6 [EC:2.7.11.24]!K14512|2|2.7e-60|239.2|var:108321933|mitogen-activated protein kinase 6 [EC:2.7.11.24]!K14512|3|2.7e-60|239.2|rcu:8286359|mitogen-activated protein kinase 6 [EC:2.7.11.24]!K14512|4|2.7e-60|239.2|mtr:MTR_4g087620|mitogen-activated protein kinase 6 [EC:2.7.11.24]!K14512|5|2.7e-60|239.2|ccav:112520302|mitogen-act…	RVW14017.1	5.7e-60	Mitogen-activated protein kinase-like D5 [Vitis vinifera]
miRNA-1-3p	CEY00_Acc28570	1372	3	K16282|1|3.6e-32|142.5|vvi:104878972|E3 ubiquitin-protein ligase RHA2 [EC:2.3.2.27]!K16282|2|2.3e-26|123.2|sind:105156745|E3 ubiquitin-protein ligase RHA2 [EC:2.3.2.27]!K16282|3|3.0e-23|112.8|jcu:105642068|E3 ubiquitin-protein ligase RHA2 [EC:2.3.2.27]!K16282|4|8.3e-21|104.8|mesc:110600470|E3 ubiquitin-protein ligase RHA2 [EC:2.3.2.27]!K16282|5|1.1e-20|104.4|vra:106777455|E3 ubiquitin-protein lig…	PSR91228.1	3.1e-86	E3 ubiquitin-protein like [Actinidia chinensis var. chinensis]
miRNA-1-3p	CEY00_Acc15738	1372	6	K22013|1|8.1e-09|65.9|vvi:100265112|magnesium dechelatase [EC:4.99.1.10]!K22013|2|8.1e-09|65.9|gra:105792158|magnesium dechelatase [EC:4.99.1.10]!K22013|3|8.1e-09|65.9|nta:107824323|magnesium dechelatase [EC:4.99.1.10]!K22013|4|8.1e-09|65.9|ghi:107926912|magnesium dechelatase [EC:4.99.1.10]!K22013|5|8.1e-09|65.9|cann:107866321|magnesium dechelatase [EC:4.99.1.10]	PSS11464.1	7.3e-20	Protein STAY-GREEN 2 like [Actinidia chinensis var. chinensis]
miRNA-1-3p	CEY00_Acc04861	1372	42	K11855|1|9.5e-65|253.4|vvi:100257420|ubiquitin carboxyl-terminal hydrolase 36/42 [EC:3.4.19.12]!K11855|2|4.6e-59|234.6|ccav:112509408|ubiquitin carboxyl-terminal hydrolase 36/42 [EC:3.4.19.12]!K11855|3|6.2e-56|224.2|dcr:108218852|ubiquitin carboxyl-terminal hydrolase 36/42 [EC:3.4.19.12]!K11855|4|4.4e-54|218.0|cit:102625250|ubiquitin carboxyl-terminal hydrolase 36/42 [EC:3.4.19.12]!K11855|5|2.2e-…	PSS31586.1	9.3e-280	Ubiquitin carboxyl-terminal hydrolase [Actinidia chinensis var. chinensis]
miRNA-1-3p	CEY00_Acc01940	1372	19	K09338|1|6.9e-12|78.2|pda:103723111|homeobox-leucine zipper protein!K20360|2|1.2e-11|77.4|zma:100279018|TBC1 domain family member 2!K07198|3|8.5e-10|71.2|pxb:108867555|5'-AMP-activated protein kinase, catalytic alpha subunit [EC:2.7.11.11]!K13832|4|2.7e-08|66.2|mdm:103416136|3-dehydroquinate dehydratase / shikimate dehydrogenase [EC:4.2.1.10 1.1.1.25]!K00103|5|4.4e-06|58.9|mdm:103416748|L-gulonol…	PSS34827.1	1.9e-48	TBC1 domain family member protein [Actinidia chinensis var. chinensis]
miRNA-1-3p	CEY00_Acc12459	1372	42	K18798|1|2.6e-30|139.8|egr:104437681|peroxisome-assembly ATPase [EC:3.6.4.7]!K18798|2|5.7e-30|138.7|nto:104118094|peroxisome-assembly ATPase [EC:3.6.4.7]!K18798|3|3.7e-29|136.0|han:110898576|peroxisome-assembly ATPase [EC:3.6.4.7]	RVW54059.1	4.7e-42	AFG1-like ATPase [Vitis vinifera]
miRNA-1-3p	CEY00_Acc07296	1372	36	K09250|1|3.5e-98|364.0|sly:101257314|cellular nucleic acid-binding protein!K09250|2|3.5e-98|364.0|sot:102602220|cellular nucleic acid-binding protein!K09250|3|1.0e-97|362.5|spen:107002472|cellular nucleic acid-binding protein!K09250|4|3.3e-96|357.5|pavi:110750341|cellular nucleic acid-binding protein!K09250|5|1.6e-95|355.1|cann:107845381|cellular nucleic acid-binding protein	PSS26019.1	2.3e-115	DNA-binding protein like [Actinidia chinensis var. chinensis]
miRNA-1-3p	CEY00_Acc14378	1372	12	K04733|1|2.4e-24|117.9|han:110908553|interleukin-1 receptor-associated kinase 4 [EC:2.7.11.1]	PSS13769.1	3.4e-121	IQ domain-containing protein [Actinidia chinensis var. chinensis]
miRNA-1-3p	CEY00_Acc24381	1372	11	K10523|1|2.9e-94|351.7|vvi:100257421|speckle-type POZ protein!K10523|2|3.8e-94|351.3|zju:107421058|speckle-type POZ protein!K10523|3|3.8e-94|351.3|zju:107421076|speckle-type POZ protein!K10523|4|5.0e-94|350.9|hbr:110643828|speckle-type POZ protein!K10523|5|6.5e-94|350.5|mdm:103441574|speckle-type POZ protein	PSS00412.1	1.4e-109	BTB/POZ domain-containing protein [Actinidia chinensis var. chinensis]
miRNA-1-3p	CEY00_Acc11243	1372	11	K21444|1|6.5e-53|214.5|vvi:100252230|poly(rC)-binding protein 3/4!K21444|2|8.5e-53|214.2|nnu:104611942|poly(rC)-binding protein 3/4!K21444|3|3.3e-49|202.2|lsv:111913269|poly(rC)-binding protein 3/4!K21444|4|1.7e-48|199.9|pper:18766361|poly(rC)-binding protein 3/4!K21444|5|2.2e-48|199.5|ccav:112517378|poly(rC)-binding protein 3/4	PSS19222.1	4.4e-104	KH domain-containing protein [Actinidia chinensis var. chinensis]
miRNA-1-3p	CEY00_Acc06707	1372	32	-	PSS29147.1	1.3e-81	Bromodomain-containing protein [Actinidia chinensis var. chinensis]
miRNA-1-3p	CEY00_Acc25307	1372	45	K14864|1|7.3e-18|98.2|ccav:112506147|tRNA (cytidine32/guanosine34-2'-O)-methyltransferase [EC:2.1.1.205]	PSR98782.1	1.2e-139	Neuron navigator 3 like, partial [Actinidia chinensis var. chinensis]
miRNA-121-3p	CEY00_Acc09557	7239	17	K15637|1|6.3e-26|123.6|tcc:18596853|serine/threonine-protein phosphatase PGAM5 [EC:3.1.3.16]!K15637|2|8.2e-26|123.2|dzi:111278646|serine/threonine-protein phosphatase PGAM5 [EC:3.1.3.16]!K15637|3|1.4e-25|122.5|sind:105175538|serine/threonine-protein phosphatase PGAM5 [EC:3.1.3.16]!K15637|4|2.4e-25|121.7|mesc:110603136|serine/threonine-protein phosphatase PGAM5 [EC:3.1.3.16]!K15637|5|2.4e-25|121.7…	PSS24641.1	9.4e-32	2-carboxy-D-arabinitol-1-phosphatase precursor [Actinidia chinensis var. chinensis]
miRNA-1-3p	CEY00_Acc02994	1372	32	K21797|1|3.7e-18|98.2|nta:107830021|phosphatidylinositol 4-phosphatase [EC:3.1.3.-]!K21797|2|3.7e-18|98.2|nsy:104238920|phosphatidylinositol 4-phosphatase [EC:3.1.3.-]!K21797|3|3.7e-18|98.2|nta:107762893|phosphatidylinositol 4-phosphatase [EC:3.1.3.-]!K21797|4|3.7e-18|98.2|nto:104094680|phosphatidylinositol 4-phosphatase [EC:3.1.3.-]!K21797|5|6.3e-18|97.4|zju:107430875|phosphatidylinositol 4-phos…	PSS32694.1	1.7e-20	Phosphoinositide phosphatase [Actinidia chinensis var. chinensis]
miRNA-1-3p	CEY00_Acc28199	1372	27	K10400|1|1.4e-16|94.0|nta:107781469|kinesin family member 15!K20899|2|4.7e-09|68.9|nsy:104230083|guanylate-binding protein 1/3/4/7!K11838|3|1.8e-08|67.0|han:110940945|ubiquitin carboxyl-terminal hydrolase 7 [EC:3.4.19.12]!K04122|4|2.9e-06|59.7|nta:107766539|ent-kaurene oxidase [EC:1.14.14.86]!K10406|5|2.9e-06|59.7|cann:107853306|kinesin family member C2/C3	PSR93585.1	1.8e-34	Serum albumin like [Actinidia chinensis var. chinensis]
miRNA-1-3p	CEY00_Acc22363	1372	4	K15692|1|6.1e-67|258.1|lang:109345751|E3 ubiquitin-protein ligase RNF13 [EC:2.3.2.27]!K11982|2|5.2e-50|201.8|thj:104813968|E3 ubiquitin-protein ligase RNF115/126 [EC:2.3.2.27]!K11982|3|4.4e-41|172.2|peq:110023696|E3 ubiquitin-protein ligase RNF115/126 [EC:2.3.2.27]!K11982|4|6.0e-38|161.8|gab:108485352|E3 ubiquitin-protein ligase RNF115/126 [EC:2.3.2.27]!K11982|5|1.7e-29|133.7|mus:103970770|E3 ubi…	PSR96228.1	1.1e-163	RING-H2 finger protein [Actinidia chinensis var. chinensis]
miRNA-1-3p	CEY00_Acc17927	1372	17	K11153|1|3.4e-66|257.3|mdm:103438339|retinol dehydrogenase 12 [EC:1.1.1.300]!K11153|2|6.0e-63|246.5|mus:103990674|retinol dehydrogenase 12 [EC:1.1.1.300]!K11153|3|1.7e-57|228.4|nta:107807182|retinol dehydrogenase 12 [EC:1.1.1.300]!K11153|4|2.2e-57|228.0|nto:104117436|retinol dehydrogenase 12 [EC:1.1.1.300]!K11153|5|4.9e-57|226.9|dcr:108226691|retinol dehydrogenase 12 [EC:1.1.1.300]	PSS07577.1	1.6e-102	Short-chain dehydrogenase [Actinidia chinensis var. chinensis]
miRNA-1-3p	CEY00_Acc14349	1372	7	K05298|1|4.3e-87|326.2|ccav:112522570|glyceraldehyde-3-phosphate dehydrogenase (NADP+) (phosphorylating) [EC:1.2.1.13]!K05298|2|7.3e-87|325.5|lang:109335833|glyceraldehyde-3-phosphate dehydrogenase (NADP+) (phosphorylating) [EC:1.2.1.13]!K05298|3|9.6e-87|325.1|cit:102614495|glyceraldehyde-3-phosphate dehydrogenase (NADP+) (phosphorylating) [EC:1.2.1.13]!K05298|4|1.2e-86|324.7|lja:Lj1g3v3943580.1|…	PSS13740.1	6.9e-87	Glyceraldehyde-3-phosphate dehydrogenase [Actinidia chinensis var. chinensis]
miRNA-134-5p	CEY00_Acc09557	5374	17	K15637|1|6.3e-26|123.6|tcc:18596853|serine/threonine-protein phosphatase PGAM5 [EC:3.1.3.16]!K15637|2|8.2e-26|123.2|dzi:111278646|serine/threonine-protein phosphatase PGAM5 [EC:3.1.3.16]!K15637|3|1.4e-25|122.5|sind:105175538|serine/threonine-protein phosphatase PGAM5 [EC:3.1.3.16]!K15637|4|2.4e-25|121.7|mesc:110603136|serine/threonine-protein phosphatase PGAM5 [EC:3.1.3.16]!K15637|5|2.4e-25|121.7…	PSS24641.1	9.4e-32	2-carboxy-D-arabinitol-1-phosphatase precursor [Actinidia chinensis var. chinensis]
miRNA-1-3p	CEY00_Acc27087	1372	8	K20102|1|5.9e-64|250.4|ccav:112527728|YTH domain-containing family protein!K20102|2|1.1e-62|246.1|mesc:110601800|YTH domain-containing family protein!K20102|3|4.3e-62|244.2|hbr:110632961|YTH domain-containing family protein!K20102|4|5.6e-62|243.8|zju:107407920|YTH domain-containing family protein!K20102|5|7.3e-62|243.4|zju:107433327|YTH domain-containing family protein	PSR92470.1	2.7e-111	YTH domain-containing family protein [Actinidia chinensis var. chinensis]
miRNA-1-3p	CEY00_Acc30209	1372	11	K13411|1|1.6e-118|430.6|jre:108993958|dual oxidase [EC:1.6.3.1 1.11.1.-]	PSR90013.1	5.8e-158	Respiratory burst oxidase protein H [Actinidia chinensis var. chinensis]
miRNA-1-3p	CEY00_Acc19325	1372	42	K11416|1|4.7e-17|95.9|cmo:103501252|mono-ADP-ribosyltransferase sirtuin 6 [EC:2.4.2.31]!K11416|2|1.0e-16|94.7|jre:108985344|mono-ADP-ribosyltransferase sirtuin 6 [EC:2.4.2.31]!K11416|3|2.3e-16|93.6|zju:107433598|mono-ADP-ribosyltransferase sirtuin 6 [EC:2.4.2.31]!K11416|4|4.0e-16|92.8|jre:108994490|mono-ADP-ribosyltransferase sirtuin 6 [EC:2.4.2.31]!K11416|5|1.2e-15|91.3|csv:101212255|mono-ADP-ri…	PSS06025.1	1.4e-50	NAD-dependent protein like [Actinidia chinensis var. chinensis]
miRNA-1-3p	CEY00_Acc09106	1372	36	K15095|1|2.7e-48|197.6|sind:105174340|(+)-neomenthol dehydrogenase [EC:1.1.1.208]!K15095|2|1.3e-47|195.3|jre:109004871|(+)-neomenthol dehydrogenase [EC:1.1.1.208]!K15095|3|1.3e-47|195.3|vvi:100253349|(+)-neomenthol dehydrogenase [EC:1.1.1.208]!K15095|4|1.7e-47|194.9|vvi:104881904|(+)-neomenthol dehydrogenase [EC:1.1.1.208]!K15095|5|2.3e-47|194.5|jre:109009380|(+)-neomenthol dehydrogenase [EC:1.1.…	PSS24358.1	7.7e-66	(+)-neomenthol dehydrogenase [Actinidia chinensis var. chinensis]
miRNA-1-3p	CEY00_Acc03852	1372	3	K14499|1|3.0e-09|65.9|crb:17874695|BRI1 kinase inhibitor 1!K14499|2|1.2e-08|63.9|brp:103848567|BRI1 kinase inhibitor 1!K14499|3|2.6e-08|62.8|bna:106430401|BRI1 kinase inhibitor 1!K14499|4|4.4e-08|62.0|boe:106326674|BRI1 kinase inhibitor 1!K14499|5|4.4e-08|62.0|bna:106446381|BRI1 kinase inhibitor 1	PSS33465.1	1e-192	Membrane-associated kinase regulator 4 [Actinidia chinensis var. chinensis]
miRNA-1-3p	CEY00_Acc25549	1372	20	-	PSR94795.1	2e-87	hypothetical protein CEY00_Acc25549 [Actinidia chinensis var. chinensis]
miRNA-1-3p	CEY00_Acc06245	1372	13	-	PSS28646.1	1.5e-41	WAT1-related protein [Actinidia chinensis var. chinensis]
miRNA-1-3p	CEY00_Acc00419	1372	83	K14164|1|8.3e-23|115.9|mesc:110615494|glycyl-tRNA synthetase [EC:6.1.1.14]!K14164|2|1.1e-22|115.5|nnu:104610534|glycyl-tRNA synthetase [EC:6.1.1.14]!K14164|3|1.1e-22|115.5|sind:105170262|glycyl-tRNA synthetase [EC:6.1.1.14]!K14164|4|4.1e-22|113.6|nto:104100260|glycyl-tRNA synthetase [EC:6.1.1.14]!K14164|5|4.1e-22|113.6|jcu:105643226|glycyl-tRNA synthetase [EC:6.1.1.14]	XP_031744754.1	1.5e-61	uncharacterized protein LOC101212255 isoform X2 [Cucumis sativus]
miRNA-1-3p	CEY00_Acc16457	1372	76	K20177|1|2.3e-103|383.3|fve:101303970|vacuolar protein sorting-associated protein 3!K20177|2|3.0e-103|382.9|zju:107419570|vacuolar protein sorting-associated protein 3!K20177|3|8.6e-103|381.3|nnu:104596129|vacuolar protein sorting-associated protein 3!K20177|4|1.1e-102|380.9|jre:109006449|vacuolar protein sorting-associated protein 3!K20177|5|6.2e-101|375.2|pxb:103945110|vacuolar protein sorting-…	PSS09434.1	9.2e-216	Transforming growth factor-beta receptor-associated protein [Actinidia chinensis var. chinensis]
miRNA-1-3p	CEY00_Acc12112	1372	11	K14484|1|1.1e-53|215.7|var:108331749|auxin-responsive protein IAA!K14484|2|7.0e-53|213.0|sly:543750|auxin-responsive protein IAA!K14484|3|5.9e-52|209.9|sot:102577658|auxin-responsive protein IAA!K14484|4|1.7e-51|208.4|dzi:111315501|auxin-responsive protein IAA!K14484|5|3.9e-51|207.2|vvi:100232909|auxin-responsive protein IAA	PSS17325.1	1.6e-70	Auxin-responsive protein [Actinidia chinensis var. chinensis]
miRNA-1-3p	CEY00_Acc33325	1372	28	-	PSR85335.1	3.5e-246	F-box/kelch-repeat protein [Actinidia chinensis var. chinensis]
miRNA-141-5p	CEY00_Acc09557	7239	17	K15637|1|6.3e-26|123.6|tcc:18596853|serine/threonine-protein phosphatase PGAM5 [EC:3.1.3.16]!K15637|2|8.2e-26|123.2|dzi:111278646|serine/threonine-protein phosphatase PGAM5 [EC:3.1.3.16]!K15637|3|1.4e-25|122.5|sind:105175538|serine/threonine-protein phosphatase PGAM5 [EC:3.1.3.16]!K15637|4|2.4e-25|121.7|mesc:110603136|serine/threonine-protein phosphatase PGAM5 [EC:3.1.3.16]!K15637|5|2.4e-25|121.7…	PSS24641.1	9.4e-32	2-carboxy-D-arabinitol-1-phosphatase precursor [Actinidia chinensis var. chinensis]
miRNA-1-3p	CEY00_Acc22510	1372	5	K13065|1|3.0e-14|83.2|pop:7489434|shikimate O-hydroxycinnamoyltransferase [EC:2.3.1.133]!K13065|2|8.8e-14|81.6|fve:101303883|shikimate O-hydroxycinnamoyltransferase [EC:2.3.1.133]!K13065|3|8.8e-14|81.6|pop:7489436|shikimate O-hydroxycinnamoyltransferase [EC:2.3.1.133]!K13065|4|8.8e-14|81.6|ccav:112505863|shikimate O-hydroxycinnamoyltransferase [EC:2.3.1.133]!K13065|5|1.1e-13|81.3|boe:106332680|sh…	PSS01152.1	1.7e-181	Protein ECERIFERUM 26-like [Actinidia chinensis var. chinensis]
miRNA-1-3p	CEY00_Acc04959	1372	5	-	THG15650.1	6.2e-54	hypothetical protein TEA_005782 [Camellia sinensis var. sinensis]
miRNA-1-3p	CEY00_Acc03060	1372	12	K04688|1|1.1e-53|214.9|rcu:8267116|ribosomal protein S6 kinase beta [EC:2.7.11.1]!K04688|2|1.6e-52|211.1|dct:110101862|ribosomal protein S6 kinase beta [EC:2.7.11.1]!K04688|3|2.1e-52|210.7|hbr:110671187|ribosomal protein S6 kinase beta [EC:2.7.11.1]!K04688|4|2.1e-52|210.7|peq:110024418|ribosomal protein S6 kinase beta [EC:2.7.11.1]	PSS32760.1	7.6e-113	Serine/threonine-protein kinase [Actinidia chinensis var. chinensis]
miRNA-150-3p	CEY00_Acc09557	7239	17	K15637|1|6.3e-26|123.6|tcc:18596853|serine/threonine-protein phosphatase PGAM5 [EC:3.1.3.16]!K15637|2|8.2e-26|123.2|dzi:111278646|serine/threonine-protein phosphatase PGAM5 [EC:3.1.3.16]!K15637|3|1.4e-25|122.5|sind:105175538|serine/threonine-protein phosphatase PGAM5 [EC:3.1.3.16]!K15637|4|2.4e-25|121.7|mesc:110603136|serine/threonine-protein phosphatase PGAM5 [EC:3.1.3.16]!K15637|5|2.4e-25|121.7…	PSS24641.1	9.4e-32	2-carboxy-D-arabinitol-1-phosphatase precursor [Actinidia chinensis var. chinensis]
miRNA-1-3p	CEY00_Acc16423	1372	18	-	PSS09400.1	2.9e-139	Chromatin remodeling protein like [Actinidia chinensis var. chinensis]
miRNA-1-3p	CEY00_Acc13798	1372	12	-	PSS16303.1	1.5e-41	hypothetical protein CEY00_Acc13798 [Actinidia chinensis var. chinensis]
miRNA-1-3p	CEY00_Acc21542	1372	26	K13342|1|3.6e-37|162.5|ini:109180068|peroxin-5!K13342|2|3.6e-37|162.5|mtr:MTR_3g009230|peroxin-5!K13342|3|1.1e-36|161.0|adu:107491531|peroxin-5!K13342|4|1.1e-36|161.0|aip:107645041|peroxin-5!K13342|5|1.4e-36|160.6|cit:102618791|peroxin-5	TEY75578.1	5.3e-46	peroxin-5 [Salvia splendens]
miRNA-1-3p	CEY00_Acc09057	1372	11	-	PSS24177.1	5.1e-130	Root phototropism protein [Actinidia chinensis var. chinensis]
miRNA-1-3p	CEY00_Acc01651	1372	43	-	PSS34549.1	7.4e-112	Vacuolar protein sorting/targeting protein like [Actinidia chinensis var. chinensis]
miRNA-159-5p	CEY00_Acc09557	2778	17	K15637|1|6.3e-26|123.6|tcc:18596853|serine/threonine-protein phosphatase PGAM5 [EC:3.1.3.16]!K15637|2|8.2e-26|123.2|dzi:111278646|serine/threonine-protein phosphatase PGAM5 [EC:3.1.3.16]!K15637|3|1.4e-25|122.5|sind:105175538|serine/threonine-protein phosphatase PGAM5 [EC:3.1.3.16]!K15637|4|2.4e-25|121.7|mesc:110603136|serine/threonine-protein phosphatase PGAM5 [EC:3.1.3.16]!K15637|5|2.4e-25|121.7…	PSS24641.1	9.4e-32	2-carboxy-D-arabinitol-1-phosphatase precursor [Actinidia chinensis var. chinensis]
miRNA-1-3p	CEY00_Acc23017	1372	11	K05349|1|1.5e-72|278.5|tcc:108662268|beta-glucosidase [EC:3.2.1.21]!K05349|2|4.4e-72|276.9|tcc:18590154|beta-glucosidase [EC:3.2.1.21]!K05349|3|4.4e-72|276.9|dzi:111303852|beta-glucosidase [EC:3.2.1.21]!K05349|4|5.7e-72|276.6|jre:108997931|beta-glucosidase [EC:3.2.1.21]!K05349|5|7.5e-72|276.2|mesc:110622477|beta-glucosidase [EC:3.2.1.21]	PSS01661.1	3.5e-87	Beta-glucosidase [Actinidia chinensis var. chinensis]
miRNA-1-3p	CEY00_Acc19095	1372	8	K01213|1|2.7e-65|253.8|nto:104087111|galacturan 1,4-alpha-galacturonidase [EC:3.2.1.67]!K01213|2|2.7e-65|253.8|nta:107788135|galacturan 1,4-alpha-galacturonidase [EC:3.2.1.67]!K01213|3|4.6e-65|253.1|sot:107060882|galacturan 1,4-alpha-galacturonidase [EC:3.2.1.67]!K01213|4|2.3e-64|250.8|lsv:111902286|galacturan 1,4-alpha-galacturonidase [EC:3.2.1.67]!K01213|5|2.3e-64|250.8|lsv:111902293|galacturan…	PSS05826.1	8.1e-96	Exopolygalacturonase [Actinidia chinensis var. chinensis]
miRNA-1-3p	CEY00_Acc14559	1372	14	K06693|1|8.1e-42|177.6|vvi:100258659|26S proteasome non-ATPase regulatory subunit 9!K06693|2|2.2e-39|169.5|pxb:103955981|26S proteasome non-ATPase regulatory subunit 9!K06693|3|6.4e-39|167.9|mdm:103446999|26S proteasome non-ATPase regulatory subunit 9!K06693|4|4.2e-38|165.2|pavi:110756923|26S proteasome non-ATPase regulatory subunit 9!K06693|5|5.4e-38|164.9|pmum:103341268|26S proteasome non-ATPas…	BAG72096.1	5.3e-43	Gag-protease-integrase-RT-RNaseH polyprotein [Glycine max]
miRNA-1-3p	CEY00_Acc03301	1372	8	-	PSS33005.1	3.7e-90	Zinc finger protein [Actinidia chinensis var. chinensis]
miRNA-1-3p	CEY00_Acc24235	1372	17	-	PSS00266.1	2.5e-51	ALA-interacting subunit like [Actinidia chinensis var. chinensis]
miRNA-1-3p	CEY00_Acc29928	1372	35	K04733|1|1.4e-49|203.0|ppp:112286765|interleukin-1 receptor-associated kinase 4 [EC:2.7.11.1]!K04733|2|1.8e-49|202.6|ppp:112278705|interleukin-1 receptor-associated kinase 4 [EC:2.7.11.1]!K04733|3|3.0e-49|201.8|ppp:112291425|interleukin-1 receptor-associated kinase 4 [EC:2.7.11.1]!K04733|4|1.1e-46|193.4|tcc:18596152|interleukin-1 receptor-associated kinase 4 [EC:2.7.11.1]!K04733|5|5.9e-45|187.6|c…	PSR89722.1	3.6e-137	Receptor-like serine/threonine-protein kinase [Actinidia chinensis var. chinensis]
miRNA-1-3p	CEY00_Acc29940	1372	23	K13217|1|6.5e-50|204.9|jre:108981226|pre-mRNA-processing factor 39!K13217|2|3.6e-48|199.1|tcc:18613068|pre-mRNA-processing factor 39!K13217|3|7.9e-48|198.0|ccav:112513134|pre-mRNA-processing factor 39!K13217|4|2.3e-47|196.4|vvi:100244562|pre-mRNA-processing factor 39!K13217|5|3.0e-47|196.1|nnu:104600970|pre-mRNA-processing factor 39	PSR89734.1	6e-90	Pre-mRNA-processing factor like [Actinidia chinensis var. chinensis]
miRNA-1-3p	CEY00_Acc28492	1372	31	K01886|1|9.5e-30|137.1|ccav:112512142|glutaminyl-tRNA synthetase [EC:6.1.1.18]!K01886|2|9.5e-30|137.1|hbr:110649656|glutaminyl-tRNA synthetase [EC:6.1.1.18]!K01886|3|9.5e-30|137.1|mesc:110617598|glutaminyl-tRNA synthetase [EC:6.1.1.18]!K01886|4|1.2e-29|136.7|vvi:100258244|glutaminyl-tRNA synthetase [EC:6.1.1.18]!K01886|5|2.1e-29|136.0|gab:108476194|glutaminyl-tRNA synthetase [EC:6.1.1.18]	TXG57374.1	2e-37	hypothetical protein EZV62_018687 [Acer yangbiense]
miRNA-1-3p	CEY00_Acc20164	1372	21	K15015|1|3.2e-89|333.2|lsv:111908496|solute carrier family 32 (vesicular inhibitory amino acid transporter)!K15015|2|1.6e-88|330.9|ccav:112503774|solute carrier family 32 (vesicular inhibitory amino acid transporter)!K15015|3|3.5e-88|329.7|nnu:104605457|solute carrier family 32 (vesicular inhibitory amino acid transporter)!K15015|4|3.9e-87|326.2|mesc:110630399|solute carrier family 32 (vesicular …	PSS04317.1	1.2e-111	Vacuolar amino acid transporter like [Actinidia chinensis var. chinensis]
miRNA-1-3p	CEY00_Acc14472	1372	31	K14317|1|3.0e-10|72.8|egr:104421166|nuclear pore complex protein Nup214!K02703|2|5.1e-10|72.0|vvi:4025118|photosystem II P680 reaction center D1 protein [EC:1.10.3.9]!K02703|3|5.1e-10|72.0|cit:4271240|photosystem II P680 reaction center D1 protein [EC:1.10.3.9]!K02703|4|5.1e-10|72.0|vvi:7498542|photosystem II P680 reaction center D1 protein [EC:1.10.3.9]!K02703|5|8.7e-10|71.2|adu:110273529|photos…	PSS13860.1	6.7e-113	Nuclear pore complex protein [Actinidia chinensis var. chinensis]
miRNA-1-3p	CEY00_Acc31548	1372	17	K02108|1|6.4e-132|476.9|mtr:MTR_0002s0530|F-type H+-transporting ATPase subunit a!K02108|2|8.3e-132|476.5|nto:3776342|F-type H+-transporting ATPase subunit a!K02108|3|8.3e-132|476.5|nsy:3735054|F-type H+-transporting ATPase subunit a!K02108|4|8.3e-132|476.5|cann:13540192|F-type H+-transporting ATPase subunit a!K02108|5|8.3e-132|476.5|sot:4099857|F-type H+-transporting ATPase subunit a	YP_009387717.1	2e-135	ATP synthase CF0 subunit IV [Hansenia oviformis]
miRNA-1-3p	CEY00_Acc18735	1372	31	K02183|1|2.0e-21|108.6|cit:102620326|calmodulin!K02183|2|4.5e-21|107.5|zju:107419490|calmodulin!K02183|3|4.5e-21|107.5|pavi:110746587|calmodulin!K02183|4|4.5e-21|107.5|pper:18778083|calmodulin!K02183|5|4.5e-21|107.5|pmum:103338904|calmodulin	XP_030446443.1	3.2e-21	uncharacterized protein LOC115669360 [Syzygium oleosum]
miRNA-162-5p	CEY00_Acc09557	244	17	K15637|1|6.3e-26|123.6|tcc:18596853|serine/threonine-protein phosphatase PGAM5 [EC:3.1.3.16]!K15637|2|8.2e-26|123.2|dzi:111278646|serine/threonine-protein phosphatase PGAM5 [EC:3.1.3.16]!K15637|3|1.4e-25|122.5|sind:105175538|serine/threonine-protein phosphatase PGAM5 [EC:3.1.3.16]!K15637|4|2.4e-25|121.7|mesc:110603136|serine/threonine-protein phosphatase PGAM5 [EC:3.1.3.16]!K15637|5|2.4e-25|121.7…	PSS24641.1	9.4e-32	2-carboxy-D-arabinitol-1-phosphatase precursor [Actinidia chinensis var. chinensis]
miRNA-1-3p	CEY00_Acc16272	1372	31	K13249|1|1.2e-26|126.3|nta:107820273|translocon-associated protein subunit alpha!K13249|2|1.2e-26|126.3|nsy:104211815|translocon-associated protein subunit alpha!K13249|3|1.2e-26|126.3|nta:107807630|translocon-associated protein subunit alpha!K13249|4|1.2e-26|126.3|nto:104087874|translocon-associated protein subunit alpha!K13249|5|4.4e-26|124.4|oeu:111374925|translocon-associated protein subunit …	PSS12061.1	1.1e-31	Translocon-associated protein subunit alpha like [Actinidia chinensis var. chinensis]
miRNA-1-3p	CEY00_Acc08065	1372	13	-	PSS26650.1	9.1e-138	Nucleoporin C890.06 like [Actinidia chinensis var. chinensis]
miRNA-1-3p	CEY00_Acc22898	1372	10	K14209|1|5.6e-09|66.2|ats:109773794|solute carrier family 36 (proton-coupled amino acid transporter)!K01188|2|2.6e-06|57.4|aly:ARALYDRAFT_316517|beta-glucosidase [EC:3.2.1.21]!K01206|3|5.7e-06|56.2|thj:104825554|alpha-L-fucosidase [EC:3.2.1.51]	PSS01541.1	6.1e-42	GDSL esterase/lipase [Actinidia chinensis var. chinensis]
miRNA-1-3p	CEY00_Acc14192	1372	21	K12844|1|1.2e-158|564.3|mesc:110628643|U4/U6 small nuclear ribonucleoprotein PRP31!K12844|2|2.0e-158|563.5|sind:105168241|U4/U6 small nuclear ribonucleoprotein PRP31!K12844|3|2.0e-158|563.5|vvi:100262218|U4/U6 small nuclear ribonucleoprotein PRP31!K12844|4|2.7e-158|563.1|jcu:105644568|U4/U6 small nuclear ribonucleoprotein PRP31!K12844|5|3.5e-158|562.8|nnu:104593235|U4/U6 small nuclear ribonucleop…	PSS13581.1	2.8e-165	U4/U6 small nuclear ribonucleoprotein like, partial [Actinidia chinensis var. chinensis]
miRNA-1-3p	CEY00_Acc33208	1372	31	K18195|1|7.2e-40|171.8|ghi:107950013|rhamnogalacturonan endolyase [EC:4.2.2.23]!K12447|2|2.6e-37|163.3|thj:104808371|UDP-sugar pyrophosphorylase [EC:2.7.7.64]!K14833|3|1.1e-35|157.9|nnu:104589409|nucleolar complex protein 2!K00284|4|4.1e-35|156.0|oeu:111379166|glutamate synthase (ferredoxin) [EC:1.4.7.1]!K12812|5|1.9e-32|147.1|rcu:8259463|ATP-dependent RNA helicase UAP56/SUB2 [EC:3.6.4.13]	PSS36257.1	2.1e-73	Forkhead box protein [Actinidia chinensis var. chinensis]
miRNA-1-3p	CEY00_Acc18828	1372	13	K17822|1|1.6e-13|83.2|thj:104816986|DCN1-like protein 1/2!K17822|2|2.7e-13|82.4|nto:104115427|DCN1-like protein 1/2!K17822|3|2.7e-13|82.4|nsy:104219418|DCN1-like protein 1/2!K17822|4|2.7e-13|82.4|nta:107787528|DCN1-like protein 1/2!K17822|5|2.7e-13|82.4|nta:107790124|DCN1-like protein 1/2	PSS06295.1	5.8e-18	DCN1-like protein, partial [Actinidia chinensis var. chinensis]
miRNA-1-3p	CEY00_Acc27511	1372	55	K23047|1|5.1e-13|82.0|bna:106447564|E3 ubiquitin-protein ligase UNKL [EC:2.3.2.27]	PSR92908.1	5e-63	AT-hook motif nuclear-localized protein [Actinidia chinensis var. chinensis]
miRNA-1-3p	CEY00_Acc28415	1372	33	K01213|1|4.9e-12|79.3|mesc:110623246|galacturan 1,4-alpha-galacturonidase [EC:3.2.1.67]	PSR91074.1	9.7e-63	GDP-fucose protein O-fucosyltransferase protein [Actinidia chinensis var. chinensis]
miRNA-1-3p	CEY00_Acc27492	1372	4	K23047|1|4.5e-17|92.0|bna:106447564|E3 ubiquitin-protein ligase UNKL [EC:2.3.2.27]	PSR92889.1	2.1e-149	AT-hook motif nuclear-localized protein [Actinidia chinensis var. chinensis]
miRNA-1-3p	CEY00_Acc13256	1372	32	K00705|1|3.2e-47|196.1|oeu:111392875|4-alpha-glucanotransferase [EC:2.4.1.25]!K00705|2|4.6e-46|192.2|pmum:103342251|4-alpha-glucanotransferase [EC:2.4.1.25]!K00705|3|6.0e-46|191.8|jre:109008132|4-alpha-glucanotransferase [EC:2.4.1.25]!K00705|4|6.0e-46|191.8|vvi:100267188|4-alpha-glucanotransferase [EC:2.4.1.25]!K00705|5|1.0e-45|191.0|pper:18769381|4-alpha-glucanotransferase [EC:2.4.1.25]	PSS15764.1	3e-63	4-alpha-glucanotransferase [Actinidia chinensis var. chinensis]
miRNA-1-3p	CEY00_Acc22133	1372	14	-	PSR95998.1	5.4e-274	Mediator of RNA polymerase II transcription subunit 1 like [Actinidia chinensis var. chinensis]
miRNA-1-3p	CEY00_Acc09979	1372	14	K04733|1|2.0e-61|241.1|ccav:112505783|interleukin-1 receptor-associated kinase 4 [EC:2.7.11.1]!K04733|2|2.0e-61|241.1|cqi:110707983|interleukin-1 receptor-associated kinase 4 [EC:2.7.11.1]!K04733|3|2.0e-61|241.1|cqi:110725600|interleukin-1 receptor-associated kinase 4 [EC:2.7.11.1]!K04733|4|3.9e-57|226.9|lsv:111878243|interleukin-1 receptor-associated kinase 4 [EC:2.7.11.1]!K04733|5|7.7e-45|186.0…	PSS20940.1	7.6e-79	Receptor-like protein kinase [Actinidia chinensis var. chinensis]
miRNA-1-3p	CEY00_Acc12906	1372	32	K16732|1|3.3e-11|75.5|dzi:111288445|protein regulator of cytokinesis 1!K10357|2|4.3e-11|75.1|ghi:107916405|myosin V!K16732|3|5.7e-11|74.7|cann:107863378|protein regulator of cytokinesis 1!K10357|4|7.4e-11|74.3|tcc:18596188|myosin V!K10357|5|7.4e-11|74.3|vvi:100266890|myosin V	PSS18200.1	1.9e-45	StAR-related lipid transfer protein like [Actinidia chinensis var. chinensis]
miRNA-1-3p	CEY00_Acc24049	1372	12	-	PSS00082.1	2.2e-45	Protein LAZ1 1 like [Actinidia chinensis var. chinensis]
miRNA-1-3p	CEY00_Acc13169	1372	51	K01408|1|9.0e-34|151.4|jre:109004639|insulysin [EC:3.4.24.56]!K01408|2|1.5e-33|150.6|sot:102606434|insulysin [EC:3.4.24.56]!K01408|3|1.5e-33|150.6|sind:105159756|insulysin [EC:3.4.24.56]!K01408|4|2.6e-33|149.8|vvi:100241851|insulysin [EC:3.4.24.56]!K01408|5|7.6e-33|148.3|pmum:103322040|insulysin [EC:3.4.24.56]	PSS15677.1	5.8e-67	Insulin-degrading enzyme-like 1, peroxisomal [Actinidia chinensis var. chinensis]
miRNA-1-3p	CEY00_Acc03067	1372	9	-	PSS32767.1	6.6e-94	GRIP and coiled-coil domain-containing protein [Actinidia chinensis var. chinensis]
miRNA-1-3p	CEY00_Acc29507	1372	20	K00734|1|7.7e-29|133.3|aof:109828404|galactosylxylosylprotein 3-beta-galactosyltransferase [EC:2.4.1.134]!K00734|2|3.6e-26|124.4|aof:109843113|galactosylxylosylprotein 3-beta-galactosyltransferase [EC:2.4.1.134]!K00734|3|1.8e-25|122.1|aof:109819653|galactosylxylosylprotein 3-beta-galactosyltransferase [EC:2.4.1.134]!K00734|4|4.0e-25|120.9|aof:109824359|galactosylxylosylprotein 3-beta-galactosyltr…	PSR89310.1	3.4e-63	Beta-1,3-galactosyltransferase [Actinidia chinensis var. chinensis]
miRNA-1-3p	CEY00_Acc17512	1372	9	-	PSS10417.1	1.8e-116	Cytochrome b561 and DOMON domain-containing protein, partial [Actinidia chinensis var. chinensis]
miRNA-1-3p	CEY00_Acc02248	1372	39	K09498|1|5.5e-32|145.2|cpap:110807242|T-complex protein 1 subunit zeta!K09498|2|1.2e-31|144.1|nta:107805339|T-complex protein 1 subunit zeta!K09498|3|1.2e-31|144.1|fve:101314211|T-complex protein 1 subunit zeta!K09498|4|1.2e-31|144.1|nto:104101786|T-complex protein 1 subunit zeta!K09498|5|1.2e-31|144.1|pmum:103329673|T-complex protein 1 subunit zeta	XP_028081710.1	9e-45	uncharacterized protein LOC114283079 [Camellia sinensis]
miRNA-1-3p	CEY00_Acc09449	1372	35	-	PSS24889.1	5.7e-69	Coiled-coil domain-containing protein [Actinidia chinensis var. chinensis]
miRNA-1-3p	CEY00_Acc10070	1372	13	-	PSS21030.1	9e-82	Transcription factor bHLH66 like [Actinidia chinensis var. chinensis]
miRNA-1-3p	CEY00_Acc26380	1372	42	K11836|1|9.6e-54|218.0|nnu:104605724|ubiquitin carboxyl-terminal hydrolase 5/13 [EC:3.4.19.12]!K11836|2|4.8e-53|215.7|cmo:103494989|ubiquitin carboxyl-terminal hydrolase 5/13 [EC:3.4.19.12]!K11836|3|8.1e-53|214.9|zju:107430502|ubiquitin carboxyl-terminal hydrolase 5/13 [EC:3.4.19.12]!K11836|4|1.1e-52|214.5|mcha:111010396|ubiquitin carboxyl-terminal hydrolase 5/13 [EC:3.4.19.12]!K11836|5|1.1e-52|2…	PSR96331.1	2.7e-58	Ubiquitin carboxyl-terminal hydrolase [Actinidia chinensis var. chinensis]
miRNA-1-3p	CEY00_Acc12291	1372	34	K10728|1|5.8e-68|265.0|spen:107008561|topoisomerase (DNA) II binding protein 1!K10728|2|3.8e-67|262.3|sly:101256914|topoisomerase (DNA) II binding protein 1!K10728|3|1.4e-66|260.4|nta:107794754|topoisomerase (DNA) II binding protein 1!K10728|4|1.9e-66|260.0|nsy:104236575|topoisomerase (DNA) II binding protein 1!K10728|5|1.9e-66|260.0|nto:104099658|topoisomerase (DNA) II binding protein 1	PSS17506.1	1.7e-122	DNA topoisomerase 2-binding protein like [Actinidia chinensis var. chinensis]
miRNA-1-3p	CEY00_Acc17985	1372	15	K00162|1|2.3e-28|132.1|nta:107795071|pyruvate dehydrogenase E1 component beta subunit [EC:1.2.4.1]!K00162|2|2.3e-28|132.1|nto:104106177|pyruvate dehydrogenase E1 component beta subunit [EC:1.2.4.1]!K00162|3|2.3e-28|132.1|dcr:108196793|pyruvate dehydrogenase E1 component beta subunit [EC:1.2.4.1]!K00162|4|3.0e-28|131.7|cpap:110823011|pyruvate dehydrogenase E1 component beta subunit [EC:1.2.4.1]!K0…	PSS07633.1	6.4e-28	Pyruvate dehydrogenase E1 component subunit beta-1 like [Actinidia chinensis var. chinensis]
miRNA-1-3p	CEY00_Acc20219	1372	16	-	PSS04369.1	1.4e-117	Transmembrane protein like [Actinidia chinensis var. chinensis]
miRNA-1-3p	CEY00_Acc03404	1372	4	-	PSS33019.1	3.7e-115	Late embryogenesis abundant protein [Actinidia chinensis var. chinensis]
miRNA-1-3p	CEY00_Acc29553	1372	10	K02937|1|1.0e-20|106.3|nnu:104610693|large subunit ribosomal protein L7e!K02937|2|1.3e-20|105.9|sind:105158324|large subunit ribosomal protein L7e!K02937|3|3.8e-20|104.4|sly:101258378|large subunit ribosomal protein L7e!K02937|4|6.5e-20|103.6|oeu:111391782|large subunit ribosomal protein L7e!K02937|5|8.5e-20|103.2|cann:107861996|large subunit ribosomal protein L7e	PSR89355.1	9.7e-34	60S ribosomal protein like [Actinidia chinensis var. chinensis]
miRNA-1-3p	CEY00_Acc29385	1372	31	K01881|1|2.5e-44|186.0|sind:105170021|prolyl-tRNA synthetase [EC:6.1.1.15]!K01881|2|4.3e-44|185.3|sind:105171041|prolyl-tRNA synthetase [EC:6.1.1.15]!K01881|3|1.6e-43|183.3|vra:106757891|prolyl-tRNA synthetase [EC:6.1.1.15]	GAY45335.1	1.7e-71	hypothetical protein CUMW_088700 [Citrus unshiu]
miRNA-1-3p	CEY00_Acc32692	1372	10	K17579|1|8.1e-17|94.0|cre:CHLREDRAFT_152680|protein phosphatase 1 regulatory subunit 42!K02184|2|5.0e-06|58.2|csv:101215105|formin 2!K02184|3|6.5e-06|57.8|ppp:112285762|formin 2	PSR84607.1	2.2e-128	Protein MEI2-like [Actinidia chinensis var. chinensis]
miRNA-1-3p	CEY00_Acc20943	1372	7	K10775|1|5.1e-298|1026.9|hbr:110667843|phenylalanine ammonia-lyase [EC:4.3.1.24]!K10775|2|1.5e-297|1025.4|pop:7463441|phenylalanine ammonia-lyase [EC:4.3.1.24]!K10775|3|4.3e-297|1023.8|vvi:100251137|phenylalanine ammonia-lyase [EC:4.3.1.24]!K10775|4|6.2e-296|1020.0|cit:102607860|phenylalanine ammonia-lyase [EC:4.3.1.24]!K10775|5|6.2e-296|1020.0|rcu:8273543|phenylalanine ammonia-lyase [EC:4.3.1.24]	KAA8539301.1	1e-300	hypothetical protein F0562_025993 [Nyssa sinensis]
miRNA-1-3p	CEY00_Acc25840	1372	38	K14424|1|5.6e-37|160.6|pper:18773152|methylsterol monooxygenase 2!K14424|2|1.4e-35|156.0|bna:106362243|methylsterol monooxygenase 2!K14424|3|1.4e-35|156.0|boe:106310476|methylsterol monooxygenase 2!K14424|4|1.4e-35|156.0|boe:106307917|methylsterol monooxygenase 2!K14424|5|1.4e-35|156.0|bna:111208485|methylsterol monooxygenase 2	KZV37771.1	1.2e-41	hypothetical protein F511_31539, partial [Dorcoceras hygrometricum]
miRNA-1-3p	CEY00_Acc08943	1372	25	K04485|1|7.8e-15|88.2|pop:7475108|DNA repair protein RadA/Sms!K10357|2|1.9e-13|83.6|vvi:100243893|myosin V!K20557|3|9.5e-13|81.3|vvi:100241011|transcription factor VIP1!K10357|4|2.1e-12|80.1|egr:104423003|myosin V!K16732|5|3.6e-12|79.3|ccav:112510322|protein regulator of cytokinesis 1	PSS24064.1	8.6e-117	Transcription factor PosF21 like [Actinidia chinensis var. chinensis]
miRNA-1-3p	CEY00_Acc28075	1372	22	-	PSR93461.1	7.9e-199	Serine/arginine repetitive matrix protein [Actinidia chinensis var. chinensis]
miRNA-1-3p	CEY00_Acc30533	1372	22	-	PSR87486.1	1.9e-71	30S ribosomal protein [Actinidia chinensis var. chinensis]
miRNA-1-3p	CEY00_Acc05880	1372	19	K20367|1|1.0e-10|73.6|ini:109157328|endoplasmic reticulum-Golgi intermediate compartment protein 3!K01148|2|9.7e-09|67.0|pda:103714562|poly(A)-specific ribonuclease [EC:3.1.13.4]!K01148|3|2.8e-08|65.5|atr:18441817|poly(A)-specific ribonuclease [EC:3.1.13.4]!K01148|4|2.4e-07|62.4|egu:105051625|poly(A)-specific ribonuclease [EC:3.1.13.4]!K01148|5|3.1e-07|62.0|dct:110096803|poly(A)-specific ribonucl…	PSS30594.1	5.6e-168	Chloroplastic group IIA intron splicing facilitator like [Actinidia chinensis var. chinensis]
miRNA-1-3p	CEY00_Acc01964	1372	14	K00215|1|3.3e-27|128.6|pda:103720459|4-hydroxy-tetrahydrodipicolinate reductase [EC:1.17.1.8]!K00215|2|3.3e-27|128.6|egu:105055075|4-hydroxy-tetrahydrodipicolinate reductase [EC:1.17.1.8]!K00215|3|4.3e-27|128.3|nnu:104600380|4-hydroxy-tetrahydrodipicolinate reductase [EC:1.17.1.8]!K00215|4|9.6e-27|127.1|vvi:100268085|4-hydroxy-tetrahydrodipicolinate reductase [EC:1.17.1.8]!K00215|5|2.8e-26|125.6|…	PSS34851.1	4.7e-36	4-hydroxy-tetrahydrodipicolinate reductase [Actinidia chinensis var. chinensis]
miRNA-1-3p	CEY00_Acc24731	1372	57	K11968|1|1.4e-38|167.5|vvi:100257000|ariadne-1 [EC:2.3.2.31]!K11968|2|4.6e-37|162.5|pper:18775224|ariadne-1 [EC:2.3.2.31]!K11968|3|4.6e-37|162.5|pmum:103318823|ariadne-1 [EC:2.3.2.31]!K11968|4|1.0e-36|161.4|jcu:105644914|ariadne-1 [EC:2.3.2.31]!K11968|5|8.6e-36|158.3|rcu:8274237|ariadne-1 [EC:2.3.2.31]	PSR98134.1	1.2e-44	E3 ubiquitin-protein like [Actinidia chinensis var. chinensis]
miRNA-1-3p	CEY00_Acc19214	1372	59	K11000|1|9.7e-151|540.8|dcr:108218350|callose synthase [EC:2.4.1.-]	PSS05913.1	8.2e-160	Callose synthase 8 [Actinidia chinensis var. chinensis]
miRNA-1-3p	CEY00_Acc16226	1372	15	K05539|1|6.8e-40|171.0|cpap:110809300|tRNA-dihydrouridine synthase A [EC:1.-.-.-]!K05539|2|1.2e-39|170.2|zju:107417541|tRNA-dihydrouridine synthase A [EC:1.-.-.-]!K05539|3|2.0e-39|169.5|jcu:105628716|tRNA-dihydrouridine synthase A [EC:1.-.-.-]!K05539|4|7.5e-39|167.5|rcu:8259319|tRNA-dihydrouridine synthase A [EC:1.-.-.-]!K05539|5|9.8e-39|167.2|tcc:18614615|tRNA-dihydrouridine synthase A [EC:1.-.-…	KJB24963.1	3e-42	hypothetical protein B456_004G171700 [Gossypium raimondii]
miRNA-1-3p	CEY00_Acc00093	1372	2	-	PSS17701.1	7.8e-203	Protein RETICULATA-RELATED 3 like [Actinidia chinensis var. chinensis]
miRNA-1-3p	CEY00_Acc18610	1372	17	K05391|1|6.2e-107|392.9|dzi:111298948|cyclic nucleotide gated channel, plant!K05391|2|1.8e-106|391.3|cit:102616094|cyclic nucleotide gated channel, plant!K05391|3|2.3e-106|391.0|gab:108464096|cyclic nucleotide gated channel, plant!K05391|4|2.3e-106|391.0|ghi:107917946|cyclic nucleotide gated channel, plant	PSS08275.1	1.8e-132	Cyclic nucleotide-gated ion channel like, partial [Actinidia chinensis var. chinensis]
miRNA-1-3p	CEY00_Acc00330	1372	38	K20360|1|3.7e-42|178.7|ccav:112513002|TBC1 domain family member 2!K20360|2|8.3e-42|177.6|vvi:100242329|TBC1 domain family member 2!K20360|3|1.8e-41|176.4|mdm:103408187|TBC1 domain family member 2!K20360|4|1.8e-41|176.4|pxb:103933208|TBC1 domain family member 2!K20360|5|2.4e-41|176.0|jre:108980418|TBC1 domain family member 2	PSS35819.1	1.8e-43	TBC1 domain family member 22B like [Actinidia chinensis var. chinensis]
miRNA-1-3p	CEY00_Acc05370	1372	3	K04733|1|2.0e-145|519.6|dzi:111305786|interleukin-1 receptor-associated kinase 4 [EC:2.7.11.1]!K04733|2|3.2e-143|512.3|gab:108453484|interleukin-1 receptor-associated kinase 4 [EC:2.7.11.1]!K04733|3|5.5e-143|511.5|ghi:107954822|interleukin-1 receptor-associated kinase 4 [EC:2.7.11.1]!K04733|4|2.7e-142|509.2|gra:105801200|interleukin-1 receptor-associated kinase 4 [EC:2.7.11.1]!K04733|5|3.5e-142|5…	PSS30050.1	1.3e-239	Inactive receptor kinase [Actinidia chinensis var. chinensis]
miRNA-1-3p	CEY00_Acc13183	1372	50	K11665|1|1.7e-67|263.1|pavi:110773055|DNA helicase INO80 [EC:3.6.4.12]!K11665|2|4.2e-66|258.5|pop:7483966|DNA helicase INO80 [EC:3.6.4.12]!K11665|3|4.2e-66|258.5|mdm:103447981|DNA helicase INO80 [EC:3.6.4.12]!K11665|4|5.5e-66|258.1|pper:18770485|DNA helicase INO80 [EC:3.6.4.12]!K11665|5|1.6e-65|256.5|dcr:108218305|DNA helicase INO80 [EC:3.6.4.12]	PSS15691.1	2.9e-101	DNA helicase [Actinidia chinensis var. chinensis]
miRNA-1-3p	CEY00_Acc28488	1372	23	K01883|1|9.6e-69|267.3|oeu:111396301|cysteinyl-tRNA synthetase [EC:6.1.1.16]!K01883|2|1.3e-68|266.9|nnu:104611547|cysteinyl-tRNA synthetase [EC:6.1.1.16]!K01883|3|2.1e-68|266.2|ini:109156875|cysteinyl-tRNA synthetase [EC:6.1.1.16]!K01883|4|8.1e-68|264.2|sind:105160761|cysteinyl-tRNA synthetase [EC:6.1.1.16]!K01883|5|1.8e-67|263.1|vvi:100251639|cysteinyl-tRNA synthetase [EC:6.1.1.16]	PSR91146.1	1.9e-82	Cysteine--tRNA ligase [Actinidia chinensis var. chinensis]
miRNA-1-3p	CEY00_Acc30739	1372	27	K09422|1|4.3e-94|348.6|oeu:111368629|transcription factor MYB, plant!K09422|2|6.2e-93|344.7|nnu:104597969|transcription factor MYB, plant!K09422|3|7.6e-91|337.8|vvi:100245564|transcription factor MYB, plant!K09422|4|2.9e-90|335.9|jre:108985936|transcription factor MYB, plant!K09422|5|8.4e-90|334.3|nnu:104598084|transcription factor MYB, plant	PSR87693.1	5.5e-176	Transcription factor like [Actinidia chinensis var. chinensis]
miRNA-1-3p	CEY00_Acc01357	1372	28	K14948|1|9.8e-35|153.7|oeu:111393691|polypyrimidine tract-binding protein 2!K14948|2|1.8e-33|149.4|nto:104107659|polypyrimidine tract-binding protein 2!K14948|3|1.8e-33|149.4|nta:107803079|polypyrimidine tract-binding protein 2!K14948|4|4.1e-33|148.3|nsy:104236336|polypyrimidine tract-binding protein 2!K14948|5|4.1e-33|148.3|nta:107783414|polypyrimidine tract-binding protein 2	PSS34261.1	6.1e-71	Polypyrimidine tract-binding protein [Actinidia chinensis var. chinensis]
miRNA-1-3p	CEY00_Acc30594	1372	37	K11364|1|8.2e-16|91.3|ccav:112515843|SAGA-associated factor 29!K11364|2|8.2e-16|91.3|lsv:111883089|SAGA-associated factor 29!K11364|3|8.2e-16|91.3|han:110912211|SAGA-associated factor 29!K11364|4|1.1e-15|90.9|han:110878369|SAGA-associated factor 29!K11364|5|4.1e-15|89.0|oeu:111384911|SAGA-associated factor 29	PSR87546.1	1.8e-20	SAGA-associated factor like [Actinidia chinensis var. chinensis]
miRNA-1-3p	CEY00_Acc29464	1372	25	K00938|1|2.9e-53|214.9|pavi:110752286|phosphomevalonate kinase [EC:2.7.4.2]!K00938|2|2.9e-53|214.9|pper:18777683|phosphomevalonate kinase [EC:2.7.4.2]!K00938|3|3.7e-53|214.5|pmum:103336821|phosphomevalonate kinase [EC:2.7.4.2]!K00938|4|1.1e-52|213.0|vvi:100242124|phosphomevalonate kinase [EC:2.7.4.2]!K00938|5|1.4e-52|212.6|ghi:107946782|phosphomevalonate kinase [EC:2.7.4.2]	PSR89267.1	5.8e-64	Phosphomevalonate kinase, partial [Actinidia chinensis var. chinensis]
miRNA-1-3p	CEY00_Acc04163	1372	14	K00025|1|1.4e-52|211.8|lang:109336136|malate dehydrogenase [EC:1.1.1.37]!K00025|2|1.9e-52|211.5|sind:105171782|malate dehydrogenase [EC:1.1.1.37]!K00025|3|1.9e-52|211.5|pmum:103324094|malate dehydrogenase [EC:1.1.1.37]!K00025|4|5.5e-52|209.9|aip:107617412|malate dehydrogenase [EC:1.1.1.37]!K00025|5|5.5e-52|209.9|lang:109352422|malate dehydrogenase [EC:1.1.1.37]	KAF4349314.1	2.3e-60	hypothetical protein G4B88_003146 [Cannabis sativa]
miRNA-1-3p	CEY00_Acc09178	1372	25	K01180|1|3.5e-06|58.9|vcn:VOLCADRAFT_88258|endo-1,3(4)-beta-glucanase [EC:3.2.1.6]	KAE9463097.1	9.3e-102	hypothetical protein C3L33_04996, partial [Rhododendron williamsianum]
miRNA-1-3p	CEY00_Acc31974	1372	15	K05292|1|2.9e-175|619.0|vvi:100257996|phosphatidylinositol glycan, class T!K05292|2|8.5e-175|617.5|pper:18768399|phosphatidylinositol glycan, class T!K05292|3|1.1e-174|617.1|pmum:103334292|phosphatidylinositol glycan, class T!K05292|4|2.5e-174|615.9|pavi:110757010|phosphatidylinositol glycan, class T!K05292|5|8.0e-173|610.9|zju:107426806|phosphatidylinositol glycan, class T	PSR86351.1	8.4e-241	GPI transamidase component PIG-T like [Actinidia chinensis var. chinensis]
miRNA-1-3p	CEY00_Acc00259	1372	49	K01687|1|9.1e-74|284.3|spen:107007276|dihydroxy-acid dehydratase [EC:4.2.1.9]!K01687|2|1.1e-71|277.3|sly:101264707|dihydroxy-acid dehydratase [EC:4.2.1.9]!K01687|3|2.8e-70|272.7|sot:102603493|dihydroxy-acid dehydratase [EC:4.2.1.9]!K01687|4|5.2e-69|268.5|nta:107782074|dihydroxy-acid dehydratase [EC:4.2.1.9]!K01687|5|8.9e-69|267.7|nta:107787836|dihydroxy-acid dehydratase [EC:4.2.1.9]	XP_028109544.1	3.4e-232	LOW QUALITY PROTEIN: uncharacterized protein LOC114308202 [Camellia sinensis]
miRNA-1-3p	CEY00_Acc26594	1372	20	K11498|1|3.1e-145|520.0|vvi:100266348|centromeric protein E!K11498|2|4.9e-143|512.7|pop:7486757|centromeric protein E!K11498|3|1.1e-142|511.5|jcu:105636718|centromeric protein E!K11498|4|1.4e-142|511.1|hbr:110634226|centromeric protein E!K11498|5|5.4e-142|509.2|sind:105158017|centromeric protein E	PSR96542.1	5.6e-189	Kinesin-like protein [Actinidia chinensis var. chinensis]
miRNA-1-3p	CEY00_Acc10282	1372	11	K00430|1|2.0e-63|247.7|vvi:100266458|peroxidase [EC:1.11.1.7]!K00430|2|5.9e-63|246.1|tcc:18611259|peroxidase [EC:1.11.1.7]!K00430|3|1.3e-62|245.0|nnu:104611642|peroxidase [EC:1.11.1.7]!K00430|4|2.9e-62|243.8|rcu:8283399|peroxidase [EC:1.11.1.7]!K00430|5|6.5e-62|242.7|jre:109004171|peroxidase [EC:1.11.1.7]	PSS21238.1	4.5e-73	Peroxidase [Actinidia chinensis var. chinensis]
miRNA-1-3p	CEY00_Acc24747	1372	41	K17800|1|1.5e-51|211.1|cmos:111436173|LETM1 and EF-hand domain-containing protein 1, mitochondrial!K17800|2|2.0e-51|210.7|hbr:110642682|LETM1 and EF-hand domain-containing protein 1, mitochondrial!K17800|3|2.0e-51|210.7|cmo:103485905|LETM1 and EF-hand domain-containing protein 1, mitochondrial!K17800|4|2.0e-51|210.7|csv:101211552|LETM1 and EF-hand domain-containing protein 1, mitochondrial!K17800…	PSR98149.1	2.4e-107	LETM1 and EF-hand domain-containing protein [Actinidia chinensis var. chinensis]
miRNA-1-3p	CEY00_Acc18505	1372	6	K11096|1|7.6e-14|83.2|jcu:110010431|small nuclear ribonucleoprotein D2!K11096|2|6.5e-13|80.1|gab:108450335|small nuclear ribonucleoprotein D2!K11096|3|6.5e-13|80.1|peq:110028891|small nuclear ribonucleoprotein D2!K11096|4|6.5e-13|80.1|sind:105163123|small nuclear ribonucleoprotein D2!K11096|5|6.5e-13|80.1|gra:105771421|small nuclear ribonucleoprotein D2	XP_010650010.1	4.6e-13	PREDICTED: small nuclear ribonucleoprotein Sm D2 isoform X1 [Vitis vinifera]
miRNA-1-3p	CEY00_Acc12087	1372	7	K18667|1|2.7e-126|458.0|vvi:100854438|activating signal cointegrator complex subunit 2!K18667|2|2.6e-121|441.4|nto:104119729|activating signal cointegrator complex subunit 2!K18667|3|2.6e-121|441.4|nta:107764711|activating signal cointegrator complex subunit 2!K18667|4|8.3e-120|436.4|nta:107818486|activating signal cointegrator complex subunit 2!K18667|5|8.3e-120|436.4|nsy:104210616|activating si…	PSS17300.1	3.3e-203	Activating signal cointegrator 1 complex subunit like [Actinidia chinensis var. chinensis]
miRNA-178-5p	CEY00_Acc09557	1944	17	K15637|1|6.3e-26|123.6|tcc:18596853|serine/threonine-protein phosphatase PGAM5 [EC:3.1.3.16]!K15637|2|8.2e-26|123.2|dzi:111278646|serine/threonine-protein phosphatase PGAM5 [EC:3.1.3.16]!K15637|3|1.4e-25|122.5|sind:105175538|serine/threonine-protein phosphatase PGAM5 [EC:3.1.3.16]!K15637|4|2.4e-25|121.7|mesc:110603136|serine/threonine-protein phosphatase PGAM5 [EC:3.1.3.16]!K15637|5|2.4e-25|121.7…	PSS24641.1	9.4e-32	2-carboxy-D-arabinitol-1-phosphatase precursor [Actinidia chinensis var. chinensis]
miRNA-1-3p	CEY00_Acc25402	1372	12	K12885|1|4.6e-77|293.5|pop:7479853|heterogeneous nuclear ribonucleoprotein G!K12885|2|3.0e-76|290.8|pop:7468443|heterogeneous nuclear ribonucleoprotein G!K12885|3|4.3e-75|287.0|zju:107413375|heterogeneous nuclear ribonucleoprotein G!K12885|4|6.9e-73|279.6|vvi:100261508|heterogeneous nuclear ribonucleoprotein G!K12885|5|9.0e-73|279.3|pavi:110765514|heterogeneous nuclear ribonucleoprotein G	PSR98876.1	9.3e-96	Glycine-rich RNA-binding protein like [Actinidia chinensis var. chinensis]
miRNA-1-3p	CEY00_Acc15366	1372	20	K17604|1|6.6e-115|419.9|vvi:100249256|zinc finger SWIM domain-containing protein 3!K17604|2|7.3e-114|416.4|zju:107407754|zinc finger SWIM domain-containing protein 3!K17604|3|2.8e-113|414.5|hbr:110654251|zinc finger SWIM domain-containing protein 3!K17604|4|4.7e-113|413.7|mcha:111011994|zinc finger SWIM domain-containing protein 3!K17604|5|1.8e-112|411.8|jcu:105634825|zinc finger SWIM domain-cont…	PSS11093.1	0	Protein FAR-RED IMPAIRED RESPONSE like [Actinidia chinensis var. chinensis]
miRNA-1-3p	CEY00_Acc15154	1372	33	K20899|1|2.9e-45|188.7|rcu:8274720|guanylate-binding protein 1/3/4/7!K20899|2|1.1e-44|186.8|pop:7480424|guanylate-binding protein 1/3/4/7!K20899|3|1.6e-43|183.0|ccav:112513826|guanylate-binding protein 1/3/4/7!K20899|4|2.0e-43|182.6|oeu:111376042|guanylate-binding protein 1/3/4/7!K20899|5|5.9e-43|181.0|lsv:111915104|guanylate-binding protein 1/3/4/7	PSS14587.1	3.5e-45	Guanylate-binding protein like, partial [Actinidia chinensis var. chinensis]
miRNA-1-3p	CEY00_Acc32417	1372	8	-	PSR86792.1	5.6e-121	F-box protein [Actinidia chinensis var. chinensis]
miRNA-1-3p	CEY00_Acc24123	1372	40	K13157|1|5.8e-22|112.1|egr:104442648|U11/U12 small nuclear ribonucleoprotein 65 kDa protein!K13157|2|6.4e-21|108.6|sot:102602989|U11/U12 small nuclear ribonucleoprotein 65 kDa protein!K13157|3|1.9e-20|107.1|osa:4332713|U11/U12 small nuclear ribonucleoprotein 65 kDa protein!K13157|4|1.9e-20|107.1|dosa:Os03t0326600-01|U11/U12 small nuclear ribonucleoprotein 65 kDa protein!K13157|5|3.2e-20|106.3|jcu…	XP_028078533.1	1.6e-29	U11/U12 small nuclear ribonucleoprotein 65 kDa protein isoform X2 [Camellia sinensis]
miRNA-1-3p	CEY00_Acc31872	1372	66	K01411|1|3.3e-49|203.4|fve:101297043|nardilysin [EC:3.4.24.61]!K01411|2|2.1e-48|200.7|ini:109156361|nardilysin [EC:3.4.24.61]!K01411|3|8.2e-48|198.7|sind:105163864|nardilysin [EC:3.4.24.61]!K01411|4|1.4e-47|198.0|pmum:103340273|nardilysin [EC:3.4.24.61]!K01411|5|1.4e-47|198.0|pavi:110750804|nardilysin [EC:3.4.24.61]	RVW81654.1	3.3e-107	Retrovirus-related Pol polyprotein from transposon 297 [Vitis vinifera]
miRNA-1-3p	CEY00_Acc25326	1372	48	K11838|1|1.9e-26|127.5|mesc:110618716|ubiquitin carboxyl-terminal hydrolase 7 [EC:3.4.19.12]!K11838|2|2.2e-25|124.0|hbr:110671407|ubiquitin carboxyl-terminal hydrolase 7 [EC:3.4.19.12]!K11838|3|2.2e-25|124.0|hbr:110652075|ubiquitin carboxyl-terminal hydrolase 7 [EC:3.4.19.12]!K11838|4|2.2e-25|124.0|hbr:110637894|ubiquitin carboxyl-terminal hydrolase 7 [EC:3.4.19.12]!K11838|5|2.8e-25|123.6|gra:105…	PSR98801.1	6.9e-26	Ubiquitin carboxyl-terminal hydrolase [Actinidia chinensis var. chinensis]
miRNA-1-3p	CEY00_Acc06114	1372	19	K17681|1|5.5e-74|283.9|dcr:108222847|ATPase family AAA domain-containing protein 3A/B!K17681|2|7.1e-74|283.5|sind:105178000|ATPase family AAA domain-containing protein 3A/B!K17681|3|7.1e-74|283.5|oeu:111410305|ATPase family AAA domain-containing protein 3A/B!K17681|4|1.0e-72|279.6|tcc:18610916|ATPase family AAA domain-containing protein 3A/B!K17681|5|6.7e-72|276.9|hbr:110634336|ATPase family AAA …	PSS30829.1	3.6e-88	ATPase family AAA domain-containing protein [Actinidia chinensis var. chinensis]
miRNA-210-3p	CEY00_Acc09557	390	17	K15637|1|6.3e-26|123.6|tcc:18596853|serine/threonine-protein phosphatase PGAM5 [EC:3.1.3.16]!K15637|2|8.2e-26|123.2|dzi:111278646|serine/threonine-protein phosphatase PGAM5 [EC:3.1.3.16]!K15637|3|1.4e-25|122.5|sind:105175538|serine/threonine-protein phosphatase PGAM5 [EC:3.1.3.16]!K15637|4|2.4e-25|121.7|mesc:110603136|serine/threonine-protein phosphatase PGAM5 [EC:3.1.3.16]!K15637|5|2.4e-25|121.7…	PSS24641.1	9.4e-32	2-carboxy-D-arabinitol-1-phosphatase precursor [Actinidia chinensis var. chinensis]
miRNA-1-3p	CEY00_Acc20552	1372	6	K19891|1|1.5e-220|769.6|sind:105175335|glucan endo-1,3-beta-glucosidase 1/2/3 [EC:3.2.1.39]!K19891|2|3.5e-217|758.4|nta:107827041|glucan endo-1,3-beta-glucosidase 1/2/3 [EC:3.2.1.39]!K19891|3|3.5e-217|758.4|nto:104090491|glucan endo-1,3-beta-glucosidase 1/2/3 [EC:3.2.1.39]!K19891|4|3.5e-217|758.4|oeu:111395976|glucan endo-1,3-beta-glucosidase 1/2/3 [EC:3.2.1.39]!K19891|5|5.9e-217|757.7|sly:101250…	XP_011096055.1	1.6e-219	glucan endo-1,3-beta-glucosidase 1 [Sesamum indicum]
miRNA-1-3p	CEY00_Acc32283	1372	17	K04733|1|1.0e-19|102.8|ppp:112287989|interleukin-1 receptor-associated kinase 4 [EC:2.7.11.1]!K04733|2|1.3e-17|95.9|ppp:112285078|interleukin-1 receptor-associated kinase 4 [EC:2.7.11.1]!K04733|3|1.7e-17|95.5|cpep:111789219|interleukin-1 receptor-associated kinase 4 [EC:2.7.11.1]	PSR86659.1	8.9e-106	LRR receptor-like serine/threonine-protein kinase precursor, partial [Actinidia chinensis var. chinensis]
miRNA-1-3p	CEY00_Acc26204	1372	21	-	PSR95447.1	6.6e-14	Axial regulator YABBY [Actinidia chinensis var. chinensis]
miRNA-1-3p	CEY00_Acc18961	1372	19	K00815|1|5.6e-48|196.4|nnu:104592560|tyrosine aminotransferase [EC:2.6.1.5]!K00815|2|2.1e-47|194.5|ccav:112527364|tyrosine aminotransferase [EC:2.6.1.5]!K00815|3|2.8e-47|194.1|nnu:104599457|tyrosine aminotransferase [EC:2.6.1.5]!K00815|4|9.0e-46|189.1|vvi:100242005|tyrosine aminotransferase [EC:2.6.1.5]!K00815|5|2.6e-45|187.6|nnu:104608160|tyrosine aminotransferase [EC:2.6.1.5]	PSS05692.1	1.7e-59	Tyrosine aminotransferase [Actinidia chinensis var. chinensis]
miRNA-1-3p	CEY00_Acc21592	1372	10	K04733|1|9.6e-89|330.9|pop:7471857|interleukin-1 receptor-associated kinase 4 [EC:2.7.11.1]!K04733|2|3.1e-87|325.9|gab:108462506|interleukin-1 receptor-associated kinase 4 [EC:2.7.11.1]!K04733|3|6.9e-87|324.7|dzi:111276116|interleukin-1 receptor-associated kinase 4 [EC:2.7.11.1]!K04733|4|2.0e-86|323.2|hbr:110665237|interleukin-1 receptor-associated kinase 4 [EC:2.7.11.1]!K04733|5|1.6e-80|303.5|pa…	PSR95549.1	1.1e-208	Inactive receptor kinase precursor [Actinidia chinensis var. chinensis]
miRNA-1-3p	CEY00_Acc14793	1372	13	K20557|1|3.8e-09|67.0|cam:101494682|transcription factor VIP1!K20557|2|3.8e-09|67.0|gab:108450228|transcription factor VIP1!K20557|3|4.9e-09|66.6|ghi:107905236|transcription factor VIP1!K20557|4|4.9e-09|66.6|gra:105770241|transcription factor VIP1!K20557|5|6.4e-09|66.2|dzi:111315704|transcription factor VIP1	PSS14172.1	1.2e-158	Transcription factor RF2b like [Actinidia chinensis var. chinensis]
miRNA-1-3p	CEY00_Acc29733	1372	13	K01679|1|1.6e-21|109.8|lsv:111889042|fumarate hydratase, class II [EC:4.2.1.2]!K01679|2|1.6e-21|109.8|cann:107855132|fumarate hydratase, class II [EC:4.2.1.2]!K01679|3|1.6e-21|109.8|sly:101243791|fumarate hydratase, class II [EC:4.2.1.2]!K01679|4|2.0e-21|109.4|sind:105163092|fumarate hydratase, class II [EC:4.2.1.2]!K01679|5|2.0e-21|109.4|hbr:110659264|fumarate hydratase, class II [EC:4.2.1.2]	KAD5316896.1	1.2e-20	hypothetical protein E3N88_16842 [Mikania micrantha]
miRNA-21-3p	CEY00_Acc09557	1376	17	K15637|1|6.3e-26|123.6|tcc:18596853|serine/threonine-protein phosphatase PGAM5 [EC:3.1.3.16]!K15637|2|8.2e-26|123.2|dzi:111278646|serine/threonine-protein phosphatase PGAM5 [EC:3.1.3.16]!K15637|3|1.4e-25|122.5|sind:105175538|serine/threonine-protein phosphatase PGAM5 [EC:3.1.3.16]!K15637|4|2.4e-25|121.7|mesc:110603136|serine/threonine-protein phosphatase PGAM5 [EC:3.1.3.16]!K15637|5|2.4e-25|121.7…	PSS24641.1	9.4e-32	2-carboxy-D-arabinitol-1-phosphatase precursor [Actinidia chinensis var. chinensis]
miRNA-1-3p	CEY00_Acc07025	1372	17	K11649|1|8.4e-76|289.3|jre:109003292|SWI/SNF related-matrix-associated actin-dependent regulator of chromatin subfamily C!K11649|2|1.5e-72|278.5|sot:102582052|SWI/SNF related-matrix-associated actin-dependent regulator of chromatin subfamily C!K11649|3|4.3e-72|276.9|nnu:104595723|SWI/SNF related-matrix-associated actin-dependent regulator of chromatin subfamily C!K11649|4|7.3e-72|276.2|spen:10700…	PSS29409.1	5e-107	SWI/SNF complex subunit SWI3D like [Actinidia chinensis var. chinensis]
miRNA-1-3p	CEY00_Acc32726	1372	42	K17108|1|2.0e-192|678.3|vvi:100249401|non-lysosomal glucosylceramidase [EC:3.2.1.45]!K17108|2|4.4e-192|677.2|lang:109360623|non-lysosomal glucosylceramidase [EC:3.2.1.45]!K17108|3|1.6e-189|668.7|tcc:18602754|non-lysosomal glucosylceramidase [EC:3.2.1.45]!K17108|4|9.6e-187|659.4|dzi:111307886|non-lysosomal glucosylceramidase [EC:3.2.1.45]!K17108|5|1.6e-186|658.7|cit:102614613|non-lysosomal glucosy…	PSR84748.1	9.1e-256	Non-lysosomal glucosylceramidase [Actinidia chinensis var. chinensis]
miRNA-1-3p	CEY00_Acc12517	1372	31	K11793|1|1.1e-39|170.6|oeu:111368649|cereblon!K11793|2|8.7e-37|161.0|vvi:100268165|cereblon!K11793|3|1.5e-36|160.2|nta:107831928|cereblon!K11793|4|1.5e-36|160.2|nto:104098418|cereblon!K11793|5|4.3e-36|158.7|ccav:112519084|cereblon	PSS17826.1	5.7e-91	Protein cereblon like [Actinidia chinensis var. chinensis]
miRNA-1-3p	CEY00_Acc09652	1372	18	K04733|1|3.4e-103|380.2|jre:109021784|interleukin-1 receptor-associated kinase 4 [EC:2.7.11.1]!K04733|2|4.9e-102|376.3|pop:7497011|interleukin-1 receptor-associated kinase 4 [EC:2.7.11.1]!K04733|3|3.2e-101|373.6|pop:18102960|interleukin-1 receptor-associated kinase 4 [EC:2.7.11.1]!K04733|4|1.0e-99|368.6|dct:110107016|interleukin-1 receptor-associated kinase 4 [EC:2.7.11.1]!K04733|5|3.0e-99|367.1|…	PSS24735.1	8.1e-248	G-type lectin S-receptor-like serine/threonine-protein kinase precursor, partial [Actinidia chinensis var. chinensis]
miRNA-1-3p	CEY00_Acc23629	1372	12	-	PSR99656.1	7.9e-126	Protein translocase subunit SecA like [Actinidia chinensis var. chinensis]
miRNA-1-3p	CEY00_Acc22673	1372	18	K11657|1|1.7e-09|69.7|dcr:108204028|remodeling and spacing factor 1!K11657|2|9.5e-08|63.9|aip:107617775|remodeling and spacing factor 1!K11657|3|1.6e-07|63.2|cqi:110727546|remodeling and spacing factor 1!K11657|4|1.6e-07|63.2|cqi:110700292|remodeling and spacing factor 1!K11657|5|4.7e-07|61.6|fve:101296723|remodeling and spacing factor 1	PSS01315.1	2.8e-94	Pathogenesis-related homeodomain protein [Actinidia chinensis var. chinensis]
miRNA-1-3p	CEY00_Acc15936	1372	37	K03514|1|1.1e-19|104.0|mtr:MTR_3g090990|non-canonical poly(A) RNA polymerase PAPD5/7 [EC:2.7.7.19]!K03514|2|2.9e-15|89.4|lang:109349758|non-canonical poly(A) RNA polymerase PAPD5/7 [EC:2.7.7.19]!K09264|3|1.7e-07|63.5|ghi:107924817|MADS-box transcription factor, plant	PSS11663.1	0	Poly(A) RNA polymerase [Actinidia chinensis var. chinensis]
miRNA-1-3p	CEY00_Acc15560	1372	16	K20222|1|5.9e-27|127.9|gmx:102660346|importin-5!K10891|2|7.7e-27|127.5|tcc:18612304|fanconi anemia group D2 protein!K20924|3|7.2e-25|120.9|bna:106450137|cellulose synthase-like protein [EC:2.4.1.-]!K20924|4|1.2e-24|120.2|zma:103638409|cellulose synthase-like protein [EC:2.4.1.-]	PSS11208.1	5.4e-107	Cellulose synthase-like protein [Actinidia chinensis var. chinensis]
miRNA-1-3p	CEY00_Acc14453	1372	8	K14771|1|4.4e-11|72.0|egr:104415908|U3 small nucleolar RNA-associated protein 19!K14771|2|2.2e-10|69.7|egr:104428623|U3 small nucleolar RNA-associated protein 19!K14771|3|9.1e-09|64.3|egr:104415905|U3 small nucleolar RNA-associated protein 19	PSS13841.1	3.2e-48	EG45-like domain containing protein [Actinidia chinensis var. chinensis]
miRNA-1-3p	CEY00_Acc23177	1372	42	K13523|1|1.0e-25|123.6|vvi:100262467|lysophosphatidic acid acyltransferase / lysophosphatidylinositol acyltransferase [EC:2.3.1.51 2.3.1.-]!K13523|2|1.9e-24|119.4|dzi:111294992|lysophosphatidic acid acyltransferase / lysophosphatidylinositol acyltransferase [EC:2.3.1.51 2.3.1.-]!K13523|3|4.2e-24|118.2|oeu:111365905|lysophosphatidic acid acyltransferase / lysophosphatidylinositol acyltransferase […	TXG70464.1	2e-36	hypothetical protein EZV62_005399 [Acer yangbiense]
miRNA-1-3p	CEY00_Acc15912	1372	29	K21867|1|2.3e-29|136.7|jre:109006973|potassium channel!K02350|2|7.0e-26|125.2|mdm:103451319|DNA polymerase zeta [EC:2.7.7.7]!K04733|3|8.5e-24|118.2|vvi:100264863|interleukin-1 receptor-associated kinase 4 [EC:2.7.11.1]!K12396|4|5.9e-09|68.9|oeu:111400700|AP-3 complex subunit delta!K16675|5|2.1e-06|60.5|hbr:110654415|palmitoyltransferase ZDHHC9/14/18 [EC:2.3.1.225]	PSS11640.1	1.9e-283	RNA polymerase II transcriptional coactivator KELP like [Actinidia chinensis var. chinensis]
miRNA-1-3p	CEY00_Acc02308	1372	11	K07195|1|3.5e-92|344.0|nta:107781293|exocyst complex component 7!K07195|2|4.6e-92|343.6|dcr:108196539|exocyst complex component 7!K07195|3|1.3e-91|342.0|nta:107787038|exocyst complex component 7!K07195|4|1.3e-91|342.0|nsy:104235233|exocyst complex component 7!K07195|5|1.8e-91|341.7|nto:104092950|exocyst complex component 7	PSS35110.1	1e-197	Exocyst complex component EXO70B1 like [Actinidia chinensis var. chinensis]
miRNA-1-3p	CEY00_Acc03038	1372	21	K12811|1|5.7e-12|77.8|pxb:103961771|ATP-dependent RNA helicase DDX46/PRP5 [EC:3.6.4.13]!K12811|2|2.1e-11|75.9|psom:113348523|ATP-dependent RNA helicase DDX46/PRP5 [EC:3.6.4.13]!K12811|3|1.4e-10|73.2|ath:AT1G20920|ATP-dependent RNA helicase DDX46/PRP5 [EC:3.6.4.13]!K13091|4|1.4e-10|73.2|psom:113283584|RNA-binding protein 39	PSS32738.1	1.5e-293	Splicing regulatory glutamine/lysine-rich protein like [Actinidia chinensis var. chinensis]
miRNA-1-3p	CEY00_Acc33486	1372	45	K09291|1|5.8e-109|402.1|vvi:100251875|nucleoprotein TPR!K09291|2|4.8e-87|329.3|nnu:104599796|nucleoprotein TPR!K09291|3|1.4e-86|327.8|hbr:110631565|nucleoprotein TPR!K09291|4|4.5e-85|322.8|rcu:8286242|nucleoprotein TPR!K09291|5|6.5e-84|318.9|zju:107424489|nucleoprotein TPR	PSR92585.1	3.1e-237	Nuclear-pore anchor like [Actinidia chinensis var. chinensis]
miRNA-1-3p	CEY00_Acc18169	1372	11	K01537|1|1.7e-48|198.4|egr:104417668|Ca2+-transporting ATPase [EC:3.6.3.8]!K17087|2|1.3e-19|102.4|nto:104108480|transmembrane 9 superfamily member 3!K05666|3|8.4e-19|99.8|zju:107414524|ATP-binding cassette, subfamily C (CFTR/MRP), member 2!K08819|4|3.6e-06|57.8|pmum:103342786|cyclin-dependent kinase 12/13 [EC:2.7.11.22 2.7.11.23]	PSS07815.1	8.8e-196	WPP domain-associated protein [Actinidia chinensis var. chinensis]
miRNA-1-3p	CEY00_Acc09187	1372	12	K01092|1|6.1e-09|66.6|boe:106307850|myo-inositol-1(or 4)-monophosphatase [EC:3.1.3.25]	PSS24250.1	9.4e-20	Protein CURVATURE THYLAKOID 1A like [Actinidia chinensis var. chinensis]
miRNA-1-3p	CEY00_Acc30680	1372	19	K02325|1|2.2e-28|130.6|vvi:100257823|DNA polymerase epsilon subunit 2 [EC:2.7.7.7]!K02325|2|6.3e-28|129.0|cit:102610782|DNA polymerase epsilon subunit 2 [EC:2.7.7.7]!K02325|3|8.2e-28|128.6|nsy:104220983|DNA polymerase epsilon subunit 2 [EC:2.7.7.7]!K02325|4|8.2e-28|128.6|nta:107771390|DNA polymerase epsilon subunit 2 [EC:2.7.7.7]	KAA3490160.1	1.4e-40	DNA polymerase epsilon subunit 2-like [Gossypium australe]
miRNA-1-3p	CEY00_Acc08986	1372	38	K15451|1|1.3e-15|90.5|ini:109182849|tRNA wybutosine-synthesizing protein 4 [EC:2.1.1.290 2.3.1.231]!K15451|2|1.5e-14|87.0|tcc:18614472|tRNA wybutosine-synthesizing protein 4 [EC:2.1.1.290 2.3.1.231]!K15451|3|3.3e-14|85.9|jcu:105643220|tRNA wybutosine-synthesizing protein 4 [EC:2.1.1.290 2.3.1.231]!K15451|4|3.3e-14|85.9|mesc:110616056|tRNA wybutosine-synthesizing protein 4 [EC:2.1.1.290 2.3.1.231]…	PSS05945.1	3.4e-45	Integrase [Actinidia chinensis var. chinensis]
miRNA-1-3p	CEY00_Acc29153	1372	8	-	PSR91806.1	1.1e-78	Polyadenylate-binding protein [Actinidia chinensis var. chinensis]
miRNA-1-3p	CEY00_Acc28319	1372	116	K21852|1|2.4e-178|633.3|gab:108479160|dedicator of cytokinesis protein 6/7/8!K21852|2|2.4e-178|633.3|ghi:107938242|dedicator of cytokinesis protein 6/7/8!K21852|3|2.4e-178|633.3|gra:105764598|dedicator of cytokinesis protein 6/7/8!K21852|4|2.4e-178|633.3|ghi:107946479|dedicator of cytokinesis protein 6/7/8!K21852|5|2.4e-178|633.3|tcc:18610590|dedicator of cytokinesis protein 6/7/8	PSR91003.1	9.9e-182	Guanine nucleotide exchange factor SPIKE like [Actinidia chinensis var. chinensis]
miRNA-1-3p	CEY00_Acc03829	1372	7	K13459|1|4.8e-23|114.4|jre:109018755|disease resistance protein RPS2!K04733|2|1.4e-22|112.8|boe:106315097|interleukin-1 receptor-associated kinase 4 [EC:2.7.11.1]!K13459|3|9.4e-19|100.1|zju:107433030|disease resistance protein RPS2!K13459|4|5.1e-17|94.4|lang:109325485|disease resistance protein RPS2!K20299|5|5.1e-17|94.4|jre:108995769|vacuolar protein sorting-associated protein 53	PSS33443.1	1.1e-127	Disease resistance protein [Actinidia chinensis var. chinensis]
miRNA-1-3p	CEY00_Acc33474	1372	11	K03234|1|2.1e-42|178.7|pper:18780515|elongation factor 2!K00030|2|8.8e-09|67.0|cqi:110690841|isocitrate dehydrogenase (NAD+) [EC:1.1.1.41]	PSS14385.1	6e-84	Post-GPI attachment to proteins factor 3 like [Actinidia chinensis var. chinensis]
miRNA-1-3p	CEY00_Acc24329	1372	19	K15363|1|1.4e-44|185.7|bna:111210893|fanconi-associated nuclease 1 [EC:3.1.21.- 3.1.4.1]!K01807|2|9.7e-17|93.2|nnu:104595031|ribose 5-phosphate isomerase A [EC:5.3.1.6]	PSS00361.1	2e-213	Metal-nicotianamine transporter like [Actinidia chinensis var. chinensis]
miRNA-1-3p	CEY00_Acc32894	1372	3	-	PSR84917.1	1.1e-91	Myosin-4 like [Actinidia chinensis var. chinensis]
miRNA-1-3p	CEY00_Acc17236	1372	41	K22128|1|0.0e+00|1118.6|zju:107411965|piezo-type mechanosensitive ion channel component 1/2!K22128|2|0.0e+00|1104.7|vvi:100245172|piezo-type mechanosensitive ion channel component 1/2!K22128|3|0.0e+00|1094.7|nnu:104586869|piezo-type mechanosensitive ion channel component 1/2!K22128|4|4.3e-300|1036.6|pop:7486380|piezo-type mechanosensitive ion channel component 1/2!K22128|5|4.3e-300|1036.6|vvi:100…	PSS10163.1	0	Piezo-type mechanosensitive ion channel like [Actinidia chinensis var. chinensis]
miRNA-1-3p	CEY00_Acc00281	1372	28	K22531|1|0.0e+00|1082.8|vvi:100242365|ATPase family AAA domain-containing protein 2 [EC:3.6.1.-]!K22531|2|1.6e-310|1070.1|tcc:18602557|ATPase family AAA domain-containing protein 2 [EC:3.6.1.-]!K22531|3|2.2e-307|1059.7|hbr:110649240|ATPase family AAA domain-containing protein 2 [EC:3.6.1.-]!K22531|4|1.4e-306|1057.0|jcu:105629223|ATPase family AAA domain-containing protein 2 [EC:3.6.1.-]!K22531|5|…	PSS35865.1	0	ATPase family AAA domain-containing protein [Actinidia chinensis var. chinensis]
miRNA-1-3p	CEY00_Acc20944	1372	8	K10775|1|8.5e-303|1042.7|vvi:100251137|phenylalanine ammonia-lyase [EC:4.3.1.24]!K10775|2|1.1e-302|1042.3|hbr:110667843|phenylalanine ammonia-lyase [EC:4.3.1.24]!K10775|3|2.5e-302|1041.2|vvi:100245997|phenylalanine ammonia-lyase [EC:4.3.1.24]!K10775|4|5.5e-302|1040.0|rcu:8273543|phenylalanine ammonia-lyase [EC:4.3.1.24]!K10775|5|9.4e-302|1039.3|cit:102607860|phenylalanine ammonia-lyase [EC:4.3.1.…	KAA8539301.1	1.2e-306	hypothetical protein F0562_025993 [Nyssa sinensis]
miRNA-1-3p	CEY00_Acc19149	1372	7	K00512|1|2.4e-75|286.2|tcc:18604981|steroid 17alpha-monooxygenase / 17alpha-hydroxyprogesterone deacetylase [EC:1.14.14.19 1.14.14.32]!K20617|2|1.3e-71|273.9|lang:109362432|cytochrome P450 family 71 subfamily A!K20617|3|2.1e-71|273.1|lang:109357748|cytochrome P450 family 71 subfamily A!K00512|4|3.1e-70|269.2|gab:108487770|steroid 17alpha-monooxygenase / 17alpha-hydroxyprogesterone deacetylase [EC…	PSS05879.1	4.1e-173	Cytochrome P450 71A1 like [Actinidia chinensis var. chinensis]
miRNA-1-3p	CEY00_Acc17139	1372	20	K10357|1|5.3e-68|264.6|egu:105042286|myosin V!K10357|2|2.5e-49|202.6|pop:7489286|myosin V!K10357|3|1.6e-48|199.9|mus:103980869|myosin V!K10357|4|1.6e-48|199.9|dosa:Os03t0747900-00|myosin V!K10357|5|1.6e-48|199.9|sbi:8059553|myosin V	PPR84990.1	3.3e-56	hypothetical protein GOBAR_AA35722 [Gossypium barbadense]
miRNA-1-3p	CEY00_Acc17467	1372	4	K05359|1|6.6e-31|140.2|lsv:111896257|arogenate/prephenate dehydratase [EC:4.2.1.91 4.2.1.51]!K05359|2|1.2e-29|136.0|sind:105167990|arogenate/prephenate dehydratase [EC:4.2.1.91 4.2.1.51]!K05359|3|3.6e-29|134.4|ini:109169544|arogenate/prephenate dehydratase [EC:4.2.1.91 4.2.1.51]!K05359|4|4.7e-29|134.0|dcr:108205816|arogenate/prephenate dehydratase [EC:4.2.1.91 4.2.1.51]!K05359|5|4.7e-29|134.0|nsy…	PSS10373.1	5.6e-48	Arogenate dehydratase/prephenate dehydratase [Actinidia chinensis var. chinensis]
miRNA-1-3p	CEY00_Acc09357	1372	28	K10357|1|5.3e-68|264.6|egu:105042286|myosin V!K10357|2|9.1e-68|263.8|dosa:Os03t0747900-00|myosin V!K10357|3|9.1e-68|263.8|bdi:100826389|myosin V!K10357|4|9.1e-68|263.8|osa:4334102|myosin V!K10357|5|1.2e-67|263.5|mus:103979779|myosin V	AQK62951.1	2.8e-79	Myosin-12 [Zea mays]
miRNA-1-3p	CEY00_Acc02610	1372	13	K08770|1|2.5e-78|297.0|cpap:110823258|ubiquitin C!K12158|2|1.5e-14|85.1|vcn:VOLCADRAFT_76606|ubiquitin-like protein Nedd8!K08770|3|7.5e-14|82.8|lsv:111919432|ubiquitin C!K08770|4|9.9e-14|82.4|psom:113317438|ubiquitin C	PSS32311.1	1.1e-126	Phosphatidylinositol 4-kinase [Actinidia chinensis var. chinensis]
miRNA-1-3p	CEY00_Acc03170	1372	18	-	PSS32873.1	4.4e-58	ACT domain-containing protein [Actinidia chinensis var. chinensis]
miRNA-1-3p	CEY00_Acc06709	1372	23	K06173|1|1.7e-24|120.2|jre:108988892|tRNA pseudouridine38-40 synthase [EC:5.4.99.12]!K06173|2|1.1e-23|117.5|gmx:100799818|tRNA pseudouridine38-40 synthase [EC:5.4.99.12]!K06173|3|3.2e-23|115.9|pop:18111171|tRNA pseudouridine38-40 synthase [EC:5.4.99.12]!K06173|4|7.1e-23|114.8|sot:102591350|tRNA pseudouridine38-40 synthase [EC:5.4.99.12]!K06173|5|1.2e-22|114.0|sly:101268033|tRNA pseudouridine38-40…	PSS29149.1	3.3e-46	TRNA pseudouridine synthase [Actinidia chinensis var. chinensis]
miRNA-1-3p	CEY00_Acc09210	1372	8	-	PSS24214.1	4.7e-90	Protein zntA like [Actinidia chinensis var. chinensis]
miRNA-1-3p	CEY00_Acc06744	1372	7	K14432|1|1.0e-42|178.7|ini:109165418|ABA responsive element binding factor!K14432|2|1.9e-41|174.5|oeu:111394682|ABA responsive element binding factor!K14432|3|4.7e-40|169.9|oeu:111383610|ABA responsive element binding factor!K14432|4|6.8e-39|166.0|dcr:108224499|ABA responsive element binding factor!K14432|5|3.4e-38|163.7|sind:105172582|ABA responsive element binding factor	PSS29184.1	1.1e-104	G-box-binding factor like [Actinidia chinensis var. chinensis]
miRNA-1-3p	CEY00_Acc27074	1372	38	K13415|1|5.3e-09|67.8|mdm:103401427|protein brassinosteroid insensitive 1 [EC:2.7.10.1 2.7.11.1]!K09060|2|9.4e-06|57.0|zma:103630819|plant G-box-binding factor	PSR92457.1	2.4e-120	Squamosa promoter-binding-like protein [Actinidia chinensis var. chinensis]
miRNA-1-3p	CEY00_Acc05989	1372	14	-	PSS30704.1	3.6e-153	Ribonuclease III domain-containing protein [Actinidia chinensis var. chinensis]
miRNA-1-3p	CEY00_Acc15755	1372	30	K10396|1|4.4e-38|165.6|spen:107028654|kinesin family member 5!K10396|2|4.4e-38|165.6|sly:101258682|kinesin family member 5!K10396|3|4.4e-38|165.6|sot:102601690|kinesin family member 5!K10396|4|3.2e-36|159.5|cmo:103482673|kinesin family member 5!K10396|5|4.1e-36|159.1|vvi:100266167|kinesin family member 5	PSS11481.1	4.3e-43	Kinesin-like protein [Actinidia chinensis var. chinensis]
miRNA-1-3p	CEY00_Acc09566	1372	11	K20310|1|2.7e-43|181.4|vvi:100256884|trafficking protein particle complex subunit 13!K20310|2|2.9e-42|177.9|sind:105167924|trafficking protein particle complex subunit 13!K20310|3|7.2e-41|173.3|oeu:111370549|trafficking protein particle complex subunit 13!K20310|4|7.2e-41|173.3|cpep:111783651|trafficking protein particle complex subunit 13!K20310|5|1.6e-40|172.2|jre:108990617|trafficking protein …	PSS24650.1	1.1e-62	Trafficking protein particle complex subunit like [Actinidia chinensis var. chinensis]
miRNA-1-3p	CEY00_Acc32581	1372	5	K14771|1|9.9e-11|70.5|egr:104415908|U3 small nucleolar RNA-associated protein 19!K14771|2|4.9e-10|68.2|egr:104428623|U3 small nucleolar RNA-associated protein 19!K14771|3|6.0e-08|61.2|egr:104415905|U3 small nucleolar RNA-associated protein 19	PSR84496.1	6.6e-49	EG45-like domain containing protein [Actinidia chinensis var. chinensis]
miRNA-1-3p	CEY00_Acc27684	1372	7	K04459|1|7.2e-149|531.9|cann:107872193|dual specificity MAP kinase phosphatase [EC:3.1.3.16 3.1.3.48]!K10999|2|7.0e-144|515.4|han:110910338|cellulose synthase A [EC:2.4.1.12]!K04459|3|4.4e-138|496.1|vra:106766435|dual specificity MAP kinase phosphatase [EC:3.1.3.16 3.1.3.48]!K04459|4|1.6e-135|487.6|var:108330654|dual specificity MAP kinase phosphatase [EC:3.1.3.16 3.1.3.48]	PSR93075.1	0	Protein-tyrosine-phosphatase [Actinidia chinensis var. chinensis]
miRNA-1-3p	CEY00_Acc07462	1372	18	-	PSS19296.1	2.9e-118	Oligopeptide transporter like [Actinidia chinensis var. chinensis]
miRNA-1-3p	CEY00_Acc12114	1372	51	-	PSS17327.1	7.6e-47	Protein odr-4 like [Actinidia chinensis var. chinensis]
miRNA-1-3p	CEY00_Acc05076	1372	24	K09580|1|1.1e-37|162.9|vvi:100259138|protein disulfide-isomerase A1 [EC:5.3.4.1]!K09580|2|1.1e-37|162.9|ghi:107924246|protein disulfide-isomerase A1 [EC:5.3.4.1]!K09580|3|1.1e-37|162.9|gab:108453145|protein disulfide-isomerase A1 [EC:5.3.4.1]!K09580|4|1.1e-37|162.9|gmx:100789569|protein disulfide-isomerase A1 [EC:5.3.4.1]!K09580|5|1.5e-37|162.5|lang:109328247|protein disulfide-isomerase A1 [EC:5.…	PSS31807.1	1.8e-45	Protein disulfide-isomerase [Actinidia chinensis var. chinensis]
miRNA-215-5p	CEY00_Acc09557	4480	17	K15637|1|6.3e-26|123.6|tcc:18596853|serine/threonine-protein phosphatase PGAM5 [EC:3.1.3.16]!K15637|2|8.2e-26|123.2|dzi:111278646|serine/threonine-protein phosphatase PGAM5 [EC:3.1.3.16]!K15637|3|1.4e-25|122.5|sind:105175538|serine/threonine-protein phosphatase PGAM5 [EC:3.1.3.16]!K15637|4|2.4e-25|121.7|mesc:110603136|serine/threonine-protein phosphatase PGAM5 [EC:3.1.3.16]!K15637|5|2.4e-25|121.7…	PSS24641.1	9.4e-32	2-carboxy-D-arabinitol-1-phosphatase precursor [Actinidia chinensis var. chinensis]
miRNA-1-3p	CEY00_Acc02013	1372	20	K13457|1|5.0e-13|80.5|psom:113357870|disease resistance protein RPM1!K13457|2|2.5e-12|78.2|hbr:110648950|disease resistance protein RPM1	PSS34871.1	2.3e-84	Disease resistance RPP8-like protein [Actinidia chinensis var. chinensis]
miRNA-1-3p	CEY00_Acc05540	1372	39	-	PSS30301.1	1.7e-22	Protein LIKE COV like [Actinidia chinensis var. chinensis]
miRNA-1-3p	CEY00_Acc01447	1372	7	K00627|1|6.6e-31|139.0|cqi:110721396|pyruvate dehydrogenase E2 component (dihydrolipoamide acetyltransferase) [EC:2.3.1.12]!K20495|2|1.3e-23|114.8|ppp:112291140|long-chain fatty acid omega-monooxygenase [EC:1.14.14.80]!K20495|3|3.9e-23|113.2|ppp:112275480|long-chain fatty acid omega-monooxygenase [EC:1.14.14.80]!K20495|4|7.3e-22|109.0|nnu:104598197|long-chain fatty acid omega-monooxygenase [EC:1.…	PSS34348.1	1.1e-96	Cytochrome P450 704C1 like [Actinidia chinensis var. chinensis]
miRNA-1-3p	CEY00_Acc22144	1372	31	K17824|1|1.9e-80|305.1|bna:106412490|DCN1-like protein 4/5!K18626|2|1.2e-26|126.3|cmax:111469463|trichohyalin!K14844|3|1.3e-12|79.7|ats:109774659|pumilio homology domain family member 6!K14844|4|3.7e-12|78.2|ats:109754579|pumilio homology domain family member 6!K14709|5|4.1e-11|74.7|ghi:107934387|solute carrier family 39 (zinc transporter), member 1/2/3	PSR96009.1	2.5e-175	Factor of DNA methylation like [Actinidia chinensis var. chinensis]
miRNA-1-3p	CEY00_Acc08491	1372	31	K19041|1|1.2e-61|243.8|gmx:547939|E3 ubiquitin-protein ligase RNF38/44 [EC:2.3.2.27]!K19041|2|1.5e-54|220.3|sind:105174324|E3 ubiquitin-protein ligase RNF38/44 [EC:2.3.2.27]!K19041|3|2.0e-43|183.3|egr:104426543|E3 ubiquitin-protein ligase RNF38/44 [EC:2.3.2.27]!K19041|4|4.6e-40|172.2|oeu:111399675|E3 ubiquitin-protein ligase RNF38/44 [EC:2.3.2.27]!K19041|5|1.1e-36|161.0|psom:113321297|E3 ubiquiti…	PSS23667.1	1.4e-160	E3 ubiquitin-protein like [Actinidia chinensis var. chinensis]
miRNA-1-3p	CEY00_Acc23433	1372	8	K21548|1|1.5e-23|114.4|egr:104450356|ATF/CREB family transcription factor	PSR99457.1	3.6e-80	BZIP transcription factor [Actinidia chinensis var. chinensis]
miRNA-21-5p	CEY00_Acc09557	687	17	K15637|1|6.3e-26|123.6|tcc:18596853|serine/threonine-protein phosphatase PGAM5 [EC:3.1.3.16]!K15637|2|8.2e-26|123.2|dzi:111278646|serine/threonine-protein phosphatase PGAM5 [EC:3.1.3.16]!K15637|3|1.4e-25|122.5|sind:105175538|serine/threonine-protein phosphatase PGAM5 [EC:3.1.3.16]!K15637|4|2.4e-25|121.7|mesc:110603136|serine/threonine-protein phosphatase PGAM5 [EC:3.1.3.16]!K15637|5|2.4e-25|121.7…	PSS24641.1	9.4e-32	2-carboxy-D-arabinitol-1-phosphatase precursor [Actinidia chinensis var. chinensis]
miRNA-46-3p	CEY00_Acc09557	4585	17	K15637|1|6.3e-26|123.6|tcc:18596853|serine/threonine-protein phosphatase PGAM5 [EC:3.1.3.16]!K15637|2|8.2e-26|123.2|dzi:111278646|serine/threonine-protein phosphatase PGAM5 [EC:3.1.3.16]!K15637|3|1.4e-25|122.5|sind:105175538|serine/threonine-protein phosphatase PGAM5 [EC:3.1.3.16]!K15637|4|2.4e-25|121.7|mesc:110603136|serine/threonine-protein phosphatase PGAM5 [EC:3.1.3.16]!K15637|5|2.4e-25|121.7…	PSS24641.1	9.4e-32	2-carboxy-D-arabinitol-1-phosphatase precursor [Actinidia chinensis var. chinensis]
miRNA-1-3p	CEY00_Acc29593	1372	22	K03452|1|1.6e-100|370.9|ini:109158657|magnesium/proton exchanger!K03452|2|5.7e-98|362.5|tcc:18613571|magnesium/proton exchanger!K19589|3|2.0e-90|337.4|mtr:MTR_4g024860|release factor glutamine methyltransferase [EC:2.1.1.297]!K19589|4|4.8e-89|332.8|ccaj:109802260|release factor glutamine methyltransferase [EC:2.1.1.297]!K03798|5|6.6e-78|295.8|pda:103716421|cell division protease FtsH [EC:3.4.24.-]	PSR89394.1	4.9e-301	Pentatricopeptide repeat-containing protein [Actinidia chinensis var. chinensis]
miRNA-1-3p	CEY00_Acc12115	1372	21	K02184|1|9.9e-13|80.1|aip:107619883|formin 2!K01180|2|2.7e-10|72.0|aip:107621296|endo-1,3(4)-beta-glucanase [EC:3.2.1.6]!K15174|3|3.5e-10|71.6|egr:104449920|RNA polymerase II-associated factor 1	PSS17328.1	4.6e-113	Glycine-rich domain-containing protein [Actinidia chinensis var. chinensis]
miRNA-1-3p	CEY00_Acc25784	1372	7	K13424|1|3.5e-39|167.2|dzi:111284915|WRKY transcription factor 33!K13424|2|1.0e-38|165.6|nnu:104602496|WRKY transcription factor 33!K13424|3|1.0e-38|165.6|tcc:18591046|WRKY transcription factor 33!K13424|4|1.0e-38|165.6|cit:102621617|WRKY transcription factor 33	PSR95029.1	3.4e-81	WRKY transcription factor 26 [Actinidia chinensis var. chinensis]
miRNA-46-5p	CEY00_Acc09557	2778	17	K15637|1|6.3e-26|123.6|tcc:18596853|serine/threonine-protein phosphatase PGAM5 [EC:3.1.3.16]!K15637|2|8.2e-26|123.2|dzi:111278646|serine/threonine-protein phosphatase PGAM5 [EC:3.1.3.16]!K15637|3|1.4e-25|122.5|sind:105175538|serine/threonine-protein phosphatase PGAM5 [EC:3.1.3.16]!K15637|4|2.4e-25|121.7|mesc:110603136|serine/threonine-protein phosphatase PGAM5 [EC:3.1.3.16]!K15637|5|2.4e-25|121.7…	PSS24641.1	9.4e-32	2-carboxy-D-arabinitol-1-phosphatase precursor [Actinidia chinensis var. chinensis]
miRNA-1-3p	CEY00_Acc11134	1372	8	-	PSS19116.1	5.5e-81	B-box zinc finger protein [Actinidia chinensis var. chinensis]
miRNA-1-3p	CEY00_Acc16522	1372	1	K17506|1|2.9e-71|272.7|lja:Lj0g3v0086639.1|protein phosphatase 1L [EC:3.1.3.16]!K17506|2|3.8e-71|272.3|var:108338643|protein phosphatase 1L [EC:3.1.3.16]!K17506|3|3.2e-70|269.2|zju:107411512|protein phosphatase 1L [EC:3.1.3.16]!K17506|4|5.5e-70|268.5|ccaj:109816034|protein phosphatase 1L [EC:3.1.3.16]!K17506|5|7.2e-70|268.1|mtr:MTR_5g071550|protein phosphatase 1L [EC:3.1.3.16]	KJB56231.1	7e-83	hypothetical protein B456_009G111500 [Gossypium raimondii]
miRNA-1-3p	CEY00_Acc05504	1372	35	K14431|1|1.6e-35|157.1|vvi:100249156|transcription factor TGA!K14431|2|3.6e-35|156.0|soe:110786139|transcription factor TGA!K14431|3|1.8e-34|153.7|dzi:111293088|transcription factor TGA!K14431|4|2.3e-34|153.3|zju:107425422|transcription factor TGA!K14431|5|6.8e-34|151.8|cqi:110717338|transcription factor TGA	PSS30266.1	1.2e-45	Transcription factor like [Actinidia chinensis var. chinensis]
miRNA-1-3p	CEY00_Acc17736	1372	19	K03168|1|2.0e-120|437.6|ota:OT_ostta06g02240|DNA topoisomerase I [EC:5.99.1.2]!K03168|2|1.1e-113|415.2|bpg:Bathy05g02340|DNA topoisomerase I [EC:5.99.1.2]!K03168|3|3.1e-113|413.7|mis:MICPUN_59701|DNA topoisomerase I [EC:5.99.1.2]!K03168|4|8.8e-108|395.6|cre:CHLREDRAFT_114438|DNA topoisomerase I [EC:5.99.1.2]	PSS07390.1	0	DNA topoisomerase [Actinidia chinensis var. chinensis]
miRNA-1-3p	CEY00_Acc30149	1372	25	K04733|1|1.8e-43|182.6|nto:104118835|interleukin-1 receptor-associated kinase 4 [EC:2.7.11.1]!K04733|2|6.9e-43|180.6|cpap:110813407|interleukin-1 receptor-associated kinase 4 [EC:2.7.11.1]!K04733|3|2.0e-42|179.1|hbr:110635010|interleukin-1 receptor-associated kinase 4 [EC:2.7.11.1]!K04733|4|3.4e-42|178.3|csv:101217673|interleukin-1 receptor-associated kinase 4 [EC:2.7.11.1]!K04733|5|4.5e-42|177.9…	PSR89953.1	5.9e-52	Receptor-like serine/threonine-protein kinase [Actinidia chinensis var. chinensis]
miRNA-1-3p	CEY00_Acc11614	1372	27	K14548|1|9.8e-40|169.5|mesc:110609029|U3 small nucleolar RNA-associated protein 4!K16903|2|2.4e-22|111.7|nnu:104591456|L-tryptophan---pyruvate aminotransferase [EC:2.6.1.99]	PSS19521.1	1.5e-53	Tryptophan aminotransferase-related protein [Actinidia chinensis var. chinensis]
miRNA-1-3p	CEY00_Acc16283	1372	30	K01802|1|1.2e-18|99.8|osa:4342020|peptidylprolyl isomerase [EC:5.2.1.8]!K01802|2|1.2e-18|99.8|dosa:Os06t0708400-00|peptidylprolyl isomerase [EC:5.2.1.8]!K01802|3|9.8e-18|96.7|cam:101498752|peptidylprolyl isomerase [EC:5.2.1.8]!K01802|4|9.8e-18|96.7|hbr:110660186|peptidylprolyl isomerase [EC:5.2.1.8]!K01802|5|1.7e-17|95.9|mus:104000163|peptidylprolyl isomerase [EC:5.2.1.8]	PSS12072.1	3.4e-28	Peptidyl-prolyl cis-trans isomerase [Actinidia chinensis var. chinensis]
miRNA-1-3p	CEY00_Acc17335	1372	17	K09419|1|1.6e-30|138.3|oeu:111368559|heat shock transcription factor, other eukaryote!K09419|2|1.6e-30|138.3|oeu:111392900|heat shock transcription factor, other eukaryote!K09419|3|1.8e-29|134.8|oeu:111402336|heat shock transcription factor, other eukaryote!K09419|4|3.3e-28|130.6|fve:101304080|heat shock transcription factor, other eukaryote!K09419|5|4.3e-28|130.2|dzi:111318748|heat shock transcr…	PSS10241.1	5.6e-54	Heat stress transcription factor B-1 like [Actinidia chinensis var. chinensis]
miRNA-1-3p	CEY00_Acc12267	1372	4	K01179|1|9.2e-57|226.1|mesc:110607072|endoglucanase [EC:3.2.1.4]!K01179|2|2.1e-53|214.9|hbr:110636378|endoglucanase [EC:3.2.1.4]!K01179|3|2.1e-53|214.9|rcu:8285105|endoglucanase [EC:3.2.1.4]!K01179|4|2.3e-52|211.5|pop:18099617|endoglucanase [EC:3.2.1.4]!K01179|5|1.5e-51|208.8|jcu:105629202|endoglucanase [EC:3.2.1.4]	PSS17482.1	4.4e-85	Endoglucanase [Actinidia chinensis var. chinensis]
miRNA-1-3p	CEY00_Acc24337	1372	35	K12585|1|1.3e-38|167.5|egu:105043168|exosome complex exonuclease DIS3/RRP44 [EC:3.1.13.-]!K12585|2|1.7e-38|167.2|vvi:100267912|exosome complex exonuclease DIS3/RRP44 [EC:3.1.13.-]!K12585|3|3.0e-38|166.4|egu:105042745|exosome complex exonuclease DIS3/RRP44 [EC:3.1.13.-]!K12585|4|3.0e-38|166.4|cpap:110822162|exosome complex exonuclease DIS3/RRP44 [EC:3.1.13.-]!K12585|5|6.6e-38|165.2|nnu:104606826|e…	RLN43327.1	5.5e-55	uncharacterized protein C2845_PM01G01770 [Panicum miliaceum]
miRNA-1-3p	CEY00_Acc01796	1372	4	-	PSS34689.1	2.1e-98	Mitogen-activated protein kinase kinase kinase kinase [Actinidia chinensis var. chinensis]
miRNA-1-3p	CEY00_Acc10444	1372	7	K19893|1|7.0e-13|79.3|pda:103721188|glucan endo-1,3-beta-glucosidase 5/6 [EC:3.2.1.39]	PSS21400.1	1.6e-157	Myristoylated alanine-rich C-kinase [Actinidia chinensis var. chinensis]
miRNA-1-3p	CEY00_Acc25083	1372	39	K15173|1|8.1e-88|330.5|cpap:110824863|transcription termination factor 2 [EC:3.6.4.-]!K15173|2|4.1e-63|248.4|bna:106379608|transcription termination factor 2 [EC:3.6.4.-]!K15173|3|1.8e-55|223.0|brp:103836731|transcription termination factor 2 [EC:3.6.4.-]!K15173|4|4.4e-33|148.7|bna:106398112|transcription termination factor 2 [EC:3.6.4.-]!K15173|5|4.4e-33|148.7|boe:106304712|transcription termina…	PSR98566.1	1.8e-206	Helicase-like transcription factor [Actinidia chinensis var. chinensis]
miRNA-1-3p	CEY00_Acc06599	1372	50	K16732|1|7.3e-34|152.1|nnu:104611848|protein regulator of cytokinesis 1!K16732|2|1.2e-33|151.4|dzi:111288445|protein regulator of cytokinesis 1!K16732|3|1.0e-32|148.3|ccav:112510322|protein regulator of cytokinesis 1!K16732|4|1.4e-32|147.9|nnu:104588762|protein regulator of cytokinesis 1!K16732|5|5.2e-32|146.0|ghi:107888825|protein regulator of cytokinesis 1	PSS28851.1	4.6e-123	Exonuclease [Actinidia chinensis var. chinensis]
miRNA-1-3p	CEY00_Acc13344	1372	15	K08497|1|5.2e-29|133.7|vvi:100245990|protein transport protein SEC20!K08497|2|6.9e-29|133.3|hbr:110666319|protein transport protein SEC20!K08497|3|1.2e-28|132.5|hbr:110648576|protein transport protein SEC20!K08497|4|3.8e-27|127.5|mesc:110611241|protein transport protein SEC20!K08497|5|3.8e-27|127.5|jcu:105638437|protein transport protein SEC20	PSS15849.1	6.4e-45	Vesicle transport protein [Actinidia chinensis var. chinensis]
miRNA-1-3p	CEY00_Acc01410	1372	9	K09598|1|4.8e-133|478.8|ccav:112509301|signal peptide peptidase-like 3 [EC:3.4.23.-]!K09598|2|4.8e-133|478.8|vvi:100245846|signal peptide peptidase-like 3 [EC:3.4.23.-]!K09598|3|4.8e-133|478.8|jcu:105648458|signal peptide peptidase-like 3 [EC:3.4.23.-]!K09598|4|1.1e-132|477.6|egr:104448705|signal peptide peptidase-like 3 [EC:3.4.23.-]!K09598|5|2.4e-132|476.5|mcha:111011540|signal peptide peptidas…	PSS34313.1	3.2e-147	Signal peptide peptidase-like [Actinidia chinensis var. chinensis]
miRNA-1-3p	CEY00_Acc26625	1372	28	-	KAB5524732.1	9e-41	hypothetical protein DKX38_022481 [Salix brachista]
miRNA-1-3p	CEY00_Acc12147	1372	2	K06125|1|1.6e-12|75.9|mng:MNEG_3023|4-hydroxybenzoate polyprenyltransferase [EC:2.5.1.39]!K01568|2|1.1e-10|69.7|vra:106774984|pyruvate decarboxylase [EC:4.1.1.1]!K01183|3|6.2e-09|63.9|cann:107877661|chitinase [EC:3.2.1.14]!K13754|4|1.3e-06|56.2|mis:MICPUN_62286|solute carrier family 24 (sodium/potassium/calcium exchanger), member 6	PSS17360.1	3e-66	COPII coat assembly protein like [Actinidia chinensis var. chinensis]
miRNA-1-3p	CEY00_Acc19097	1372	26	K04733|1|1.3e-77|295.4|dcr:108221287|interleukin-1 receptor-associated kinase 4 [EC:2.7.11.1]!K04733|2|7.3e-73|279.6|cmax:111469588|interleukin-1 receptor-associated kinase 4 [EC:2.7.11.1]!K04733|3|4.7e-72|276.9|cpep:111795687|interleukin-1 receptor-associated kinase 4 [EC:2.7.11.1]!K04733|4|1.7e-66|258.5|bna:111198255|interleukin-1 receptor-associated kinase 4 [EC:2.7.11.1]!K04733|5|2.4e-63|248.…	PSS05828.1	4e-121	Receptor-like protein kinase [Actinidia chinensis var. chinensis]
miRNA-1-3p	CEY00_Acc00083	1372	17	K02356|1|4.8e-12|77.8|nta:107827635|elongation factor P!K02356|2|4.8e-12|77.8|nto:104105385|elongation factor P!K02356|3|4.8e-12|77.8|nsy:104247352|elongation factor P!K02356|4|4.8e-12|77.8|nta:107801762|elongation factor P!K02356|5|1.4e-11|76.3|sly:101263649|elongation factor P	PSS17693.1	1.5e-18	Elongation factor P like [Actinidia chinensis var. chinensis]
miRNA-1-3p	CEY00_Acc28874	1372	15	K03364|1|7.0e-61|239.6|vvi:100256403|cell division cycle 20-like protein 1, cofactor of APC complex!K03364|2|2.8e-54|217.6|pper:18777428|cell division cycle 20-like protein 1, cofactor of APC complex!K03364|3|4.8e-54|216.9|nnu:104608350|cell division cycle 20-like protein 1, cofactor of APC complex!K03364|4|6.3e-54|216.5|pavi:110747838|cell division cycle 20-like protein 1, cofactor of APC comple…	PSR91529.1	9.7e-97	Protein FIZZY-RELATED like [Actinidia chinensis var. chinensis]
miRNA-1-3p	CEY00_Acc00294	1372	6	K01409|1|1.9e-97|360.9|jre:108992479|N6-L-threonylcarbamoyladenine synthase [EC:2.3.1.234]!K01409|2|1.9e-97|360.9|egr:104457189|N6-L-threonylcarbamoyladenine synthase [EC:2.3.1.234]!K01409|3|2.5e-97|360.5|pper:18788615|N6-L-threonylcarbamoyladenine synthase [EC:2.3.1.234]!K01409|4|2.5e-97|360.5|pmum:103322355|N6-L-threonylcarbamoyladenine synthase [EC:2.3.1.234]!K01409|5|5.6e-97|359.4|pavi:110747…	PSS35852.1	2.7e-101	TRNA N6-adenosine threonylcarbamoyltransferase [Actinidia chinensis var. chinensis]
miRNA-1-3p	CEY00_Acc23032	1372	27	K15730|1|1.5e-22|113.2|pavi:110757897|cytosolic prostaglandin-E synthase [EC:5.3.99.3]!K15730|2|3.2e-20|105.5|cqi:110733801|cytosolic prostaglandin-E synthase [EC:5.3.99.3]!K15730|3|4.6e-19|101.7|cqi:110721173|cytosolic prostaglandin-E synthase [EC:5.3.99.3]!K15730|4|2.7e-11|75.9|pda:103709364|cytosolic prostaglandin-E synthase [EC:5.3.99.3]!K15730|5|1.3e-10|73.6|egu:105045682|cytosolic prostagla…	PSS01676.1	2.1e-26	HSP20-like chaperone protein [Actinidia chinensis var. chinensis]
miRNA-75-5p	CEY00_Acc09557	2778	17	K15637|1|6.3e-26|123.6|tcc:18596853|serine/threonine-protein phosphatase PGAM5 [EC:3.1.3.16]!K15637|2|8.2e-26|123.2|dzi:111278646|serine/threonine-protein phosphatase PGAM5 [EC:3.1.3.16]!K15637|3|1.4e-25|122.5|sind:105175538|serine/threonine-protein phosphatase PGAM5 [EC:3.1.3.16]!K15637|4|2.4e-25|121.7|mesc:110603136|serine/threonine-protein phosphatase PGAM5 [EC:3.1.3.16]!K15637|5|2.4e-25|121.7…	PSS24641.1	9.4e-32	2-carboxy-D-arabinitol-1-phosphatase precursor [Actinidia chinensis var. chinensis]
miRNA-1-3p	CEY00_Acc07905	1372	26	-	PSS26759.1	2.4e-132	Basic-leucine zipper domain protein [Actinidia chinensis var. chinensis]
miRNA-1-3p	CEY00_Acc27629	1372	14	-	PSR93020.1	3.6e-23	RNA pseudouridine synthase [Actinidia chinensis var. chinensis]
miRNA-1-3p	CEY00_Acc07676	1372	12	K22823|1|5.3e-33|147.5|jre:109007354|non-structural maintenance of chromosomes element 3!K22823|2|5.8e-32|144.1|vvi:100258998|non-structural maintenance of chromosomes element 3!K22823|3|4.2e-30|137.9|egr:104447955|non-structural maintenance of chromosomes element 3!K22823|4|4.2e-30|137.9|nnu:104606005|non-structural maintenance of chromosomes element 3	KAA8519510.1	2.9e-41	hypothetical protein F0562_013766 [Nyssa sinensis]
miRNA-1-3p	CEY00_Acc14484	1372	48	K20168|1|1.1e-49|204.5|cit:102618520|TBC1 domain family member 15!K20168|2|5.9e-48|198.7|tcc:18588803|TBC1 domain family member 15!K20168|3|7.7e-48|198.4|dzi:111286422|TBC1 domain family member 15!K20168|4|2.2e-47|196.8|lja:Lj6g3v0528380.1|TBC1 domain family member 15	KAE8972235.1	1e-14	hypothetical protein PR002_g26581, partial [Phytophthora rubi]
miRNA-1-3p	CEY00_Acc13391	1372	68	K16732|1|1.5e-24|121.7|dzi:111316671|protein regulator of cytokinesis 1!K16732|2|4.2e-24|120.2|ccav:112510322|protein regulator of cytokinesis 1!K16732|3|5.5e-24|119.8|dzi:111288445|protein regulator of cytokinesis 1!K16732|4|1.2e-23|118.6|dzi:111289810|protein regulator of cytokinesis 1!K16732|5|1.6e-23|118.2|nnu:104588762|protein regulator of cytokinesis 1	PSS15898.1	4.3e-87	LETM1 and EF-hand domain-containing protein [Actinidia chinensis var. chinensis]
miRNA-1-3p	CEY00_Acc05702	1372	14	K01231|1|0.0e+00|1589.7|pavi:110756683|alpha-mannosidase II [EC:3.2.1.114]!K01231|2|0.0e+00|1580.8|pper:18782416|alpha-mannosidase II [EC:3.2.1.114]!K01231|3|0.0e+00|1577.8|pmum:103329931|alpha-mannosidase II [EC:3.2.1.114]!K01231|4|0.0e+00|1574.7|jre:108992841|alpha-mannosidase II [EC:3.2.1.114]!K01231|5|0.0e+00|1569.7|vvi:100243903|alpha-mannosidase II [EC:3.2.1.114]	PSR87616.1	0	Alpha-mannosidase [Actinidia chinensis var. chinensis]
miRNA-1-3p	CEY00_Acc26735	1372	35	K14611|1|3.4e-41|174.5|cqi:110708068|solute carrier family 23 (nucleobase transporter), member 1/2!K14611|2|7.5e-41|173.3|cqi:110713676|solute carrier family 23 (nucleobase transporter), member 1/2!K14611|3|1.3e-40|172.6|lja:Lj2g3v1375550.1|solute carrier family 23 (nucleobase transporter), member 1/2!K14611|4|1.3e-40|172.6|lja:Lj2g3v1375550.2|solute carrier family 23 (nucleobase transporter), me…	PPD71410.1	4.5e-56	hypothetical protein GOBAR_DD31701 [Gossypium barbadense]
miRNA-1-3p	CEY00_Acc27851	1372	20	K14993|1|3.6e-63|246.5|lang:109340604|solute carrier family 38 (sodium-coupled neutral amino acid transporter), member 6!K14997|2|2.4e-59|233.8|han:110878066|solute carrier family 38 (sodium-coupled neutral amino acid transporter), member 11!K14993|3|2.4e-59|233.8|ccaj:109816579|solute carrier family 38 (sodium-coupled neutral amino acid transporter), member 6!K14993|4|4.6e-58|229.6|gmx:100813056…	PSR93241.1	6.8e-80	Sodium-coupled neutral amino acid transporter like [Actinidia chinensis var. chinensis]
miRNA-1-3p	CEY00_Acc24565	1372	31	-	PSR97913.1	0	Protein LONGIFOLIA like [Actinidia chinensis var. chinensis]
miRNA-1-3p	CEY00_Acc24714	1372	60	K07739|1|2.1e-49|204.1|gra:105803458|elongator complex protein 3 [EC:2.3.1.48]!K03515|2|5.8e-47|196.1|ghi:107894697|DNA repair protein REV1 [EC:2.7.7.-]!K06636|3|3.7e-46|193.4|mcha:111023062|structural maintenance of chromosome 1!K00284|4|1.9e-45|191.0|oeu:111379166|glutamate synthase (ferredoxin) [EC:1.4.7.1]!K00276|5|2.5e-34|154.1|mdm:103403902|primary-amine oxidase [EC:1.4.3.21]	RVX14584.1	1.3e-64	Retrovirus-related Pol polyprotein from transposon TNT 1-94 [Vitis vinifera]
miRNA-1-3p	CEY00_Acc25611	1372	29	K18054|1|5.3e-25|120.9|obr:102718661|2'-deoxymugineic-acid 2'-dioxygenase / mugineic-acid 3-dioxygenase [EC:1.14.11.24 1.14.11.25]!K18054|2|1.5e-24|119.4|ats:109749040|2'-deoxymugineic-acid 2'-dioxygenase / mugineic-acid 3-dioxygenase [EC:1.14.11.24 1.14.11.25]!K18054|3|2.6e-24|118.6|bdi:100823703|2'-deoxymugineic-acid 2'-dioxygenase / mugineic-acid 3-dioxygenase [EC:1.14.11.24 1.14.11.25]!K18054…	PSR94857.1	1.9e-56	2'-deoxymugineic-acid 2'-dioxygenase [Actinidia chinensis var. chinensis]
miRNA-1-3p	CEY00_Acc00859	1372	48	K22419|1|6.2e-15|89.0|aip:107620095|Delta4-3-oxosteroid 5beta-reductase [EC:1.3.1.3]!K01102|2|2.4e-14|87.0|nta:107806374|pyruvate dehydrogenase phosphatase [EC:3.1.3.43]	PSS36349.1	2.2e-91	Organic cation/carnitine transporter like [Actinidia chinensis var. chinensis]
miRNA-1-3p	CEY00_Acc30742	1372	26	-	PSR87696.1	8.6e-90	Protein ENHANCED DISEASE RESISTANCE like [Actinidia chinensis var. chinensis]
miRNA-1-3p	CEY00_Acc30433	1372	108	K11000|1|1.6e-52|215.7|nsy:104220187|callose synthase [EC:2.4.1.-]!K11000|2|1.6e-52|215.7|ccaj:109789429|callose synthase [EC:2.4.1.-]!K11000|3|1.6e-52|215.7|jcu:105650886|callose synthase [EC:2.4.1.-]!K11000|4|2.0e-52|215.3|tcc:18589673|callose synthase [EC:2.4.1.-]!K11000|5|2.0e-52|215.3|mesc:110602142|callose synthase [EC:2.4.1.-]	PSR90233.1	2.3e-53	Callose synthase [Actinidia chinensis var. chinensis]
miRNA-1-3p	CEY00_Acc31143	1372	17	K14491|1|1.5e-155|555.1|vvi:100250832|two-component response regulator ARR-B family!K14491|2|2.5e-137|494.6|jcu:105634128|two-component response regulator ARR-B family!K14491|3|2.7e-136|491.1|hbr:110658815|two-component response regulator ARR-B family!K14491|4|2.0e-134|485.0|jre:109003013|two-component response regulator ARR-B family!K14491|5|1.3e-133|482.3|cit:102606615|two-component response re…	PSR88113.1	3.7e-228	Two-component response regulator like [Actinidia chinensis var. chinensis]
miRNA-1-3p	CEY00_Acc19185	1372	21	K07877|1|3.6e-34|151.4|han:110889751|Ras-related protein Rab-2A!K07877|2|3.6e-34|151.4|lang:109333610|Ras-related protein Rab-2A!K07877|3|2.3e-33|148.7|mcha:111005507|Ras-related protein Rab-2A!K07877|4|2.3e-33|148.7|mtr:MTR_2g027660|Ras-related protein Rab-2A!K07877|5|5.2e-33|147.5|zma:100127494|Ras-related protein Rab-2A	KAE9452792.1	3.2e-37	hypothetical protein C3L33_15304, partial [Rhododendron williamsianum]
miRNA-1-3p	CEY00_Acc15434	1372	24	K10393|1|1.1e-06|59.7|han:110887658|kinesin family member 2/24	PSS11160.1	4.8e-65	Protein WVD2-like [Actinidia chinensis var. chinensis]
miRNA-1-3p	CEY00_Acc10521	1372	23	K10703|1|2.8e-14|84.7|mcha:111008101|very-long-chain (3R)-3-hydroxyacyl-CoA dehydratase [EC:4.2.1.134]!K10703|2|4.8e-14|84.0|atr:18442669|very-long-chain (3R)-3-hydroxyacyl-CoA dehydratase [EC:4.2.1.134]!K10703|3|6.2e-14|83.6|cmos:111447328|very-long-chain (3R)-3-hydroxyacyl-CoA dehydratase [EC:4.2.1.134]!K10703|4|6.2e-14|83.6|cmax:111474885|very-long-chain (3R)-3-hydroxyacyl-CoA dehydratase [EC:…	PPS17523.1	1.2e-22	hypothetical protein GOBAR_AA03055 [Gossypium barbadense]
miRNA-109-5p	CEY00_Acc21760	1291	4	K04125|1|4.0e-11|72.8|ccav:112526045|gibberellin 2beta-dioxygenase [EC:1.14.11.13]!K04125|2|1.2e-10|71.2|han:110902593|gibberellin 2beta-dioxygenase [EC:1.14.11.13]!K04125|3|1.5e-10|70.9|lsv:111918441|gibberellin 2beta-dioxygenase [EC:1.14.11.13]!K05278|4|1.4e-08|64.3|ats:109768154|flavonol synthase [EC:1.14.20.6]!K00475|5|2.4e-08|63.5|soe:110800737|naringenin 3-dioxygenase [EC:1.14.11.9]	PSR84636.1	1.3e-56	2-oxoglutarate-dependent dioxygenase [Actinidia chinensis var. chinensis]
miRNA-148-3p	CEY00_Acc21760	1037	4	K04125|1|4.0e-11|72.8|ccav:112526045|gibberellin 2beta-dioxygenase [EC:1.14.11.13]!K04125|2|1.2e-10|71.2|han:110902593|gibberellin 2beta-dioxygenase [EC:1.14.11.13]!K04125|3|1.5e-10|70.9|lsv:111918441|gibberellin 2beta-dioxygenase [EC:1.14.11.13]!K05278|4|1.4e-08|64.3|ats:109768154|flavonol synthase [EC:1.14.20.6]!K00475|5|2.4e-08|63.5|soe:110800737|naringenin 3-dioxygenase [EC:1.14.11.9]	PSR84636.1	1.3e-56	2-oxoglutarate-dependent dioxygenase [Actinidia chinensis var. chinensis]
miRNA-1-3p	CEY00_Acc12029	1372	8	-	PSS17241.1	1.3e-83	Patatin-like protein [Actinidia chinensis var. chinensis]
miRNA-51-3p	CEY00_Acc21760	1755	4	K04125|1|4.0e-11|72.8|ccav:112526045|gibberellin 2beta-dioxygenase [EC:1.14.11.13]!K04125|2|1.2e-10|71.2|han:110902593|gibberellin 2beta-dioxygenase [EC:1.14.11.13]!K04125|3|1.5e-10|70.9|lsv:111918441|gibberellin 2beta-dioxygenase [EC:1.14.11.13]!K05278|4|1.4e-08|64.3|ats:109768154|flavonol synthase [EC:1.14.20.6]!K00475|5|2.4e-08|63.5|soe:110800737|naringenin 3-dioxygenase [EC:1.14.11.9]	PSR84636.1	1.3e-56	2-oxoglutarate-dependent dioxygenase [Actinidia chinensis var. chinensis]
miRNA-1-3p	CEY00_Acc08095	1372	26	K16675|1|2.1e-50|206.1|vvi:100250891|palmitoyltransferase ZDHHC9/14/18 [EC:2.3.1.225]!K16675|2|2.1e-50|206.1|nta:107801446|palmitoyltransferase ZDHHC9/14/18 [EC:2.3.1.225]!K16675|3|3.5e-50|205.3|nnu:104611771|palmitoyltransferase ZDHHC9/14/18 [EC:2.3.1.225]!K16675|4|1.7e-49|203.0|soe:110774777|palmitoyltransferase ZDHHC9/14/18 [EC:2.3.1.225]!K16675|5|2.3e-49|202.6|oeu:111372230|palmitoyltransfera…	PSS26680.1	8.6e-75	Protein S-acyltransferase [Actinidia chinensis var. chinensis]
miRNA-1-3p	CEY00_Acc26067	1372	75	K20181|1|2.7e-35|157.5|lsv:111914490|vacuolar protein sorting-associated protein 18!K20181|2|4.7e-35|156.8|hbr:110637666|vacuolar protein sorting-associated protein 18!K20181|3|4.7e-35|156.8|mesc:110627539|vacuolar protein sorting-associated protein 18!K20181|4|4.7e-35|156.8|dcr:108214312|vacuolar protein sorting-associated protein 18!K20181|5|6.1e-35|156.4|adu:107462141|vacuolar protein sorting-…	XP_028056870.1	5.9e-40	vacuolar sorting protein 18-like isoform X2 [Camellia sinensis]
miRNA-1-3p	CEY00_Acc00137	1372	21	-	PSS35654.1	0	GPI-anchored adhesin-like protein precursor [Actinidia chinensis var. chinensis]
miRNA-1-3p	CEY00_Acc00697	1372	29	K22909|1|3.3e-67|262.3|bna:106426010|zinc finger CCCH domain-containing protein 13!K14405|2|3.9e-20|105.9|hbr:110647703|pre-mRNA 3'-end-processing factor FIP1!K12811|3|1.4e-17|97.4|atr:18421863|ATP-dependent RNA helicase DDX46/PRP5 [EC:3.6.4.13]!K12811|4|5.9e-16|92.0|brp:103872879|ATP-dependent RNA helicase DDX46/PRP5 [EC:3.6.4.13]	PSS36155.1	0	FIP1[V]-like [Actinidia chinensis var. chinensis]
miRNA-1-3p	CEY00_Acc02941	1372	60	K14311|1|6.3e-195|687.6|vvi:100264071|nuclear pore complex protein Nup188!K14311|2|5.9e-185|654.4|zju:107427578|nuclear pore complex protein Nup188!K14311|3|4.2e-183|648.3|pper:18766158|nuclear pore complex protein Nup188!K14311|4|4.7e-182|644.8|pavi:110761727|nuclear pore complex protein Nup188!K14311|5|9.8e-180|637.1|pmum:103334994|nuclear pore complex protein Nup188	PSS32641.1	3.8e-295	Nucleoporin like [Actinidia chinensis var. chinensis]
miRNA-1-3p	CEY00_Acc11658	1372	31	K06630|1|2.2e-46|191.4|sot:102581950|14-3-3 protein epsilon!K06630|2|2.2e-46|191.4|sly:544213|14-3-3 protein epsilon!K06630|3|2.2e-46|191.4|cann:107867501|14-3-3 protein epsilon!K06630|4|3.7e-46|190.7|oeu:111408852|14-3-3 protein epsilon!K06630|5|8.2e-46|189.5|jcu:105630618|14-3-3 protein epsilon	PSS19563.1	8.8e-50	14-3-3 protein 7, partial [Actinidia chinensis var. chinensis]
miRNA-1-3p	CEY00_Acc17166	1372	59	K14500|1|6.3e-38|164.9|sind:105173429|BR-signaling kinase [EC:2.7.11.1]!K14500|2|4.1e-37|162.2|ccav:112522662|BR-signaling kinase [EC:2.7.11.1]!K14500|3|6.9e-37|161.4|ccav:112526509|BR-signaling kinase [EC:2.7.11.1]!K14500|4|6.9e-37|161.4|nta:107761663|BR-signaling kinase [EC:2.7.11.1]!K14500|5|6.9e-37|161.4|nsy:104230046|BR-signaling kinase [EC:2.7.11.1]	PSS10078.1	2.6e-38	Serine/threonine-protein kinase [Actinidia chinensis var. chinensis]
miRNA-1-3p	CEY00_Acc21891	1372	20	K05657|1|2.9e-26|124.8|nta:107815260|ATP-binding cassette, subfamily B (MDR/TAP), member 10!K05657|2|2.1e-24|118.6|gra:105779820|ATP-binding cassette, subfamily B (MDR/TAP), member 10!K05658|3|8.3e-21|106.7|smo:SELMODRAFT_229984|ATP-binding cassette, subfamily B (MDR/TAP), member 1 [EC:7.6.2.2]!K05657|4|1.4e-20|105.9|ghi:107924811|ATP-binding cassette, subfamily B (MDR/TAP), member 10	PSR95759.1	8.6e-28	ABC transporter B family member 25 like [Actinidia chinensis var. chinensis]
miRNA-1-3p	CEY00_Acc18480	1372	20	K20720|1|1.6e-59|235.3|mesc:110616787|reticulon-4!K20720|2|2.0e-59|235.0|pavi:110756876|reticulon-4!K20720|3|1.6e-56|225.3|hbr:110654506|reticulon-4!K20720|4|4.0e-55|220.7|hbr:110656697|reticulon-4!K20720|5|2.2e-53|214.9|pop:7489450|reticulon-4	PSS08111.1	7.3e-192	Reticulon-like protein [Actinidia chinensis var. chinensis]
miRNA-1-3p	CEY00_Acc07411	1372	1	K09422|1|3.4e-77|291.6|dzi:111274959|transcription factor MYB, plant!K09422|2|6.5e-76|287.3|gab:108489932|transcription factor MYB, plant!K09422|3|1.9e-75|285.8|dzi:111312581|transcription factor MYB, plant!K09422|4|7.2e-75|283.9|mcha:111005174|transcription factor MYB, plant!K09422|5|9.4e-75|283.5|mesc:110606940|transcription factor MYB, plant	PSS26124.1	5.4e-157	Transcription factor like [Actinidia chinensis var. chinensis]
miRNA-1-3p	CEY00_Acc17119	1372	4	K17609|1|6.9e-10|68.9|peq:110027111|nucleoredoxin [EC:1.8.1.8]	PSS10031.1	1.7e-164	Nucleoredoxin [Actinidia chinensis var. chinensis]
miRNA-1-3p	CEY00_Acc06517	1372	6	K09419|1|1.6e-99|366.7|nto:104089078|heat shock transcription factor, other eukaryote!K09419|2|1.6e-99|366.7|nta:107831180|heat shock transcription factor, other eukaryote!K09419|3|2.7e-99|365.9|gra:105777710|heat shock transcription factor, other eukaryote!K09419|4|6.0e-99|364.8|pop:7463811|heat shock transcription factor, other eukaryote!K09419|5|7.8e-99|364.4|nta:107824607|heat shock transcrip…	PSS29034.1	3.9e-185	Heat stress transcription factor A-4a like [Actinidia chinensis var. chinensis]
miRNA-1-3p	CEY00_Acc25311	1372	7	K22255|1|7.7e-11|72.4|nsy:104242150|ATPase inhibitor, mitochondrial!K22255|2|7.7e-11|72.4|nta:107795180|ATPase inhibitor, mitochondrial!K22255|3|3.8e-10|70.1|nto:104089537|ATPase inhibitor, mitochondrial!K22255|4|3.8e-10|70.1|nta:107769057|ATPase inhibitor, mitochondrial!K22255|5|1.4e-07|61.6|cpap:110814527|ATPase inhibitor, mitochondrial	PSR98786.1	2.1e-18	Uncharacterized protein CEY00_Acc25311 [Actinidia chinensis var. chinensis]
miRNA-1-3p	CEY00_Acc09978	1372	46	K20168|1|4.5e-51|208.8|tcc:18588803|TBC1 domain family member 15!K20168|2|3.8e-50|205.7|jre:108995647|TBC1 domain family member 15!K20168|3|4.9e-50|205.3|vvi:100260961|TBC1 domain family member 15!K20168|4|8.4e-50|204.5|thj:104826549|TBC1 domain family member 15!K20168|5|3.2e-49|202.6|oeu:111390691|TBC1 domain family member 15	PSS20939.1	9.9e-69	TBC1 domain family member 15 like [Actinidia chinensis var. chinensis]
miRNA-1-3p	CEY00_Acc22077	1372	26	K01493|1|6.3e-09|67.4|cit:102612998|dCMP deaminase [EC:3.5.4.12]!K01493|2|8.3e-09|67.0|aof:109837300|dCMP deaminase [EC:3.5.4.12]!K01493|3|1.8e-08|65.9|cann:107862667|dCMP deaminase [EC:3.5.4.12]!K01493|4|1.8e-08|65.9|gmx:100792003|dCMP deaminase [EC:3.5.4.12]	PSR95942.1	6.1e-22	Deoxycytidylate deaminase [Actinidia chinensis var. chinensis]
miRNA-1-3p	CEY00_Acc01649	1372	47	K09250|1|3.4e-87|327.8|fve:101293724|cellular nucleic acid-binding protein!K09250|2|1.0e-83|316.2|vvi:100251241|cellular nucleic acid-binding protein!K09250|3|3.9e-83|314.3|hbr:110658639|cellular nucleic acid-binding protein!K09250|4|5.1e-83|313.9|dzi:111296329|cellular nucleic acid-binding protein!K09250|5|1.6e-81|308.9|mesc:110625385|cellular nucleic acid-binding protein	PSS34547.1	1.1e-108	DNA-binding protein like [Actinidia chinensis var. chinensis]
miRNA-1-3p	CEY00_Acc16836	1372	19	K12657|1|2.8e-40|171.8|mesc:110619320|delta-1-pyrroline-5-carboxylate synthetase [EC:2.7.2.11 1.2.1.41]!K12657|2|3.6e-40|171.4|hbr:110644032|delta-1-pyrroline-5-carboxylate synthetase [EC:2.7.2.11 1.2.1.41]!K12657|3|8.0e-40|170.2|jcu:105647140|delta-1-pyrroline-5-carboxylate synthetase [EC:2.7.2.11 1.2.1.41]!K12657|4|1.0e-39|169.9|ghi:107935332|delta-1-pyrroline-5-carboxylate synthetase [EC:2.7.2…	PSS09857.1	5.6e-43	Gamma-glutamyl phosphate reductase [Actinidia chinensis var. chinensis]
miRNA-1-3p	CEY00_Acc11497	1372	6	K04733|1|8.4e-52|208.4|lsv:111880421|interleukin-1 receptor-associated kinase 4 [EC:2.7.11.1]!K04733|2|1.1e-51|208.0|gab:108471741|interleukin-1 receptor-associated kinase 4 [EC:2.7.11.1]!K04733|3|2.7e-50|203.4|ghi:107912743|interleukin-1 receptor-associated kinase 4 [EC:2.7.11.1]!K04733|4|8.7e-49|198.4|ccav:112529326|interleukin-1 receptor-associated kinase 4 [EC:2.7.11.1]!K04733|5|7.4e-48|195.3…	PSS19446.1	2.1e-129	Pathogenesis-related protein like, partial [Actinidia chinensis var. chinensis]
miRNA-1-3p	CEY00_Acc13577	1372	7	K15400|1|1.0e-29|136.3|peq:110025962|omega-hydroxypalmitate O-feruloyl transferase [EC:2.3.1.188]!K14288|2|4.4e-28|131.0|oeu:111405033|exportin-T!K03006|3|2.4e-26|125.2|adu:107466525|DNA-directed RNA polymerase II subunit RPB1 [EC:2.7.7.6]!K11699|4|5.0e-24|117.5|mdm:103415849|RNA-dependent RNA polymerase [EC:2.7.7.48]!K03517|5|7.2e-23|113.6|zma:100279087|quinolinate synthase [EC:2.5.1.72]	PSS35035.1	4.5e-75	Endonuclease [Actinidia chinensis var. chinensis]
miRNA-1-3p	CEY00_Acc15851	1372	4	K09286|1|2.6e-72|275.4|nnu:104598426|EREBP-like factor!K09286|2|1.9e-67|259.2|nnu:104610488|EREBP-like factor!K09286|3|1.0e-65|253.4|pmum:103337044|EREBP-like factor!K09286|4|4.0e-65|251.5|pavi:110756458|EREBP-like factor!K09286|5|3.7e-63|245.0|mdm:103427506|EREBP-like factor	PSS11576.1	1.9e-194	Ethylene-responsive transcription factor [Actinidia chinensis var. chinensis]
miRNA-1-3p	CEY00_Acc30834	1372	3	-	PSR87804.1	1.9e-171	Transcription factor CYCLOIDEA like [Actinidia chinensis var. chinensis]
miRNA-1-3p	CEY00_Acc29354	1372	22	-	PSR89159.1	7.6e-33	TAF5-like RNA polymerase II p300/CBP-associated factor-associated factor subunit 5L [Actinidia chinensis var. chinensis]
miRNA-1-3p	CEY00_Acc16183	1372	68	K11000|1|1.6e-135|490.3|nnu:104603549|callose synthase [EC:2.4.1.-]!K11000|2|2.1e-135|490.0|jcu:105650334|callose synthase [EC:2.4.1.-]!K11000|3|4.8e-135|488.8|hbr:110669338|callose synthase [EC:2.4.1.-]!K11000|4|8.1e-135|488.0|cit:102624514|callose synthase [EC:2.4.1.-]	PSS11971.1	4.8e-153	Callose synthase [Actinidia chinensis var. chinensis]
miRNA-1-3p	CEY00_Acc04288	1372	12	K08150|1|1.0e-29|135.2|lang:109327020|MFS transporter, SP family, solute carrier family 2 (myo-inositol transporter), member 13!K08150|2|1.8e-29|134.4|hbr:110651152|MFS transporter, SP family, solute carrier family 2 (myo-inositol transporter), member 13!K08150|3|2.3e-29|134.0|gab:108489501|MFS transporter, SP family, solute carrier family 2 (myo-inositol transporter), member 13!K08150|4|2.3e-29|…	PSS33889.1	7.2e-110	Sugar transport protein [Actinidia chinensis var. chinensis]
miRNA-1-3p	CEY00_Acc28761	1372	9	K01087|1|1.4e-18|99.0|ccaj:109795950|trehalose 6-phosphate phosphatase [EC:3.1.3.12]	PSR91417.1	2.4e-166	Protein KINESIN LIGHT CHAIN-RELATED like [Actinidia chinensis var. chinensis]
miRNA-1-3p	CEY00_Acc26658	1372	15	-	PSR96606.1	2.5e-166	Protein POLAR LOCALIZATION DURING ASYMMETRIC DIVISION AND REDISTRIBUTION like [Actinidia chinensis var. chinensis]
miRNA-68-5p	CEY00_Acc21760	958	4	K04125|1|4.0e-11|72.8|ccav:112526045|gibberellin 2beta-dioxygenase [EC:1.14.11.13]!K04125|2|1.2e-10|71.2|han:110902593|gibberellin 2beta-dioxygenase [EC:1.14.11.13]!K04125|3|1.5e-10|70.9|lsv:111918441|gibberellin 2beta-dioxygenase [EC:1.14.11.13]!K05278|4|1.4e-08|64.3|ats:109768154|flavonol synthase [EC:1.14.20.6]!K00475|5|2.4e-08|63.5|soe:110800737|naringenin 3-dioxygenase [EC:1.14.11.9]	PSR84636.1	1.3e-56	2-oxoglutarate-dependent dioxygenase [Actinidia chinensis var. chinensis]
miRNA-1-3p	CEY00_Acc23806	1372	14	-	PSR99906.1	4.4e-44	Interferon-related developmental regulator like, partial [Actinidia chinensis var. chinensis]
miRNA-1-3p	CEY00_Acc18112	1372	25	K22824|1|3.5e-22|112.1|oeu:111398604|pre-mRNA-splicing regulator WTAP!K22824|2|1.0e-21|110.5|ini:109156906|pre-mRNA-splicing regulator WTAP!K22824|3|1.0e-21|110.5|cann:107862567|pre-mRNA-splicing regulator WTAP!K22824|4|2.3e-21|109.4|spen:107015005|pre-mRNA-splicing regulator WTAP!K22824|5|2.3e-21|109.4|sot:102602351|pre-mRNA-splicing regulator WTAP	KAF3675060.1	5.6e-22	FKBP12-interacting protein of 37 kDa [Capsicum annuum]
miRNA-109-3p	CEY00_Acc19089	2070	5	K04124|1|4.3e-06|56.6|vra:106773889|gibberellin 3beta-dioxygenase [EC:1.14.11.15]!K04124|2|5.6e-06|56.2|cqi:110698722|gibberellin 3beta-dioxygenase [EC:1.14.11.15]!K00475|3|5.6e-06|56.2|soe:110799527|naringenin 3-dioxygenase [EC:1.14.11.9]!K04124|4|9.5e-06|55.5|thj:104808214|gibberellin 3beta-dioxygenase [EC:1.14.11.15]	PSS05820.1	1.7e-65	2-oxoglutarate-dependent dioxygenase AOP1 [Actinidia chinensis var. chinensis]
miRNA-1-3p	CEY00_Acc10710	1372	13	K01800|1|6.4e-09|67.4|obr:102706150|maleylacetoacetate isomerase [EC:5.2.1.2]!K01800|2|1.1e-08|66.6|psom:113284397|maleylacetoacetate isomerase [EC:5.2.1.2]!K01800|3|1.2e-07|63.2|jre:108999615|maleylacetoacetate isomerase [EC:5.2.1.2]!K01800|4|1.2e-07|63.2|jre:108982102|maleylacetoacetate isomerase [EC:5.2.1.2]!K01800|5|2.1e-07|62.4|fve:101298712|maleylacetoacetate isomerase [EC:5.2.1.2]	OWM79292.1	7.3e-15	hypothetical protein CDL15_Pgr003465 [Punica granatum]
miRNA-1-3p	CEY00_Acc16288	1372	19	K11593|1|4.1e-55|221.1|ccav:112500262|eukaryotic translation initiation factor 2C!K11593|2|2.2e-53|215.3|nta:107830624|eukaryotic translation initiation factor 2C!K11593|3|2.2e-53|215.3|nsy:104220088|eukaryotic translation initiation factor 2C!K11593|4|3.8e-53|214.5|sind:105178661|eukaryotic translation initiation factor 2C!K11593|5|2.5e-52|211.8|vvi:100243183|eukaryotic translation initiation fa…	PSS12077.1	8.7e-68	Protein argonaute like [Actinidia chinensis var. chinensis]
miRNA-127-3p	CEY00_Acc19088	973	10	K00475|1|4.4e-08|63.2|cqi:110733463|naringenin 3-dioxygenase [EC:1.14.11.9]!K00475|2|4.4e-08|63.2|cqi:110686440|naringenin 3-dioxygenase [EC:1.14.11.9]!K00475|3|4.4e-08|63.2|cqi:110733452|naringenin 3-dioxygenase [EC:1.14.11.9]!K04124|4|2.2e-07|60.8|jcu:105639291|gibberellin 3beta-dioxygenase [EC:1.14.11.15]!K18054|5|2.9e-07|60.5|zma:100191339|2'-deoxymugineic-acid 2'-dioxygenase / mugineic-acid …	PSS05819.1	2.8e-65	2-oxoglutarate-dependent dioxygenase AOP1 [Actinidia chinensis var. chinensis]
miRNA-1-3p	CEY00_Acc13676	1372	36	K08819|1|1.3e-53|216.5|vvi:104879425|cyclin-dependent kinase 12/13 [EC:2.7.11.22 2.7.11.23]!K08819|2|1.6e-53|216.1|vvi:104879100|cyclin-dependent kinase 12/13 [EC:2.7.11.22 2.7.11.23]!K08819|3|2.4e-52|212.2|mus:103993513|cyclin-dependent kinase 12/13 [EC:2.7.11.22 2.7.11.23]!K08819|4|9.0e-52|210.3|dct:110101021|cyclin-dependent kinase 12/13 [EC:2.7.11.22 2.7.11.23]!K08819|5|4.5e-51|208.0|mus:1039…	PSS16179.1	1.9e-83	Serine/threonine-protein kinase [Actinidia chinensis var. chinensis]
miRNA-129-5p	CEY00_Acc19089	375	5	K04124|1|4.3e-06|56.6|vra:106773889|gibberellin 3beta-dioxygenase [EC:1.14.11.15]!K04124|2|5.6e-06|56.2|cqi:110698722|gibberellin 3beta-dioxygenase [EC:1.14.11.15]!K00475|3|5.6e-06|56.2|soe:110799527|naringenin 3-dioxygenase [EC:1.14.11.9]!K04124|4|9.5e-06|55.5|thj:104808214|gibberellin 3beta-dioxygenase [EC:1.14.11.15]	PSS05820.1	1.7e-65	2-oxoglutarate-dependent dioxygenase AOP1 [Actinidia chinensis var. chinensis]
miRNA-1-3p	CEY00_Acc05229	1372	10	K01735|1|3.9e-55|219.9|lsv:111877049|3-dehydroquinate synthase [EC:4.2.3.4]!K01735|2|3.9e-55|219.9|ccav:112501722|3-dehydroquinate synthase [EC:4.2.3.4]!K01735|3|3.9e-55|219.9|han:110900223|3-dehydroquinate synthase [EC:4.2.3.4]!K01735|4|5.0e-55|219.5|egr:104422785|3-dehydroquinate synthase [EC:4.2.3.4]!K01735|5|6.6e-55|219.2|cmo:103490680|3-dehydroquinate synthase [EC:4.2.3.4]	KJB48286.1	1.4e-59	hypothetical protein B456_008G062200 [Gossypium raimondii]
miRNA-1-3p	CEY00_Acc30888	1372	9	K14190|1|8.2e-84|315.5|mesc:110623713|GDP-L-galactose phosphorylase [EC:2.7.7.69]!K14190|2|3.0e-78|297.0|vvi:100262099|GDP-L-galactose phosphorylase [EC:2.7.7.69]!K14190|3|9.7e-77|292.0|hbr:110652492|GDP-L-galactose phosphorylase [EC:2.7.7.69]!K14190|4|2.6e-74|283.9|lang:109330267|GDP-L-galactose phosphorylase [EC:2.7.7.69]!K14190|5|1.1e-72|278.5|cqi:110703610|GDP-L-galactose phosphorylase [EC:2.…	PSR87859.1	4.1e-109	GDP-L-galactose phosphorylase [Actinidia chinensis var. chinensis]
miRNA-1-3p	CEY00_Acc25010	1372	4	K10047|1|2.1e-24|118.2|dzi:111278317|inositol-phosphate phosphatase / L-galactose 1-phosphate phosphatase [EC:3.1.3.25 3.1.3.93]!K10047|2|2.7e-24|117.9|tcc:18597288|inositol-phosphate phosphatase / L-galactose 1-phosphate phosphatase [EC:3.1.3.25 3.1.3.93]!K10047|3|6.1e-24|116.7|ini:109165281|inositol-phosphate phosphatase / L-galactose 1-phosphate phosphatase [EC:3.1.3.25 3.1.3.93]!K10047|4|8.0e…	GER52872.1	3.4e-24	inositol-1-monophosphatase family protein [Striga asiatica]
miRNA-1-3p	CEY00_Acc27450	1372	15	K10661|1|2.9e-07|61.2|ats:109773070|E3 ubiquitin-protein ligase MARCH6 [EC:2.3.2.27]!K10661|2|4.1e-06|57.4|dosa:Os08t0100400-01|E3 ubiquitin-protein ligase MARCH6 [EC:2.3.2.27]	PSR92847.1	1.3e-86	E3 ubiquitin ligase SUD1 [Actinidia chinensis var. chinensis]
miRNA-1-3p	CEY00_Acc25034	1372	29	K16815|1|3.6e-29|135.2|ghi:107891813|calcium-independent phospholipase A2-gamma!K16815|2|3.6e-29|135.2|gab:108454370|calcium-independent phospholipase A2-gamma!K16815|3|3.6e-29|135.2|gra:105798936|calcium-independent phospholipase A2-gamma!K16815|4|1.7e-26|126.3|ghi:107892617|calcium-independent phospholipase A2-gamma!K16815|5|1.7e-26|126.3|gab:108454764|calcium-independent phospholipase A2-gamma	PSR98427.1	3.5e-119	Phospholipase A I like [Actinidia chinensis var. chinensis]
miRNA-1-3p	CEY00_Acc27602	1372	50	K06111|1|4.2e-22|112.5|tcc:18586487|exocyst complex component 4!K06111|2|7.1e-22|111.7|pavi:110773679|exocyst complex component 4!K06111|3|7.1e-22|111.7|pmum:103332331|exocyst complex component 4!K06111|4|7.1e-22|111.7|pper:18786807|exocyst complex component 4!K06111|5|1.6e-21|110.5|nta:107758906|exocyst complex component 4	PSR92993.1	4.3e-29	Exocyst complex component like [Actinidia chinensis var. chinensis]
miRNA-134-3p	CEY00_Acc19088	2466	10	K00475|1|4.4e-08|63.2|cqi:110733463|naringenin 3-dioxygenase [EC:1.14.11.9]!K00475|2|4.4e-08|63.2|cqi:110686440|naringenin 3-dioxygenase [EC:1.14.11.9]!K00475|3|4.4e-08|63.2|cqi:110733452|naringenin 3-dioxygenase [EC:1.14.11.9]!K04124|4|2.2e-07|60.8|jcu:105639291|gibberellin 3beta-dioxygenase [EC:1.14.11.15]!K18054|5|2.9e-07|60.5|zma:100191339|2'-deoxymugineic-acid 2'-dioxygenase / mugineic-acid …	PSS05819.1	2.8e-65	2-oxoglutarate-dependent dioxygenase AOP1 [Actinidia chinensis var. chinensis]
miRNA-1-3p	CEY00_Acc16741	1372	27	K09531|1|1.2e-36|160.6|gra:105789249|DnaJ homolog subfamily C member 11!K09531|2|2.1e-36|159.8|gmx:100817782|DnaJ homolog subfamily C member 11!K09531|3|1.5e-34|153.7|thj:104815494|DnaJ homolog subfamily C member 11!K09531|4|1.3e-33|150.6|bna:106366960|DnaJ homolog subfamily C member 11	THU61024.1	4e-13	hypothetical protein C4D60_Mb07t18910 [Musa balbisiana]
miRNA-1-3p	CEY00_Acc05425	1372	13	K05681|1|6.5e-33|147.1|cme:CYME_CMS467C|ATP-binding cassette, subfamily G (WHITE), member 2!K05681|2|4.6e-31|141.0|psom:113340329|ATP-binding cassette, subfamily G (WHITE), member 2!K21396|3|6.1e-31|140.6|gsl:Gasu_36200|ATP-binding cassette, subfamily G (WHITE), eye pigment precursor transporter!K05681|4|6.1e-31|140.6|psom:113352736|ATP-binding cassette, subfamily G (WHITE), member 2	PSS30140.1	7e-122	ABC transporter G family member 11 like [Actinidia chinensis var. chinensis]
miRNA-1-3p	CEY00_Acc22982	1372	68	K14326|1|2.3e-63|250.8|lsv:111904613|regulator of nonsense transcripts 1 [EC:3.6.4.-]!K20305|2|1.6e-56|228.0|zju:107433641|trafficking protein particle complex subunit 8!K20305|3|1.6e-56|228.0|zju:107406867|trafficking protein particle complex subunit 8!K20305|4|1.6e-56|228.0|zju:107408294|trafficking protein particle complex subunit 8!K20305|5|1.3e-55|224.9|mdm:103449569|trafficking protein part…	XP_028078719.1	6.1e-143	uncharacterized protein LOC114280536 [Camellia sinensis]
miRNA-1-3p	CEY00_Acc10061	1372	14	K01535|1|1.3e-77|295.8|csv:101214655|H+-transporting ATPase [EC:7.1.2.1]!K01535|2|3.9e-77|294.3|cmo:103487374|H+-transporting ATPase [EC:7.1.2.1]!K01535|3|6.6e-77|293.5|bna:106403625|H+-transporting ATPase [EC:7.1.2.1]!K01535|4|6.6e-77|293.5|rcu:8262836|H+-transporting ATPase [EC:7.1.2.1]!K01535|5|1.1e-76|292.7|egr:104438426|H+-transporting ATPase [EC:7.1.2.1]	PSS21021.1	1.4e-89	ATPase [Actinidia chinensis var. chinensis]
miRNA-1-3p	CEY00_Acc27207	1372	19	K05666|1|1.0e-260|904.4|dzi:111305078|ATP-binding cassette, subfamily C (CFTR/MRP), member 2!K05665|2|5.0e-255|885.6|gra:105803022|ATP-binding cassette, subfamily C (CFTR/MRP), member 1 [EC:7.6.2.3]!K05666|3|5.7e-251|872.1|mesc:110614319|ATP-binding cassette, subfamily C (CFTR/MRP), member 2!K05665|4|1.4e-249|867.5|mdm:103449274|ATP-binding cassette, subfamily C (CFTR/MRP), member 1 [EC:7.6.2.3]!…	PSR92609.1	0	ABC transporter C family member 14 like [Actinidia chinensis var. chinensis]
miRNA-1-3p	CEY00_Acc15101	1372	22	K17604|1|7.1e-115|419.1|jre:108992236|zinc finger SWIM domain-containing protein 3!K17604|2|6.0e-114|416.0|vvi:100249256|zinc finger SWIM domain-containing protein 3!K17604|3|1.0e-113|415.2|csv:105435026|zinc finger SWIM domain-containing protein 3!K17604|4|2.5e-112|410.6|vvi:100242411|zinc finger SWIM domain-containing protein 3!K17604|5|3.3e-112|410.2|dzi:111284780|zinc finger SWIM domain-conta…	PSS14534.1	0	Protein FAR1-RELATED SEQUENCE like [Actinidia chinensis var. chinensis]
miRNA-1-3p	CEY00_Acc21947	1372	18	K04733|1|9.9e-73|278.5|lsv:111881687|interleukin-1 receptor-associated kinase 4 [EC:2.7.11.1]!K06027|2|4.1e-10|70.5|zma:103652655|vesicle-fusing ATPase [EC:3.6.4.6]	XP_028068557.1	1.1e-227	F-box/kelch-repeat protein At1g74510-like [Camellia sinensis]
miRNA-1-3p	CEY00_Acc01266	1372	10	K17964|1|3.3e-65|254.2|sind:105159827|leucine-rich PPR motif-containing protein, mitochondrial!K17964|2|1.0e-50|206.1|cqi:110736438|leucine-rich PPR motif-containing protein, mitochondrial	XP_028098986.1	1.7e-310	putative pentatricopeptide repeat-containing protein At5g65820 [Camellia sinensis]
miRNA-1-3p	CEY00_Acc23688	1372	16	K11968|1|1.8e-79|301.2|sind:105169601|ariadne-1 [EC:2.3.2.31]!K11968|2|1.8e-79|301.2|fve:101305120|ariadne-1 [EC:2.3.2.31]!K11968|3|3.0e-79|300.4|mdm:103418928|ariadne-1 [EC:2.3.2.31]!K11968|4|5.1e-79|299.7|pavi:110756331|ariadne-1 [EC:2.3.2.31]!K11968|5|6.7e-79|299.3|nnu:104595795|ariadne-1 [EC:2.3.2.31]	PSR99697.1	1.5e-101	E3 ubiquitin-protein like [Actinidia chinensis var. chinensis]
miRNA-1-3p	CEY00_Acc12330	1372	5	K02952|1|6.4e-29|132.5|jre:108979420|small subunit ribosomal protein S13!K02952|2|6.4e-29|132.5|jre:109018770|small subunit ribosomal protein S13!K02952|3|6.4e-29|132.5|jre:109009704|small subunit ribosomal protein S13!K02952|4|1.4e-28|131.3|oeu:111409099|small subunit ribosomal protein S13	PSS17542.1	6.2e-34	30S ribosomal protein [Actinidia chinensis var. chinensis]
miRNA-1-3p	CEY00_Acc00546	1372	68	-	PSS36042.1	1.6e-126	Suppressor of RPS4-RLD like [Actinidia chinensis var. chinensis]
miRNA-1-3p	CEY00_Acc23274	1372	9	K13457|1|7.3e-116|421.8|pop:18097069|disease resistance protein RPM1!K13457|2|4.4e-113|412.5|nnu:104603307|disease resistance protein RPM1!K13457|3|9.9e-113|411.4|vvi:100258927|disease resistance protein RPM1	PSS01917.1	0	Disease resistance protein like [Actinidia chinensis var. chinensis]
miRNA-1-3p	CEY00_Acc20561	1372	34	K16815|1|3.5e-29|135.2|ghi:107891813|calcium-independent phospholipase A2-gamma!K16815|2|3.5e-29|135.2|gab:108454370|calcium-independent phospholipase A2-gamma!K16815|3|3.5e-29|135.2|gra:105798936|calcium-independent phospholipase A2-gamma!K16815|4|5.9e-29|134.4|ghi:107892617|calcium-independent phospholipase A2-gamma!K16815|5|1.3e-28|133.3|gab:108454764|calcium-independent phospholipase A2-gamma	PSS04704.1	2.2e-118	Phospholipase A I like [Actinidia chinensis var. chinensis]
miRNA-1-3p	CEY00_Acc24073	1372	3	K22013|1|1.6e-21|108.2|dcr:108216602|magnesium dechelatase [EC:4.99.1.10]!K22013|2|1.6e-21|108.2|fve:101291680|magnesium dechelatase [EC:4.99.1.10]!K22013|3|2.1e-21|107.8|dzi:111311217|magnesium dechelatase [EC:4.99.1.10]!K22013|4|2.7e-21|107.5|zju:107423425|magnesium dechelatase [EC:4.99.1.10]!K22013|5|3.6e-21|107.1|pavi:110763612|magnesium dechelatase [EC:4.99.1.10]	PSS00106.1	4.1e-27	Protein STAY-GREEN LIKE like [Actinidia chinensis var. chinensis]
miRNA-1-3p	CEY00_Acc05334	1372	19	K00734|1|6.4e-54|216.9|ppp:112274831|galactosylxylosylprotein 3-beta-galactosyltransferase [EC:2.4.1.134]	PSS00267.1	1.8e-143	Beta-1,3-galactosyltransferase [Actinidia chinensis var. chinensis]
miRNA-1-3p	CEY00_Acc11409	1372	67	K15442|1|1.2e-36|160.6|vvi:100256903|tRNA-specific adenosine deaminase 3!K15442|2|6.2e-33|148.3|pper:18768536|tRNA-specific adenosine deaminase 3!K15442|3|1.2e-31|144.1|pavi:110755928|tRNA-specific adenosine deaminase 3!K15442|4|1.5e-31|143.7|pmum:103336542|tRNA-specific adenosine deaminase 3!K15442|5|6.1e-28|131.7|ini:109148872|tRNA-specific adenosine deaminase 3	PSS19358.1	4.1e-79	Inactive tRNA-specific adenosine deaminase-like protein 3 [Actinidia chinensis var. chinensis]
miRNA-1-3p	CEY00_Acc28592	1372	20	K09420|1|9.6e-165|585.9|vvi:100261001|transcriptional activator Myb!K09420|2|3.9e-158|563.9|hbr:110655192|transcriptional activator Myb!K09420|3|5.3e-155|553.5|oeu:111376211|transcriptional activator Myb!K09420|4|8.4e-153|546.2|mesc:110619425|transcriptional activator Myb!K09420|5|1.1e-149|535.8|nta:107773772|transcriptional activator Myb	PSR91249.1	0	Myb-related protein like [Actinidia chinensis var. chinensis]
miRNA-1-3p	CEY00_Acc07530	1372	7	K12130|1|1.2e-44|186.4|mesc:110615652|pseudo-response regulator 5!K12130|2|5.8e-44|184.1|hbr:110672683|pseudo-response regulator 5!K12130|3|1.4e-42|179.5|mesc:110613991|pseudo-response regulator 5!K12130|4|1.0e-40|173.3|hbr:110661669|pseudo-response regulator 5!K12130|5|2.8e-38|165.2|zju:107423791|pseudo-response regulator 5	PSS26238.1	6.2e-141	Two-component response regulator-like [Actinidia chinensis var. chinensis]
miRNA-1-3p	CEY00_Acc27015	1372	27	K05658|1|3.6e-287|991.9|nta:107803678|ATP-binding cassette, subfamily B (MDR/TAP), member 1 [EC:7.6.2.2]!K05658|2|3.6e-287|991.9|nsy:104235686|ATP-binding cassette, subfamily B (MDR/TAP), member 1 [EC:7.6.2.2]!K05658|3|1.8e-286|989.6|cann:107861687|ATP-binding cassette, subfamily B (MDR/TAP), member 1 [EC:7.6.2.2]!K05658|4|1.1e-285|986.9|nta:107830506|ATP-binding cassette, subfamily B (MDR/TAP), …	PSR96959.1	0	ABC transporter B family member 19 like [Actinidia chinensis var. chinensis]
miRNA-1-3p	CEY00_Acc21281	1372	37	-	PSS02901.1	1.8e-95	Bromodomain-containing protein [Actinidia chinensis var. chinensis]
miRNA-1-3p	CEY00_Acc20440	1372	35	K22193|1|2.0e-30|139.8|lsv:111920664|golgi pH regulator!K22193|2|2.0e-30|139.8|adu:107488485|golgi pH regulator!K22193|3|2.0e-30|139.8|aip:107643208|golgi pH regulator!K22193|4|5.8e-30|138.3|han:110915541|golgi pH regulator!K22193|5|1.0e-29|137.5|nto:104098316|golgi pH regulator	PSS04584.1	1.3e-31	GPCR-type G protein [Actinidia chinensis var. chinensis]
miRNA-1-3p	CEY00_Acc03467	1372	11	-	PSS33081.1	1.9e-74	Zinc finger CCCH domain-containing protein [Actinidia chinensis var. chinensis]
miRNA-1-3p	CEY00_Acc21651	1372	11	K10956|1|3.4e-17|94.0|obr:102718200|protein transport protein SEC61 subunit alpha	PSR96300.1	6.7e-257	COBRA-like protein [Actinidia chinensis var. chinensis]
miRNA-1-3p	CEY00_Acc05737	1372	17	K05658|1|4.4e-208|729.2|gab:108451678|ATP-binding cassette, subfamily B (MDR/TAP), member 1 [EC:7.6.2.2]!K05658|2|4.4e-208|729.2|gab:108451732|ATP-binding cassette, subfamily B (MDR/TAP), member 1 [EC:7.6.2.2]!K05658|3|5.8e-208|728.8|gab:108456889|ATP-binding cassette, subfamily B (MDR/TAP), member 1 [EC:7.6.2.2]!K05658|4|1.3e-207|727.6|gra:105768095|ATP-binding cassette, subfamily B (MDR/TAP), m…	PSS30451.1	2.3e-219	ABC transporter B family member 19 like [Actinidia chinensis var. chinensis]
miRNA-1-3p	CEY00_Acc32977	1372	12	K02641|1|1.2e-33|148.3|obr:102711083|ferredoxin--NADP+ reductase [EC:1.18.1.2]!K02641|2|2.6e-33|147.1|mtr:MTR_2g030200|ferredoxin--NADP+ reductase [EC:1.18.1.2]!K02641|3|3.4e-33|146.7|zju:107407767|ferredoxin--NADP+ reductase [EC:1.18.1.2]!K02641|4|4.4e-33|146.4|zma:100194249|ferredoxin--NADP+ reductase [EC:1.18.1.2]!K02641|5|4.4e-33|146.4|dosa:Os07t0147900-01|ferredoxin--NADP+ reductase [EC:1.18…	KAA8519365.1	5.4e-33	hypothetical protein F0562_013621 [Nyssa sinensis]
miRNA-1-3p	CEY00_Acc18793	1372	30	K03043|1|7.3e-10|71.2|jre:26380782|DNA-directed RNA polymerase subunit beta [EC:2.7.7.6]!K03043|2|2.1e-09|69.7|hbr:10351970|DNA-directed RNA polymerase subunit beta [EC:2.7.7.6]!K03043|3|2.8e-09|69.3|thj:32981775|DNA-directed RNA polymerase subunit beta [EC:2.7.7.6]!K03043|4|3.6e-09|68.9|vvi:4025099|DNA-directed RNA polymerase subunit beta [EC:2.7.7.6]!K03043|5|3.6e-09|68.9|tcc:9978095|DNA-direct…	PSS08437.1	1.1e-63	Transmembrane protein like [Actinidia chinensis var. chinensis]
miRNA-1-3p	CEY00_Acc08858	1372	27	K12175|1|2.8e-36|158.3|cqi:110731506|COP9 signalosome complex subunit 1!K15449|2|3.9e-14|84.7|sly:109120154|tRNA wybutosine-synthesizing protein 1 [EC:4.1.3.44]!K15449|3|8.7e-14|83.6|bdi:100846034|tRNA wybutosine-synthesizing protein 1 [EC:4.1.3.44]!K15449|4|3.3e-13|81.6|sbi:8083950|tRNA wybutosine-synthesizing protein 1 [EC:4.1.3.44]!K15449|5|7.3e-13|80.5|zma:100273754|tRNA wybutosine-synthesizi…	PSS24523.1	7.1e-135	Methyltransferase [Actinidia chinensis var. chinensis]
miRNA-1-3p	CEY00_Acc25800	1372	7	K13354|1|5.7e-93|345.9|nta:107814149|solute carrier family 25 (peroxisomal adenine nucleotide transporter), member 17	PSR95045.1	3.1e-141	Pentatricopeptide repeat-containing protein [Actinidia chinensis var. chinensis]
miRNA-1-3p	CEY00_Acc27777	1372	13	-	PSR93167.1	1.4e-64	Proline transporter like [Actinidia chinensis var. chinensis]
miRNA-1-3p	CEY00_Acc04239	1372	12	K08967|1|1.9e-39|167.5|cit:102624829|1,2-dihydroxy-3-keto-5-methylthiopentene dioxygenase [EC:1.13.11.53 1.13.11.54]!K08967|2|1.6e-38|164.5|han:110915626|1,2-dihydroxy-3-keto-5-methylthiopentene dioxygenase [EC:1.13.11.53 1.13.11.54]!K08967|3|1.1e-37|161.8|ccav:112516594|1,2-dihydroxy-3-keto-5-methylthiopentene dioxygenase [EC:1.13.11.53 1.13.11.54]!K08967|4|1.1e-37|161.8|lsv:111908740|1,2-dihydr…	RLN16653.1	4.6e-43	1,2-dihydroxy-3-keto-5-methylthiopentene dioxygenase 4-like [Panicum miliaceum]
miRNA-1-3p	CEY00_Acc17455	1372	24	K06630|1|7.6e-07|60.8|cann:107869014|14-3-3 protein epsilon	PSS10362.1	3.4e-110	hypothetical protein CEY00_Acc17455 [Actinidia chinensis var. chinensis]
miRNA-1-3p	CEY00_Acc10716	1372	21	K03977|1|3.2e-07|62.4|ppp:112288653|GTPase!K03977|2|4.6e-06|58.5|ota:OT_ostta11g02120|GTPase!K03977|3|6.0e-06|58.2|oeu:111392501|GTPase	PSS21667.1	2.4e-73	GTPase [Actinidia chinensis var. chinensis]
miRNA-1-3p	CEY00_Acc28566	1372	7	K01530|1|2.1e-220|770.0|jre:109004336|phospholipid-translocating ATPase [EC:7.6.2.1]	PSR91224.1	5.7e-260	Phospholipid-transporting ATPase 9 [Actinidia chinensis var. chinensis]
miRNA-138-3p	CEY00_Acc19089	443	5	K04124|1|4.3e-06|56.6|vra:106773889|gibberellin 3beta-dioxygenase [EC:1.14.11.15]!K04124|2|5.6e-06|56.2|cqi:110698722|gibberellin 3beta-dioxygenase [EC:1.14.11.15]!K00475|3|5.6e-06|56.2|soe:110799527|naringenin 3-dioxygenase [EC:1.14.11.9]!K04124|4|9.5e-06|55.5|thj:104808214|gibberellin 3beta-dioxygenase [EC:1.14.11.15]	PSS05820.1	1.7e-65	2-oxoglutarate-dependent dioxygenase AOP1 [Actinidia chinensis var. chinensis]
miRNA-1-3p	CEY00_Acc25555	1372	21	-	PSR94801.1	6.9e-34	Protein PALE CRESS like [Actinidia chinensis var. chinensis]
miRNA-1-3p	CEY00_Acc13630	1372	22	K09775|1|4.6e-18|98.2|vvi:100243628|uncharacterized protein!K09775|2|4.6e-18|98.2|pper:18778359|uncharacterized protein!K09775|3|4.6e-18|98.2|pmum:103326527|uncharacterized protein!K09775|4|4.6e-18|98.2|pavi:110752845|uncharacterized protein!K09775|5|6.0e-18|97.8|hbr:110649107|uncharacterized protein	XP_024636546.1	1.9e-21	uncharacterized protein LOC112420939 [Medicago truncatula]
miRNA-1-3p	CEY00_Acc11358	1372	47	K22485|1|5.2e-11|75.9|mng:MNEG_0841|protein TBF1!K15168|2|5.7e-10|72.4|cmax:111467555|mediator of RNA polymerase II transcription subunit 25!K03126|3|9.7e-10|71.6|cqi:110701493|transcription initiation factor TFIID subunit 12	PSS19306.1	7.1e-71	Transcriptional corepressor LEUNIG like [Actinidia chinensis var. chinensis]
miRNA-1-3p	CEY00_Acc25475	1372	9	K03127|1|9.8e-11|72.4|nto:104100168|transcription initiation factor TFIID subunit 13!K03127|2|9.8e-11|72.4|nsy:104216835|transcription initiation factor TFIID subunit 13!K03127|3|9.8e-11|72.4|nta:107829799|transcription initiation factor TFIID subunit 13!K03127|4|9.8e-11|72.4|nta:107771623|transcription initiation factor TFIID subunit 13!K03127|5|2.2e-10|71.2|vvi:100246965|transcription initiatio…	KAE9464062.1	4.5e-10	hypothetical protein C3L33_03984, partial [Rhododendron williamsianum]
miRNA-1-3p	CEY00_Acc02185	1372	10	K17777|1|5.0e-25|119.8|oeu:111402160|mitochondrial import inner membrane translocase subunit TIM9!K17777|2|5.0e-25|119.8|oeu:111383387|mitochondrial import inner membrane translocase subunit TIM9!K17777|3|8.6e-25|119.0|atr:18436085|mitochondrial import inner membrane translocase subunit TIM9!K17777|4|1.1e-24|118.6|mus:103969302|mitochondrial import inner membrane translocase subunit TIM9!K17777|5…	PSS34973.1	1.1e-34	Mitochondrial import inner membrane translocase subunit Tim9 like [Actinidia chinensis var. chinensis]
miRNA-1-3p	CEY00_Acc23231	1372	19	K19476|1|3.2e-68|263.8|tcc:18588611|vacuolar protein sorting-associated protein IST1!K19476|2|1.2e-51|208.8|pxb:103938859|vacuolar protein sorting-associated protein IST1!K19476|3|8.9e-42|176.0|nnu:104592225|vacuolar protein sorting-associated protein IST1!K19476|4|1.4e-39|168.7|ccaj:109813457|vacuolar protein sorting-associated protein IST1!K19476|5|1.3e-24|119.0|vvi:100251435|vacuolar protein s…	PSS01874.1	1.4e-283	IST1-like protein [Actinidia chinensis var. chinensis]
miRNA-17-3p	CEY00_Acc19088	884	10	K00475|1|4.4e-08|63.2|cqi:110733463|naringenin 3-dioxygenase [EC:1.14.11.9]!K00475|2|4.4e-08|63.2|cqi:110686440|naringenin 3-dioxygenase [EC:1.14.11.9]!K00475|3|4.4e-08|63.2|cqi:110733452|naringenin 3-dioxygenase [EC:1.14.11.9]!K04124|4|2.2e-07|60.8|jcu:105639291|gibberellin 3beta-dioxygenase [EC:1.14.11.15]!K18054|5|2.9e-07|60.5|zma:100191339|2'-deoxymugineic-acid 2'-dioxygenase / mugineic-acid …	PSS05819.1	2.8e-65	2-oxoglutarate-dependent dioxygenase AOP1 [Actinidia chinensis var. chinensis]
miRNA-181-3p	CEY00_Acc19088	2484	10	K00475|1|4.4e-08|63.2|cqi:110733463|naringenin 3-dioxygenase [EC:1.14.11.9]!K00475|2|4.4e-08|63.2|cqi:110686440|naringenin 3-dioxygenase [EC:1.14.11.9]!K00475|3|4.4e-08|63.2|cqi:110733452|naringenin 3-dioxygenase [EC:1.14.11.9]!K04124|4|2.2e-07|60.8|jcu:105639291|gibberellin 3beta-dioxygenase [EC:1.14.11.15]!K18054|5|2.9e-07|60.5|zma:100191339|2'-deoxymugineic-acid 2'-dioxygenase / mugineic-acid …	PSS05819.1	2.8e-65	2-oxoglutarate-dependent dioxygenase AOP1 [Actinidia chinensis var. chinensis]
miRNA-182-5p	CEY00_Acc19088	2484	10	K00475|1|4.4e-08|63.2|cqi:110733463|naringenin 3-dioxygenase [EC:1.14.11.9]!K00475|2|4.4e-08|63.2|cqi:110686440|naringenin 3-dioxygenase [EC:1.14.11.9]!K00475|3|4.4e-08|63.2|cqi:110733452|naringenin 3-dioxygenase [EC:1.14.11.9]!K04124|4|2.2e-07|60.8|jcu:105639291|gibberellin 3beta-dioxygenase [EC:1.14.11.15]!K18054|5|2.9e-07|60.5|zma:100191339|2'-deoxymugineic-acid 2'-dioxygenase / mugineic-acid …	PSS05819.1	2.8e-65	2-oxoglutarate-dependent dioxygenase AOP1 [Actinidia chinensis var. chinensis]
miRNA-1-3p	CEY00_Acc32826	1372	13	K12844|1|2.1e-158|563.5|sind:105168241|U4/U6 small nuclear ribonucleoprotein PRP31!K12844|2|2.7e-158|563.1|vvi:100262218|U4/U6 small nuclear ribonucleoprotein PRP31!K12844|3|3.5e-158|562.8|mesc:110628643|U4/U6 small nuclear ribonucleoprotein PRP31!K12844|4|1.3e-157|560.8|hbr:110637631|U4/U6 small nuclear ribonucleoprotein PRP31!K12844|5|1.7e-157|560.5|jcu:105644568|U4/U6 small nuclear ribonucleop…	PSR84848.1	1.6e-165	U4/U6 small nuclear ribonucleoprotein like, partial [Actinidia chinensis var. chinensis]
miRNA-1-3p	CEY00_Acc19718	1372	20	K16732|1|1.5e-24|120.2|ccav:112510322|protein regulator of cytokinesis 1!K16732|2|8.1e-23|114.4|nto:104090785|protein regulator of cytokinesis 1!K16732|3|8.1e-23|114.4|nta:107767637|protein regulator of cytokinesis 1!K16732|4|1.1e-22|114.0|nnu:104611848|protein regulator of cytokinesis 1!K16732|5|1.1e-22|114.0|nsy:104213796|protein regulator of cytokinesis 1	PSS06266.1	3.3e-42	Sugar phosphate/phosphate translocator like [Actinidia chinensis var. chinensis]
miRNA-1-3p	CEY00_Acc10359	1372	25	K17872|1|4.8e-46|192.2|lang:109358669|demethylphylloquinone reductase [EC:1.6.5.12]!K17872|2|9.0e-45|188.0|jre:108996371|demethylphylloquinone reductase [EC:1.6.5.12]!K17872|3|9.0e-45|188.0|lja:Lj4g3v2827910.2|demethylphylloquinone reductase [EC:1.6.5.12]!K17872|4|9.0e-45|188.0|lja:Lj4g3v2827910.1|demethylphylloquinone reductase [EC:1.6.5.12]!K17872|5|1.5e-44|187.2|rcu:8282114|demethylphylloquino…	PSS21317.1	2.1e-67	Alternative NAD(P)H-ubiquinone oxidoreductase [Actinidia chinensis var. chinensis]
miRNA-1-3p	CEY00_Acc26655	1372	15	K01126|1|3.5e-32|144.4|nsy:104241986|glycerophosphoryl diester phosphodiesterase [EC:3.1.4.46]!K01126|2|4.6e-32|144.1|nta:107826889|glycerophosphoryl diester phosphodiesterase [EC:3.1.4.46]!K01126|3|1.3e-31|142.5|pper:18777688|glycerophosphoryl diester phosphodiesterase [EC:3.1.4.46]!K01126|4|1.7e-31|142.1|nta:107791195|glycerophosphoryl diester phosphodiesterase [EC:3.1.4.46]!K01126|5|1.7e-31|14…	PSR96603.1	2.5e-40	Glycerophosphodiester phosphodiesterase [Actinidia chinensis var. chinensis]
miRNA-1-3p	CEY00_Acc05454	1372	25	K10614|1|6.6e-25|122.1|ccav:112502750|E3 ubiquitin-protein ligase HERC3 [EC:2.3.2.26]!K10614|2|4.0e-22|112.8|cqi:110701299|E3 ubiquitin-protein ligase HERC3 [EC:2.3.2.26]!K10614|3|9.0e-22|111.7|cann:107852991|E3 ubiquitin-protein ligase HERC3 [EC:2.3.2.26]!K10614|4|9.3e-19|101.7|mtr:MTR_0095s0070|E3 ubiquitin-protein ligase HERC3 [EC:2.3.2.26]!K10614|5|1.2e-18|101.3|ccaj:109790028|E3 ubiquitin-pr…	PSS30216.1	9.3e-29	Ultraviolet-B receptor like [Actinidia chinensis var. chinensis]
miRNA-1-3p	CEY00_Acc03032	1372	56	K07204|1|1.9e-79|303.1|mesc:110622347|regulatory associated protein of mTOR!K07204|2|6.1e-78|298.1|nsy:104217743|regulatory associated protein of mTOR!K07204|3|1.0e-77|297.4|nto:104114954|regulatory associated protein of mTOR!K07204|4|1.8e-77|296.6|nta:107796557|regulatory associated protein of mTOR!K07204|5|1.2e-76|293.9|sind:105174635|regulatory associated protein of mTOR	PSS32732.1	2.6e-110	Regulatory-associated protein of TOR like [Actinidia chinensis var. chinensis]
miRNA-1-3p	CEY00_Acc16800	1372	30	K05277|1|1.2e-24|119.4|brp:103861341|anthocyanidin synthase [EC:1.14.20.4]!K05933|2|3.6e-24|117.9|jre:109015492|aminocyclopropanecarboxylate oxidase [EC:1.14.17.4]!K05277|3|3.6e-24|117.9|csat:104731205|anthocyanidin synthase [EC:1.14.20.4]!K05277|4|3.6e-24|117.9|ghi:107930062|anthocyanidin synthase [EC:1.14.20.4]!K05277|5|4.7e-24|117.5|csat:104718018|anthocyanidin synthase [EC:1.14.20.4]	PSS09816.1	2.6e-93	Leucoanthocyanidin dioxygenase [Actinidia chinensis var. chinensis]
miRNA-18-3p	CEY00_Acc19088	973	10	K00475|1|4.4e-08|63.2|cqi:110733463|naringenin 3-dioxygenase [EC:1.14.11.9]!K00475|2|4.4e-08|63.2|cqi:110686440|naringenin 3-dioxygenase [EC:1.14.11.9]!K00475|3|4.4e-08|63.2|cqi:110733452|naringenin 3-dioxygenase [EC:1.14.11.9]!K04124|4|2.2e-07|60.8|jcu:105639291|gibberellin 3beta-dioxygenase [EC:1.14.11.15]!K18054|5|2.9e-07|60.5|zma:100191339|2'-deoxymugineic-acid 2'-dioxygenase / mugineic-acid …	PSS05819.1	2.8e-65	2-oxoglutarate-dependent dioxygenase AOP1 [Actinidia chinensis var. chinensis]
miRNA-1-3p	CEY00_Acc08039	1372	8	K20798|1|1.2e-17|95.9|zma:103637342|small RNA 2'-O-methyltransferase [EC:2.1.1.-]!K01184|2|2.2e-11|75.1|nta:107780660|polygalacturonase [EC:3.2.1.15]!K01213|3|2.9e-11|74.7|lang:109332894|galacturan 1,4-alpha-galacturonidase [EC:3.2.1.67]!K01184|4|2.9e-11|74.7|nta:107796563|polygalacturonase [EC:3.2.1.15]!K01184|5|2.9e-11|74.7|nto:104085539|polygalacturonase [EC:3.2.1.15]	PSS26624.1	3.6e-117	Polygalacturonase [Actinidia chinensis var. chinensis]
miRNA-1-3p	CEY00_Acc24656	1372	28	K00051|1|3.0e-26|125.9|rcu:8271083|malate dehydrogenase (NADP+) [EC:1.1.1.82]!K00051|2|1.1e-25|124.0|han:110894838|malate dehydrogenase (NADP+) [EC:1.1.1.82]!K00051|3|1.1e-25|124.0|nto:104105470|malate dehydrogenase (NADP+) [EC:1.1.1.82]!K00051|4|3.3e-25|122.5|adu:107466651|malate dehydrogenase (NADP+) [EC:1.1.1.82]!K00051|5|3.3e-25|122.5|jre:109011340|malate dehydrogenase (NADP+) [EC:1.1.1.82]	XP_028111081.1	1.3e-63	uncharacterized protein LOC114309534 [Camellia sinensis]
miRNA-1-3p	CEY00_Acc30081	1372	20	-	PSR89886.1	4.3e-14	Protein of unknown function DUF3128 protein [Actinidia chinensis var. chinensis]
miRNA-184-3p	CEY00_Acc19089	443	5	K04124|1|4.3e-06|56.6|vra:106773889|gibberellin 3beta-dioxygenase [EC:1.14.11.15]!K04124|2|5.6e-06|56.2|cqi:110698722|gibberellin 3beta-dioxygenase [EC:1.14.11.15]!K00475|3|5.6e-06|56.2|soe:110799527|naringenin 3-dioxygenase [EC:1.14.11.9]!K04124|4|9.5e-06|55.5|thj:104808214|gibberellin 3beta-dioxygenase [EC:1.14.11.15]	PSS05820.1	1.7e-65	2-oxoglutarate-dependent dioxygenase AOP1 [Actinidia chinensis var. chinensis]
miRNA-1-3p	CEY00_Acc02918	1372	20	K00995|1|5.1e-13|80.1|vvi:100245021|CDP-diacylglycerol---glycerol-3-phosphate 3-phosphatidyltransferase [EC:2.7.8.5]!K00995|2|7.4e-12|76.3|cit:102607269|CDP-diacylglycerol---glycerol-3-phosphate 3-phosphatidyltransferase [EC:2.7.8.5]!K00995|3|2.2e-11|74.7|dzi:111310265|CDP-diacylglycerol---glycerol-3-phosphate 3-phosphatidyltransferase [EC:2.7.8.5]!K00995|4|3.7e-11|73.9|nto:104111559|CDP-diacylgl…	PSS32618.1	1.2e-80	CDP-diacylglycerol--glycerol-3-phosphate 3-phosphatidyltransferase [Actinidia chinensis var. chinensis]
miRNA-1-3p	CEY00_Acc22437	1372	52	K02184|1|1.0e-102|380.6|atr:18434712|formin 2!K18080|2|3.2e-96|359.0|vvi:109124306|tensin!K02184|3|2.0e-95|356.3|bna:106441389|formin 2!K02184|4|2.7e-95|355.9|csv:101215105|formin 2	PSS01079.1	0	Formin-like protein [Actinidia chinensis var. chinensis]
miRNA-1-3p	CEY00_Acc17271	1372	29	K20285|1|5.8e-23|115.5|nto:104113313|Rab9 effector protein with kelch motifs!K20285|2|5.1e-11|75.9|sita:111256275|Rab9 effector protein with kelch motifs!K20285|3|1.3e-09|71.2|fve:101311876|Rab9 effector protein with kelch motifs!K20285|4|3.7e-09|69.7|pop:112327529|Rab9 effector protein with kelch motifs!K20285|5|3.7e-09|69.7|pop:18098575|Rab9 effector protein with kelch motifs	PSS10130.1	2.1e-35	Acyl-CoA-binding domain-containing protein [Actinidia chinensis var. chinensis]
miRNA-1-3p	CEY00_Acc02414	1372	30	K22544|1|5.2e-25|120.9|pxb:103926913|deoxynucleoside triphosphate triphosphohydrolase SAMHD1 [EC:3.1.5.-]!K22544|2|1.5e-24|119.4|mdm:103442263|deoxynucleoside triphosphate triphosphohydrolase SAMHD1 [EC:3.1.5.-]!K22544|3|2.0e-24|119.0|pmum:103329876|deoxynucleoside triphosphate triphosphohydrolase SAMHD1 [EC:3.1.5.-]!K22544|4|2.0e-24|119.0|egr:104422602|deoxynucleoside triphosphate triphosphohydr…	XP_031265325.1	2.4e-24	deoxynucleoside triphosphate triphosphohydrolase SAMHD1 homolog [Pistacia vera]
miRNA-1-3p	CEY00_Acc29240	1372	31	K08869|1|1.1e-45|191.0|osa:4350081|aarF domain-containing kinase!K08869|2|6.5e-14|85.5|ppp:112274134|aarF domain-containing kinase!K08869|3|6.5e-14|85.5|ota:OT_ostta07g02770|aarF domain-containing kinase	PSR91892.1	5.3e-58	putative aarF domain-containing protein kinase [Actinidia chinensis var. chinensis]
miRNA-1-3p	CEY00_Acc07125	1372	3	K03686|1|1.1e-13|79.7|vvi:100268143|molecular chaperone DnaJ!K03686|2|2.5e-13|78.6|lang:109348967|molecular chaperone DnaJ!K03686|3|2.5e-13|78.6|lsv:111910192|molecular chaperone DnaJ!K03686|4|1.6e-12|75.9|ccav:112516412|molecular chaperone DnaJ!K03686|5|2.1e-12|75.5|nta:107817707|molecular chaperone DnaJ	PSS29509.1	4.4e-89	Chaperone protein dnaJ 11 like [Actinidia chinensis var. chinensis]
miRNA-46-3p	CEY00_Acc19088	4585	10	K00475|1|4.4e-08|63.2|cqi:110733463|naringenin 3-dioxygenase [EC:1.14.11.9]!K00475|2|4.4e-08|63.2|cqi:110686440|naringenin 3-dioxygenase [EC:1.14.11.9]!K00475|3|4.4e-08|63.2|cqi:110733452|naringenin 3-dioxygenase [EC:1.14.11.9]!K04124|4|2.2e-07|60.8|jcu:105639291|gibberellin 3beta-dioxygenase [EC:1.14.11.15]!K18054|5|2.9e-07|60.5|zma:100191339|2'-deoxymugineic-acid 2'-dioxygenase / mugineic-acid …	PSS05819.1	2.8e-65	2-oxoglutarate-dependent dioxygenase AOP1 [Actinidia chinensis var. chinensis]
miRNA-1-3p	CEY00_Acc26170	1372	13	-	PSR95414.1	3e-29	Kallikrein-2 like [Actinidia chinensis var. chinensis]
miRNA-1-3p	CEY00_Acc23037	1372	26	K21989|1|1.7e-34|153.3|nnu:104589141|calcium permeable stress-gated cation channel!K01115|2|5.9e-32|144.8|nnu:104589011|phospholipase D1/2 [EC:3.1.4.4]!K06636|3|1.3e-31|143.7|mcha:111023062|structural maintenance of chromosome 1!K07739|4|2.8e-29|136.0|gra:105803458|elongator complex protein 3 [EC:2.3.1.48]!K01147|5|2.0e-27|129.8|vra:106774033|exoribonuclease II [EC:3.1.13.1]	XP_028064818.1	2.8e-76	probable zinc metalloprotease EGY1, chloroplastic isoform X2 [Camellia sinensis]
miRNA-70-3p	CEY00_Acc19088	2484	10	K00475|1|4.4e-08|63.2|cqi:110733463|naringenin 3-dioxygenase [EC:1.14.11.9]!K00475|2|4.4e-08|63.2|cqi:110686440|naringenin 3-dioxygenase [EC:1.14.11.9]!K00475|3|4.4e-08|63.2|cqi:110733452|naringenin 3-dioxygenase [EC:1.14.11.9]!K04124|4|2.2e-07|60.8|jcu:105639291|gibberellin 3beta-dioxygenase [EC:1.14.11.15]!K18054|5|2.9e-07|60.5|zma:100191339|2'-deoxymugineic-acid 2'-dioxygenase / mugineic-acid …	PSS05819.1	2.8e-65	2-oxoglutarate-dependent dioxygenase AOP1 [Actinidia chinensis var. chinensis]
miRNA-1-3p	CEY00_Acc07993	1372	50	K18195|1|1.7e-76|294.3|ghi:107950013|rhamnogalacturonan endolyase [EC:4.2.2.23]!K00284|2|5.1e-60|239.6|oeu:111379166|glutamate synthase (ferredoxin) [EC:1.4.7.1]!K05677|3|8.4e-55|222.2|oeu:111401146|ATP-binding cassette, subfamily D (ALD), member 3!K05677|4|1.3e-52|214.9|cpap:110824594|ATP-binding cassette, subfamily D (ALD), member 3!K05677|5|1.7e-52|214.5|nnu:104591053|ATP-binding cassette, sub…	PSS26578.1	6e-79	ABC transporter D family member 1 like [Actinidia chinensis var. chinensis]
miRNA-1-3p	CEY00_Acc17221	1372	39	-	PSS10176.1	2.3e-69	Coiled-coil domain-containing protein [Actinidia chinensis var. chinensis]
miRNA-1-3p	CEY00_Acc04647	1372	29	-	PSS31351.1	0	hypothetical protein CEY00_Acc04647 [Actinidia chinensis var. chinensis]
miRNA-73-3p	CEY00_Acc19088	2484	10	K00475|1|4.4e-08|63.2|cqi:110733463|naringenin 3-dioxygenase [EC:1.14.11.9]!K00475|2|4.4e-08|63.2|cqi:110686440|naringenin 3-dioxygenase [EC:1.14.11.9]!K00475|3|4.4e-08|63.2|cqi:110733452|naringenin 3-dioxygenase [EC:1.14.11.9]!K04124|4|2.2e-07|60.8|jcu:105639291|gibberellin 3beta-dioxygenase [EC:1.14.11.15]!K18054|5|2.9e-07|60.5|zma:100191339|2'-deoxymugineic-acid 2'-dioxygenase / mugineic-acid …	PSS05819.1	2.8e-65	2-oxoglutarate-dependent dioxygenase AOP1 [Actinidia chinensis var. chinensis]
miRNA-93-3p	CEY00_Acc19089	2070	5	K04124|1|4.3e-06|56.6|vra:106773889|gibberellin 3beta-dioxygenase [EC:1.14.11.15]!K04124|2|5.6e-06|56.2|cqi:110698722|gibberellin 3beta-dioxygenase [EC:1.14.11.15]!K00475|3|5.6e-06|56.2|soe:110799527|naringenin 3-dioxygenase [EC:1.14.11.9]!K04124|4|9.5e-06|55.5|thj:104808214|gibberellin 3beta-dioxygenase [EC:1.14.11.15]	PSS05820.1	1.7e-65	2-oxoglutarate-dependent dioxygenase AOP1 [Actinidia chinensis var. chinensis]
miRNA-1-3p	CEY00_Acc14013	1372	12	K15889|1|5.9e-18|97.4|pmum:103341406|prenylcysteine alpha-carboxyl methylesterase [EC:3.1.1.-]!K15889|2|5.9e-18|97.4|pavi:110757736|prenylcysteine alpha-carboxyl methylesterase [EC:3.1.1.-]!K15889|3|5.9e-18|97.4|pper:18788471|prenylcysteine alpha-carboxyl methylesterase [EC:3.1.1.-]!K15889|4|2.3e-17|95.5|tcc:18610569|prenylcysteine alpha-carboxyl methylesterase [EC:3.1.1.-]!K15889|5|3.9e-17|94.7|…	PSS13405.1	2.3e-64	Isoprenylcysteine alpha-carbonyl methylesterase [Actinidia chinensis var. chinensis]
miRNA-1-3p	CEY00_Acc27630	1372	7	K12897|1|3.8e-07|60.5|mesc:110605429|transformer-2 protein	PSR93021.1	3.3e-114	Thrombospondin type-1 domain-containing protein [Actinidia chinensis var. chinensis]
miRNA-1-3p	CEY00_Acc24355	1372	36	K02184|1|1.6e-06|60.5|atr:18434712|formin 2	THG09768.1	1.7e-82	hypothetical protein TEA_019733 [Camellia sinensis var. sinensis]
miRNA-1-3p	CEY00_Acc33552	1372	14	K12811|1|2.5e-15|88.2|bna:106421327|ATP-dependent RNA helicase DDX46/PRP5 [EC:3.6.4.13]!K12811|2|1.2e-14|85.9|boe:106294578|ATP-dependent RNA helicase DDX46/PRP5 [EC:3.6.4.13]!K18626|3|1.6e-14|85.5|tcc:18599844|trichohyalin!K12811|4|2.7e-14|84.7|bna:106347293|ATP-dependent RNA helicase DDX46/PRP5 [EC:3.6.4.13]	PSS14245.1	1e-180	CAX-interacting protein [Actinidia chinensis var. chinensis]
miRNA-1-3p	CEY00_Acc16098	1372	45	-	PSS11818.1	1.7e-48	Transducin beta-like protein [Actinidia chinensis var. chinensis]
miRNA-1-3p	CEY00_Acc09981	1372	21	-	PSS20942.1	4.6e-51	Phosphopentomutase [Actinidia chinensis var. chinensis]
miRNA-1-3p	CEY00_Acc32110	1372	24	K03531|1|3.7e-71|275.0|vvi:100251032|cell division protein FtsZ!K03531|2|1.7e-68|266.2|rcu:8267156|cell division protein FtsZ!K03531|3|6.0e-66|257.7|spen:107030649|cell division protein FtsZ!K03531|4|7.9e-66|257.3|sly:101261060|cell division protein FtsZ!K03531|5|2.3e-65|255.8|cit:102626317|cell division protein FtsZ	PSR86488.1	4.4e-111	Cell division protein FtsZ 2-1 like [Actinidia chinensis var. chinensis]
miRNA-1-3p	CEY00_Acc21773	1372	11	K16871|1|9.2e-21|107.1|rcu:8264914|4-aminobutyrate---pyruvate transaminase [EC:2.6.1.96]!K16871|2|4.6e-20|104.8|pmum:103329005|4-aminobutyrate---pyruvate transaminase [EC:2.6.1.96]!K16871|3|4.6e-20|104.8|mesc:110621232|4-aminobutyrate---pyruvate transaminase [EC:2.6.1.96]!K16871|4|6.0e-20|104.4|mtr:MTR_4g076100|4-aminobutyrate---pyruvate transaminase [EC:2.6.1.96]!K16871|5|1.3e-19|103.2|nsy:10423…	RYR22395.1	1.2e-22	hypothetical protein Ahy_B03g067675 [Arachis hypogaea]
miRNA-1-3p	CEY00_Acc02495	1372	11	K01052|1|1.2e-40|172.6|oeu:111396908|lysosomal acid lipase/cholesteryl ester hydrolase [EC:3.1.1.13]!K01052|2|4.7e-40|170.6|oeu:111409272|lysosomal acid lipase/cholesteryl ester hydrolase [EC:3.1.1.13]!K14452|3|1.4e-39|169.1|ghi:107888853|gastric triacylglycerol lipase [EC:3.1.1.3]!K01052|4|1.4e-39|169.1|sly:101249884|lysosomal acid lipase/cholesteryl ester hydrolase [EC:3.1.1.13]!K14452|5|1.4e-3…	PSS35294.1	1.1e-54	Triacylglycerol lipase [Actinidia chinensis var. chinensis]
miRNA-1-3p	CEY00_Acc31962	1372	38	K11323|1|5.6e-06|57.8|vcn:VOLCADRAFT_121342|histone arginine demethylase JMJD6 [EC:1.14.11.-]	PSR86339.1	4e-123	Transcriptional activator like [Actinidia chinensis var. chinensis]
miRNA-1-3p	CEY00_Acc17780	1372	10	K09580|1|3.7e-54|217.6|zju:107405099|protein disulfide-isomerase A1 [EC:5.3.4.1]!K09580|2|1.1e-53|216.1|jre:109003699|protein disulfide-isomerase A1 [EC:5.3.4.1]!K09580|3|3.5e-52|211.1|vvi:100265209|protein disulfide-isomerase A1 [EC:5.3.4.1]!K09580|4|5.9e-52|210.3|nnu:104592184|protein disulfide-isomerase A1 [EC:5.3.4.1]!K09580|5|1.0e-51|209.5|lang:109358428|protein disulfide-isomerase A1 [EC:5.…	PSS07434.1	1.8e-87	Protein disulfide isomerase-like [Actinidia chinensis var. chinensis]
miRNA-1-3p	CEY00_Acc12097	1372	5	-	PSS17310.1	2.7e-27	Replication factor C subunit like, partial [Actinidia chinensis var. chinensis]
miRNA-1-3p	CEY00_Acc24603	1372	47	K06111|1|4.9e-31|142.9|hbr:110648200|exocyst complex component 4!K06111|2|4.9e-31|142.9|thj:104826898|exocyst complex component 4!K06111|3|4.9e-31|142.9|mesc:110626859|exocyst complex component 4!K06111|4|8.4e-31|142.1|sind:105174190|exocyst complex component 4!K06111|5|1.4e-30|141.4|vvi:100253015|exocyst complex component 4	PSR98014.1	6.3e-36	Exocyst complex component like [Actinidia chinensis var. chinensis]
miRNA-1-3p	CEY00_Acc07933	1372	55	K13789|1|1.0e-65|256.9|spen:107004865|geranylgeranyl diphosphate synthase, type II [EC:2.5.1.1 2.5.1.10 2.5.1.29]!K13789|2|3.0e-65|255.4|sot:102587251|geranylgeranyl diphosphate synthase, type II [EC:2.5.1.1 2.5.1.10 2.5.1.29]!K13789|3|8.7e-65|253.8|oeu:111368146|geranylgeranyl diphosphate synthase, type II [EC:2.5.1.1 2.5.1.10 2.5.1.29]!K13789|4|1.1e-64|253.4|sly:778310|geranylgeranyl diphosphat…	XP_028112053.1	2e-127	zinc finger MYM-type protein 1-like [Camellia sinensis]
miRNA-1-3p	CEY00_Acc28581	1372	53	K14759|1|1.4e-79|304.3|vvi:100241089|isochorismate synthase / 2-succinyl-5-enolpyruvyl-6-hydroxy-3-cyclohexene-1-carboxylate synthase / 2-succinyl-6-hydroxy-2,4-cyclohexadiene-1-carboxylate synthase / O-succinylbenzoate synthase [EC:5.4.4.2 2.2.1.9 4.2.99.20 4.2.1.113]!K14759|2|1.7e-77|297.4|cit:102608540|isochorismate synthase / 2-succinyl-5-enolpyruvyl-6-hydroxy-3-cyclohexene-1-carboxylate synt…	PSR91239.1	2.3e-105	2-succinyl-6-hydroxy-2, 4-cyclohexadiene-1-carboxylate synthase [Actinidia chinensis var. chinensis]
miRNA-1-3p	CEY00_Acc10299	1372	10	-	PSS21255.1	2.2e-40	Eukaryotic peptide chain release factor GTP-binding subunit like [Actinidia chinensis var. chinensis]
miRNA-1-3p	CEY00_Acc23034	1372	9	K10712|1|2.5e-28|131.3|vvi:100263913|cysteamine dioxygenase [EC:1.13.11.19]!K10712|2|4.2e-28|130.6|dzi:111277014|cysteamine dioxygenase [EC:1.13.11.19]!K10712|3|9.4e-28|129.4|zju:107405319|cysteamine dioxygenase [EC:1.13.11.19]!K10712|4|1.6e-27|128.6|nnu:104604136|cysteamine dioxygenase [EC:1.13.11.19]!K10712|5|2.1e-27|128.3|cam:101493492|cysteamine dioxygenase [EC:1.13.11.19]	PSS01678.1	7.4e-35	Plant cysteine oxidase [Actinidia chinensis var. chinensis]
miRNA-96-3p	CEY00_Acc19088	884	10	K00475|1|4.4e-08|63.2|cqi:110733463|naringenin 3-dioxygenase [EC:1.14.11.9]!K00475|2|4.4e-08|63.2|cqi:110686440|naringenin 3-dioxygenase [EC:1.14.11.9]!K00475|3|4.4e-08|63.2|cqi:110733452|naringenin 3-dioxygenase [EC:1.14.11.9]!K04124|4|2.2e-07|60.8|jcu:105639291|gibberellin 3beta-dioxygenase [EC:1.14.11.15]!K18054|5|2.9e-07|60.5|zma:100191339|2'-deoxymugineic-acid 2'-dioxygenase / mugineic-acid …	PSS05819.1	2.8e-65	2-oxoglutarate-dependent dioxygenase AOP1 [Actinidia chinensis var. chinensis]
miRNA-1-3p	CEY00_Acc00771	1372	8	-	PSS36225.1	6e-14	Maturase [Actinidia chinensis var. chinensis]
miRNA-1-3p	CEY00_Acc28706	1372	51	K01147|1|2.7e-54|219.9|vra:106774033|exoribonuclease II [EC:3.1.13.1]!K07739|2|7.2e-31|142.1|gra:105803458|elongator complex protein 3 [EC:2.3.1.48]!K03515|3|1.0e-29|138.3|ghi:107894697|DNA repair protein REV1 [EC:2.7.7.-]!K18195|4|4.3e-28|132.9|ghi:107950013|rhamnogalacturonan endolyase [EC:4.2.2.23]!K01187|5|7.4e-28|132.1|obr:102716889|alpha-glucosidase [EC:3.2.1.20]	RVW60800.1	8.4e-66	Retrovirus-related Pol polyprotein from transposon TNT 1-94 [Vitis vinifera]
miRNA-1-3p	CEY00_Acc14153	1372	21	K12181|1|2.0e-11|76.3|bvg:104887054|COP9 signalosome complex subunit 8!K12181|2|4.5e-11|75.1|cpap:110807969|COP9 signalosome complex subunit 8!K12181|3|5.9e-11|74.7|soe:110794304|COP9 signalosome complex subunit 8!K12181|4|5.9e-11|74.7|cit:102623606|COP9 signalosome complex subunit 8	PSS13542.1	7.8e-13	Kinesin-like protein [Actinidia chinensis var. chinensis]
miRNA-1-3p	CEY00_Acc26627	1372	39	K01890|1|1.5e-35|157.1|thj:104806554|phenylalanyl-tRNA synthetase beta chain [EC:6.1.1.20]!K01890|2|1.9e-35|156.8|nta:107770299|phenylalanyl-tRNA synthetase beta chain [EC:6.1.1.20]!K01890|3|1.9e-35|156.8|nta:107773132|phenylalanyl-tRNA synthetase beta chain [EC:6.1.1.20]!K01890|4|1.9e-35|156.8|nta:107800541|phenylalanyl-tRNA synthetase beta chain [EC:6.1.1.20]!K01890|5|1.9e-35|156.8|nto:10411655…	PSR96575.1	8.9e-43	Phenylalanine--tRNA ligase beta subunit like [Actinidia chinensis var. chinensis]
miRNA-1-3p	CEY00_Acc09038	1372	17	K16732|1|5.8e-18|97.4|nto:104090785|protein regulator of cytokinesis 1!K16732|2|5.8e-18|97.4|cann:107863378|protein regulator of cytokinesis 1!K16732|3|5.8e-18|97.4|nta:107767637|protein regulator of cytokinesis 1!K16732|4|5.8e-18|97.4|nta:107787663|protein regulator of cytokinesis 1!K16732|5|5.8e-18|97.4|nsy:104213796|protein regulator of cytokinesis 1	PSS17430.1	1.6e-57	Oxidoreductase, N-terminal protein [Actinidia chinensis var. chinensis]
miRNA-1-3p	CEY00_Acc25708	1372	2	K17964|1|1.1e-26|124.4|mdm:103429300|leucine-rich PPR motif-containing protein, mitochondrial!K17964|2|2.6e-25|119.8|atr:18424916|leucine-rich PPR motif-containing protein, mitochondrial!K17710|3|4.5e-25|119.0|gmx:102663208|pentatricopeptide repeat domain-containing protein 1!K17964|4|4.5e-25|119.0|aof:109819917|leucine-rich PPR motif-containing protein, mitochondrial	PSR94953.1	4.3e-219	Pentatricopeptide repeat-containing protein [Actinidia chinensis var. chinensis]
miRNA-1-3p	CEY00_Acc16035	1372	61	K15192|1|5.9e-92|345.5|jcu:105632541|TATA-binding protein-associated factor [EC:3.6.4.-]!K15192|2|2.7e-89|336.7|nta:107827845|TATA-binding protein-associated factor [EC:3.6.4.-]!K15192|3|2.7e-89|336.7|nto:104094648|TATA-binding protein-associated factor [EC:3.6.4.-]!K15192|4|8.0e-89|335.1|nsy:104239904|TATA-binding protein-associated factor [EC:3.6.4.-]!K15192|5|8.0e-89|335.1|nta:107801551|TATA-b…	PSS11759.1	1.8e-138	TATA-binding protein-associated factor like [Actinidia chinensis var. chinensis]
miRNA-1-3p	CEY00_Acc07287	1372	19	K05544|1|2.1e-57|228.4|dzi:111297356|tRNA-dihydrouridine synthase 3 [EC:1.3.1.89]!K05544|2|3.0e-43|181.4|vvi:100262408|tRNA-dihydrouridine synthase 3 [EC:1.3.1.89]!K05544|3|3.0e-43|181.4|dcr:108192980|tRNA-dihydrouridine synthase 3 [EC:1.3.1.89]!K05544|4|3.9e-43|181.0|hbr:110635460|tRNA-dihydrouridine synthase 3 [EC:1.3.1.89]!K05544|5|3.9e-43|181.0|pop:7494292|tRNA-dihydrouridine synthase 3 [EC:1…	PSS26010.1	4e-90	TRNA-dihydrouridine(47) synthase [NAD(P)(+)]-like [Actinidia chinensis var. chinensis]
miRNA-1-3p	CEY00_Acc02672	1372	30	K22763|1|1.8e-42|178.7|lja:Lj0g3v0250879.2|deubiquitinase DESI2 [EC:3.4.19.12]!K22763|2|1.8e-42|178.7|lja:Lj0g3v0250879.1|deubiquitinase DESI2 [EC:3.4.19.12]!K22763|3|5.2e-42|177.2|dcr:108215773|deubiquitinase DESI2 [EC:3.4.19.12]!K22763|4|8.9e-42|176.4|gmx:100786944|deubiquitinase DESI2 [EC:3.4.19.12]!K22763|5|2.0e-41|175.3|gmx:100814440|deubiquitinase DESI2 [EC:3.4.19.12]	PSS32373.1	1.3e-47	DeSI-like protein [Actinidia chinensis var. chinensis]
miRNA-1-3p	CEY00_Acc08139	1372	35	K18195|1|8.9e-46|191.0|ghi:107950013|rhamnogalacturonan endolyase [EC:4.2.2.23]!K07739|2|2.5e-40|172.9|gra:105803458|elongator complex protein 3 [EC:2.3.1.48]!K06636|3|2.6e-37|162.9|mcha:111023062|structural maintenance of chromosome 1!K00284|4|1.7e-36|160.2|oeu:111379166|glutamate synthase (ferredoxin) [EC:1.4.7.1]!K12447|5|9.2e-35|154.5|thj:104808371|UDP-sugar pyrophosphorylase [EC:2.7.7.64]	KYP63245.1	1.5e-55	Copia protein [Cajanus cajan]
miRNA-1-3p	CEY00_Acc04219	1372	17	K01303|1|5.7e-39|168.3|dcr:108199676|acylaminoacyl-peptidase [EC:3.4.19.1]!K01303|2|7.4e-39|167.9|vvi:100242540|acylaminoacyl-peptidase [EC:3.4.19.1]!K01303|3|6.2e-38|164.9|pmum:103323948|acylaminoacyl-peptidase [EC:3.4.19.1]!K01303|4|6.2e-38|164.9|pper:18791115|acylaminoacyl-peptidase [EC:3.4.19.1]!K01303|5|1.1e-37|164.1|hbr:110644620|acylaminoacyl-peptidase [EC:3.4.19.1]	KYP56875.1	1.4e-55	Retrovirus-related Pol polyprotein LINE-1 [Cajanus cajan]
miRNA-1-3p	CEY00_Acc17906	1372	7	K02937|1|4.3e-27|126.7|nta:107764206|large subunit ribosomal protein L7e!K02937|2|4.3e-27|126.7|nto:104114515|large subunit ribosomal protein L7e!K02937|3|5.6e-27|126.3|sly:101258378|large subunit ribosomal protein L7e!K02937|4|5.6e-27|126.3|spen:107023282|large subunit ribosomal protein L7e	PSS07558.1	7.5e-34	60S ribosomal protein like [Actinidia chinensis var. chinensis]
miRNA-1-3p	CEY00_Acc01601	1372	14	K08492|1|4.2e-23|114.8|pper:18785192|syntaxin 18!K08492|2|4.2e-23|114.8|pmum:103331949|syntaxin 18!K08492|3|7.1e-23|114.0|lja:Lj0g3v0253859.1|syntaxin 18!K08492|4|1.2e-22|113.2|mtr:MTR_6g084580|syntaxin 18!K08492|5|1.2e-22|113.2|pavi:110769273|syntaxin 18	PSS34502.1	4.6e-40	Syntaxin-81 like [Actinidia chinensis var. chinensis]
miRNA-1-3p	CEY00_Acc32563	1372	6	K00423|1|1.1e-257|891.7|oeu:111371401|L-ascorbate oxidase [EC:1.10.3.3]!K00423|2|2.5e-257|890.6|nsy:104233650|L-ascorbate oxidase [EC:1.10.3.3]!K00423|3|2.5e-257|890.6|nta:107815818|L-ascorbate oxidase [EC:1.10.3.3]!K00423|4|5.6e-257|889.4|nto:104115662|L-ascorbate oxidase [EC:1.10.3.3]!K00423|5|7.3e-257|889.0|nta:107829710|L-ascorbate oxidase [EC:1.10.3.3]	PSR86932.1	0	L-ascorbate oxidase [Actinidia chinensis var. chinensis]
miRNA-1-3p	CEY00_Acc21834	1372	28	K11498|1|1.1e-161|574.7|cann:107862196|centromeric protein E!K11498|2|9.2e-161|571.6|vvi:100266348|centromeric protein E!K11498|3|2.0e-160|570.5|dcr:108210918|centromeric protein E!K11498|4|2.3e-159|567.0|sind:105158017|centromeric protein E!K11498|5|2.3e-159|567.0|nta:107780313|centromeric protein E	PSR84710.1	3.1e-211	Kinesin-like protein [Actinidia chinensis var. chinensis]
miRNA-117-3p	CEY00_Acc01705	1340	7	K13030|1|4.4e-11|72.4|ats:109786124|cyanohydrin beta-glucosyltransferase [EC:2.4.1.85]!K22706|2|6.4e-10|68.6|pmum:103319663|(R)-mandelonitrile beta-glucosyltransferase [EC:2.4.1.354]!K22706|3|8.3e-10|68.2|pper:18788923|(R)-mandelonitrile beta-glucosyltransferase [EC:2.4.1.354]!K13030|4|1.1e-09|67.8|sbi:8060874|cyanohydrin beta-glucosyltransferase [EC:2.4.1.85]!K13493|5|3.2e-09|66.2|han:110868921|…	PSS34602.1	6e-79	7-deoxyloganetic acid glucosyltransferase [Actinidia chinensis var. chinensis]
miRNA-1-3p	CEY00_Acc07147	1372	19	-	PSS29531.1	5.6e-38	Zeta-carotene desaturase [Actinidia chinensis var. chinensis]
miRNA-1-3p	CEY00_Acc28713	1372	20	K01358|1|3.1e-64|251.9|mesc:110605382|ATP-dependent Clp protease, protease subunit [EC:3.4.21.92]!K01358|2|5.3e-64|251.1|hbr:110670275|ATP-dependent Clp protease, protease subunit [EC:3.4.21.92]!K01358|3|6.9e-64|250.8|thj:104812888|ATP-dependent Clp protease, protease subunit [EC:3.4.21.92]!K01358|4|9.0e-64|250.4|jcu:105632671|ATP-dependent Clp protease, protease subunit [EC:3.4.21.92]!K01358|5|9…	PSR91369.1	6.2e-83	ATP-dependent Clp protease proteolytic subunit 4 like [Actinidia chinensis var. chinensis]
miRNA-12-5p	CEY00_Acc03132	245	6	K22706|1|2.7e-27|125.6|pper:18788923|(R)-mandelonitrile beta-glucosyltransferase [EC:2.4.1.354]!K22706|2|3.6e-27|125.2|pmum:103319663|(R)-mandelonitrile beta-glucosyltransferase [EC:2.4.1.354]!K13030|3|4.4e-25|118.2|sbi:8060874|cyanohydrin beta-glucosyltransferase [EC:2.4.1.85]!K13030|4|3.1e-23|112.1|bdi:100843904|cyanohydrin beta-glucosyltransferase [EC:2.4.1.85]!K13030|5|5.9e-22|107.8|ats:10978…	PSS32835.1	4.9e-87	7-deoxyloganetic acid glucosyltransferase [Actinidia chinensis var. chinensis]
miRNA-1-3p	CEY00_Acc12593	1372	5	-	PSS17902.1	3.9e-208	Reticulocyte binding protein 2 b like [Actinidia chinensis var. chinensis]
miRNA-1-3p	CEY00_Acc03367	1372	19	K05658|1|8.2e-272|940.3|tcc:18609620|ATP-binding cassette, subfamily B (MDR/TAP), member 1 [EC:7.6.2.2]!K05658|2|2.4e-271|938.7|mesc:110630504|ATP-binding cassette, subfamily B (MDR/TAP), member 1 [EC:7.6.2.2]	PSS28554.1	0	ABC transporter B family member 15 like [Actinidia chinensis var. chinensis]
miRNA-1-3p	CEY00_Acc07322	1372	21	K23050|1|9.8e-27|126.3|lja:Lj3g3v3360900.1|phenylcoumaran benzylic ether reductase [EC:1.3.1.-]!K23050|2|2.3e-23|115.2|atr:18422628|phenylcoumaran benzylic ether reductase [EC:1.3.1.-]!K23050|3|2.3e-20|105.1|egr:104448770|phenylcoumaran benzylic ether reductase [EC:1.3.1.-]!K23050|4|4.0e-20|104.4|atr:18422627|phenylcoumaran benzylic ether reductase [EC:1.3.1.-]!K23050|5|5.2e-20|104.0|mcha:1110080…	PSS26040.1	1.2e-39	Pinoresinol-lariciresinol reductase [Actinidia chinensis var. chinensis]
miRNA-1-3p	CEY00_Acc19308	1372	6	K06617|1|2.6e-112|410.6|jre:108985825|raffinose synthase [EC:2.4.1.82]!K06617|2|8.4e-111|405.6|zju:107417705|raffinose synthase [EC:2.4.1.82]!K06617|3|8.4e-111|405.6|zju:107417578|raffinose synthase [EC:2.4.1.82]!K06617|4|3.2e-110|403.7|egr:104450392|raffinose synthase [EC:2.4.1.82]!K06617|5|4.2e-110|403.3|nnu:104608278|raffinose synthase [EC:2.4.1.82]	PSS06006.1	2.1e-124	Galactinol--sucrose galactosyltransferase [Actinidia chinensis var. chinensis]
miRNA-1-3p	CEY00_Acc15944	1372	6	K09060|1|2.0e-18|98.6|jre:108996456|plant G-box-binding factor!K09060|2|1.7e-17|95.5|cann:107839268|plant G-box-binding factor!K09060|3|1.1e-16|92.8|sly:101249493|plant G-box-binding factor!K09060|4|1.4e-16|92.4|cpap:110806879|plant G-box-binding factor!K09060|5|3.2e-16|91.3|nsy:104217328|plant G-box-binding factor	PSS11671.1	7.1e-34	Common plant regulatory factor 1 like [Actinidia chinensis var. chinensis]
miRNA-1-3p	CEY00_Acc25422	1372	11	-	PSR98895.1	0	Von Willebrand factor, type A protein [Actinidia chinensis var. chinensis]
miRNA-1-3p	CEY00_Acc27418	1372	11	K22809|1|2.5e-34|152.1|nnu:104590323|inositol phosphorylceramide glucuronosyltransferase 1 [EC:2.4.1.-]!K22809|2|1.6e-33|149.4|dcr:108194478|inositol phosphorylceramide glucuronosyltransferase 1 [EC:2.4.1.-]!K22809|3|4.7e-33|147.9|vvi:100248394|inositol phosphorylceramide glucuronosyltransferase 1 [EC:2.4.1.-]!K22809|4|8.9e-32|143.7|dzi:111277110|inositol phosphorylceramide glucuronosyltransferas…	PSR92817.1	9.2e-47	Inositol phosphorylceramide glucuronosyltransferase [Actinidia chinensis var. chinensis]
miRNA-1-3p	CEY00_Acc13560	1372	24	K13199|1|2.4e-40|171.8|mtr:MTR_7g081660|plasminogen activator inhibitor 1 RNA-binding protein!K15333|2|9.1e-24|116.7|nsy:104224633|tRNA guanosine-2'-O-methyltransferase [EC:2.1.1.34]!K14568|3|1.0e-14|86.7|dct:110101229|rRNA small subunit pseudouridine methyltransferase Nep1 [EC:2.1.1.260]!K13124|4|1.5e-13|82.8|lsv:111889439|mitogen-activated protein kinase organizer 1	PSS16061.1	1.2e-99	Subtilisin-like protease [Actinidia chinensis var. chinensis]
miRNA-1-3p	CEY00_Acc31389	1372	12	K18756|1|3.1e-17|94.7|vvi:100267308|protein bicaudal C	PSR88341.1	8.3e-89	Paired amphipathic helix protein like [Actinidia chinensis var. chinensis]
miRNA-1-3p	CEY00_Acc18332	1372	8	K22832|1|1.5e-30|139.0|mus:103982910|1,3-beta-glucanosyltransferase GAS1 [EC:2.4.1.-]!K22832|2|4.4e-30|137.5|tcc:18610265|1,3-beta-glucanosyltransferase GAS1 [EC:2.4.1.-]!K22832|3|5.7e-30|137.1|gab:108462173|1,3-beta-glucanosyltransferase GAS1 [EC:2.4.1.-]!K22832|4|2.2e-29|135.2|gra:105783455|1,3-beta-glucanosyltransferase GAS1 [EC:2.4.1.-]!K22832|5|2.4e-28|131.7|egu:105036399|1,3-beta-glucanosyl…	PSS07973.1	5.2e-41	PLASMODESMATA CALLOSE-BINDING PROTEIN 3 like [Actinidia chinensis var. chinensis]
miRNA-126-5p	CEY00_Acc03132	245	6	K22706|1|2.7e-27|125.6|pper:18788923|(R)-mandelonitrile beta-glucosyltransferase [EC:2.4.1.354]!K22706|2|3.6e-27|125.2|pmum:103319663|(R)-mandelonitrile beta-glucosyltransferase [EC:2.4.1.354]!K13030|3|4.4e-25|118.2|sbi:8060874|cyanohydrin beta-glucosyltransferase [EC:2.4.1.85]!K13030|4|3.1e-23|112.1|bdi:100843904|cyanohydrin beta-glucosyltransferase [EC:2.4.1.85]!K13030|5|5.9e-22|107.8|ats:10978…	PSS32835.1	4.9e-87	7-deoxyloganetic acid glucosyltransferase [Actinidia chinensis var. chinensis]
miRNA-1-3p	CEY00_Acc08369	1372	29	K05747|1|4.1e-18|99.4|sbi:110432579|Wiskott-Aldrich syndrome protein!K13161|2|1.1e-15|91.3|aof:109837411|heterogeneous nuclear ribonucleoprotein R!K13161|3|3.4e-09|69.7|ppp:112289620|heterogeneous nuclear ribonucleoprotein R!K13161|4|7.7e-09|68.6|ppp:112294590|heterogeneous nuclear ribonucleoprotein R	PSS23546.1	4.4e-248	Heterogeneous nuclear ribonucleoprotein like, partial [Actinidia chinensis var. chinensis]
miRNA-1-3p	CEY00_Acc01037	1372	11	K15865|1|7.8e-23|113.2|csat:104753789|threonylcarbamoyladenosine tRNA methylthiotransferase CDKAL1 [EC:2.8.4.5]!K15865|2|7.8e-23|113.2|csat:104701876|threonylcarbamoyladenosine tRNA methylthiotransferase CDKAL1 [EC:2.8.4.5]!K15865|3|1.0e-22|112.8|thj:104800128|threonylcarbamoyladenosine tRNA methylthiotransferase CDKAL1 [EC:2.8.4.5]!K15865|4|1.0e-22|112.8|boe:106296562|threonylcarbamoyladenosine …	PSS36521.1	1e-202	CDK5RAP1-like protein [Actinidia chinensis var. chinensis]
miRNA-1-3p	CEY00_Acc14015	1372	8	K18626|1|5.2e-127|459.1|jre:108993276|trichohyalin!K18626|2|1.3e-48|198.7|dcr:108226916|trichohyalin!K00826|3|6.8e-34|149.8|csat:104744225|branched-chain amino acid aminotransferase [EC:2.6.1.42]!K00826|4|1.5e-28|132.1|crb:17876866|branched-chain amino acid aminotransferase [EC:2.6.1.42]	PSS13407.1	0	Protein CROWDED NUCLEI like [Actinidia chinensis var. chinensis]
miRNA-1-3p	CEY00_Acc19803	1372	15	K15119|1|7.3e-23|113.2|ccav:112526351|solute carrier family 25, member 39/40!K15119|2|9.5e-23|112.8|ccav:112529831|solute carrier family 25, member 39/40!K15119|3|1.2e-22|112.5|pxb:103958169|solute carrier family 25, member 39/40!K15119|4|2.8e-22|111.3|han:110937610|solute carrier family 25, member 39/40!K15119|5|2.8e-22|111.3|vvi:100244773|solute carrier family 25, member 39/40	PSS03968.1	1.9e-36	Mitochondrial carrier protein [Actinidia chinensis var. chinensis]
miRNA-136-5p	CEY00_Acc01705	4641	7	K13030|1|4.4e-11|72.4|ats:109786124|cyanohydrin beta-glucosyltransferase [EC:2.4.1.85]!K22706|2|6.4e-10|68.6|pmum:103319663|(R)-mandelonitrile beta-glucosyltransferase [EC:2.4.1.354]!K22706|3|8.3e-10|68.2|pper:18788923|(R)-mandelonitrile beta-glucosyltransferase [EC:2.4.1.354]!K13030|4|1.1e-09|67.8|sbi:8060874|cyanohydrin beta-glucosyltransferase [EC:2.4.1.85]!K13493|5|3.2e-09|66.2|han:110868921|…	PSS34602.1	6e-79	7-deoxyloganetic acid glucosyltransferase [Actinidia chinensis var. chinensis]
miRNA-1-3p	CEY00_Acc10932	1372	13	K16911|1|3.3e-80|304.3|cpap:110815338|ATP-dependent RNA helicase DDX21 [EC:3.6.4.13]!K16911|2|2.4e-78|298.1|pxb:103930270|ATP-dependent RNA helicase DDX21 [EC:3.6.4.13]!K13183|3|4.0e-78|297.4|egr:104456915|ATP-dependent RNA helicase DDX50 [EC:3.6.4.13]!K16911|4|9.0e-78|296.2|mdm:103427715|ATP-dependent RNA helicase DDX21 [EC:3.6.4.13]!K16911|5|9.0e-78|296.2|mdm:103433812|ATP-dependent RNA helicas…	PSS18990.1	2.5e-90	DEAD-box ATP-dependent RNA helicase [Actinidia chinensis var. chinensis]
miRNA-1-3p	CEY00_Acc12764	1372	44	K12309|1|4.4e-26|124.4|bna:106418278|beta-galactosidase [EC:3.2.1.23]!K12309|2|4.4e-26|124.4|boe:106342243|beta-galactosidase [EC:3.2.1.23]!K12309|3|9.7e-26|123.2|brp:103872148|beta-galactosidase [EC:3.2.1.23]!K12309|4|2.2e-25|122.1|csat:104791541|beta-galactosidase [EC:3.2.1.23]!K12309|5|2.2e-25|122.1|csat:104781134|beta-galactosidase [EC:3.2.1.23]	PSS18059.1	1e-61	Beta-galactosidase [Actinidia chinensis var. chinensis]
miRNA-1-3p	CEY00_Acc13296	1372	23	K13863|1|7.4e-28|131.0|rcu:8286499|solute carrier family 7 (cationic amino acid transporter), member 1!K13863|2|7.4e-28|131.0|jcu:105632579|solute carrier family 7 (cationic amino acid transporter), member 1!K13863|3|7.4e-28|131.0|jcu:105632580|solute carrier family 7 (cationic amino acid transporter), member 1!K13863|4|2.1e-27|129.4|lang:109331722|solute carrier family 7 (cationic amino acid tra…	PSS15803.1	3.1e-36	Cationic amino acid transporter 2 like [Actinidia chinensis var. chinensis]
miRNA-1-3p	CEY00_Acc12353	1372	36	K01265|1|2.5e-34|153.7|nto:104107717|methionyl aminopeptidase [EC:3.4.11.18]!K01265|2|2.5e-34|153.7|nta:107793757|methionyl aminopeptidase [EC:3.4.11.18]!K01265|3|2.5e-34|153.7|spen:107008244|methionyl aminopeptidase [EC:3.4.11.18]!K01265|4|2.5e-34|153.7|sly:101244984|methionyl aminopeptidase [EC:3.4.11.18]!K01265|5|2.5e-34|153.7|nsy:104247561|methionyl aminopeptidase [EC:3.4.11.18]	RVW11978.1	1.3e-40	Retrovirus-related Pol polyprotein from transposon TNT 1-94 [Vitis vinifera]
miRNA-143-5p	CEY00_Acc03132	245	6	K22706|1|2.7e-27|125.6|pper:18788923|(R)-mandelonitrile beta-glucosyltransferase [EC:2.4.1.354]!K22706|2|3.6e-27|125.2|pmum:103319663|(R)-mandelonitrile beta-glucosyltransferase [EC:2.4.1.354]!K13030|3|4.4e-25|118.2|sbi:8060874|cyanohydrin beta-glucosyltransferase [EC:2.4.1.85]!K13030|4|3.1e-23|112.1|bdi:100843904|cyanohydrin beta-glucosyltransferase [EC:2.4.1.85]!K13030|5|5.9e-22|107.8|ats:10978…	PSS32835.1	4.9e-87	7-deoxyloganetic acid glucosyltransferase [Actinidia chinensis var. chinensis]
miRNA-1-3p	CEY00_Acc12916	1372	65	K14157|1|9.4e-38|164.9|dcr:108192546|alpha-aminoadipic semialdehyde synthase [EC:1.5.1.8 1.5.1.9]!K14157|2|6.1e-37|162.2|tcc:18588195|alpha-aminoadipic semialdehyde synthase [EC:1.5.1.8 1.5.1.9]!K14157|3|6.1e-37|162.2|vvi:100268037|alpha-aminoadipic semialdehyde synthase [EC:1.5.1.8 1.5.1.9]!K14157|4|7.9e-37|161.8|hbr:110636543|alpha-aminoadipic semialdehyde synthase [EC:1.5.1.8 1.5.1.9]!K14157|5…	AFN88207.1	4.9e-65	integrase core domain containing protein [Phaseolus vulgaris]
miRNA-1-3p	CEY00_Acc26901	1372	25	K15304|1|3.0e-133|480.7|hbr:110660377|Ran-binding protein 3!K15304|2|1.1e-132|478.8|mesc:110613690|Ran-binding protein 3!K15304|3|1.9e-132|478.0|mesc:110626740|Ran-binding protein 3!K15304|4|3.3e-132|477.2|nta:107771430|Ran-binding protein 3!K15304|5|3.3e-132|477.2|nto:104111146|Ran-binding protein 3	PSR96847.1	9.9e-232	Nuclear pore complex protein like [Actinidia chinensis var. chinensis]
miRNA-1-3p	CEY00_Acc07431	1372	53	K02937|1|6.3e-09|69.3|rcu:112535599|large subunit ribosomal protein L7e!K22804|2|5.9e-07|62.8|bna:106442438|structural maintenance of chromosomes protein 6!K22048|3|1.7e-06|61.2|bna:106453939|mechanosensitive ion channel protein 4/5/6/7/8/9/10!K19026|4|2.9e-06|60.5|nta:107760795|spatacsin	PSS26143.1	5e-48	DNA double-strand break repair Rad50 ATPase [Actinidia chinensis var. chinensis]
miRNA-1-3p	CEY00_Acc07012	1372	12	K11968|1|1.3e-92|345.5|dzi:111308619|ariadne-1 [EC:2.3.2.31]!K11968|2|1.3e-92|345.5|gra:105778883|ariadne-1 [EC:2.3.2.31]!K11968|3|1.3e-92|345.5|gab:108460879|ariadne-1 [EC:2.3.2.31]!K11968|4|1.3e-92|345.5|ghi:107898706|ariadne-1 [EC:2.3.2.31]!K11968|5|1.3e-92|345.5|ghi:107942148|ariadne-1 [EC:2.3.2.31]	PSS29396.1	1.3e-102	E3 ubiquitin-protein like [Actinidia chinensis var. chinensis]
miRNA-1-3p	CEY00_Acc03459	1372	10	K22133|1|3.8e-173|612.1|sind:105160473|oxalate---CoA ligase [EC:6.2.1.8]!K22133|2|4.9e-173|611.7|vvi:100256632|oxalate---CoA ligase [EC:6.2.1.8]!K22133|3|1.5e-169|600.1|tcc:18605571|oxalate---CoA ligase [EC:6.2.1.8]!K22133|4|1.9e-169|599.7|nto:104097010|oxalate---CoA ligase [EC:6.2.1.8]!K22133|5|1.9e-169|599.7|nta:107783543|oxalate---CoA ligase [EC:6.2.1.8]	PSS33074.1	4.9e-199	Oxalate--CoA ligase [Actinidia chinensis var. chinensis]
miRNA-1-3p	CEY00_Acc25463	1372	9	K01358|1|3.1e-19|101.7|dzi:111314067|ATP-dependent Clp protease, protease subunit [EC:3.4.21.92]!K01358|2|4.0e-19|101.3|oeu:111377025|ATP-dependent Clp protease, protease subunit [EC:3.4.21.92]!K01358|3|1.2e-18|99.8|ghi:107909996|ATP-dependent Clp protease, protease subunit [EC:3.4.21.92]!K01358|4|1.2e-18|99.8|nta:107809867|ATP-dependent Clp protease, protease subunit [EC:3.4.21.92]!K01358|5|1.2e…	PSR94709.1	3.2e-34	ATP-dependent Clp protease proteolytic subunit 5 like [Actinidia chinensis var. chinensis]
miRNA-1-3p	CEY00_Acc01136	1372	3	K00799|1|4.5e-23|112.8|sly:101263072|glutathione S-transferase [EC:2.5.1.18]!K00799|2|4.5e-23|112.8|spen:107008877|glutathione S-transferase [EC:2.5.1.18]!K00799|3|4.5e-23|112.8|sot:102592906|glutathione S-transferase [EC:2.5.1.18]!K00799|4|3.8e-22|109.8|nta:107790974|glutathione S-transferase [EC:2.5.1.18]!K00799|5|3.8e-22|109.8|nto:104106702|glutathione S-transferase [EC:2.5.1.18]	PSS36618.1	4e-26	Microsomal glutathione S-transferase [Actinidia chinensis var. chinensis]
miRNA-1-3p	CEY00_Acc21494	1372	48	K01090|1|2.1e-42|180.3|boe:106327684|protein phosphatase [EC:3.1.3.16]!K01090|2|5.2e-41|175.6|sind:105165257|protein phosphatase [EC:3.1.3.16]!K01090|3|5.2e-41|175.6|aip:107626105|protein phosphatase [EC:3.1.3.16]!K01090|4|5.2e-41|175.6|adu:107475884|protein phosphatase [EC:3.1.3.16]	PSS03111.1	1.4e-64	Serine/threonine-protein like [Actinidia chinensis var. chinensis]
miRNA-1-3p	CEY00_Acc15640	1372	49	K04706|1|8.6e-83|314.3|vvi:100243215|E3 SUMO-protein ligase PIAS1 [EC:2.3.2.-]!K04706|2|1.7e-67|263.5|dzi:111290470|E3 SUMO-protein ligase PIAS1 [EC:2.3.2.-]!K04706|3|2.3e-67|263.1|pper:18777724|E3 SUMO-protein ligase PIAS1 [EC:2.3.2.-]!K04706|4|3.3e-66|259.2|nnu:104590459|E3 SUMO-protein ligase PIAS1 [EC:2.3.2.-]!K04706|5|1.3e-65|257.3|jre:108997469|E3 SUMO-protein ligase PIAS1 [EC:2.3.2.-]	PSS11366.1	1.2e-190	E4 SUMO-protein like [Actinidia chinensis var. chinensis]
miRNA-1-3p	CEY00_Acc01647	1372	6	-	PSS34545.1	1.4e-38	CASP-like protein [Actinidia chinensis var. chinensis]
miRNA-1-3p	CEY00_Acc29284	1372	44	-	PSR89090.1	4.1e-39	Vacuolar protein-sorting protein [Actinidia chinensis var. chinensis]
miRNA-1-3p	CEY00_Acc31495	1372	46	K00384|1|4.5e-29|134.8|cit:102626278|thioredoxin reductase (NADPH) [EC:1.8.1.9]!K00384|2|5.9e-29|134.4|zju:107431646|thioredoxin reductase (NADPH) [EC:1.8.1.9]!K00384|3|1.0e-28|133.7|pmum:103342404|thioredoxin reductase (NADPH) [EC:1.8.1.9]!K00384|4|2.2e-28|132.5|pavi:110767219|thioredoxin reductase (NADPH) [EC:1.8.1.9]	PSR88428.1	4.2e-45	GDP-fucose protein O-fucosyltransferase protein [Actinidia chinensis var. chinensis]
miRNA-1-3p	CEY00_Acc26020	1372	6	K20867|1|9.1e-88|329.3|vvi:100259182|galacturonosyltransferase 12/13/14/15 [EC:2.4.1.-]!K20867|2|3.8e-86|323.9|cit:102622590|galacturonosyltransferase 12/13/14/15 [EC:2.4.1.-]!K20867|3|8.0e-84|316.2|pavi:110744486|galacturonosyltransferase 12/13/14/15 [EC:2.4.1.-]!K20867|4|8.0e-84|316.2|tcc:18612142|galacturonosyltransferase 12/13/14/15 [EC:2.4.1.-]	PSR95263.1	5.1e-109	Galacturonosyltransferase [Actinidia chinensis var. chinensis]
miRNA-1-3p	CEY00_Acc28308	1372	81	K17592|1|0.0e+00|3088.9|vvi:100245596|sacsin!K17592|2|0.0e+00|3068.1|jre:108988506|sacsin!K17592|3|0.0e+00|3024.2|pper:18792718|sacsin!K17592|4|0.0e+00|3023.8|pmum:103321073|sacsin!K17592|5|0.0e+00|3013.0|pavi:110754588|sacsin	PSR90992.1	0	Sacsin like [Actinidia chinensis var. chinensis]
miRNA-1-3p	CEY00_Acc24469	1372	8	-	PSS00500.1	6e-76	Protein CHAPERONE-LIKE PROTEIN OF like [Actinidia chinensis var. chinensis]
miRNA-1-3p	CEY00_Acc04593	1372	20	K02154|1|1.0e-50|206.8|egu:105043215|V-type H+-transporting ATPase subunit a!K02154|2|3.9e-50|204.9|mdm:103445139|V-type H+-transporting ATPase subunit a!K02154|3|3.9e-50|204.9|dzi:111312769|V-type H+-transporting ATPase subunit a!K02154|4|5.1e-50|204.5|csv:101209817|V-type H+-transporting ATPase subunit a!K02154|5|1.1e-49|203.4|pxb:103942738|V-type H+-transporting ATPase subunit a	RYR48552.1	1.9e-62	hypothetical protein Ahy_A07g034576 [Arachis hypogaea]
miRNA-1-3p	CEY00_Acc14815	1372	13	-	PSS14194.1	2.7e-59	hypothetical protein CEY00_Acc14815 [Actinidia chinensis var. chinensis]
miRNA-1-3p	CEY00_Acc11032	1372	35	K04424|1|1.5e-33|150.6|nnu:104600738|sterile alpha motif and leucine zipper containing kinase AZK [EC:2.7.11.25]!K04424|2|4.3e-33|149.1|nnu:104586609|sterile alpha motif and leucine zipper containing kinase AZK [EC:2.7.11.25]!K04424|3|5.6e-33|148.7|aof:109837635|sterile alpha motif and leucine zipper containing kinase AZK [EC:2.7.11.25]!K04424|4|1.8e-31|143.7|egu:105047953|sterile alpha motif and…	PSS19090.1	1.4e-224	Serine/threonine-protein kinase [Actinidia chinensis var. chinensis]
miRNA-1-3p	CEY00_Acc18780	1372	24	K02519|1|2.3e-170|604.4|vvi:100266672|translation initiation factor IF-2!K02519|2|6.8e-167|592.8|zju:107430122|translation initiation factor IF-2!K02519|3|8.9e-167|592.4|jre:108997364|translation initiation factor IF-2!K02519|4|5.7e-166|589.7|cpap:110809938|translation initiation factor IF-2!K02519|5|5.7e-166|589.7|jre:109005996|translation initiation factor IF-2	PSS08424.1	4.1e-190	Translation initiation factor IF-2 like [Actinidia chinensis var. chinensis]
miRNA-1-3p	CEY00_Acc17168	1372	12	K09008|1|1.8e-17|95.9|vvi:100249656|NADH dehydrogenase [ubiquinone] 1 alpha subcomplex assembly factor 3!K09008|2|2.3e-17|95.5|ccav:112514815|NADH dehydrogenase [ubiquinone] 1 alpha subcomplex assembly factor 3!K09008|3|3.0e-17|95.1|lsv:111891436|NADH dehydrogenase [ubiquinone] 1 alpha subcomplex assembly factor 3!K09008|4|5.1e-17|94.4|han:110942337|NADH dehydrogenase [ubiquinone] 1 alpha subcomp…	PSS10080.1	1.2e-23	NADH dehydrogenase [ubiquinone] 1 alpha subcomplex assembly factor like [Actinidia chinensis var. chinensis]
miRNA-1-3p	CEY00_Acc23110	1372	29	K00286|1|9.3e-22|110.5|sind:105162585|pyrroline-5-carboxylate reductase [EC:1.5.1.2]!K00286|2|4.3e-19|101.7|cam:101508633|pyrroline-5-carboxylate reductase [EC:1.5.1.2]!K00286|3|4.3e-19|101.7|tcc:18598802|pyrroline-5-carboxylate reductase [EC:1.5.1.2]!K00286|4|7.4e-19|100.9|ghi:107900495|pyrroline-5-carboxylate reductase [EC:1.5.1.2]	PNH07619.1	2.2e-12	Filamentous hemagglutinin [Tetrabaena socialis]
miRNA-1-3p	CEY00_Acc01144	1372	8	K12133|1|5.3e-12|76.6|ppp:112280611|MYB-related transcription factor LHY!K12133|2|4.5e-11|73.6|egu:105059546|MYB-related transcription factor LHY!K12133|3|5.9e-11|73.2|pavi:110764006|MYB-related transcription factor LHY	PSS36626.1	3.9e-198	Protein REVEILLE like [Actinidia chinensis var. chinensis]
miRNA-1-3p	CEY00_Acc05857	1372	4	-	PSR87804.1	5.6e-132	Transcription factor CYCLOIDEA like [Actinidia chinensis var. chinensis]
miRNA-1-3p	CEY00_Acc22112	1372	38	-	PSR95977.1	6.9e-54	Protein BONZAI like [Actinidia chinensis var. chinensis]
miRNA-1-3p	CEY00_Acc21921	1372	40	K02184|1|1.3e-152|546.2|sly:101262608|formin 2!K18080|2|7.2e-151|540.4|vvi:109124306|tensin!K02184|3|6.3e-147|527.3|csv:101215105|formin 2!K02184|4|2.6e-145|521.9|cqi:110726403|formin 2	PSR95789.1	0	Formin-like protein [Actinidia chinensis var. chinensis]
miRNA-1-3p	CEY00_Acc15578	1372	9	K00940|1|3.9e-24|117.1|mesc:110619185|nucleoside-diphosphate kinase [EC:2.7.4.6]!K00940|2|4.3e-23|113.6|mus:103980377|nucleoside-diphosphate kinase [EC:2.7.4.6]!K00940|3|4.3e-23|113.6|vvi:100263310|nucleoside-diphosphate kinase [EC:2.7.4.6]!K00940|4|4.3e-23|113.6|mesc:110605269|nucleoside-diphosphate kinase [EC:2.7.4.6]!K00940|5|9.6e-23|112.5|hbr:110637075|nucleoside-diphosphate kinase [EC:2.7.4.…	PSS11304.1	3.1e-23	Nucleoside diphosphate kinase [Actinidia chinensis var. chinensis]
miRNA-1-3p	CEY00_Acc23503	1372	15	K14209|1|8.3e-35|152.1|sind:105169832|solute carrier family 36 (proton-coupled amino acid transporter)!K15015|2|7.3e-15|85.9|adu:107468917|solute carrier family 32 (vesicular inhibitory amino acid transporter)!K14209|3|1.3e-11|75.1|brp:103868752|solute carrier family 36 (proton-coupled amino acid transporter)!K00021|4|6.4e-11|72.8|mdm:103421883|hydroxymethylglutaryl-CoA reductase (NADPH) [EC:1.1.…	PSR99529.1	1.6e-88	Lysine histidine transporter-like [Actinidia chinensis var. chinensis]
miRNA-1-3p	CEY00_Acc03302	1372	36	K22155|1|3.2e-23|115.5|cit:102620233|E3 ubiquitin-protein ligase Jade-2 [EC:2.3.2.27]!K22156|2|9.9e-17|94.0|fve:105352829|protein Jade-3!K11348|3|3.8e-16|92.0|nta:107765517|bromodomain and PHD finger-containing protein 1!K22155|4|5.4e-15|88.2|egr:104448947|E3 ubiquitin-protein ligase Jade-2 [EC:2.3.2.27]!K22155|5|5.4e-15|88.2|egr:108959649|E3 ubiquitin-protein ligase Jade-2 [EC:2.3.2.27]	PSS33006.1	1.3e-180	Histone-lysine N-methyltransferase [Actinidia chinensis var. chinensis]
miRNA-158-3p	CEY00_Acc01705	1264	7	K13030|1|4.4e-11|72.4|ats:109786124|cyanohydrin beta-glucosyltransferase [EC:2.4.1.85]!K22706|2|6.4e-10|68.6|pmum:103319663|(R)-mandelonitrile beta-glucosyltransferase [EC:2.4.1.354]!K22706|3|8.3e-10|68.2|pper:18788923|(R)-mandelonitrile beta-glucosyltransferase [EC:2.4.1.354]!K13030|4|1.1e-09|67.8|sbi:8060874|cyanohydrin beta-glucosyltransferase [EC:2.4.1.85]!K13493|5|3.2e-09|66.2|han:110868921|…	PSS34602.1	6e-79	7-deoxyloganetic acid glucosyltransferase [Actinidia chinensis var. chinensis]
miRNA-1-3p	CEY00_Acc15985	1372	38	K09597|1|2.0e-21|109.8|oeu:111376352|signal peptide peptidase-like 2B [EC:3.4.23.-]!K09597|2|5.9e-21|108.2|dcr:108209608|signal peptide peptidase-like 2B [EC:3.4.23.-]!K09597|3|2.9e-20|105.9|nta:107794409|signal peptide peptidase-like 2B [EC:3.4.23.-]!K09597|4|5.0e-20|105.1|sind:105173165|signal peptide peptidase-like 2B [EC:3.4.23.-]!K09597|5|8.5e-20|104.4|dzi:111290932|signal peptide peptidase-…	KAB5564513.1	1.8e-35	hypothetical protein DKX38_004567 [Salix brachista]
miRNA-1-3p	CEY00_Acc28891	1372	13	K23047|1|1.9e-08|65.5|bna:106447564|E3 ubiquitin-protein ligase UNKL [EC:2.3.2.27]	PSR91546.1	3.2e-63	AT-hook motif nuclear-localized protein [Actinidia chinensis var. chinensis]
miRNA-1-3p	CEY00_Acc21660	1372	28	K10405|1|5.6e-49|200.7|vvi:100248639|kinesin family member C1!K10405|2|8.4e-45|186.8|pmum:103342489|kinesin family member C1!K10405|3|7.1e-44|183.7|pper:18781469|kinesin family member C1!K10405|4|9.3e-44|183.3|tcc:18593691|kinesin family member C1!K10405|5|9.3e-44|183.3|lja:Lj3g3v1013210.1|kinesin family member C1	PSR95637.1	1.7e-55	Kinesin-like protein [Actinidia chinensis var. chinensis]
miRNA-1-3p	CEY00_Acc00439	1372	10	K17796|1|9.6e-25|119.8|pop:18105131|mitochondrial import inner membrane translocase subunit TIM21!K17796|2|3.6e-24|117.9|tcc:18614426|mitochondrial import inner membrane translocase subunit TIM21!K17796|3|4.7e-24|117.5|hbr:110666923|mitochondrial import inner membrane translocase subunit TIM21!K17796|4|6.2e-24|117.1|rcu:8265811|mitochondrial import inner membrane translocase subunit TIM21!K17796|…	PSS35935.1	4.3e-27	Mitochondrial import inner membrane translocase [Actinidia chinensis var. chinensis]
miRNA-1-3p	CEY00_Acc32848	1372	20	K15305|1|4.7e-29|135.2|nta:107787082|vacuole morphology and inheritance protein 14!K15305|2|1.1e-25|124.0|mtr:MTR_8g105270|vacuole morphology and inheritance protein 14!K15305|3|1.4e-25|123.6|nta:107823476|vacuole morphology and inheritance protein 14!K15305|4|1.4e-25|123.6|nsy:104243788|vacuole morphology and inheritance protein 14!K15305|5|1.4e-25|123.6|nto:104102324|vacuole morphology and inhe…	PSR84871.1	4.7e-39	hypothetical protein CEY00_Acc32848 [Actinidia chinensis var. chinensis]
miRNA-1-3p	CEY00_Acc30141	1372	27	-	PSR89944.1	1.2e-68	OTU domain-containing protein [Actinidia chinensis var. chinensis]
miRNA-1-3p	CEY00_Acc10431	1372	28	K03809|1|9.3e-67|260.8|zju:107424822|NAD(P)H dehydrogenase (quinone) [EC:1.6.5.2]!K03809|2|2.3e-65|256.1|gmx:100807532|NAD(P)H dehydrogenase (quinone) [EC:1.6.5.2]!K03809|3|2.3e-65|256.1|bvg:104884705|NAD(P)H dehydrogenase (quinone) [EC:1.6.5.2]!K03809|4|3.9e-65|255.4|vvi:100247950|NAD(P)H dehydrogenase (quinone) [EC:1.6.5.2]!K03809|5|6.6e-65|254.6|nnu:104588185|NAD(P)H dehydrogenase (quinone) [E…	PSS21387.1	7.8e-100	NAD(P)H dehydrogenaseFQR1-like [Actinidia chinensis var. chinensis]
miRNA-172-3p	CEY00_Acc01608	3054	2	K22706|1|2.8e-15|86.7|pper:18788923|(R)-mandelonitrile beta-glucosyltransferase [EC:2.4.1.354]!K22706|2|1.4e-14|84.3|pmum:103319663|(R)-mandelonitrile beta-glucosyltransferase [EC:2.4.1.354]!K13030|3|6.1e-10|68.9|sbi:8060874|cyanohydrin beta-glucosyltransferase [EC:2.4.1.85]!K13493|4|6.8e-09|65.5|dosa:Os07t0241500-01|cytokinin-N-glucosyltransferase [EC:2.4.1.-]!K13493|5|2.0e-08|63.9|obr:102722028…	PSS34508.1	4.6e-100	7-deoxyloganetic acid glucosyltransferase [Actinidia chinensis var. chinensis]
miRNA-1-3p	CEY00_Acc21527	1372	26	-	XP_020249768.1	3.2e-82	zinc finger MYM-type protein 1-like [Asparagus officinalis]
miRNA-1-3p	CEY00_Acc10375	1372	5	K19791|1|1.8e-54|218.0|cmo:103484753|iron transport multicopper oxidase!K19791|2|1.8e-54|218.0|csv:101219405|iron transport multicopper oxidase!K19791|3|1.5e-53|214.9|pmum:103339973|iron transport multicopper oxidase!K19791|4|1.5e-53|214.9|adu:107485157|iron transport multicopper oxidase!K19791|5|1.5e-53|214.9|aip:107626335|iron transport multicopper oxidase	PSS21333.1	3.7e-65	L-ascorbate oxidase [Actinidia chinensis var. chinensis]
miRNA-1-3p	CEY00_Acc20739	1372	29	K17616|1|9.3e-58|230.3|vvi:100258847|CTD small phosphatase-like protein 2 [EC:3.1.3.-]!K17616|2|4.0e-53|214.9|jre:109006911|CTD small phosphatase-like protein 2 [EC:3.1.3.-]!K17616|3|9.0e-53|213.8|nsy:104217425|CTD small phosphatase-like protein 2 [EC:3.1.3.-]!K17616|4|9.0e-53|213.8|nta:107789826|CTD small phosphatase-like protein 2 [EC:3.1.3.-]!K17616|5|1.5e-52|213.0|jcu:105649749|CTD small phos…	PSR98670.1	2.1e-88	CTD small phosphatase-like protein [Actinidia chinensis var. chinensis]
miRNA-1-3p	CEY00_Acc31044	1372	7	-	PSR88014.1	1.1e-25	Protein monoglycylase [Actinidia chinensis var. chinensis]
miRNA-1-3p	CEY00_Acc07589	1372	18	K09060|1|1.5e-33|149.1|mdm:103410193|plant G-box-binding factor!K01206|2|3.4e-12|78.2|lsv:111916953|alpha-L-fucosidase [EC:3.2.1.51]!K01206|3|7.5e-12|77.0|thj:104825554|alpha-L-fucosidase [EC:3.2.1.51]	PSS26294.1	1.8e-47	GDSL esterase/lipase [Actinidia chinensis var. chinensis]
miRNA-1-3p	CEY00_Acc28418	1372	44	K20538|1|1.4e-89|336.3|atr:18439508|mitogen-activated protein kinase 8 [EC:2.7.11.24]!K20538|2|1.8e-89|335.9|jre:109002546|mitogen-activated protein kinase 8 [EC:2.7.11.24]!K20538|3|1.8e-89|335.9|egu:105056340|mitogen-activated protein kinase 8 [EC:2.7.11.24]!K20538|4|4.1e-89|334.7|pper:18792187|mitogen-activated protein kinase 8 [EC:2.7.11.24]!K20538|5|4.1e-89|334.7|pavi:110765436|mitogen-activa…	XP_024038874.1	7e-107	uncharacterized protein LOC112097724 [Citrus clementina]
miRNA-1-3p	CEY00_Acc12470	1372	15	K00417|1|2.8e-21|107.8|jcu:105637664|ubiquinol-cytochrome c reductase subunit 7!K00417|2|2.8e-21|107.8|gab:108465252|ubiquinol-cytochrome c reductase subunit 7!K00417|3|2.8e-21|107.8|ghi:107938599|ubiquinol-cytochrome c reductase subunit 7!K00417|4|2.8e-21|107.8|gra:105783868|ubiquinol-cytochrome c reductase subunit 7	THG17956.1	1.9e-35	hypothetical protein TEA_021221 [Camellia sinensis var. sinensis]
miRNA-1-3p	CEY00_Acc28201	1372	49	K11858|1|1.9e-94|353.2|dzi:111284612|ubiquitin carboxyl-terminal hydrolase 48 [EC:3.4.19.12]!K11858|2|1.6e-93|350.1|ghi:107893490|ubiquitin carboxyl-terminal hydrolase 48 [EC:3.4.19.12]!K11858|3|1.6e-93|350.1|gab:108463840|ubiquitin carboxyl-terminal hydrolase 48 [EC:3.4.19.12]!K11858|4|1.6e-93|350.1|ghi:107888369|ubiquitin carboxyl-terminal hydrolase 48 [EC:3.4.19.12]!K11858|5|1.6e-93|350.1|gra:…	PSR93587.1	1.9e-144	Ubiquitin carboxyl-terminal hydrolase [Actinidia chinensis var. chinensis]
miRNA-1-3p	CEY00_Acc16131	1372	22	K12180|1|1.6e-14|87.0|cann:107845260|COP9 signalosome complex subunit 7!K12180|2|2.0e-14|86.7|dcr:108200200|COP9 signalosome complex subunit 7!K12180|3|2.7e-14|86.3|ini:109182927|COP9 signalosome complex subunit 7!K12180|4|3.5e-14|85.9|lsv:111885662|COP9 signalosome complex subunit 7!K12180|5|3.5e-14|85.9|oeu:111387286|COP9 signalosome complex subunit 7	PSS11848.1	2e-19	COP9 signalosome complex subunit 7 like [Actinidia chinensis var. chinensis]
miRNA-1-3p	CEY00_Acc03925	1372	43	K01930|1|2.2e-29|137.1|vvi:100262456|folylpolyglutamate synthase [EC:6.3.2.17]!K01930|2|4.8e-29|136.0|mesc:110622226|folylpolyglutamate synthase [EC:6.3.2.17]!K01930|3|1.5e-27|131.0|rcu:8268017|folylpolyglutamate synthase [EC:6.3.2.17]!K01930|4|2.6e-27|130.2|hbr:110653481|folylpolyglutamate synthase [EC:6.3.2.17]!K01930|5|5.9e-27|129.0|mesc:110620846|folylpolyglutamate synthase [EC:6.3.2.17]	PSS33538.1	8.7e-57	Folylpolyglutamate synthase [Actinidia chinensis var. chinensis]
miRNA-174-5p	CEY00_Acc03132	245	6	K22706|1|2.7e-27|125.6|pper:18788923|(R)-mandelonitrile beta-glucosyltransferase [EC:2.4.1.354]!K22706|2|3.6e-27|125.2|pmum:103319663|(R)-mandelonitrile beta-glucosyltransferase [EC:2.4.1.354]!K13030|3|4.4e-25|118.2|sbi:8060874|cyanohydrin beta-glucosyltransferase [EC:2.4.1.85]!K13030|4|3.1e-23|112.1|bdi:100843904|cyanohydrin beta-glucosyltransferase [EC:2.4.1.85]!K13030|5|5.9e-22|107.8|ats:10978…	PSS32835.1	4.9e-87	7-deoxyloganetic acid glucosyltransferase [Actinidia chinensis var. chinensis]
miRNA-1-3p	CEY00_Acc20914	1372	43	K11838|1|1.7e-39|169.9|oeu:111383921|ubiquitin carboxyl-terminal hydrolase 7 [EC:3.4.19.12]!K21866|2|1.9e-27|129.8|nta:107778701|ion channel POLLUX/CASTOR!K21866|3|1.9e-27|129.8|nto:104086611|ion channel POLLUX/CASTOR!K17491|4|9.0e-17|94.4|jre:108984164|protein phosphatase 4 regulatory subunit 3!K19027|5|1.5e-11|77.0|oeu:111392469|zinc finger FYVE domain-containing protein 26	PSS05051.1	1.1e-93	Colanic acid biosynthesis glycosyltransferase [Actinidia chinensis var. chinensis]
miRNA-1-3p	CEY00_Acc10678	1372	15	K21867|1|4.8e-15|87.0|dzi:111280341|potassium channel!K21867|2|9.1e-14|82.8|sot:102582312|potassium channel!K21867|3|9.1e-14|82.8|cann:107851652|potassium channel!K21867|4|2.0e-13|81.6|ccaj:109788289|potassium channel!K21867|5|2.7e-13|81.3|cam:101506152|potassium channel	PSS21629.1	2e-18	E3 ubiquitin-protein ligase RNF217 [Actinidia chinensis var. chinensis]
miRNA-1-3p	CEY00_Acc04709	1372	14	K22419|1|3.2e-12|78.6|aip:107620095|Delta4-3-oxosteroid 5beta-reductase [EC:1.3.1.3]!K15198|2|2.8e-08|65.5|mtr:MTR_8g091830|transcription factor TFIIIB component B''	AQK92258.1	7.1e-62	Retrovirus-related Pol polyprotein LINE-1 [Zea mays]
miRNA-179-3p	CEY00_Acc01705	2166	7	K13030|1|4.4e-11|72.4|ats:109786124|cyanohydrin beta-glucosyltransferase [EC:2.4.1.85]!K22706|2|6.4e-10|68.6|pmum:103319663|(R)-mandelonitrile beta-glucosyltransferase [EC:2.4.1.354]!K22706|3|8.3e-10|68.2|pper:18788923|(R)-mandelonitrile beta-glucosyltransferase [EC:2.4.1.354]!K13030|4|1.1e-09|67.8|sbi:8060874|cyanohydrin beta-glucosyltransferase [EC:2.4.1.85]!K13493|5|3.2e-09|66.2|han:110868921|…	PSS34602.1	6e-79	7-deoxyloganetic acid glucosyltransferase [Actinidia chinensis var. chinensis]
miRNA-1-3p	CEY00_Acc31995	1372	24	K08511|1|1.1e-40|172.2|ccav:112526500|vesicle-associated membrane protein 72!K08511|2|4.3e-40|170.2|lsv:111908200|vesicle-associated membrane protein 72!K08511|3|5.6e-40|169.9|spen:107029275|vesicle-associated membrane protein 72!K08511|4|5.6e-40|169.9|nta:107825240|vesicle-associated membrane protein 72	PSR86372.1	5.1e-43	Vesicle-associated membrane protein [Actinidia chinensis var. chinensis]
miRNA-1-3p	CEY00_Acc30512	1372	27	-	PSR87465.1	4.7e-18	ABC transporter I family member 11 like [Actinidia chinensis var. chinensis]
miRNA-20-3p	CEY00_Acc01705	1264	7	K13030|1|4.4e-11|72.4|ats:109786124|cyanohydrin beta-glucosyltransferase [EC:2.4.1.85]!K22706|2|6.4e-10|68.6|pmum:103319663|(R)-mandelonitrile beta-glucosyltransferase [EC:2.4.1.354]!K22706|3|8.3e-10|68.2|pper:18788923|(R)-mandelonitrile beta-glucosyltransferase [EC:2.4.1.354]!K13030|4|1.1e-09|67.8|sbi:8060874|cyanohydrin beta-glucosyltransferase [EC:2.4.1.85]!K13493|5|3.2e-09|66.2|han:110868921|…	PSS34602.1	6e-79	7-deoxyloganetic acid glucosyltransferase [Actinidia chinensis var. chinensis]
miRNA-1-3p	CEY00_Acc05393	1372	19	K10352|1|9.0e-160|567.4|jre:109005345|myosin heavy chain!K10352|2|9.0e-160|567.4|jre:109005347|myosin heavy chain!K20283|3|3.9e-147|525.4|ghi:107913388|golgin subfamily A member 4!K20283|4|1.5e-146|523.5|gra:105804141|golgin subfamily A member 4!K20283|5|3.5e-127|459.1|pper:18768338|golgin subfamily A member 4	PSS30028.1	0	hypothetical protein CEY00_Acc05393 [Actinidia chinensis var. chinensis]
miRNA-1-3p	CEY00_Acc14724	1372	8	K10949|1|1.0e-28|132.5|oeu:111371302|ER lumen protein retaining receptor	PSS14105.1	2.5e-34	ER lumen protein-retaining receptor C28H8.4 like [Actinidia chinensis var. chinensis]
miRNA-1-3p	CEY00_Acc04130	1372	20	-	PSS33730.1	0	Transcriptional activator DEMETER like [Actinidia chinensis var. chinensis]
miRNA-1-3p	CEY00_Acc17352	1372	5	K01988|1|2.1e-153|545.4|hbr:110641684|lactosylceramide 4-alpha-galactosyltransferase [EC:2.4.1.228]!K01988|2|6.7e-152|540.4|ini:109159071|lactosylceramide 4-alpha-galactosyltransferase [EC:2.4.1.228]!K01988|3|2.6e-151|538.5|nsy:104241090|lactosylceramide 4-alpha-galactosyltransferase [EC:2.4.1.228]!K01988|4|2.6e-151|538.5|nta:107769309|lactosylceramide 4-alpha-galactosyltransferase [EC:2.4.1.228]…	PSS10258.1	1.3e-250	Alpha 1,4-glycosyltransferase domain protein [Actinidia chinensis var. chinensis]
miRNA-1-3p	CEY00_Acc32699	1372	10	-	PSR84614.1	4.2e-51	Poly(A) polymerase [Actinidia chinensis var. chinensis]
miRNA-1-3p	CEY00_Acc29814	1372	17	K21989|1|8.2e-21|107.1|mdm:103441021|calcium permeable stress-gated cation channel	PSR89608.1	9.2e-240	Calmodulin-binding protein 60 A like [Actinidia chinensis var. chinensis]
miRNA-1-3p	CEY00_Acc30146	1372	43	K11643|1|1.2e-90|341.3|vvi:100258707|chromodomain-helicase-DNA-binding protein 4 [EC:3.6.4.12]!K11643|2|8.6e-86|325.1|dzi:111284231|chromodomain-helicase-DNA-binding protein 4 [EC:3.6.4.12]!K11642|3|1.2e-84|321.2|pmum:103325608|chromodomain-helicase-DNA-binding protein 3 [EC:3.6.4.12]!K20091|4|4.7e-84|319.3|nnu:104595051|chromodomain-helicase-DNA-binding protein 2 [EC:3.6.4.12]!K11643|5|6.2e-84|3…	PSR89949.1	2.1e-267	Helicase protein [Actinidia chinensis var. chinensis]
miRNA-1-3p	CEY00_Acc09054	1372	11	K00430|1|9.4e-20|102.8|boe:106332342|peroxidase [EC:1.11.1.7]	PSS24174.1	3.5e-24	Cytochrome b-c1 complex subunit like [Actinidia chinensis var. chinensis]
miRNA-1-3p	CEY00_Acc25543	1372	30	K04733|1|4.4e-34|150.2|dcr:108205427|interleukin-1 receptor-associated kinase 4 [EC:2.7.11.1]!K04733|2|7.5e-34|149.4|dcr:108206572|interleukin-1 receptor-associated kinase 4 [EC:2.7.11.1]!K04733|3|1.3e-33|148.7|hbr:110658778|interleukin-1 receptor-associated kinase 4 [EC:2.7.11.1]!K04733|4|1.7e-33|148.3|gab:108478290|interleukin-1 receptor-associated kinase 4 [EC:2.7.11.1]!K04733|5|1.7e-33|148.3|…	PSR94789.1	2.8e-59	Receptor-like serine/threonine-protein kinase [Actinidia chinensis var. chinensis]
miRNA-1-3p	CEY00_Acc08061	1372	52	K03798|1|6.2e-45|188.7|mdm:103427023|cell division protease FtsH [EC:3.4.24.-]!K03798|2|3.7e-42|179.5|mus:103974881|cell division protease FtsH [EC:3.4.24.-]!K03798|3|1.4e-41|177.6|lja:Lj1g3v1303760.1|cell division protease FtsH [EC:3.4.24.-]!K03798|4|1.4e-41|177.6|lja:Lj3g3v3189660.1|cell division protease FtsH [EC:3.4.24.-]!K03798|5|1.3e-23|117.9|lja:Lj1g3v1303750.1|cell division protease FtsH …	PSS26646.1	3.2e-67	Inactive ATP-dependent zinc metalloprotease FTSHI 4 like [Actinidia chinensis var. chinensis]
miRNA-1-3p	CEY00_Acc27367	1372	14	K14491|1|4.7e-06|56.6|ccaj:109788214|two-component response regulator ARR-B family	PSR92768.1	2.7e-274	Neurofilament medium polypeptide like [Actinidia chinensis var. chinensis]
miRNA-1-3p	CEY00_Acc24786	1372	10	K01176|1|5.2e-108|397.1|pavi:110761912|alpha-amylase [EC:3.2.1.1]!K01176|2|2.0e-107|395.2|mesc:110606848|alpha-amylase [EC:3.2.1.1]!K01176|3|4.4e-107|394.0|nnu:104609601|alpha-amylase [EC:3.2.1.1]!K01176|4|2.9e-106|391.3|jcu:105633892|alpha-amylase [EC:3.2.1.1]!K08867|5|1.2e-104|386.0|adu:107496236|WNK lysine deficient protein kinase [EC:2.7.11.1]	XP_028079492.1	0	pentatricopeptide repeat-containing protein At3g53360, mitochondrial-like [Camellia sinensis]
miRNA-1-3p	CEY00_Acc16915	1372	12	K14400|1|3.4e-177|626.7|vvi:100251089|pre-mRNA cleavage complex 2 protein Pcf11!K14400|2|2.8e-155|553.9|jre:109005153|pre-mRNA cleavage complex 2 protein Pcf11!K14400|3|2.9e-152|543.9|pper:18769853|pre-mRNA cleavage complex 2 protein Pcf11!K14400|4|1.9e-151|541.2|pmum:103339732|pre-mRNA cleavage complex 2 protein Pcf11!K14400|5|4.2e-151|540.0|pavi:110753514|pre-mRNA cleavage complex 2 protein Pcf…	PSR98491.1	0	Polyadenylation and cleavage factor like [Actinidia chinensis var. chinensis]
miRNA-1-3p	CEY00_Acc22320	1372	16	K00599|1|6.5e-12|77.0|nto:104108655|methyltransferase-like protein 6 [EC:2.1.1.-]!K00599|2|6.5e-12|77.0|nta:107827419|methyltransferase-like protein 6 [EC:2.1.1.-]!K00599|3|5.5e-11|73.9|tcc:18596175|methyltransferase-like protein 6 [EC:2.1.1.-]!K00599|4|9.4e-11|73.2|ini:109187511|methyltransferase-like protein 6 [EC:2.1.1.-]!K00599|5|2.1e-10|72.0|cann:107861708|methyltransferase-like protein 6 [E…	PSR96185.1	6.3e-25	Methyltransferase-like protein [Actinidia chinensis var. chinensis]
miRNA-1-3p	CEY00_Acc23410	1372	16	K14794|1|5.7e-77|294.3|tcc:18588234|ribosomal RNA-processing protein 12!K14794|2|1.8e-75|289.3|vvi:100257035|ribosomal RNA-processing protein 12!K14794|3|7.0e-75|287.3|cit:102608692|ribosomal RNA-processing protein 12!K14794|4|2.0e-74|285.8|sind:105173715|ribosomal RNA-processing protein 12	PSS02052.1	8e-105	RRP12-like protein [Actinidia chinensis var. chinensis]
miRNA-1-3p	CEY00_Acc07482	1372	3	K19041|1|4.8e-72|274.6|ini:109167147|E3 ubiquitin-protein ligase RNF38/44 [EC:2.3.2.27]!K19041|2|4.3e-65|251.5|egr:104452874|E3 ubiquitin-protein ligase RNF38/44 [EC:2.3.2.27]!K19041|3|1.2e-59|233.4|jcu:105630986|E3 ubiquitin-protein ligase RNF38/44 [EC:2.3.2.27]!K19041|4|1.0e-58|230.3|mesc:110608615|E3 ubiquitin-protein ligase RNF38/44 [EC:2.3.2.27]!K19041|5|3.0e-58|228.8|hbr:110668943|E3 ubiqui…	PSS26191.1	1.4e-219	RING-H2 finger protein [Actinidia chinensis var. chinensis]
miRNA-1-3p	CEY00_Acc03350	1372	6	-	THG01104.1	5.1e-31	hypothetical protein TEA_019544 [Camellia sinensis var. sinensis]
miRNA-1-3p	CEY00_Acc03102	1372	18	K04711|1|1.3e-85|322.8|oeu:111374266|dihydroceramidase [EC:3.5.1.-]!K04711|2|3.8e-85|321.2|dcr:108197015|dihydroceramidase [EC:3.5.1.-]!K04711|3|5.0e-85|320.9|nsy:104242627|dihydroceramidase [EC:3.5.1.-]!K04711|4|1.1e-84|319.7|nta:107783491|dihydroceramidase [EC:3.5.1.-]	PSS17619.1	1.3e-103	Ribonuclease H protein [Actinidia chinensis var. chinensis]
miRNA-1-3p	CEY00_Acc13417	1372	48	K12447|1|1.7e-09|70.5|dzi:111312249|UDP-sugar pyrophosphorylase [EC:2.7.7.64]	PSS15924.1	2e-49	Glutathione S-transferase-like protein [Actinidia chinensis var. chinensis]
miRNA-1-3p	CEY00_Acc33459	1372	11	K03506|1|1.4e-12|79.0|ccav:112520501|DNA polymerase epsilon subunit 4 [EC:2.7.7.7]!K03506|2|4.4e-11|73.9|lsv:111881072|DNA polymerase epsilon subunit 4 [EC:2.7.7.7]!K03506|3|2.4e-09|68.2|pper:18774921|DNA polymerase epsilon subunit 4 [EC:2.7.7.7]!K03506|4|2.0e-08|65.1|pmum:103325121|DNA polymerase epsilon subunit 4 [EC:2.7.7.7]!K03506|5|2.6e-08|64.7|pavi:110771159|DNA polymerase epsilon subunit 4…	PSS14400.1	1.2e-82	DNA polymerase epsilon subunit C like [Actinidia chinensis var. chinensis]
miRNA-1-3p	CEY00_Acc28325	1372	44	K12349|1|4.1e-113|415.2|ccaj:109806181|neutral ceramidase [EC:3.5.1.23]!K02469|2|4.1e-89|335.5|lang:109359716|DNA gyrase subunit A [EC:5.99.1.3]!K15777|3|2.6e-83|316.2|ccaj:109811674|4,5-DOPA dioxygenase extradiol [EC:1.13.11.-]!K16196|4|1.1e-57|231.1|pda:103708605|eukaryotic translation initiation factor 2-alpha kinase 4 [EC:2.7.11.1]!K22698|5|4.6e-56|225.7|mdm:103428482|protein SEY1 [EC:3.6.5.-]	XP_028056715.1	1.8e-179	uncharacterized protein LOC114260736 [Camellia sinensis]
miRNA-208-5p	CEY00_Acc02860	1146	1	K22706|1|5.2e-60|235.0|pmum:103319663|(R)-mandelonitrile beta-glucosyltransferase [EC:2.4.1.354]!K22706|2|1.2e-59|233.8|pper:18788923|(R)-mandelonitrile beta-glucosyltransferase [EC:2.4.1.354]!K00699|3|1.3e-53|213.8|spen:107013955|glucuronosyltransferase [EC:2.4.1.17]!K13030|4|1.1e-52|210.7|sbi:8060874|cyanohydrin beta-glucosyltransferase [EC:2.4.1.85]!K00699|5|5.3e-52|208.4|sly:101262190|glucuro…	PSS32560.1	4.6e-183	7-deoxyloganetic acid glucosyltransferase [Actinidia chinensis var. chinensis]
miRNA-213-5p	CEY00_Acc03132	530	6	K22706|1|2.7e-27|125.6|pper:18788923|(R)-mandelonitrile beta-glucosyltransferase [EC:2.4.1.354]!K22706|2|3.6e-27|125.2|pmum:103319663|(R)-mandelonitrile beta-glucosyltransferase [EC:2.4.1.354]!K13030|3|4.4e-25|118.2|sbi:8060874|cyanohydrin beta-glucosyltransferase [EC:2.4.1.85]!K13030|4|3.1e-23|112.1|bdi:100843904|cyanohydrin beta-glucosyltransferase [EC:2.4.1.85]!K13030|5|5.9e-22|107.8|ats:10978…	PSS32835.1	4.9e-87	7-deoxyloganetic acid glucosyltransferase [Actinidia chinensis var. chinensis]
miRNA-1-3p	CEY00_Acc23014	1372	11	K18789|1|2.8e-34|151.4|lsv:111881829|xylogalacturonan beta-1,3-xylosyltransferase [EC:2.4.2.41]!K18789|2|6.3e-34|150.2|cam:101499270|xylogalacturonan beta-1,3-xylosyltransferase [EC:2.4.2.41]!K18789|3|1.4e-33|149.1|aly:ARALYDRAFT_325645|xylogalacturonan beta-1,3-xylosyltransferase [EC:2.4.2.41]!K18789|4|2.4e-33|148.3|pop:18099922|xylogalacturonan beta-1,3-xylosyltransferase [EC:2.4.2.41]!K18789|5…	PSS01658.1	9.2e-96	Glycosyltransferase [Actinidia chinensis var. chinensis]
miRNA-1-3p	CEY00_Acc07551	1372	6	K20619|1|5.1e-88|328.6|sita:101777910|cytochrome P450 family 78 subfamily A!K20619|2|6.3e-86|321.6|ats:109752924|cytochrome P450 family 78 subfamily A!K20619|3|8.2e-86|321.2|sbi:8155592|cytochrome P450 family 78 subfamily A!K20619|4|1.8e-85|320.1|obr:102699428|cytochrome P450 family 78 subfamily A!K20619|5|9.4e-82|307.8|bdi:100837406|cytochrome P450 family 78 subfamily A	PSS26258.1	3.2e-185	Cytochrome P450 78A9 like [Actinidia chinensis var. chinensis]
miRNA-1-3p	CEY00_Acc21155	1372	14	K14568|1|8.0e-26|124.0|dct:110101229|rRNA small subunit pseudouridine methyltransferase Nep1 [EC:2.1.1.260]!K13199|2|2.0e-21|109.4|mtr:MTR_7g081660|plasminogen activator inhibitor 1 RNA-binding protein!K15333|3|2.0e-21|109.4|nsy:104224633|tRNA guanosine-2'-O-methyltransferase [EC:2.1.1.34]!K13124|4|9.1e-14|84.0|lsv:111889439|mitogen-activated protein kinase organizer 1!K12619|5|1.3e-07|63.5|ghi:1…	PSS02742.1	7.8e-100	Subtilisin-like protease SBT4.15 [Actinidia chinensis var. chinensis]
miRNA-1-3p	CEY00_Acc23203	1372	111	K19525|1|2.5e-78|301.2|atr:18430385|vacuolar protein sorting-associated protein 13A/C!K19525|2|4.1e-76|293.9|nta:107819120|vacuolar protein sorting-associated protein 13A/C	PSS01845.1	0	Vacuolar protein sorting-associated protein like [Actinidia chinensis var. chinensis]
miRNA-1-3p	CEY00_Acc03611	1372	62	-	PSS33225.1	3.8e-149	ATP-dependent DNA helicase SRS2-like protein [Actinidia chinensis var. chinensis]
miRNA-1-3p	CEY00_Acc17865	1372	18	K13153|1|9.7e-10|69.3|vvi:100262712|U11/U12 small nuclear ribonucleoprotein 25 kDa protein!K13153|2|4.1e-08|63.9|nnu:104592485|U11/U12 small nuclear ribonucleoprotein 25 kDa protein!K13153|3|4.1e-08|63.9|mcha:111020973|U11/U12 small nuclear ribonucleoprotein 25 kDa protein!K13153|4|9.1e-08|62.8|zju:107407983|U11/U12 small nuclear ribonucleoprotein 25 kDa protein!K13153|5|2.0e-07|61.6|lsv:11189891…	PSS07517.1	9.3e-31	U11/U12 small nuclear ribonucleoprotein [Actinidia chinensis var. chinensis]
miRNA-1-3p	CEY00_Acc10146	1372	17	K03252|1|2.8e-295|1018.5|vvi:100252123|translation initiation factor 3 subunit C!K03252|2|5.3e-286|987.6|nnu:104588972|translation initiation factor 3 subunit C!K03252|3|4.6e-282|974.5|hbr:110655107|translation initiation factor 3 subunit C!K03252|4|1.3e-281|973.0|nnu:104590518|translation initiation factor 3 subunit C!K03252|5|5.7e-280|967.6|mesc:110623149|translation initiation factor 3 subunit…	PSS21105.1	0	Eukaryotic translation initiation factor 3 subunit C like [Actinidia chinensis var. chinensis]
miRNA-1-3p	CEY00_Acc11981	1372	26	K12396|1|6.5e-49|201.1|oeu:111400700|AP-3 complex subunit delta!K19525|2|6.1e-39|167.9|dct:110098611|vacuolar protein sorting-associated protein 13A/C!K19347|3|1.6e-34|153.3|boe:106340299|SUN domain-containing protein 1/2!K09338|4|4.0e-30|138.7|cit:102623619|homeobox-leucine zipper protein!K08867|5|5.7e-29|134.8|fve:101292104|WNK lysine deficient protein kinase [EC:2.7.11.1]	EOY01158.1	1.8e-125	DNA/RNA polymerases superfamily protein [Theobroma cacao]
miRNA-1-3p	CEY00_Acc10663	1372	15	K15402|1|1.8e-61|240.7|pxb:103943216|fatty acid omega-hydroxylase [EC:1.14.-.-]!K20769|2|3.0e-61|240.0|cann:107877484|fatty acid omega-hydroxylase [EC:1.14.-.-]!K15402|3|5.2e-61|239.2|mdm:103451451|fatty acid omega-hydroxylase [EC:1.14.-.-]!K20769|4|2.0e-60|237.3|nto:104104438|fatty acid omega-hydroxylase [EC:1.14.-.-]!K15402|5|4.4e-60|236.1|mdm:103403397|fatty acid omega-hydroxylase [EC:1.14.-.-]	PSS21614.1	1.4e-185	Cytochrome P450 94A1 like [Actinidia chinensis var. chinensis]
miRNA-1-3p	CEY00_Acc17982	1372	20	K02148|1|7.4e-36|157.1|ccaj:109803555|V-type H+-transporting ATPase subunit C!K02148|2|2.8e-35|155.2|mesc:110613769|V-type H+-transporting ATPase subunit C!K02148|3|2.8e-35|155.2|dzi:111299491|V-type H+-transporting ATPase subunit C!K02148|4|2.8e-35|155.2|hbr:110636657|V-type H+-transporting ATPase subunit C!K02148|5|4.8e-35|154.5|gmx:100803728|V-type H+-transporting ATPase subunit C	PSS07630.1	1e-39	V-type proton ATPase subunit C like [Actinidia chinensis var. chinensis]
miRNA-1-3p	CEY00_Acc23095	1372	40	K22733|1|6.6e-13|81.3|aip:110262510|magnesium transporter!K22419|2|2.5e-12|79.3|aip:107620095|Delta4-3-oxosteroid 5beta-reductase [EC:1.3.1.3]!K15198|3|3.1e-10|72.4|mtr:MTR_8g091830|transcription factor TFIIIB component B''	PSS01739.1	2.5e-102	Microtubule-associated protein like [Actinidia chinensis var. chinensis]
miRNA-1-3p	CEY00_Acc23890	1372	17	K11855|1|1.2e-64|253.1|vvi:100257420|ubiquitin carboxyl-terminal hydrolase 36/42 [EC:3.4.19.12]!K11855|2|2.2e-58|232.3|dcr:108218852|ubiquitin carboxyl-terminal hydrolase 36/42 [EC:3.4.19.12]!K11855|3|1.6e-56|226.1|ccav:112509408|ubiquitin carboxyl-terminal hydrolase 36/42 [EC:3.4.19.12]!K11855|4|7.0e-52|210.7|pxb:103964961|ubiquitin carboxyl-terminal hydrolase 36/42 [EC:3.4.19.12]!K11855|5|3.2e-…	PSR99827.1	5e-278	Ubiquitin carboxyl-terminal hydrolase [Actinidia chinensis var. chinensis]
miRNA-1-3p	CEY00_Acc31876	1372	7	K12153|1|6.1e-105|385.2|rcu:8282449|phenylalanine N-monooxygenase [EC:1.14.14.40]!K12153|2|1.4e-104|384.0|rcu:8275042|phenylalanine N-monooxygenase [EC:1.14.14.40]!K12153|3|5.4e-101|372.1|tcc:18591093|phenylalanine N-monooxygenase [EC:1.14.14.40]!K12153|4|7.8e-100|368.2|ghi:107958525|phenylalanine N-monooxygenase [EC:1.14.14.40]!K12153|5|7.8e-100|368.2|gab:108481967|phenylalanine N-monooxygenase …	PSR86238.1	1.4e-196	Isoleucine N-monooxygenase [Actinidia chinensis var. chinensis]
miRNA-1-3p	CEY00_Acc30374	1372	29	K00858|1|8.6e-53|214.2|mdm:103427046|NAD+ kinase [EC:2.7.1.23]!K00858|2|2.5e-52|212.6|pmum:103326864|NAD+ kinase [EC:2.7.1.23]!K00858|3|2.5e-52|212.6|pper:18779215|NAD+ kinase [EC:2.7.1.23]!K00858|4|2.5e-52|212.6|pavi:110753927|NAD+ kinase [EC:2.7.1.23]!K00858|5|3.3e-52|212.2|thj:104817912|NAD+ kinase [EC:2.7.1.23]	PSR90176.1	1.5e-54	NAD(H) kinase [Actinidia chinensis var. chinensis]
miRNA-1-3p	CEY00_Acc20434	1372	11	-	PSS04579.1	3.7e-43	Alpha-galactosidase [Actinidia chinensis var. chinensis]
miRNA-1-3p	CEY00_Acc30068	1372	70	K02324|1|5.8e-58|232.6|jcu:105637094|DNA polymerase epsilon subunit 1 [EC:2.7.7.7]!K02324|2|7.5e-58|232.3|oeu:111383059|DNA polymerase epsilon subunit 1 [EC:2.7.7.7]!K02324|3|9.9e-58|231.9|mesc:110612855|DNA polymerase epsilon subunit 1 [EC:2.7.7.7]!K02324|4|3.7e-57|229.9|hbr:110654153|DNA polymerase epsilon subunit 1 [EC:2.7.7.7]!K02324|5|4.9e-57|229.6|sind:105171162|DNA polymerase epsilon subun…	PSR89873.1	2.8e-86	DNA polymerase epsilon catalytic subunit A like [Actinidia chinensis var. chinensis]
miRNA-1-3p	CEY00_Acc18006	1372	3	K10781|1|6.1e-24|115.9|tcc:18605136|fatty acyl-ACP thioesterase B [EC:3.1.2.14 3.1.2.21]!K10781|2|1.0e-23|115.2|hbr:110645490|fatty acyl-ACP thioesterase B [EC:3.1.2.14 3.1.2.21]!K10781|3|1.0e-23|115.2|dzi:111290330|fatty acyl-ACP thioesterase B [EC:3.1.2.14 3.1.2.21]!K10781|4|2.3e-23|114.0|psom:113271692|fatty acyl-ACP thioesterase B [EC:3.1.2.14 3.1.2.21]!K10781|5|2.3e-23|114.0|psom:113281006|f…	PSS07654.1	3.8e-68	Palmitoyl-acyl carrier protein like [Actinidia chinensis var. chinensis]
miRNA-1-3p	CEY00_Acc27195	1372	25	K10418|1|3.9e-18|97.4|mdm:103452887|dynein light chain LC8-type!K10418|2|5.1e-18|97.1|ini:109179533|dynein light chain LC8-type!K10418|3|6.7e-18|96.7|pxb:103943678|dynein light chain LC8-type!K10418|4|6.7e-18|96.7|mdm:103403738|dynein light chain LC8-type!K10418|5|6.7e-18|96.7|mdm:103416777|dynein light chain LC8-type	KAA3456216.1	7.2e-22	dynein light chain-like [Gossypium australe]
miRNA-1-3p	CEY00_Acc17509	1372	12	K10591|1|6.4e-143|512.7|hbr:110636577|E3 ubiquitin-protein ligase NEDD4 [EC:2.3.2.26]!K10591|2|1.9e-142|511.1|mesc:110622448|E3 ubiquitin-protein ligase NEDD4 [EC:2.3.2.26]!K10591|3|5.4e-142|509.6|hbr:110654916|E3 ubiquitin-protein ligase NEDD4 [EC:2.3.2.26]!K10591|4|3.5e-141|506.9|jcu:105643890|E3 ubiquitin-protein ligase NEDD4 [EC:2.3.2.26]!K10591|5|3.5e-141|506.9|ccav:112501825|E3 ubiquitin-pr…	PSS10414.1	1e-267	E3 ubiquitin-protein like [Actinidia chinensis var. chinensis]
miRNA-1-3p	CEY00_Acc02838	1372	18	-	PSS32539.1	6.9e-45	Esterase [Actinidia chinensis var. chinensis]
miRNA-1-3p	CEY00_Acc18005	1372	5	K17279|1|2.9e-18|95.5|oeu:111406934|receptor expression-enhancing protein 5/6!K17279|2|5.0e-18|94.7|oeu:111384960|receptor expression-enhancing protein 5/6!K17279|3|6.5e-18|94.4|nto:104106271|receptor expression-enhancing protein 5/6!K17279|4|6.5e-18|94.4|nsy:104217385|receptor expression-enhancing protein 5/6!K17279|5|6.5e-18|94.4|nta:107770614|receptor expression-enhancing protein 5/6	PSS07653.1	1.5e-21	HVA22-like protein [Actinidia chinensis var. chinensis]
miRNA-1-3p	CEY00_Acc05010	1372	52	K15172|1|4.4e-81|307.8|ghi:107914125|transcription elongation factor SPT5	KAE8682211.1	1.1e-81	putative transcription elongation factor SPT5-like protein 1 [Hibiscus syriacus]
miRNA-1-3p	CEY00_Acc02236	1372	8	K04733|1|1.4e-129|466.8|sot:102586743|interleukin-1 receptor-associated kinase 4 [EC:2.7.11.1]!K04733|2|1.6e-125|453.4|adu:107486800|interleukin-1 receptor-associated kinase 4 [EC:2.7.11.1]!K04733|3|4.0e-124|448.7|cpap:110807458|interleukin-1 receptor-associated kinase 4 [EC:2.7.11.1]!K04733|4|2.6e-123|446.0|mesc:110599624|interleukin-1 receptor-associated kinase 4 [EC:2.7.11.1]!K04733|5|7.6e-123…	PSS35039.1	8.2e-220	Leaf rust 10 disease-resistance locus receptor-like protein kinase [Actinidia chinensis var. chinensis]
miRNA-1-3p	CEY00_Acc24716	1372	60	K11093|1|2.9e-12|79.7|tcc:18610950|U1 small nuclear ribonucleoprotein 70kDa!K22909|2|8.5e-12|78.2|vvi:100265790|zinc finger CCCH domain-containing protein 13!K12850|3|1.9e-11|77.0|dzi:111283377|pre-mRNA-splicing factor 38B!K12850|4|2.5e-11|76.6|cmo:103501359|pre-mRNA-splicing factor 38B!K11093|5|3.2e-11|76.3|adu:107479226|U1 small nuclear ribonucleoprotein 70kDa	PSR92920.1	2.7e-36	Luc7-like protein [Actinidia chinensis var. chinensis]
miRNA-1-3p	CEY00_Acc28320	1372	24	K00254|1|4.4e-52|212.2|hbr:110638284|dihydroorotate dehydrogenase [EC:1.3.5.2]!K00254|2|5.8e-52|211.8|cqi:110728534|dihydroorotate dehydrogenase [EC:1.3.5.2]!K00254|3|7.6e-52|211.5|cit:102623757|dihydroorotate dehydrogenase [EC:1.3.5.2]!K00254|4|1.7e-51|210.3|ini:109148854|dihydroorotate dehydrogenase [EC:1.3.5.2]	RXI08468.1	9.2e-68	hypothetical protein DVH24_022612 [Malus domestica]
miRNA-1-3p	CEY00_Acc02642	1372	26	K20457|1|1.1e-29|136.7|vvi:100267405|dihydrofolate synthase [EC:6.3.2.12]!K20457|2|5.8e-26|124.4|mesc:110618018|dihydrofolate synthase [EC:6.3.2.12]!K20457|3|2.2e-25|122.5|ini:109193824|dihydrofolate synthase [EC:6.3.2.12]!K20457|4|8.4e-25|120.6|tcc:18605713|dihydrofolate synthase [EC:6.3.2.12]!K20457|5|1.9e-24|119.4|jcu:105648365|dihydrofolate synthase [EC:6.3.2.12]	PSS32343.1	3.3e-55	Dihydrofolate synthetase [Actinidia chinensis var. chinensis]
miRNA-1-3p	CEY00_Acc13917	1372	17	K02868|1|2.4e-30|137.1|cpap:110814754|large subunit ribosomal protein L11e!K02868|2|4.1e-30|136.3|mcha:111016813|large subunit ribosomal protein L11e!K02868|3|4.1e-30|136.3|pda:103711522|large subunit ribosomal protein L11e!K02868|4|4.1e-30|136.3|csv:101223086|large subunit ribosomal protein L11e!K02868|5|4.1e-30|136.3|pda:103701994|large subunit ribosomal protein L11e	PSS16349.1	3.8e-30	60S ribosomal protein like, partial [Actinidia chinensis var. chinensis]
miRNA-1-3p	CEY00_Acc25286	1372	5	K08070|1|2.9e-49|201.8|thj:104805677|2-alkenal reductase [EC:1.3.1.74]!K08070|2|5.6e-45|187.6|bna:106406788|2-alkenal reductase [EC:1.3.1.74]!K08070|3|5.6e-45|187.6|csat:104701153|2-alkenal reductase [EC:1.3.1.74]!K08070|4|9.6e-45|186.8|boe:106324937|2-alkenal reductase [EC:1.3.1.74]	PSR98761.1	3.2e-66	2-alkenal reductase [Actinidia chinensis var. chinensis]
miRNA-1-3p	CEY00_Acc00930	1372	34	K13175|1|1.5e-17|96.3|spen:107024274|THO complex subunit 6!K13175|2|2.0e-17|95.9|sot:102594146|THO complex subunit 6!K13175|3|2.0e-17|95.9|sly:101264535|THO complex subunit 6!K13175|4|3.3e-17|95.1|atr:18443687|THO complex subunit 6!K13175|5|5.7e-17|94.4|nta:107791441|THO complex subunit 6	PSS36418.1	1.9e-30	THO complex subunit like [Actinidia chinensis var. chinensis]
miRNA-1-3p	CEY00_Acc10949	1372	38	K17263|1|3.3e-55|222.6|nsy:104214531|cullin-associated NEDD8-dissociated protein 1!K17263|2|7.3e-55|221.5|tcc:18595225|cullin-associated NEDD8-dissociated protein 1!K17263|3|9.6e-55|221.1|nta:107777558|cullin-associated NEDD8-dissociated protein 1!K17263|4|1.3e-54|220.7|lsv:111886151|cullin-associated NEDD8-dissociated protein 1	KAE9458504.1	2.5e-73	hypothetical protein C3L33_09594, partial [Rhododendron williamsianum]
miRNA-1-3p	CEY00_Acc02150	1372	21	-	PSS34941.1	5e-163	hypothetical protein CEY00_Acc02150 [Actinidia chinensis var. chinensis]
miRNA-214-5p	CEY00_Acc03132	530	6	K22706|1|2.7e-27|125.6|pper:18788923|(R)-mandelonitrile beta-glucosyltransferase [EC:2.4.1.354]!K22706|2|3.6e-27|125.2|pmum:103319663|(R)-mandelonitrile beta-glucosyltransferase [EC:2.4.1.354]!K13030|3|4.4e-25|118.2|sbi:8060874|cyanohydrin beta-glucosyltransferase [EC:2.4.1.85]!K13030|4|3.1e-23|112.1|bdi:100843904|cyanohydrin beta-glucosyltransferase [EC:2.4.1.85]!K13030|5|5.9e-22|107.8|ats:10978…	PSS32835.1	4.9e-87	7-deoxyloganetic acid glucosyltransferase [Actinidia chinensis var. chinensis]
miRNA-1-3p	CEY00_Acc29379	1372	31	K06941|1|6.6e-06|58.2|atr:18436115|23S rRNA (adenine2503-C2)-methyltransferase [EC:2.1.1.192]	PSR89182.1	2.4e-42	Sugar phosphate/phosphate translocator like [Actinidia chinensis var. chinensis]
miRNA-1-3p	CEY00_Acc32996	1372	6	K09422|1|1.4e-49|201.4|tcc:18610359|transcription factor MYB, plant!K09422|2|1.6e-45|188.0|pop:7481570|transcription factor MYB, plant!K09422|3|7.7e-45|185.7|oeu:111396535|transcription factor MYB, plant!K09422|4|1.3e-44|184.9|oeu:111398330|transcription factor MYB, plant!K09422|5|1.3e-44|184.9|zju:107428944|transcription factor MYB, plant	PSR85020.1	3.4e-143	Transcription factor like [Actinidia chinensis var. chinensis]
miRNA-1-3p	CEY00_Acc17159	1372	29	-	PSS10071.1	5.4e-68	Protein SCAI like [Actinidia chinensis var. chinensis]
miRNA-1-3p	CEY00_Acc10940	1372	13	K00521|1|4.3e-44|183.0|cmos:111447866|ferric-chelate reductase [EC:1.16.1.7]!K00521|2|4.3e-44|183.0|cpep:111802683|ferric-chelate reductase [EC:1.16.1.7]!K03094|3|9.0e-10|68.9|lja:Lj2g3v3084320.1|S-phase kinase-associated protein 1	PSS18998.1	8.5e-87	NAC domain-containing protein [Actinidia chinensis var. chinensis]
miRNA-1-3p	CEY00_Acc07556	1372	7	K01537|1|4.8e-278|961.4|vvi:100253574|Ca2+-transporting ATPase [EC:3.6.3.8]!K01537|2|2.7e-273|945.7|nnu:104604709|Ca2+-transporting ATPase [EC:3.6.3.8]!K01537|3|3.5e-273|945.3|zju:107423620|Ca2+-transporting ATPase [EC:3.6.3.8]!K01537|4|2.3e-272|942.6|pop:7486789|Ca2+-transporting ATPase [EC:3.6.3.8]!K01537|5|3.9e-272|941.8|mesc:110614211|Ca2+-transporting ATPase [EC:3.6.3.8]	PSS26263.1	2.7e-307	Calcium-transporting ATPase, endoplasmic reticulum-type like [Actinidia chinensis var. chinensis]
miRNA-1-3p	CEY00_Acc31794	1372	29	K03798|1|3.5e-91|341.3|lsv:111893176|cell division protease FtsH [EC:3.4.24.-]!K03798|2|7.8e-91|340.1|tcc:18590534|cell division protease FtsH [EC:3.4.24.-]!K03798|3|1.3e-90|339.3|vvi:100265577|cell division protease FtsH [EC:3.4.24.-]!K03798|4|2.5e-89|335.1|ccav:112507159|cell division protease FtsH [EC:3.4.24.-]!K03798|5|5.6e-89|334.0|pmum:103320540|cell division protease FtsH [EC:3.4.24.-]	PSR86156.1	4.6e-162	ATP-dependent zinc metalloprotease FTSH 9 like [Actinidia chinensis var. chinensis]
miRNA-1-3p	CEY00_Acc20153	1372	12	K16055|1|2.0e-311|1071.2|nnu:104605340|trehalose 6-phosphate synthase/phosphatase [EC:2.4.1.15 3.1.3.12]!K16055|2|3.4e-308|1060.4|nnu:104612356|trehalose 6-phosphate synthase/phosphatase [EC:2.4.1.15 3.1.3.12]!K16055|3|1.0e-304|1048.9|nto:104108067|trehalose 6-phosphate synthase/phosphatase [EC:2.4.1.15 3.1.3.12]!K16055|4|3.3e-303|1043.9|nta:107773876|trehalose 6-phosphate synthase/phosphatase [E…	PSS04304.1	0	Alpha,alpha-trehalose-phosphate synthase [Actinidia chinensis var. chinensis]
miRNA-1-3p	CEY00_Acc20201	1372	13	K01177|1|7.1e-42|176.8|oeu:111390465|beta-amylase [EC:3.2.1.2]!K01177|2|3.5e-41|174.5|pmum:103331990|beta-amylase [EC:3.2.1.2]!K01177|3|3.5e-41|174.5|pper:18784624|beta-amylase [EC:3.2.1.2]!K01177|4|6.0e-41|173.7|fve:101301523|beta-amylase [EC:3.2.1.2]!K01177|5|6.0e-41|173.7|pavi:110744578|beta-amylase [EC:3.2.1.2]	PSS04351.1	6.9e-47	Beta-amylase [Actinidia chinensis var. chinensis]
miRNA-1-3p	CEY00_Acc16434	1372	44	K10357|1|4.0e-50|206.5|spen:107022009|myosin V!K10357|2|4.0e-50|206.5|sly:101245463|myosin V!K10357|3|1.2e-49|204.9|sot:102581628|myosin V!K10357|4|1.5e-49|204.5|cit:102624446|myosin V	CAD22154.1	2.6e-27	pherophorin-dz1 protein [Volvox carteri f. nagariensis]
miRNA-1-3p	CEY00_Acc03990	1372	1	K04733|1|1.9e-44|182.6|lsv:111903089|interleukin-1 receptor-associated kinase 4 [EC:2.7.11.1]!K04733|2|1.9e-44|182.6|han:110908773|interleukin-1 receptor-associated kinase 4 [EC:2.7.11.1]!K04733|3|1.1e-42|176.8|ccav:112517262|interleukin-1 receptor-associated kinase 4 [EC:2.7.11.1]!K04733|4|1.3e-40|169.9|jre:109012425|interleukin-1 receptor-associated kinase 4 [EC:2.7.11.1]!K04733|5|9.3e-39|163.7…	PSS33589.1	4.3e-155	Leaf rust 10 disease-resistance locus receptor-like protein kinase [Actinidia chinensis var. chinensis]
miRNA-1-3p	CEY00_Acc05087	1372	16	K14494|1|8.5e-45|184.5|mtr:MTR_3g065980|DELLA protein!K14494|2|4.2e-44|182.2|han:110871923|DELLA protein!K14494|3|4.2e-44|182.2|lang:109359068|DELLA protein!K14494|4|5.5e-44|181.8|ppp:112296036|DELLA protein	PSS31796.1	2.8e-292	Nodulation-signaling pathway 2 protein [Actinidia chinensis var. chinensis]
miRNA-1-3p	CEY00_Acc05633	1372	42	K11364|1|5.5e-17|95.1|ccav:112515843|SAGA-associated factor 29!K11364|2|5.5e-17|95.1|lsv:111883089|SAGA-associated factor 29!K11364|3|5.5e-17|95.1|han:110912211|SAGA-associated factor 29!K11364|4|7.2e-17|94.7|han:110878369|SAGA-associated factor 29!K11364|5|1.6e-16|93.6|mus:103989290|SAGA-associated factor 29	XP_028074036.1	2.6e-117	zinc finger MYM-type protein 1-like [Camellia sinensis]
miRNA-38-3p	CEY00_Acc01705	1028	7	K13030|1|4.4e-11|72.4|ats:109786124|cyanohydrin beta-glucosyltransferase [EC:2.4.1.85]!K22706|2|6.4e-10|68.6|pmum:103319663|(R)-mandelonitrile beta-glucosyltransferase [EC:2.4.1.354]!K22706|3|8.3e-10|68.2|pper:18788923|(R)-mandelonitrile beta-glucosyltransferase [EC:2.4.1.354]!K13030|4|1.1e-09|67.8|sbi:8060874|cyanohydrin beta-glucosyltransferase [EC:2.4.1.85]!K13493|5|3.2e-09|66.2|han:110868921|…	PSS34602.1	6e-79	7-deoxyloganetic acid glucosyltransferase [Actinidia chinensis var. chinensis]
miRNA-1-3p	CEY00_Acc15457	1372	9	K02949|1|9.4e-20|102.1|dcr:108205964|small subunit ribosomal protein S11e!K02949|2|9.4e-20|102.1|dcr:108206099|small subunit ribosomal protein S11e!K02949|3|2.7e-19|100.5|nnu:104604210|small subunit ribosomal protein S11e!K02949|4|2.7e-19|100.5|psom:113277805|small subunit ribosomal protein S11e!K02949|5|3.6e-19|100.1|oeu:111375756|small subunit ribosomal protein S11e	KAE9448271.1	6.7e-20	hypothetical protein C3L33_19846, partial [Rhododendron williamsianum]
miRNA-1-3p	CEY00_Acc17579	1372	27	K06228|1|6.9e-165|586.3|jre:109012861|fused [EC:2.7.11.1]!K06228|2|8.4e-163|579.3|vvi:100257868|fused [EC:2.7.11.1]!K06228|3|1.1e-157|562.4|hbr:110667751|fused [EC:2.7.11.1]!K06228|4|1.5e-156|558.5|jcu:105649021|fused [EC:2.7.11.1]!K06228|5|2.6e-156|557.8|mesc:110620245|fused [EC:2.7.11.1]	PSS07240.1	2.1e-216	Serine/threonine-protein kinase [Actinidia chinensis var. chinensis]
miRNA-1-3p	CEY00_Acc24101	1372	37	K11649|1|1.6e-82|313.2|pop:18096212|SWI/SNF related-matrix-associated actin-dependent regulator of chromatin subfamily C!K11649|2|3.7e-82|312.0|mesc:110609047|SWI/SNF related-matrix-associated actin-dependent regulator of chromatin subfamily C!K11649|3|6.2e-82|311.2|hbr:110648803|SWI/SNF related-matrix-associated actin-dependent regulator of chromatin subfamily C!K11649|4|7.6e-80|304.3|pop:746097…	PSS00134.1	6.6e-102	SWI/SNF complex subunit SWI3C like [Actinidia chinensis var. chinensis]
miRNA-1-3p	CEY00_Acc31629	1372	11	K02358|1|1.4e-37|162.9|zju:107425993|elongation factor Tu!K02358|2|2.4e-37|162.2|vra:106756705|elongation factor Tu!K02358|3|3.2e-37|161.8|var:108326788|elongation factor Tu!K02358|4|5.4e-37|161.0|pda:103721475|elongation factor Tu	PSR86019.1	1e-37	Elongation factor Tu like [Actinidia chinensis var. chinensis]
miRNA-1-3p	CEY00_Acc07449	1372	6	K00511|1|3.2e-75|286.6|mesc:110628978|squalene monooxygenase [EC:1.14.14.17]!K00511|2|4.4e-69|266.2|mdm:103441409|squalene monooxygenase [EC:1.14.14.17]!K00511|3|7.1e-67|258.8|vvi:100265235|squalene monooxygenase [EC:1.14.14.17]!K00511|4|1.2e-66|258.1|cmos:111442598|squalene monooxygenase [EC:1.14.14.17]!K00511|5|4.6e-66|256.1|cpep:111797580|squalene monooxygenase [EC:1.14.14.17]	RDX70242.1	4.6e-76	hypothetical protein CR513_50536, partial [Mucuna pruriens]
miRNA-1-3p	CEY00_Acc17841	1372	18	K06627|1|2.1e-20|106.3|tcc:18595851|cyclin-A!K06627|2|1.0e-19|104.0|nnu:104592298|cyclin-A!K06627|3|5.1e-19|101.7|dzi:111318558|cyclin-A!K06627|4|1.5e-18|100.1|cpap:110821151|cyclin-A!K06627|5|3.3e-18|99.0|dzi:111278550|cyclin-A	PSS07494.1	3.5e-46	Cyclin-A2-4 like [Actinidia chinensis var. chinensis]
miRNA-1-3p	CEY00_Acc02982	1372	3	-	PSS32682.1	3.9e-66	Histone-lysine N-methyltransferase [Actinidia chinensis var. chinensis]
miRNA-1-3p	CEY00_Acc13182	1372	12	K00006|1|2.1e-40|171.0|jre:109000063|glycerol-3-phosphate dehydrogenase (NAD+) [EC:1.1.1.8]!K00006|2|5.1e-39|166.4|vvi:100233040|glycerol-3-phosphate dehydrogenase (NAD+) [EC:1.1.1.8]!K00006|3|5.1e-39|166.4|jre:108982051|glycerol-3-phosphate dehydrogenase (NAD+) [EC:1.1.1.8]!K00006|4|5.1e-39|166.4|jre:109005256|glycerol-3-phosphate dehydrogenase (NAD+) [EC:1.1.1.8]!K00006|5|6.6e-39|166.0|oeu:1113…	XP_018832459.1	2.1e-39	PREDICTED: glycerol-3-phosphate dehydrogenase [NAD(+)] GPDHC1, cytosolic-like [Juglans regia]
miRNA-1-3p	CEY00_Acc13292	1372	68	K00962|1|2.2e-34|154.5|cit:102615727|polyribonucleotide nucleotidyltransferase [EC:2.7.7.8]!K00962|2|1.9e-33|151.4|jre:109000860|polyribonucleotide nucleotidyltransferase [EC:2.7.7.8]!K00962|3|1.2e-32|148.7|hbr:110655739|polyribonucleotide nucleotidyltransferase [EC:2.7.7.8]!K00962|4|6.1e-32|146.4|mesc:110620742|polyribonucleotide nucleotidyltransferase [EC:2.7.7.8]	PSS15799.1	1.1e-46	Polyribonucleotide nucleotidyltransferase [Actinidia chinensis var. chinensis]
miRNA-77-5p	CEY00_Acc01705	2247	7	K13030|1|4.4e-11|72.4|ats:109786124|cyanohydrin beta-glucosyltransferase [EC:2.4.1.85]!K22706|2|6.4e-10|68.6|pmum:103319663|(R)-mandelonitrile beta-glucosyltransferase [EC:2.4.1.354]!K22706|3|8.3e-10|68.2|pper:18788923|(R)-mandelonitrile beta-glucosyltransferase [EC:2.4.1.354]!K13030|4|1.1e-09|67.8|sbi:8060874|cyanohydrin beta-glucosyltransferase [EC:2.4.1.85]!K13493|5|3.2e-09|66.2|han:110868921|…	PSS34602.1	6e-79	7-deoxyloganetic acid glucosyltransferase [Actinidia chinensis var. chinensis]
miRNA-1-3p	CEY00_Acc32113	1372	37	K14431|1|1.6e-41|176.0|pper:18774208|transcription factor TGA!K14431|2|1.6e-41|176.0|pmum:103327958|transcription factor TGA!K14431|3|3.6e-41|174.9|nta:107792106|transcription factor TGA!K14431|4|3.6e-41|174.9|nsy:104228575|transcription factor TGA!K14431|5|6.1e-41|174.1|pxb:103954231|transcription factor TGA	PSR86491.1	1e-45	Transcription factor like [Actinidia chinensis var. chinensis]
miRNA-1-3p	CEY00_Acc08639	1372	51	K18998|1|4.9e-71|275.0|tcc:18597562|RNA polymerase II C-terminal domain phosphatase-like 1/2 [EC:3.1.3.16]!K18998|2|6.4e-71|274.6|dzi:111293720|RNA polymerase II C-terminal domain phosphatase-like 1/2 [EC:3.1.3.16]!K18998|3|6.4e-71|274.6|gab:108467185|RNA polymerase II C-terminal domain phosphatase-like 1/2 [EC:3.1.3.16]!K18998|4|8.4e-71|274.2|ghi:107958070|RNA polymerase II C-terminal domain pho…	PSS23814.1	5.6e-85	RNA polymerase II C-terminal domain phosphatase-like [Actinidia chinensis var. chinensis]
miRNA-1-3p	CEY00_Acc21323	1372	7	-	PSS02943.1	7.2e-128	Cation/H(+) antiporter like [Actinidia chinensis var. chinensis]
miRNA-1-3p	CEY00_Acc16628	1372	20	K14007|1|3.1e-64|252.3|obr:102710266|protein transport protein SEC24!K17275|2|6.1e-60|238.0|nto:104095916|plastin-1!K17275|3|6.1e-60|238.0|nta:107759696|plastin-1!K17275|4|1.0e-59|237.3|sind:105163774|plastin-1!K17275|5|2.3e-59|236.1|cpap:110821747|plastin-1	XP_024172293.1	4.7e-179	uncharacterized protein LOC112178369 [Rosa chinensis]
miRNA-1-3p	CEY00_Acc33029	1372	20	K02634|1|7.0e-23|114.4|cann:13540231|apocytochrome f!K02634|2|7.0e-23|114.4|cann:107858750|apocytochrome f!K02634|3|9.2e-23|114.0|nta:800461|apocytochrome f!K02634|4|9.2e-23|114.0|nsy:3735070|apocytochrome f!K02634|5|9.2e-23|114.0|sly:3950466|apocytochrome f	YP_009417356.1	3.3e-22	cytochrome f [Adinandra millettii]
miRNA-1-3p	CEY00_Acc06199	1372	23	K04733|1|4.8e-82|308.5|jcu:105629380|interleukin-1 receptor-associated kinase 4 [EC:2.7.11.1]!K08332|2|9.7e-06|55.1|lja:Lj0g3v0343689.3|vacuolar protein 8	PSS28518.1	0	ARM REPEAT PROTEIN INTERACTING WITH like [Actinidia chinensis var. chinensis]
miRNA-1-3p	CEY00_Acc26827	1372	8	-	PSR96773.1	6.7e-20	Stress-associated endoplasmic reticulum protein, partial [Actinidia chinensis var. chinensis]
miRNA-1-3p	CEY00_Acc00967	1372	21	K01262|1|2.2e-37|162.5|oeu:111380098|Xaa-Pro aminopeptidase [EC:3.4.11.9]!K01262|2|1.4e-36|159.8|dzi:111317158|Xaa-Pro aminopeptidase [EC:3.4.11.9]!K01262|3|2.4e-36|159.1|tcc:18610977|Xaa-Pro aminopeptidase [EC:3.4.11.9]!K01262|4|2.0e-35|156.0|dzi:111291805|Xaa-Pro aminopeptidase [EC:3.4.11.9]!K01262|5|2.0e-35|156.0|gab:108479872|Xaa-Pro aminopeptidase [EC:3.4.11.9]	PSS36453.1	2.5e-48	Xaa-Pro aminopeptidase [Actinidia chinensis var. chinensis]
miRNA-1-3p	CEY00_Acc13526	1372	22	K04733|1|1.9e-79|300.1|ini:109190460|interleukin-1 receptor-associated kinase 4 [EC:2.7.11.1]!K04733|2|9.9e-76|287.7|ini:109190458|interleukin-1 receptor-associated kinase 4 [EC:2.7.11.1]!K04733|3|5.2e-69|265.4|pop:18102279|interleukin-1 receptor-associated kinase 4 [EC:2.7.11.1]!K04733|4|5.1e-64|248.8|gab:108451833|interleukin-1 receptor-associated kinase 4 [EC:2.7.11.1]!K04733|5|8.7e-64|248.1|j…	PSS05790.1	1.5e-126	G-type lectin S-receptor-like serine/threonine-protein kinase [Actinidia chinensis var. chinensis]
miRNA-1-3p	CEY00_Acc31381	1372	52	K01183|1|4.6e-29|136.3|csat:104773476|chitinase [EC:3.2.1.14]!K07393|2|1.7e-28|134.4|soe:110775499|glutathionyl-hydroquinone reductase [EC:1.8.5.7]!K13457|3|1.7e-23|117.9|pmum:103334684|disease resistance protein RPM1!K14003|4|4.6e-21|109.8|ini:109156186|prolactin regulatory element-binding protein!K22395|5|5.1e-20|106.3|aip:107627413|cinnamyl-alcohol dehydrogenase [EC:1.1.1.195]	XP_028076557.1	7.4e-82	uncharacterized protein LOC114278666 [Camellia sinensis]
miRNA-1-3p	CEY00_Acc06560	1372	25	K08337|1|1.6e-43|182.6|peq:110027474|ubiquitin-like modifier-activating enzyme ATG7!K08337|2|6.2e-43|180.6|gra:105770297|ubiquitin-like modifier-activating enzyme ATG7!K08337|3|1.4e-39|169.5|dct:110098786|ubiquitin-like modifier-activating enzyme ATG7!K08337|4|4.6e-38|164.5|cqi:110715052|ubiquitin-like modifier-activating enzyme ATG7!K08337|5|6.4e-32|144.1|dzi:111274981|ubiquitin-like modifier-ac…	PIN19569.1	3.7e-50	Ubiquitin activating E1 enzyme-like protein [Handroanthus impetiginosus]
miRNA-1-3p	CEY00_Acc03628	1372	61	K15710|1|1.9e-108|399.4|vvi:100248506|E3 ubiquitin-protein ligase SHPRH [EC:3.6.4.- 2.3.2.27]!K15710|2|8.8e-93|347.4|nnu:104594462|E3 ubiquitin-protein ligase SHPRH [EC:3.6.4.- 2.3.2.27]!K15710|3|1.2e-89|337.0|jcu:105649162|E3 ubiquitin-protein ligase SHPRH [EC:3.6.4.- 2.3.2.27]!K15710|4|2.9e-88|332.4|mcha:111006415|E3 ubiquitin-protein ligase SHPRH [EC:3.6.4.- 2.3.2.27]!K15710|5|3.6e-86|325.5|cc…	PSS33242.1	8.9e-172	E3 ubiquitin-protein like [Actinidia chinensis var. chinensis]
miRNA-1-3p	CEY00_Acc28171	1372	15	K02830|1|1.5e-32|145.2|pop:18094139|cell cycle checkpoint protein [EC:3.1.11.2]!K02830|2|3.4e-32|144.1|pxb:103930144|cell cycle checkpoint protein [EC:3.1.11.2]!K02830|3|3.4e-32|144.1|mdm:103448178|cell cycle checkpoint protein [EC:3.1.11.2]!K02830|4|4.4e-32|143.7|jre:109020226|cell cycle checkpoint protein [EC:3.1.11.2]!K02830|5|1.7e-31|141.7|vvi:100255740|cell cycle checkpoint protein [EC:3.1.1…	PSS11797.1	1.2e-34	Cell cycle checkpoint protein [Actinidia chinensis var. chinensis]
miRNA-1-3p	CEY00_Acc33311	1372	13	K14209|1|2.3e-10|72.0|ats:109773794|solute carrier family 36 (proton-coupled amino acid transporter)!K10691|2|2.6e-06|58.5|ats:109762802|E3 ubiquitin-protein ligase UBR4 [EC:2.3.2.27]	PSR85323.1	4.8e-39	GDSL esterase/lipase [Actinidia chinensis var. chinensis]
miRNA-98-3p	CEY00_Acc01608	3054	2	K22706|1|2.8e-15|86.7|pper:18788923|(R)-mandelonitrile beta-glucosyltransferase [EC:2.4.1.354]!K22706|2|1.4e-14|84.3|pmum:103319663|(R)-mandelonitrile beta-glucosyltransferase [EC:2.4.1.354]!K13030|3|6.1e-10|68.9|sbi:8060874|cyanohydrin beta-glucosyltransferase [EC:2.4.1.85]!K13493|4|6.8e-09|65.5|dosa:Os07t0241500-01|cytokinin-N-glucosyltransferase [EC:2.4.1.-]!K13493|5|2.0e-08|63.9|obr:102722028…	PSS34508.1	4.6e-100	7-deoxyloganetic acid glucosyltransferase [Actinidia chinensis var. chinensis]
miRNA-104-3p	CEY00_Acc18218	1990	13	K22706|1|9.7e-51|205.3|pmum:103319663|(R)-mandelonitrile beta-glucosyltransferase [EC:2.4.1.354]!K22706|2|2.2e-50|204.1|pper:18788923|(R)-mandelonitrile beta-glucosyltransferase [EC:2.4.1.354]!K13030|3|2.5e-30|137.5|zma:100284975|cyanohydrin beta-glucosyltransferase [EC:2.4.1.85]!K13691|4|4.3e-30|136.7|aof:109837542|pathogen-inducible salicylic acid glucosyltransferase [EC:2.4.1.-]!K13030|5|9.5e-…	PSS07864.1	1.6e-95	7-deoxyloganetin glucosyltransferase [Actinidia chinensis var. chinensis]
miRNA-1-3p	CEY00_Acc23618	1372	25	K10688|1|3.7e-13|80.5|dzi:111315326|ubiquitin-conjugating enzyme E2 W [EC:2.3.2.25]!K10688|2|4.9e-13|80.1|gab:108454520|ubiquitin-conjugating enzyme E2 W [EC:2.3.2.25]!K10688|3|6.3e-13|79.7|obr:102718820|ubiquitin-conjugating enzyme E2 W [EC:2.3.2.25]!K10688|4|8.3e-13|79.3|vvi:100262599|ubiquitin-conjugating enzyme E2 W [EC:2.3.2.25]	KAE9457015.1	3e-12	hypothetical protein C3L33_11092, partial [Rhododendron williamsianum]
miRNA-1-3p	CEY00_Acc02991	1372	18	K13412|1|5.6e-107|393.3|oeu:111405062|calcium-dependent protein kinase [EC:2.7.11.1]!K13412|2|7.3e-107|392.9|ini:109159083|calcium-dependent protein kinase [EC:2.7.11.1]!K13412|3|1.6e-106|391.7|oeu:111392553|calcium-dependent protein kinase [EC:2.7.11.1]!K13412|4|2.8e-106|391.0|sind:105174573|calcium-dependent protein kinase [EC:2.7.11.1]!K13412|5|1.8e-105|388.3|vvi:100241961|calcium-dependent pr…	PSS32691.1	4.3e-117	Calcium-dependent protein kinase [Actinidia chinensis var. chinensis]
miRNA-104-3p	CEY00_Acc23933	1990	12	K22706|1|2.5e-114|416.0|pmum:103319663|(R)-mandelonitrile beta-glucosyltransferase [EC:2.4.1.354]!K22706|2|7.3e-114|414.5|pper:18788923|(R)-mandelonitrile beta-glucosyltransferase [EC:2.4.1.354]!K13030|3|4.1e-72|275.8|sbi:8060874|cyanohydrin beta-glucosyltransferase [EC:2.4.1.85]!K13030|4|5.1e-67|258.8|ats:109786124|cyanohydrin beta-glucosyltransferase [EC:2.4.1.85]!K13030|5|5.9e-63|245.4|bdi:100…	PSR99870.1	1.4e-180	7-deoxyloganetin glucosyltransferase [Actinidia chinensis var. chinensis]
miRNA-1-3p	CEY00_Acc09886	1372	44	K11699|1|1.8e-35|157.1|jre:108987250|RNA-dependent RNA polymerase [EC:2.7.7.48]!K11699|2|9.5e-32|144.8|hbr:110636355|RNA-dependent RNA polymerase [EC:2.7.7.48]!K11699|3|8.9e-30|138.3|ini:109186425|RNA-dependent RNA polymerase [EC:2.7.7.48]!K11699|4|2.6e-29|136.7|lsv:111888043|RNA-dependent RNA polymerase [EC:2.7.7.48]	PSS20847.1	1.8e-72	RNA-dependent RNA polymerase 5 [Actinidia chinensis var. chinensis]
miRNA-105-5p	CEY00_Acc18218	890	13	K22706|1|9.7e-51|205.3|pmum:103319663|(R)-mandelonitrile beta-glucosyltransferase [EC:2.4.1.354]!K22706|2|2.2e-50|204.1|pper:18788923|(R)-mandelonitrile beta-glucosyltransferase [EC:2.4.1.354]!K13030|3|2.5e-30|137.5|zma:100284975|cyanohydrin beta-glucosyltransferase [EC:2.4.1.85]!K13691|4|4.3e-30|136.7|aof:109837542|pathogen-inducible salicylic acid glucosyltransferase [EC:2.4.1.-]!K13030|5|9.5e-…	PSS07864.1	1.6e-95	7-deoxyloganetin glucosyltransferase [Actinidia chinensis var. chinensis]
miRNA-1-3p	CEY00_Acc17338	1372	25	K15377|1|1.4e-54|219.2|ccaj:109819016|solute carrier family 44 (choline transporter-like protein), member 2/4/5!K15377|2|2.4e-54|218.4|gmx:100803501|solute carrier family 44 (choline transporter-like protein), member 2/4/5!K15377|3|6.9e-54|216.9|gmx:100815939|solute carrier family 44 (choline transporter-like protein), member 2/4/5!K15377|4|9.0e-54|216.5|cam:101514550|solute carrier family 44 (ch…	PSS10244.1	1.5e-66	Choline transporter-like protein [Actinidia chinensis var. chinensis]
miRNA-105-5p	CEY00_Acc18219	890	4	K22706|1|7.4e-51|205.7|pmum:103319663|(R)-mandelonitrile beta-glucosyltransferase [EC:2.4.1.354]!K22706|2|1.6e-50|204.5|pper:18788923|(R)-mandelonitrile beta-glucosyltransferase [EC:2.4.1.354]!K13691|3|9.4e-30|135.6|aof:109837542|pathogen-inducible salicylic acid glucosyltransferase [EC:2.4.1.-]!K00699|4|1.6e-29|134.8|spen:107013955|glucuronosyltransferase [EC:2.4.1.17]!K13030|5|2.1e-29|134.4|zma…	PSS07864.1	1.6e-87	7-deoxyloganetin glucosyltransferase [Actinidia chinensis var. chinensis]
miRNA-1-3p	CEY00_Acc04148	1372	5	K12669|1|9.0e-25|119.8|aly:ARALYDRAFT_334448|oligosaccharyltransferase complex subunit gamma!K02690|2|1.8e-09|68.9|cmos:111440173|photosystem I P700 chlorophyll a apoprotein A2	PSS33748.1	2e-50	Nuclear transport factor 2 like [Actinidia chinensis var. chinensis]
miRNA-1-3p	CEY00_Acc09241	1372	40	K15505|1|5.4e-22|111.7|cpep:111782461|DNA repair protein RAD5 [EC:3.6.4.-]!K15505|2|9.2e-22|110.9|cmos:111464953|DNA repair protein RAD5 [EC:3.6.4.-]	PSS24319.1	0	F-box protein [Actinidia chinensis var. chinensis]
miRNA-1-3p	CEY00_Acc28369	1372	58	K11838|1|6.2e-52|211.8|oeu:111383921|ubiquitin carboxyl-terminal hydrolase 7 [EC:3.4.19.12]!K22736|2|7.3e-37|161.8|cmo:103502517|vacuolar iron transporter family protein!K19027|3|6.2e-20|105.5|oeu:111392469|zinc finger FYVE domain-containing protein 26!K17491|4|6.9e-19|102.1|jre:108984164|protein phosphatase 4 regulatory subunit 3!K12879|5|2.9e-17|96.7|nta:107822176|THO complex subunit 2	PSR91029.1	1.9e-79	Vacuolar fusion protein [Actinidia chinensis var. chinensis]
miRNA-1-3p	CEY00_Acc21517	1372	23	K14431|1|2.1e-44|185.3|pper:18774208|transcription factor TGA!K14431|2|2.1e-44|185.3|pmum:103327958|transcription factor TGA!K14431|3|2.7e-44|184.9|pavi:110769933|transcription factor TGA!K14431|4|6.0e-44|183.7|pxb:103954231|transcription factor TGA!K14431|5|1.3e-43|182.6|nsy:104228575|transcription factor TGA	PSS03134.1	2.7e-46	Transcription factor like [Actinidia chinensis var. chinensis]
miRNA-1-3p	CEY00_Acc27406	1372	40	K03515|1|2.9e-19|103.2|ghi:107894697|DNA repair protein REV1 [EC:2.7.7.-]!K12447|2|7.9e-17|95.1|dzi:111312249|UDP-sugar pyrophosphorylase [EC:2.7.7.64]!K03260|3|2.4e-13|83.6|cann:107844414|translation initiation factor 4G!K19619|4|2.7e-09|70.1|hbr:110670593|tyrosyl-DNA phosphodiesterase 2 [EC:3.1.4.-]	PSR92806.1	1.6e-115	Protein PHR1-LIKE like [Actinidia chinensis var. chinensis]
miRNA-1-3p	CEY00_Acc04324	1372	18	K14490|1|1.8e-14|84.3|mesc:110600937|histidine-containing phosphotransfer peotein!K14490|2|4.0e-14|83.2|pper:18791887|histidine-containing phosphotransfer peotein!K14490|3|4.0e-14|83.2|hbr:110670953|histidine-containing phosphotransfer peotein!K14490|4|4.0e-14|83.2|pavi:110745065|histidine-containing phosphotransfer peotein!K14490|5|5.3e-14|82.8|mdm:103424025|histidine-containing phosphotransfer …	PSR92672.1	1e-14	Histidine-containing phosphotransfer protein [Actinidia chinensis var. chinensis]
miRNA-1-3p	CEY00_Acc20900	1372	31	K10644|1|3.1e-29|136.0|vvi:100266579|E3 ubiquitin-protein ligase CHFR [EC:2.3.2.27]!K10644|2|5.2e-29|135.2|dcr:108210733|E3 ubiquitin-protein ligase CHFR [EC:2.3.2.27]!K10644|3|1.2e-28|134.0|ccav:112519634|E3 ubiquitin-protein ligase CHFR [EC:2.3.2.27]!K10644|4|2.0e-28|133.3|jre:109018781|E3 ubiquitin-protein ligase CHFR [EC:2.3.2.27]!K10644|5|2.0e-28|133.3|jre:109019964|E3 ubiquitin-protein liga…	PSS05038.1	4e-31	E3 ubiquitin-protein like [Actinidia chinensis var. chinensis]
miRNA-1-3p	CEY00_Acc29714	1372	32	K14859|1|4.1e-40|171.0|ccav:112520425|ribosome biogenesis protein SSF1/2!K14859|2|5.4e-40|170.6|ccav:112514931|ribosome biogenesis protein SSF1/2!K14859|3|5.4e-40|170.6|sind:105163126|ribosome biogenesis protein SSF1/2!K14859|4|9.2e-40|169.9|egr:104426765|ribosome biogenesis protein SSF1/2!K14859|5|9.2e-40|169.9|lsv:111892290|ribosome biogenesis protein SSF1/2	PSR89512.1	5.1e-40	Peter Pan-like protein [Actinidia chinensis var. chinensis]
miRNA-1-3p	CEY00_Acc22602	1372	15	-	PSS01244.1	5.7e-39	Protein phosphatase 1 regulatory subunit 3A like [Actinidia chinensis var. chinensis]
miRNA-1-3p	CEY00_Acc27335	1372	43	K01188|1|2.8e-15|89.4|cqi:110711217|beta-glucosidase [EC:3.2.1.21]	GAV71353.1	1e-96	Dimer_Tnp_hAT domain-containing protein [Cephalotus follicularis]
miRNA-1-3p	CEY00_Acc22920	1372	13	-	PSS01564.1	5.9e-181	F-box/FBD/LRR-repeat protein [Actinidia chinensis var. chinensis]
miRNA-1-3p	CEY00_Acc26668	1372	13	K02966|1|6.6e-28|129.8|nsy:104235055|small subunit ribosomal protein S19e!K02966|2|4.3e-27|127.1|nsy:104223449|small subunit ribosomal protein S19e!K02966|3|6.8e-25|119.8|egr:104420405|small subunit ribosomal protein S19e	RWW60914.1	5.2e-35	hypothetical protein BHE74_00032055 [Ensete ventricosum]
miRNA-1-3p	CEY00_Acc01669	1372	35	K02184|1|2.1e-12|80.5|cam:101505448|formin 2!K02184|2|8.0e-12|78.6|psom:113296474|formin 2!K02184|3|1.5e-10|74.3|aip:107619883|formin 2!K02184|4|1.5e-10|74.3|han:110941888|formin 2!K02184|5|4.4e-10|72.8|sly:101262608|formin 2	PSS34566.1	2e-158	SAC3 family protein like [Actinidia chinensis var. chinensis]
miRNA-1-3p	CEY00_Acc05074	1372	20	K10523|1|2.3e-93|347.8|vvi:100257421|speckle-type POZ protein!K10523|2|1.9e-92|344.7|zju:107421076|speckle-type POZ protein!K10523|3|1.9e-92|344.7|zju:107421058|speckle-type POZ protein!K10523|4|9.6e-92|342.4|jcu:105638947|speckle-type POZ protein!K10523|5|1.3e-91|342.0|hbr:110643828|speckle-type POZ protein	PSS31809.1	1.1e-110	BTB/POZ domain-containing protein [Actinidia chinensis var. chinensis]
miRNA-1-3p	CEY00_Acc11029	1372	16	K01738|1|1.2e-52|211.8|vvi:100854639|cysteine synthase [EC:2.5.1.47]!K01738|2|2.1e-52|211.1|dcr:108209277|cysteine synthase [EC:2.5.1.47]!K01738|3|2.1e-52|211.1|dcr:108209278|cysteine synthase [EC:2.5.1.47]!K01738|4|2.7e-52|210.7|egr:104415474|cysteine synthase [EC:2.5.1.47]!K01738|5|2.7e-52|210.7|vvi:109121422|cysteine synthase [EC:2.5.1.47]	PSS19087.1	6.8e-66	Cysteine synthase [Actinidia chinensis var. chinensis]
miRNA-1-3p	CEY00_Acc14864	1372	10	K03217|1|5.2e-37|161.0|jcu:105628242|YidC/Oxa1 family membrane protein insertase!K03217|2|1.2e-36|159.8|hbr:110632665|YidC/Oxa1 family membrane protein insertase!K03217|3|1.7e-35|156.0|vvi:100260431|YidC/Oxa1 family membrane protein insertase!K03217|4|8.4e-35|153.7|cpap:110806928|YidC/Oxa1 family membrane protein insertase!K03217|5|9.3e-34|150.2|mesc:110613605|YidC/Oxa1 family membrane protein in…	PSS14267.1	3.5e-51	Inner membrane protein like [Actinidia chinensis var. chinensis]
miRNA-1-3p	CEY00_Acc16968	1372	13	K10393|1|2.0e-06|58.2|han:110887658|kinesin family member 2/24	PSS24396.1	6.8e-102	Protein WVD2-like [Actinidia chinensis var. chinensis]
miRNA-10-5p	CEY00_Acc06782	7239	5	K22706|1|1.6e-101|373.2|pmum:103319663|(R)-mandelonitrile beta-glucosyltransferase [EC:2.4.1.354]!K22706|2|4.7e-101|371.7|pper:18788923|(R)-mandelonitrile beta-glucosyltransferase [EC:2.4.1.354]!K13030|3|6.4e-74|281.6|sbi:8060874|cyanohydrin beta-glucosyltransferase [EC:2.4.1.85]!K13030|4|1.7e-66|256.9|ats:109786124|cyanohydrin beta-glucosyltransferase [EC:2.4.1.85]!K13030|5|3.5e-64|249.2|bdi:100…	PSS29221.1	5.1e-182	7-deoxyloganetin glucosyltransferase [Actinidia chinensis var. chinensis]
miRNA-1-3p	CEY00_Acc04186	1372	2	K13229|1|1.4e-37|161.0|sita:101778204|2,4-dihydroxy-1,4-benzoxazin-3-one-glucoside dioxygenase [EC:1.14.11.59]!K13525|2|8.9e-37|158.3|gmx:100800882|transitional endoplasmic reticulum ATPase!K13229|3|1.2e-33|147.9|sbi:8070754|2,4-dihydroxy-1,4-benzoxazin-3-one-glucoside dioxygenase [EC:1.14.11.59]!K13229|4|1.6e-33|147.5|ats:109766943|2,4-dihydroxy-1,4-benzoxazin-3-one-glucoside dioxygenase [EC:1.1…	PSS33786.1	4.6e-104	1-aminocyclopropane-1-carboxylate oxidase, partial [Actinidia chinensis var. chinensis]
miRNA-1-3p	CEY00_Acc09138	1372	16	K04733|1|1.8e-84|318.2|hbr:110660636|interleukin-1 receptor-associated kinase 4 [EC:2.7.11.1]!K04733|2|3.0e-84|317.4|hbr:110660638|interleukin-1 receptor-associated kinase 4 [EC:2.7.11.1]!K04733|3|7.9e-77|292.7|hbr:110660084|interleukin-1 receptor-associated kinase 4 [EC:2.7.11.1]!K04733|4|3.1e-73|280.8|mesc:110615391|interleukin-1 receptor-associated kinase 4 [EC:2.7.11.1]!K04733|5|1.2e-69|268.9…	PSS24286.1	1.3e-145	Serine/threonine-protein kinase [Actinidia chinensis var. chinensis]
miRNA-1-3p	CEY00_Acc16086	1372	29	K07739|1|2.0e-18|100.1|gra:105803458|elongator complex protein 3 [EC:2.3.1.48]!K06636|2|3.4e-18|99.4|mcha:111023062|structural maintenance of chromosome 1!K00430|3|5.8e-18|98.6|oeu:111395180|peroxidase [EC:1.11.1.7]!K15441|4|2.9e-17|96.3|pop:7474728|tRNA-specific adenosine deaminase 2 [EC:3.5.4.-]!K15441|5|8.4e-17|94.7|lja:Lj4g3v2137110.3|tRNA-specific adenosine deaminase 2 [EC:3.5.4.-]	XP_018828236.1	1e-32	PREDICTED: uncharacterized protein LOC108996672 [Juglans regia]
miRNA-1-3p	CEY00_Acc19783	1372	22	K11253|1|1.5e-09|68.9|oeu:111409916|histone H3!K11253|2|2.6e-09|68.2|dcr:108193302|histone H3!K11253|3|1.3e-08|65.9|nto:104114837|histone H3!K11253|4|1.7e-08|65.5|nta:107787303|histone H3!K11253|5|1.7e-08|65.5|nta:107820358|histone H3	PSS03949.1	5.6e-14	histone H3-like centromeric protein [Actinidia chinensis var. chinensis]
miRNA-108-3p	CEY00_Acc15775	223	1	K22706|1|5.0e-61|238.0|pper:18788923|(R)-mandelonitrile beta-glucosyltransferase [EC:2.4.1.354]!K22706|2|4.2e-60|235.0|pmum:103319663|(R)-mandelonitrile beta-glucosyltransferase [EC:2.4.1.354]!K13030|3|4.0e-34|148.7|sbi:8060874|cyanohydrin beta-glucosyltransferase [EC:2.4.1.85]!K13030|4|2.9e-32|142.5|ats:109786124|cyanohydrin beta-glucosyltransferase [EC:2.4.1.85]!K13030|5|3.5e-30|135.6|bdi:10084…	PSS11501.1	2.2e-98	7-deoxyloganetin glucosyltransferase [Actinidia chinensis var. chinensis]
miRNA-1-3p	CEY00_Acc30050	1372	22	K20642|1|3.1e-38|165.2|cit:102621050|Rho GTPase-activating protein 22/24/25!K20642|2|2.0e-34|152.5|han:110898118|Rho GTPase-activating protein 22/24/25!K20642|3|6.0e-34|151.0|han:110926039|Rho GTPase-activating protein 22/24/25!K20642|4|1.9e-32|146.0|pper:18769797|Rho GTPase-activating protein 22/24/25	PSR89855.1	6.3e-102	Rho GTPase-activating protein [Actinidia chinensis var. chinensis]
miRNA-1-3p	CEY00_Acc08562	1372	13	-	PSS23739.1	1.3e-144	F-box protein [Actinidia chinensis var. chinensis]
miRNA-111-5p	CEY00_Acc17636	1529	11	K22706|1|2.7e-86|323.2|pmum:103319663|(R)-mandelonitrile beta-glucosyltransferase [EC:2.4.1.354]!K22706|2|4.5e-86|322.4|pper:18788923|(R)-mandelonitrile beta-glucosyltransferase [EC:2.4.1.354]!K13030|3|3.8e-56|223.0|sbi:8060874|cyanohydrin beta-glucosyltransferase [EC:2.4.1.85]!K13030|4|8.1e-51|205.3|ats:109786124|cyanohydrin beta-glucosyltransferase [EC:2.4.1.85]!K00699|5|2.4e-50|203.8|spen:1070…	PSS07294.1	3.1e-177	7-deoxyloganetin glucosyltransferase [Actinidia chinensis var. chinensis]
miRNA-1-3p	CEY00_Acc15111	1372	24	K12898|1|3.5e-94|350.5|hbr:110633814|heterogeneous nuclear ribonucleoprotein F/H!K12898|2|6.0e-94|349.7|jcu:105648282|heterogeneous nuclear ribonucleoprotein F/H!K12898|3|1.7e-93|348.2|mesc:110630955|heterogeneous nuclear ribonucleoprotein F/H!K12898|4|2.3e-93|347.8|rcu:8274452|heterogeneous nuclear ribonucleoprotein F/H!K12898|5|3.0e-93|347.4|cit:102628397|heterogeneous nuclear ribonucleoprotein…	PSS14544.1	7.7e-152	Heterogeneous nuclear ribonucleoprotein F, N-terminally processed like, partial [Actinidia chinensis var. chinensis]
miRNA-1-3p	CEY00_Acc18643	1372	21	-	PSS08307.1	2.5e-33	Universal stress protein [Actinidia chinensis var. chinensis]
miRNA-112-3p	CEY00_Acc17636	373	11	K22706|1|2.7e-86|323.2|pmum:103319663|(R)-mandelonitrile beta-glucosyltransferase [EC:2.4.1.354]!K22706|2|4.5e-86|322.4|pper:18788923|(R)-mandelonitrile beta-glucosyltransferase [EC:2.4.1.354]!K13030|3|3.8e-56|223.0|sbi:8060874|cyanohydrin beta-glucosyltransferase [EC:2.4.1.85]!K13030|4|8.1e-51|205.3|ats:109786124|cyanohydrin beta-glucosyltransferase [EC:2.4.1.85]!K00699|5|2.4e-50|203.8|spen:1070…	PSS07294.1	3.1e-177	7-deoxyloganetin glucosyltransferase [Actinidia chinensis var. chinensis]
miRNA-1-3p	CEY00_Acc08364	1372	20	K10573|1|3.2e-16|90.9|dct:110097620|ubiquitin-conjugating enzyme E2 A [EC:2.3.2.23]!K10573|2|3.2e-16|90.9|pper:18791234|ubiquitin-conjugating enzyme E2 A [EC:2.3.2.23]!K10573|3|3.2e-16|90.9|aof:109849353|ubiquitin-conjugating enzyme E2 A [EC:2.3.2.23]!K10573|4|3.2e-16|90.9|mdm:103413023|ubiquitin-conjugating enzyme E2 A [EC:2.3.2.23]!K10573|5|3.2e-16|90.9|atr:18421528|ubiquitin-conjugating enzyme…	OMO70397.1	1.1e-21	Ubiquitin-conjugating enzyme, E2 [Corchorus olitorius]
miRNA-1-3p	CEY00_Acc02695	1372	12	K17604|1|8.0e-291|1003.4|hbr:110658409|zinc finger SWIM domain-containing protein 3!K17604|2|1.8e-290|1002.3|tcc:18605511|zinc finger SWIM domain-containing protein 3!K17604|3|2.3e-282|975.3|jcu:105648503|zinc finger SWIM domain-containing protein 3!K17604|4|1.9e-271|939.1|cit:102609258|zinc finger SWIM domain-containing protein 3	PSS32396.1	0	Protein FAR1-RELATED SEQUENCE like [Actinidia chinensis var. chinensis]
miRNA-1-3p	CEY00_Acc05958	1372	17	K22382|1|2.9e-10|71.2|oeu:111408549|WD repeat-containing protein 26	PSS30673.1	1.6e-151	Growth-regulating factor like [Actinidia chinensis var. chinensis]
miRNA-1-3p	CEY00_Acc08151	1372	33	K03549|1|9.5e-164|582.4|pop:7459054|KUP system potassium uptake protein	PSS26855.1	3e-196	Potassium transporter 12 [Actinidia chinensis var. chinensis]
miRNA-1-3p	CEY00_Acc32978	1372	13	K01057|1|2.9e-75|286.6|spen:107020576|6-phosphogluconolactonase [EC:3.1.1.31]!K01057|2|2.9e-75|286.6|sly:101264118|6-phosphogluconolactonase [EC:3.1.1.31]!K01057|3|8.5e-75|285.0|nsy:104234370|6-phosphogluconolactonase [EC:3.1.1.31]!K01057|4|1.1e-74|284.6|sot:102590313|6-phosphogluconolactonase [EC:3.1.1.31]!K01057|5|1.1e-74|284.6|cann:107847434|6-phosphogluconolactonase [EC:3.1.1.31]	PSR85002.1	3.1e-87	6-phosphogluconolactonase [Actinidia chinensis var. chinensis]
miRNA-115-5p	CEY00_Acc23935	3953	3	K22706|1|4.5e-111|406.0|pmum:103319663|(R)-mandelonitrile beta-glucosyltransferase [EC:2.4.1.354]!K22706|2|1.0e-110|404.8|pper:18788923|(R)-mandelonitrile beta-glucosyltransferase [EC:2.4.1.354]!K13030|3|7.8e-71|272.3|sbi:8060874|cyanohydrin beta-glucosyltransferase [EC:2.4.1.85]!K13030|4|1.8e-67|261.2|ats:109786124|cyanohydrin beta-glucosyltransferase [EC:2.4.1.85]!K13030|5|1.9e-64|251.1|bdi:100…	PSR99872.1	2.6e-185	7-deoxyloganetin glucosyltransferase [Actinidia chinensis var. chinensis]
miRNA-1-3p	CEY00_Acc25273	1372	12	-	PSR98749.1	1.8e-170	Protein UNUSUAL FLORAL ORGANS like [Actinidia chinensis var. chinensis]
miRNA-1-3p	CEY00_Acc10312	1372	25	K10577|1|1.4e-23|116.3|nta:107810563|ubiquitin-conjugating enzyme E2 I!K10577|2|1.4e-23|116.3|nsy:104232016|ubiquitin-conjugating enzyme E2 I!K10577|3|1.4e-23|116.3|nta:107798054|ubiquitin-conjugating enzyme E2 I!K10577|4|1.4e-23|116.3|nto:104108144|ubiquitin-conjugating enzyme E2 I!K10577|5|3.1e-23|115.2|egr:104457307|ubiquitin-conjugating enzyme E2 I	CDP11323.1	1.7e-10	unnamed protein product [Coffea canephora]
miRNA-1-3p	CEY00_Acc22894	1372	29	K01648|1|2.7e-44|184.9|dcr:108212018|ATP citrate (pro-S)-lyase [EC:2.3.3.8]!K01648|2|6.0e-44|183.7|pop:7485903|ATP citrate (pro-S)-lyase [EC:2.3.3.8]!K01648|3|6.0e-44|183.7|hbr:110644900|ATP citrate (pro-S)-lyase [EC:2.3.3.8]!K01648|4|1.0e-43|183.0|spen:107007996|ATP citrate (pro-S)-lyase [EC:2.3.3.8]!K01648|5|1.0e-43|183.0|ini:109175846|ATP citrate (pro-S)-lyase [EC:2.3.3.8]	PSS01537.1	1.9e-44	ATP-citrate synthase beta chain protein [Actinidia chinensis var. chinensis]
miRNA-1-3p	CEY00_Acc30991	1372	32	K00423|1|3.4e-06|59.7|dosa:Os05t0485800-00|L-ascorbate oxidase [EC:1.10.3.3]	PSR87961.1	1.2e-53	RNA-binding protein with multiple splicing like [Actinidia chinensis var. chinensis]
miRNA-1-3p	CEY00_Acc25283	1372	37	K22389|1|3.4e-21|108.6|dcr:108194483|phospholipase A1 [EC:3.1.1.32]!K22389|2|2.4e-19|102.4|sind:105164183|phospholipase A1 [EC:3.1.1.32]!K22389|3|3.1e-19|102.1|zju:107412494|phospholipase A1 [EC:3.1.1.32]!K22389|4|4.1e-19|101.7|sind:105161221|phospholipase A1 [EC:3.1.1.32]!K22389|5|5.4e-19|101.3|oeu:111384512|phospholipase A1 [EC:3.1.1.32]	PSR98758.1	2.5e-34	Phospholipase [Actinidia chinensis var. chinensis]
miRNA-1-3p	CEY00_Acc12752	1372	1	K02957|1|1.2e-19|100.5|zju:107419531|small subunit ribosomal protein S15Ae!K02957|2|1.6e-19|100.1|dct:110101675|small subunit ribosomal protein S15Ae!K02957|3|5.9e-19|98.2|gra:105767809|small subunit ribosomal protein S15Ae!K02957|4|5.9e-19|98.2|ghi:107907156|small subunit ribosomal protein S15Ae!K02957|5|5.9e-19|98.2|pmum:103336307|small subunit ribosomal protein S15Ae	PSS18047.1	1.4e-33	40S ribosomal protein like [Actinidia chinensis var. chinensis]
miRNA-1-3p	CEY00_Acc13422	1372	9	K22072|1|2.9e-12|78.2|vvi:100244143|iron-sulfur cluster assembly 2!K22072|2|3.3e-11|74.7|gab:108466550|iron-sulfur cluster assembly 2!K22072|3|3.3e-11|74.7|cann:107859388|iron-sulfur cluster assembly 2!K22072|4|3.3e-11|74.7|ghi:107925510|iron-sulfur cluster assembly 2!K22072|5|3.3e-11|74.7|sind:105161762|iron-sulfur cluster assembly 2	PSS15929.1	4.3e-21	Iron-sulfur assembly protein IscA-like [Actinidia chinensis var. chinensis]
miRNA-1-3p	CEY00_Acc02878	1372	22	K18626|1|1.7e-21|109.4|cmax:111469463|trichohyalin!K14709|2|7.2e-12|77.4|ghi:107934387|solute carrier family 39 (zinc transporter), member 1/2/3!K11838|3|7.9e-11|73.9|oeu:111383921|ubiquitin carboxyl-terminal hydrolase 7 [EC:3.4.19.12]	PSS32578.1	7.6e-64	Factor of DNA methylation like [Actinidia chinensis var. chinensis]
miRNA-1-3p	CEY00_Acc23450	1372	14	K07760|1|3.3e-31|139.8|vvi:100254782|cyclin-dependent kinase [EC:2.7.11.22]!K07760|2|7.4e-31|138.7|nnu:104603831|cyclin-dependent kinase [EC:2.7.11.22]!K07760|3|9.7e-31|138.3|bvg:104899317|cyclin-dependent kinase [EC:2.7.11.22]!K07760|4|1.7e-30|137.5|soe:110794986|cyclin-dependent kinase [EC:2.7.11.22]!K07760|5|1.7e-30|137.5|cqi:110685553|cyclin-dependent kinase [EC:2.7.11.22]	KOM49026.1	1.1e-41	hypothetical protein LR48_Vigan07g273000 [Vigna angularis]
miRNA-1-3p	CEY00_Acc06886	1372	2	K15920|1|9.7e-14|79.3|pmum:103335098|xylan 1,4-beta-xylosidase [EC:3.2.1.37]!K15920|2|3.1e-12|74.3|jre:108979737|xylan 1,4-beta-xylosidase [EC:3.2.1.37]!K15920|3|1.2e-06|55.8|crb:17892726|xylan 1,4-beta-xylosidase [EC:3.2.1.37]!K15920|4|2.6e-06|54.7|aly:ARALYDRAFT_318716|xylan 1,4-beta-xylosidase [EC:3.2.1.37]	PSS29269.1	1.2e-45	AT-hook motif nuclear-localized protein [Actinidia chinensis var. chinensis]
miRNA-1-3p	CEY00_Acc32532	1372	1	K17604|1|1.2e-104|384.4|vvi:104881329|zinc finger SWIM domain-containing protein 3!K17604|2|3.4e-104|382.9|vvi:104877461|zinc finger SWIM domain-containing protein 3!K17604|3|7.4e-99|365.2|lang:109354328|zinc finger SWIM domain-containing protein 3!K17604|4|5.9e-96|355.5|sind:105172465|zinc finger SWIM domain-containing protein 3!K17604|5|7.7e-96|355.1|oeu:111409841|zinc finger SWIM domain-contai…	PSR86902.1	0	Transposase for insertion sequence element like [Actinidia chinensis var. chinensis]
miRNA-1-3p	CEY00_Acc03043	1372	21	K03514|1|5.4e-17|94.7|lang:109349758|non-canonical poly(A) RNA polymerase PAPD5/7 [EC:2.7.7.19]!K03514|2|3.5e-16|92.0|mtr:MTR_3g090990|non-canonical poly(A) RNA polymerase PAPD5/7 [EC:2.7.7.19]!K09264|3|9.2e-09|67.4|ghi:107924817|MADS-box transcription factor, plant	PSS32743.1	1.8e-245	hypothetical protein CEY00_Acc03043 [Actinidia chinensis var. chinensis]
miRNA-117-3p	CEY00_Acc18218	1340	13	K22706|1|9.7e-51|205.3|pmum:103319663|(R)-mandelonitrile beta-glucosyltransferase [EC:2.4.1.354]!K22706|2|2.2e-50|204.1|pper:18788923|(R)-mandelonitrile beta-glucosyltransferase [EC:2.4.1.354]!K13030|3|2.5e-30|137.5|zma:100284975|cyanohydrin beta-glucosyltransferase [EC:2.4.1.85]!K13691|4|4.3e-30|136.7|aof:109837542|pathogen-inducible salicylic acid glucosyltransferase [EC:2.4.1.-]!K13030|5|9.5e-…	PSS07864.1	1.6e-95	7-deoxyloganetin glucosyltransferase [Actinidia chinensis var. chinensis]
miRNA-1-3p	CEY00_Acc04515	1372	31	K01115|1|2.9e-140|503.8|nsy:104226610|phospholipase D1/2 [EC:3.1.4.4]!K01115|2|2.9e-140|503.8|nta:107811438|phospholipase D1/2 [EC:3.1.4.4]!K01115|3|5.5e-139|499.6|sot:102583483|phospholipase D1/2 [EC:3.1.4.4]!K01115|4|9.4e-139|498.8|nto:104111943|phospholipase D1/2 [EC:3.1.4.4]!K01115|5|1.2e-138|498.4|nta:107812789|phospholipase D1/2 [EC:3.1.4.4]	PSS31219.1	1.5e-178	Phospholipase D delta like [Actinidia chinensis var. chinensis]
miRNA-1-3p	CEY00_Acc17660	1372	18	K03133|1|1.9e-38|164.5|mesc:110626747|transcription initiation factor TFIID subunit 9B!K03133|2|2.4e-38|164.1|lang:109330386|transcription initiation factor TFIID subunit 9B!K03133|3|4.2e-38|163.3|cmo:103500691|transcription initiation factor TFIID subunit 9B!K03133|4|4.2e-38|163.3|csv:101204216|transcription initiation factor TFIID subunit 9B!K03133|5|4.2e-38|163.3|jcu:105631389|transcription in…	PSS07316.1	9e-43	Transcription initiation factor TFIID subunit like [Actinidia chinensis var. chinensis]
miRNA-1-3p	CEY00_Acc05667	1372	13	K01462|1|1.3e-28|132.1|vvi:100250707|peptide deformylase [EC:3.5.1.88]!K01462|2|1.7e-28|131.7|zju:107415274|peptide deformylase [EC:3.5.1.88]!K01462|3|5.0e-28|130.2|cpap:110810209|peptide deformylase [EC:3.5.1.88]!K01462|4|5.0e-28|130.2|mesc:110605621|peptide deformylase [EC:3.5.1.88]!K01462|5|1.1e-27|129.0|oeu:111392350|peptide deformylase [EC:3.5.1.88]	PSS30377.1	8.5e-30	Peptide deformylase [Actinidia chinensis var. chinensis]
miRNA-1-3p	CEY00_Acc19851	1372	12	K22763|1|1.5e-46|193.0|pop:7471646|deubiquitinase DESI2 [EC:3.4.19.12]!K22763|2|1.5e-46|193.0|pxb:103958526|deubiquitinase DESI2 [EC:3.4.19.12]!K22763|3|7.5e-46|190.7|mdm:103432980|deubiquitinase DESI2 [EC:3.4.19.12]!K22763|4|9.8e-46|190.3|zju:107405166|deubiquitinase DESI2 [EC:3.4.19.12]!K22763|5|9.8e-46|190.3|dzi:111291296|deubiquitinase DESI2 [EC:3.4.19.12]	RXI08468.1	4.4e-88	hypothetical protein DVH24_022612 [Malus domestica]
miRNA-1-3p	CEY00_Acc07675	1372	47	K05605|1|5.5e-20|105.1|gra:105802562|3-hydroxyisobutyryl-CoA hydrolase [EC:3.1.2.4]!K05605|2|5.5e-20|105.1|ghi:107924012|3-hydroxyisobutyryl-CoA hydrolase [EC:3.1.2.4]!K05605|3|2.1e-19|103.2|nnu:104602379|3-hydroxyisobutyryl-CoA hydrolase [EC:3.1.2.4]!K05605|4|2.7e-19|102.8|ghi:107911884|3-hydroxyisobutyryl-CoA hydrolase [EC:3.1.2.4]!K05605|5|2.7e-19|102.8|gab:108460236|3-hydroxyisobutyryl-CoA hy…	PIA55464.1	1.2e-24	hypothetical protein AQUCO_00700036v1 [Aquilegia coerulea]
miRNA-1-3p	CEY00_Acc31125	1372	4	K00232|1|1.2e-158|564.7|jre:109009398|acyl-CoA oxidase [EC:1.3.3.6]!K00232|2|2.7e-158|563.5|pavi:110746359|acyl-CoA oxidase [EC:1.3.3.6]!K00232|3|4.6e-158|562.8|pmum:103344116|acyl-CoA oxidase [EC:1.3.3.6]!K00232|4|4.6e-158|562.8|pmum:103333571|acyl-CoA oxidase [EC:1.3.3.6]!K00232|5|1.0e-157|561.6|bvg:104895703|acyl-CoA oxidase [EC:1.3.3.6]	PSR88095.1	8.7e-167	Acyl-coenzyme A oxidase 2, peroxisomal like [Actinidia chinensis var. chinensis]
miRNA-1-3p	CEY00_Acc30726	1372	3	K11982|1|5.4e-42|174.5|mesc:110611498|E3 ubiquitin-protein ligase RNF115/126 [EC:2.3.2.27]!K22378|2|1.3e-40|169.9|zju:107429014|E3 ubiquitin-protein ligase RNF181 [EC:2.3.2.27]!K22378|3|2.3e-40|169.1|jre:108988778|E3 ubiquitin-protein ligase RNF181 [EC:2.3.2.27]!K22378|4|2.3e-40|169.1|jre:108980863|E3 ubiquitin-protein ligase RNF181 [EC:2.3.2.27]!K11982|5|2.0e-36|156.0|lang:109356689|E3 ubiquitin…	PSR87680.1	1.7e-98	E3 ubiquitin-protein like [Actinidia chinensis var. chinensis]
miRNA-1-3p	CEY00_Acc23327	1372	18	-	PSS01971.1	7.6e-51	Enhanced ethylene response protein [Actinidia chinensis var. chinensis]
miRNA-1-3p	CEY00_Acc29839	1372	10	K04733|1|1.1e-52|212.6|jcu:105640486|interleukin-1 receptor-associated kinase 4 [EC:2.7.11.1]!K04733|2|7.3e-52|209.9|pop:7484755|interleukin-1 receptor-associated kinase 4 [EC:2.7.11.1]!K04733|3|4.8e-51|207.2|gra:105802029|interleukin-1 receptor-associated kinase 4 [EC:2.7.11.1]!K04733|4|4.0e-50|204.1|psom:113318882|interleukin-1 receptor-associated kinase 4 [EC:2.7.11.1]!K04733|5|6.9e-50|203.4|m…	RVW35563.1	2.6e-59	LRR receptor-like serine/threonine-protein kinase FEI 1 [Vitis vinifera]
miRNA-1-3p	CEY00_Acc00225	1372	39	K15535|1|1.1e-136|493.4|vra:106771943|phosphoglucan, water dikinase [EC:2.7.9.5]!K15535|2|1.1e-136|493.4|gmx:100783273|phosphoglucan, water dikinase [EC:2.7.9.5]!K15535|3|3.2e-136|491.9|jre:108987321|phosphoglucan, water dikinase [EC:2.7.9.5]!K15535|4|7.1e-136|490.7|pop:7488583|phosphoglucan, water dikinase [EC:2.7.9.5]!K15535|5|2.7e-135|488.8|mtr:MTR_6g093240|phosphoglucan, water dikinase [EC:2.…	PSS35912.1	1.8e-165	Phosphoglucan, water dikinase [Actinidia chinensis var. chinensis]
miRNA-1-3p	CEY00_Acc27224	1372	70	K01870|1|4.3e-44|186.4|sly:101249760|isoleucyl-tRNA synthetase [EC:6.1.1.5]!K01870|2|5.6e-44|186.0|cann:107842328|isoleucyl-tRNA synthetase [EC:6.1.1.5]!K01870|3|7.3e-44|185.7|sot:102583655|isoleucyl-tRNA synthetase [EC:6.1.1.5]!K01870|4|1.2e-43|184.9|sind:105171517|isoleucyl-tRNA synthetase [EC:6.1.1.5]!K01870|5|2.1e-43|184.1|vvi:100254604|isoleucyl-tRNA synthetase [EC:6.1.1.5]	PSR92626.1	1e-47	Isoleucine--tRNA ligase [Actinidia chinensis var. chinensis]
miRNA-118-5p	CEY00_Acc23933	870	12	K22706|1|2.5e-114|416.0|pmum:103319663|(R)-mandelonitrile beta-glucosyltransferase [EC:2.4.1.354]!K22706|2|7.3e-114|414.5|pper:18788923|(R)-mandelonitrile beta-glucosyltransferase [EC:2.4.1.354]!K13030|3|4.1e-72|275.8|sbi:8060874|cyanohydrin beta-glucosyltransferase [EC:2.4.1.85]!K13030|4|5.1e-67|258.8|ats:109786124|cyanohydrin beta-glucosyltransferase [EC:2.4.1.85]!K13030|5|5.9e-63|245.4|bdi:100…	PSR99870.1	1.4e-180	7-deoxyloganetin glucosyltransferase [Actinidia chinensis var. chinensis]
miRNA-1-3p	CEY00_Acc13886	1372	13	K04374|1|1.4e-29|136.0|mus:103997104|cyclic AMP-dependent transcription factor ATF-4!K04374|2|2.1e-22|112.1|dosa:Os01t0211800-01|cyclic AMP-dependent transcription factor ATF-4	PSS16451.1	1.3e-95	Basic leucine zipper like [Actinidia chinensis var. chinensis]
miRNA-1-3p	CEY00_Acc05980	1372	20	K15040|1|1.7e-79|302.0|vvi:100266220|voltage-dependent anion channel protein 2!K15040|2|1.7e-79|302.0|cit:102620853|voltage-dependent anion channel protein 2!K15040|3|3.7e-79|300.8|jre:109012393|voltage-dependent anion channel protein 2!K15040|4|3.7e-79|300.8|jre:109018461|voltage-dependent anion channel protein 2	PSS30695.1	3.7e-97	Eukaryotic porin/Tom40 protein [Actinidia chinensis var. chinensis]
miRNA-1-3p	CEY00_Acc07997	1372	50	K15601|1|7.7e-89|335.1|sind:105178012|lysine-specific demethylase 3 [EC:1.14.11.-]!K18195|2|6.5e-88|332.0|ghi:107950013|rhamnogalacturonan endolyase [EC:4.2.2.23]!K15601|3|4.0e-85|322.8|oeu:111401080|lysine-specific demethylase 3 [EC:1.14.11.-]!K15601|4|4.1e-82|312.8|vvi:100261347|lysine-specific demethylase 3 [EC:1.14.11.-]!K00284|5|2.0e-81|310.5|oeu:111379166|glutamate synthase (ferredoxin) [EC…	PSS26582.1	3e-300	Lysine-specific demethylase [Actinidia chinensis var. chinensis]
miRNA-1-3p	CEY00_Acc27719	1372	12	K01803|1|1.1e-07|61.6|sbi:8057784|triosephosphate isomerase (TIM) [EC:5.3.1.1]!K01803|2|6.2e-06|55.8|sita:101760718|triosephosphate isomerase (TIM) [EC:5.3.1.1]	PSR93109.1	4.6e-19	Elicitor-responsive protein [Actinidia chinensis var. chinensis]
miRNA-1-3p	CEY00_Acc23868	1372	8	-	PSR99968.1	1.3e-94	Transcription factor bHLH93 like [Actinidia chinensis var. chinensis]
miRNA-119-3p	CEY00_Acc17636	635	11	K22706|1|2.7e-86|323.2|pmum:103319663|(R)-mandelonitrile beta-glucosyltransferase [EC:2.4.1.354]!K22706|2|4.5e-86|322.4|pper:18788923|(R)-mandelonitrile beta-glucosyltransferase [EC:2.4.1.354]!K13030|3|3.8e-56|223.0|sbi:8060874|cyanohydrin beta-glucosyltransferase [EC:2.4.1.85]!K13030|4|8.1e-51|205.3|ats:109786124|cyanohydrin beta-glucosyltransferase [EC:2.4.1.85]!K00699|5|2.4e-50|203.8|spen:1070…	PSS07294.1	3.1e-177	7-deoxyloganetin glucosyltransferase [Actinidia chinensis var. chinensis]
miRNA-1-3p	CEY00_Acc00038	1372	5	K03320|1|4.2e-103|379.0|fve:101312841|ammonium transporter, Amt family!K03320|2|5.5e-103|378.6|cpap:110809464|ammonium transporter, Amt family!K03320|3|2.7e-102|376.3|pop:7468066|ammonium transporter, Amt family!K03320|4|2.3e-101|373.2|lja:Lj1g3v2372380.1|ammonium transporter, Amt family!K03320|5|3.9e-101|372.5|jre:108995106|ammonium transporter, Amt family	PSS17652.1	5.1e-119	Ammonium transporter member protein [Actinidia chinensis var. chinensis]
miRNA-1-3p	CEY00_Acc11463	1372	17	K02986|1|1.8e-27|129.0|nta:107819247|small subunit ribosomal protein S4	PSS19413.1	2.7e-107	Alkaline/neutral invertase [Actinidia chinensis var. chinensis]
miRNA-1-3p	CEY00_Acc23625	1372	23	K15188|1|2.9e-27|127.9|dcr:108224092|cyclin T!K15188|2|9.2e-26|122.9|ini:109170053|cyclin T!K15188|3|1.1e-23|115.9|dzi:111312743|cyclin T!K15188|4|2.1e-22|111.7|ccav:112524314|cyclin T!K15188|5|1.1e-21|109.4|oeu:111408931|cyclin T	PSR99652.1	5.6e-134	Cyclin-T1-4 like [Actinidia chinensis var. chinensis]
miRNA-1-3p	CEY00_Acc10516	1372	14	K10357|1|6.3e-14|84.7|nnu:104609374|myosin V!K10357|2|8.3e-14|84.3|cpap:110818460|myosin V!K10357|3|8.3e-14|84.3|vvi:100243893|myosin V!K10357|4|1.1e-13|84.0|cmax:111466223|myosin V!K10357|5|1.1e-13|84.0|vvi:100266890|myosin V	PSS21472.1	1.1e-79	Transcription initiation factor TFIID subunit 8 like [Actinidia chinensis var. chinensis]
miRNA-1-3p	CEY00_Acc28722	1372	24	-	PSR91378.1	5.5e-87	Transmembrane protein like [Actinidia chinensis var. chinensis]
miRNA-120-3p	CEY00_Acc18218	1775	13	K22706|1|9.7e-51|205.3|pmum:103319663|(R)-mandelonitrile beta-glucosyltransferase [EC:2.4.1.354]!K22706|2|2.2e-50|204.1|pper:18788923|(R)-mandelonitrile beta-glucosyltransferase [EC:2.4.1.354]!K13030|3|2.5e-30|137.5|zma:100284975|cyanohydrin beta-glucosyltransferase [EC:2.4.1.85]!K13691|4|4.3e-30|136.7|aof:109837542|pathogen-inducible salicylic acid glucosyltransferase [EC:2.4.1.-]!K13030|5|9.5e-…	PSS07864.1	1.6e-95	7-deoxyloganetin glucosyltransferase [Actinidia chinensis var. chinensis]
miRNA-1-3p	CEY00_Acc06595	1372	16	K22376|1|1.7e-26|125.9|lsv:111921179|E3 ubiquitin-protein ligase KCMF1 [EC:2.3.2.27]!K22376|2|2.5e-22|112.1|egr:104414657|E3 ubiquitin-protein ligase KCMF1 [EC:2.3.2.27]!K22376|3|3.0e-20|105.1|thj:104802781|E3 ubiquitin-protein ligase KCMF1 [EC:2.3.2.27]!K22376|4|3.5e-16|91.7|mus:103993347|E3 ubiquitin-protein ligase KCMF1 [EC:2.3.2.27]	PSS28847.1	3.9e-38	Protein DEHYDRATION-INDUCED 19 like [Actinidia chinensis var. chinensis]
miRNA-1-3p	CEY00_Acc05232	1372	31	K04733|1|2.3e-27|128.6|zma:100272597|interleukin-1 receptor-associated kinase 4 [EC:2.7.11.1]!K04733|2|1.2e-26|126.3|sbi:8063787|interleukin-1 receptor-associated kinase 4 [EC:2.7.11.1]!K04733|3|3.3e-21|108.2|bdi:100829732|interleukin-1 receptor-associated kinase 4 [EC:2.7.11.1]	PSS29989.1	1.3e-72	Protein MID1-COMPLEMENTING ACTIVITY like [Actinidia chinensis var. chinensis]
miRNA-1-3p	CEY00_Acc11379	1372	57	K10624|1|2.5e-46|193.0|vvi:100252571|E3 ubiquitin-protein ligase RBBP6 [EC:2.3.2.27]!K10624|2|1.3e-42|180.6|nnu:104600591|E3 ubiquitin-protein ligase RBBP6 [EC:2.3.2.27]!K10624|3|5.5e-41|175.3|pavi:110765309|E3 ubiquitin-protein ligase RBBP6 [EC:2.3.2.27]!K10624|4|5.5e-41|175.3|dzi:111285972|E3 ubiquitin-protein ligase RBBP6 [EC:2.3.2.27]!K10624|5|4.6e-40|172.2|pxb:103952686|E3 ubiquitin-protein …	PSS19330.1	1.8e-139	E3 ubiquitin-protein like [Actinidia chinensis var. chinensis]
miRNA-1-3p	CEY00_Acc12317	1372	54	K19347|1|4.5e-66|259.2|boe:106340299|SUN domain-containing protein 1/2!K05387|2|1.3e-57|231.1|peq:110029819|glutamate receptor, ionotropic, plant!K03686|3|1.6e-50|207.6|ghi:107900121|molecular chaperone DnaJ!K09338|4|4.7e-47|196.1|cit:102623619|homeobox-leucine zipper protein!K12396|5|1.4e-43|184.5|oeu:111400700|AP-3 complex subunit delta	XP_028096232.1	2.4e-250	uncharacterized protein LOC114296143 [Camellia sinensis]
miRNA-1-3p	CEY00_Acc19838	1372	4	K20772|1|8.6e-73|278.9|gmx:100813347|1-aminocyclopropane-1-carboxylate synthase 1/2/6 [EC:4.4.1.14]!K20772|2|1.1e-72|278.5|gmx:100817401|1-aminocyclopropane-1-carboxylate synthase 1/2/6 [EC:4.4.1.14]!K20772|3|2.5e-72|277.3|cit:102621630|1-aminocyclopropane-1-carboxylate synthase 1/2/6 [EC:4.4.1.14]!K20772|4|3.3e-72|276.9|jre:109006403|1-aminocyclopropane-1-carboxylate synthase 1/2/6 [EC:4.4.1.14]	PSS04002.1	1.6e-92	1-aminocyclopropane-1-carboxylate synthase [Actinidia chinensis var. chinensis]
miRNA-1-3p	CEY00_Acc01229	1372	24	K15849|1|4.4e-37|160.6|aip:107623376|bifunctional aspartate aminotransferase and glutamate/aspartate-prephenate aminotransferase [EC:2.6.1.1 2.6.1.78 2.6.1.79]!K15849|2|9.8e-37|159.5|dzi:111291853|bifunctional aspartate aminotransferase and glutamate/aspartate-prephenate aminotransferase [EC:2.6.1.1 2.6.1.78 2.6.1.79]!K15849|3|2.2e-36|158.3|jre:108987596|bifunctional aspartate aminotransferase an…	PSS36708.1	1.2e-39	Bifunctional aspartate aminotransferase and glutamate/aspartate-prephenate aminotransferase [Actinidia chinensis var. chinensis]
miRNA-1-3p	CEY00_Acc29601	1372	16	K03452|1|2.1e-113|414.1|tcc:18613571|magnesium/proton exchanger!K06180|2|8.0e-105|385.6|sind:105165964|23S rRNA pseudouridine1911/1915/1917 synthase [EC:5.4.99.23]!K03452|3|6.8e-104|382.5|ini:109158657|magnesium/proton exchanger!K22733|4|2.2e-94|350.9|cit:102612526|magnesium transporter	PSR89402.1	1.2e-296	Pentatricopeptide repeat-containing protein [Actinidia chinensis var. chinensis]
miRNA-1-3p	CEY00_Acc11294	1372	29	K04733|1|1.5e-07|64.3|ccav:112500509|interleukin-1 receptor-associated kinase 4 [EC:2.7.11.1]!K01180|2|1.5e-07|64.3|mtr:MTR_6g016785|endo-1,3(4)-beta-glucanase [EC:3.2.1.6]!K01180|3|1.5e-07|64.3|gmx:100816319|endo-1,3(4)-beta-glucanase [EC:3.2.1.6]	VVA32402.1	2.5e-12	Hypothetical predicted protein [Prunus dulcis]
miRNA-1-3p	CEY00_Acc12930	1372	24	K09458|1|3.0e-59|235.0|tcc:18588235|3-oxoacyl-[acyl-carrier-protein] synthase II [EC:2.3.1.179]!K09458|2|2.5e-58|231.9|jre:109011759|3-oxoacyl-[acyl-carrier-protein] synthase II [EC:2.3.1.179]!K09458|3|3.3e-58|231.5|dzi:111285686|3-oxoacyl-[acyl-carrier-protein] synthase II [EC:2.3.1.179]!K09458|4|3.3e-58|231.5|cpap:110826202|3-oxoacyl-[acyl-carrier-protein] synthase II [EC:2.3.1.179]!K09458|5|9.…	PSS15439.1	2.4e-87	3-oxoacyl-[acyl-carrier-protein] synthase [Actinidia chinensis var. chinensis]
miRNA-1-3p	CEY00_Acc14204	1372	6	K01213|1|2.4e-61|240.7|nnu:104591046|galacturan 1,4-alpha-galacturonidase [EC:3.2.1.67]!K01213|2|4.5e-60|236.5|dzi:111317881|galacturan 1,4-alpha-galacturonidase [EC:3.2.1.67]!K01213|3|1.7e-59|234.6|lang:109331138|galacturan 1,4-alpha-galacturonidase [EC:3.2.1.67]!K01213|4|3.2e-58|230.3|mcha:111019072|galacturan 1,4-alpha-galacturonidase [EC:3.2.1.67]!K01213|5|2.7e-57|227.3|atr:18430507|galactura…	PSS13593.1	3.5e-75	Polygalacturonase [Actinidia chinensis var. chinensis]
miRNA-1-3p	CEY00_Acc19582	1372	27	K03679|1|3.3e-54|217.6|jre:108994508|exosome complex component RRP4!K03679|2|3.8e-50|204.1|egr:104457036|exosome complex component RRP4!K03679|3|9.4e-49|199.5|pxb:103947538|exosome complex component RRP4!K03679|4|2.7e-48|198.0|pmum:103333811|exosome complex component RRP4!K03679|5|8.0e-48|196.4|mdm:103430194|exosome complex component RRP4	PSS06256.1	2.9e-76	Exosome complex component like [Actinidia chinensis var. chinensis]
miRNA-1-3p	CEY00_Acc20218	1372	17	K22378|1|1.9e-29|135.2|hbr:110635939|E3 ubiquitin-protein ligase RNF181 [EC:2.3.2.27]!K22378|2|4.3e-29|134.0|hbr:110660613|E3 ubiquitin-protein ligase RNF181 [EC:2.3.2.27]!K22378|3|7.3e-29|133.3|mesc:110615867|E3 ubiquitin-protein ligase RNF181 [EC:2.3.2.27]!K22378|4|1.6e-28|132.1|rcu:8261905|E3 ubiquitin-protein ligase RNF181 [EC:2.3.2.27]!K22378|5|3.6e-28|131.0|hbr:110660621|E3 ubiquitin-protei…	PSS04368.1	4.9e-67	E3 ubiquitin-protein like [Actinidia chinensis var. chinensis]
miRNA-1-3p	CEY00_Acc21436	1372	9	K10406|1|7.9e-46|189.9|cit:102611056|kinesin family member C2/C3!K10406|2|9.7e-44|183.0|nnu:104588986|kinesin family member C2/C3!K10406|3|2.8e-43|181.4|pmum:103344542|kinesin family member C2/C3!K10406|4|6.3e-43|180.3|nta:107765902|kinesin family member C2/C3!K10406|5|8.2e-43|179.9|nto:104088235|kinesin family member C2/C3	PSS03053.1	2.6e-91	Kinesin-like protein [Actinidia chinensis var. chinensis]
miRNA-1-3p	CEY00_Acc33520	1372	32	K16616|1|8.1e-17|94.7|vvi:100254870|actin-related protein 8, plant!K16616|2|1.8e-16|93.6|mcha:111022138|actin-related protein 8, plant!K16616|3|1.8e-16|93.6|mcha:111025411|actin-related protein 8, plant!K16616|4|2.4e-16|93.2|lang:109331208|actin-related protein 8, plant	PSS08065.1	2.2e-104	Integrase [Actinidia chinensis var. chinensis]
miRNA-1-3p	CEY00_Acc16675	1372	24	K00423|1|3.0e-147|527.3|nto:104112029|L-ascorbate oxidase [EC:1.10.3.3]!K00423|2|3.0e-147|527.3|nta:107780851|L-ascorbate oxidase [EC:1.10.3.3]!K00423|3|6.7e-147|526.2|nsy:104214996|L-ascorbate oxidase [EC:1.10.3.3]!K00423|4|3.3e-146|523.9|spen:107004828|L-ascorbate oxidase [EC:1.10.3.3]!K00423|5|4.3e-146|523.5|sly:101258916|L-ascorbate oxidase [EC:1.10.3.3]	PSS09652.1	1.2e-190	L-ascorbate oxidase like [Actinidia chinensis var. chinensis]
miRNA-1-3p	CEY00_Acc10957	1372	28	K10398|1|1.5e-15|90.1|cam:101496413|kinesin family member 11!K15223|2|1.0e-08|67.4|csl:COCSUDRAFT_47205|upstream activation factor subunit UAF30!K15223|3|1.7e-08|66.6|csat:104777865|upstream activation factor subunit UAF30!K15223|4|3.8e-08|65.5|csat:104742478|upstream activation factor subunit UAF30	PSS19015.1	9.7e-163	Plus-3 domain, subgroup protein [Actinidia chinensis var. chinensis]
miRNA-1-3p	CEY00_Acc32724	1372	29	-	PSR84746.1	8.5e-25	Cytospin-B like [Actinidia chinensis var. chinensis]
miRNA-1-3p	CEY00_Acc26557	1372	17	K13195|1|3.2e-12|78.2|nnu:104612367|cold-inducible RNA-binding protein!K13195|2|9.2e-12|76.6|cam:101509393|cold-inducible RNA-binding protein!K13195|3|2.1e-11|75.5|jre:109012084|cold-inducible RNA-binding protein!K13195|4|2.1e-11|75.5|cit:102615034|cold-inducible RNA-binding protein!K13195|5|2.7e-11|75.1|psom:113298325|cold-inducible RNA-binding protein	-	-	-
miRNA-1-3p	CEY00_Acc13267	1372	42	K13963|1|1.7e-114|419.1|vra:111242705|serpin B!K17604|2|5.9e-104|384.0|psom:113357579|zinc finger SWIM domain-containing protein 3!K17604|3|4.0e-100|371.3|psom:113300202|zinc finger SWIM domain-containing protein 3!K17604|4|2.6e-99|368.6|psom:113343127|zinc finger SWIM domain-containing protein 3!K17604|5|1.8e-97|362.5|pda:103704754|zinc finger SWIM domain-containing protein 3	PSS15774.1	0	Protein FAR1-RELATED SEQUENCE like [Actinidia chinensis var. chinensis]
miRNA-1-3p	CEY00_Acc21229	1372	27	K13114|1|2.4e-53|214.9|vvi:100245237|pinin!K13114|2|1.2e-52|212.6|oeu:111380755|pinin!K13114|3|2.0e-52|211.8|hbr:110670588|pinin!K13114|4|2.7e-52|211.5|fve:101294078|pinin!K13114|5|4.6e-52|210.7|ccav:112500983|pinin	PSS02848.1	1.9e-68	Pinin like [Actinidia chinensis var. chinensis]
miRNA-1-3p	CEY00_Acc13620	1372	37	K16732|1|6.0e-29|135.2|nnu:104588762|protein regulator of cytokinesis 1!K16732|2|1.0e-28|134.4|nnu:104611848|protein regulator of cytokinesis 1!K16732|3|1.0e-28|134.4|sot:102596048|protein regulator of cytokinesis 1!K16732|4|1.0e-28|134.4|nta:107765825|protein regulator of cytokinesis 1!K16732|5|2.3e-28|133.3|dzi:111288445|protein regulator of cytokinesis 1	PSS16121.1	2.6e-119	hypothetical protein CEY00_Acc13620 [Actinidia chinensis var. chinensis]
miRNA-1-3p	CEY00_Acc05371	1372	15	K22020|1|2.5e-51|208.4|han:110926720|mucin-19!K07955|2|1.1e-19|103.2|gmx:100801039|ADP-ribosylation factor-like protein 8!K07955|3|1.1e-19|103.2|ccaj:109818551|ADP-ribosylation factor-like protein 8!K07955|4|1.9e-19|102.4|zju:107417291|ADP-ribosylation factor-like protein 8!K07955|5|2.5e-19|102.1|pop:7487395|ADP-ribosylation factor-like protein 8	OIV89726.1	1.6e-124	hypothetical protein TanjilG_03599 [Lupinus angustifolius]
miRNA-120-3p	CEY00_Acc18219	1775	4	K22706|1|7.4e-51|205.7|pmum:103319663|(R)-mandelonitrile beta-glucosyltransferase [EC:2.4.1.354]!K22706|2|1.6e-50|204.5|pper:18788923|(R)-mandelonitrile beta-glucosyltransferase [EC:2.4.1.354]!K13691|3|9.4e-30|135.6|aof:109837542|pathogen-inducible salicylic acid glucosyltransferase [EC:2.4.1.-]!K00699|4|1.6e-29|134.8|spen:107013955|glucuronosyltransferase [EC:2.4.1.17]!K13030|5|2.1e-29|134.4|zma…	PSS07864.1	1.6e-87	7-deoxyloganetin glucosyltransferase [Actinidia chinensis var. chinensis]
miRNA-1-3p	CEY00_Acc08625	1372	37	K13917|1|2.6e-31|142.9|rcu:8262595|mRNA-capping enzyme [EC:2.7.7.50 3.6.1.-]!K13917|2|5.7e-31|141.7|mesc:110620874|mRNA-capping enzyme [EC:2.7.7.50 3.6.1.-]!K13917|3|5.7e-31|141.7|hbr:110667973|mRNA-capping enzyme [EC:2.7.7.50 3.6.1.-]!K13917|4|5.7e-31|141.7|cmax:111466182|mRNA-capping enzyme [EC:2.7.7.50 3.6.1.-]!K13917|5|5.7e-31|141.7|cmos:111438145|mRNA-capping enzyme [EC:2.7.7.50 3.6.1.-]	EXC09704.1	4.2e-44	mRNA-capping enzyme [Morus notabilis]
miRNA-1-3p	CEY00_Acc24369	1372	28	K04733|1|2.5e-46|193.0|oeu:111411267|interleukin-1 receptor-associated kinase 4 [EC:2.7.11.1]!K19525|2|4.2e-46|192.2|dct:110098611|vacuolar protein sorting-associated protein 13A/C!K10859|3|7.2e-46|191.4|pda:103720695|DNA oxidative demethylase [EC:1.14.11.33]!K12396|4|3.7e-42|179.1|oeu:111400700|AP-3 complex subunit delta!K04485|5|3.1e-33|149.4|pop:7475108|DNA repair protein RadA/Sms	PSS08065.1	1.6e-119	Integrase [Actinidia chinensis var. chinensis]
miRNA-1-3p	CEY00_Acc15788	1372	8	K00759|1|2.4e-18|98.6|cmos:111430191|adenine phosphoribosyltransferase [EC:2.4.2.7]!K00759|2|2.4e-18|98.6|cpep:111808514|adenine phosphoribosyltransferase [EC:2.4.2.7]!K00759|3|3.2e-18|98.2|dcr:108197743|adenine phosphoribosyltransferase [EC:2.4.2.7]!K00759|4|9.2e-18|96.7|ccav:112528041|adenine phosphoribosyltransferase [EC:2.4.2.7]!K00759|5|9.2e-18|96.7|cmax:111469144|adenine phosphoribosyltrans…	CAN64503.1	4.4e-22	hypothetical protein VITISV_016996 [Vitis vinifera]
miRNA-1-3p	CEY00_Acc30096	1372	21	K16075|1|1.0e-19|103.6|ccaj:109811648|magnesium transporter!K16075|2|1.7e-19|102.8|aof:109835072|magnesium transporter!K16075|3|1.7e-19|102.8|cpap:110815558|magnesium transporter!K16075|4|3.8e-19|101.7|ini:109147267|magnesium transporter!K16075|5|3.8e-19|101.7|pper:18775165|magnesium transporter	PSR89901.1	9.6e-73	Magnesium transporter MRS2-11 like [Actinidia chinensis var. chinensis]
miRNA-1-3p	CEY00_Acc10676	1372	24	K21343|1|1.1e-18|100.5|thj:104810942|ubiquitin carboxyl-terminal hydrolase 15 [EC:3.4.19.12]	PSS21627.1	7.2e-62	GATA zinc finger domain-containing protein [Actinidia chinensis var. chinensis]
miRNA-1-3p	CEY00_Acc18917	1372	19	K04733|1|8.8e-06|56.6|gab:108488001|interleukin-1 receptor-associated kinase 4 [EC:2.7.11.1]	PSS05648.1	4.3e-148	Trihelix transcription factor [Actinidia chinensis var. chinensis]
miRNA-1-3p	CEY00_Acc31707	1372	36	K10268|1|2.4e-27|129.0|pper:18766162|F-box and leucine-rich repeat protein 2/20!K10268|2|8.5e-25|120.6|pavi:110749802|F-box and leucine-rich repeat protein 2/20!K10268|3|8.5e-25|120.6|pmum:103334136|F-box and leucine-rich repeat protein 2/20!K10268|4|1.1e-24|120.2|cpap:110814788|F-box and leucine-rich repeat protein 2/20	XP_002950747.1	1.5e-10	hypothetical protein VOLCADRAFT_104860 [Volvox carteri f. nagariensis]
miRNA-121-3p	CEY00_Acc06782	7239	5	K22706|1|1.6e-101|373.2|pmum:103319663|(R)-mandelonitrile beta-glucosyltransferase [EC:2.4.1.354]!K22706|2|4.7e-101|371.7|pper:18788923|(R)-mandelonitrile beta-glucosyltransferase [EC:2.4.1.354]!K13030|3|6.4e-74|281.6|sbi:8060874|cyanohydrin beta-glucosyltransferase [EC:2.4.1.85]!K13030|4|1.7e-66|256.9|ats:109786124|cyanohydrin beta-glucosyltransferase [EC:2.4.1.85]!K13030|5|3.5e-64|249.2|bdi:100…	PSS29221.1	5.1e-182	7-deoxyloganetin glucosyltransferase [Actinidia chinensis var. chinensis]
miRNA-1-3p	CEY00_Acc28880	1372	14	K00512|1|2.9e-56|224.2|hbr:110651327|steroid 17alpha-monooxygenase / 17alpha-hydroxyprogesterone deacetylase [EC:1.14.14.19 1.14.14.32]!K20556|2|7.2e-55|219.5|csat:104793513|cytochrome P450 family 76 subfamily C!K20556|3|6.1e-54|216.5|csat:104783117|cytochrome P450 family 76 subfamily C!K20556|4|5.1e-53|213.4|csat:104784778|cytochrome P450 family 76 subfamily C!K20556|5|5.1e-53|213.4|csat:1047847…	PSR91535.1	1.4e-307	Plasma membrane ATPase [Actinidia chinensis var. chinensis]
miRNA-1-3p	CEY00_Acc08963	1372	95	K01870|1|1.9e-93|350.9|lsv:111904794|isoleucyl-tRNA synthetase [EC:6.1.1.5]!K01870|2|1.2e-92|348.2|ccav:112518958|isoleucyl-tRNA synthetase [EC:6.1.1.5]!K01870|3|1.2e-92|348.2|oeu:111411914|isoleucyl-tRNA synthetase [EC:6.1.1.5]!K01870|4|3.0e-91|343.6|aip:107640264|isoleucyl-tRNA synthetase [EC:6.1.1.5]!K01870|5|3.0e-91|343.6|adu:107488344|isoleucyl-tRNA synthetase [EC:6.1.1.5]	PSS24083.1	4.2e-103	Isoleucine--tRNA ligase like [Actinidia chinensis var. chinensis]
miRNA-1-3p	CEY00_Acc02374	1372	7	K00472|1|3.7e-41|174.1|lsv:111901401|prolyl 4-hydroxylase [EC:1.14.11.2]!K00472|2|3.2e-40|171.0|nnu:104596367|prolyl 4-hydroxylase [EC:1.14.11.2]!K00472|3|5.4e-40|170.2|mus:103987409|prolyl 4-hydroxylase [EC:1.14.11.2]!K00472|4|9.2e-40|169.5|oeu:111409222|prolyl 4-hydroxylase [EC:1.14.11.2]!K00472|5|1.2e-39|169.1|vvi:100242241|prolyl 4-hydroxylase [EC:1.14.11.2]	PSS35175.1	9.5e-55	Prolyl 4-hydroxylase [Actinidia chinensis var. chinensis]
miRNA-1-3p	CEY00_Acc29884	1372	49	K02184|1|6.2e-152|544.7|sly:101262608|formin 2!K02184|2|1.1e-145|523.9|csv:101215105|formin 2!K02184|3|1.3e-141|510.4|cqi:110726403|formin 2!K02184|4|1.7e-141|510.0|cam:101505448|formin 2!K02184|5|2.2e-141|509.6|bna:106441389|formin 2	PSS07945.1	0	Formin-like protein, partial [Actinidia chinensis var. chinensis]
miRNA-1-3p	CEY00_Acc01772	1372	20	K16732|1|1.0e-27|129.8|dzi:111288445|protein regulator of cytokinesis 1!K16732|2|1.2e-26|126.3|dzi:111289810|protein regulator of cytokinesis 1!K16732|3|2.6e-26|125.2|dzi:111316671|protein regulator of cytokinesis 1!K16732|4|5.7e-26|124.0|tcc:18605413|protein regulator of cytokinesis 1!K16732|5|9.8e-26|123.2|vvi:100244670|protein regulator of cytokinesis 1	PSS34666.1	1.6e-33	GDSL esterase/lipase [Actinidia chinensis var. chinensis]
miRNA-1-3p	CEY00_Acc25584	1372	8	K20899|1|2.6e-45|188.3|rcu:8274720|guanylate-binding protein 1/3/4/7!K20899|2|1.0e-44|186.4|pop:7480424|guanylate-binding protein 1/3/4/7!K20899|3|1.1e-43|183.0|ccav:112513826|guanylate-binding protein 1/3/4/7!K20899|4|1.9e-43|182.2|oeu:111376042|guanylate-binding protein 1/3/4/7!K20899|5|3.2e-43|181.4|lsv:111915104|guanylate-binding protein 1/3/4/7	PSR94830.1	1.9e-45	Guanylate-binding protein like [Actinidia chinensis var. chinensis]
miRNA-1-3p	CEY00_Acc18965	1372	53	K01530|1|8.6e-51|208.4|tcc:18608746|phospholipid-translocating ATPase [EC:7.6.2.1]!K01530|2|9.5e-50|204.9|dzi:111309303|phospholipid-translocating ATPase [EC:7.6.2.1]!K01530|3|3.1e-48|199.9|sind:105164702|phospholipid-translocating ATPase [EC:7.6.2.1]!K01530|4|3.1e-48|199.9|pmum:103328398|phospholipid-translocating ATPase [EC:7.6.2.1]!K01530|5|3.1e-48|199.9|pavi:110761612|phospholipid-translocati…	PSS05696.1	1.6e-54	Phospholipid-transporting ATPase [Actinidia chinensis var. chinensis]
miRNA-134-5p	CEY00_Acc06782	5374	5	K22706|1|1.6e-101|373.2|pmum:103319663|(R)-mandelonitrile beta-glucosyltransferase [EC:2.4.1.354]!K22706|2|4.7e-101|371.7|pper:18788923|(R)-mandelonitrile beta-glucosyltransferase [EC:2.4.1.354]!K13030|3|6.4e-74|281.6|sbi:8060874|cyanohydrin beta-glucosyltransferase [EC:2.4.1.85]!K13030|4|1.7e-66|256.9|ats:109786124|cyanohydrin beta-glucosyltransferase [EC:2.4.1.85]!K13030|5|3.5e-64|249.2|bdi:100…	PSS29221.1	5.1e-182	7-deoxyloganetin glucosyltransferase [Actinidia chinensis var. chinensis]
miRNA-1-3p	CEY00_Acc13299	1372	27	K10573|1|2.9e-17|95.9|thj:104822104|ubiquitin-conjugating enzyme E2 A [EC:2.3.2.23]!K10573|2|6.5e-17|94.7|cmax:111476778|ubiquitin-conjugating enzyme E2 A [EC:2.3.2.23]!K10573|3|6.5e-17|94.7|lang:109353391|ubiquitin-conjugating enzyme E2 A [EC:2.3.2.23]!K10573|4|6.5e-17|94.7|cmos:111458407|ubiquitin-conjugating enzyme E2 A [EC:2.3.2.23]	PSR94724.1	8.3e-22	Neuroguidin like [Actinidia chinensis var. chinensis]
miRNA-1-3p	CEY00_Acc07830	1372	3	-	PSS26534.1	4.9e-63	Alpha-crystallin domain-containing protein [Actinidia chinensis var. chinensis]
miRNA-1-3p	CEY00_Acc12270	1372	49	K03327|1|6.5e-06|58.2|spen:107032616|multidrug resistance protein, MATE family	PSS17485.1	0	Zinc finger CCCH domain-containing protein [Actinidia chinensis var. chinensis]
miRNA-1-3p	CEY00_Acc29201	1372	16	-	PSR91854.1	4.1e-69	Chaperonin like [Actinidia chinensis var. chinensis]
miRNA-1-3p	CEY00_Acc25426	1372	53	-	KAE9451333.1	8.4e-63	hypothetical protein C3L33_16761, partial [Rhododendron williamsianum]
miRNA-1-3p	CEY00_Acc07515	1372	28	K13416|1|2.4e-63|248.8|ghi:107899575|brassinosteroid insensitive 1-associated receptor kinase 1 [EC:2.7.10.1 2.7.11.1]!K13416|2|2.4e-63|248.8|gab:108476070|brassinosteroid insensitive 1-associated receptor kinase 1 [EC:2.7.10.1 2.7.11.1]!K13416|3|9.1e-63|246.9|ghi:107898915|brassinosteroid insensitive 1-associated receptor kinase 1 [EC:2.7.10.1 2.7.11.1]!K13416|4|9.1e-63|246.9|gra:105779796|brass…	PPR99644.1	4.6e-101	hypothetical protein GOBAR_AA21013 [Gossypium barbadense]
miRNA-1-3p	CEY00_Acc09195	1372	5	K15119|1|2.7e-15|86.7|ccav:112526351|solute carrier family 25, member 39/40!K15119|2|6.0e-15|85.5|mcha:111016380|solute carrier family 25, member 39/40!K15119|3|6.0e-15|85.5|ccav:112529831|solute carrier family 25, member 39/40!K15119|4|1.0e-14|84.7|han:110937610|solute carrier family 25, member 39/40!K15119|5|1.0e-14|84.7|vvi:100244773|solute carrier family 25, member 39/40	PSS24258.1	9e-29	Mitochondrial carrier protein [Actinidia chinensis var. chinensis]
miRNA-1-3p	CEY00_Acc11441	1372	21	K22048|1|1.6e-19|103.6|cpep:111779746|mechanosensitive ion channel protein 4/5/6/7/8/9/10!K22048|2|3.6e-19|102.4|jre:109008774|mechanosensitive ion channel protein 4/5/6/7/8/9/10!K22048|3|1.0e-18|100.9|cmax:111484882|mechanosensitive ion channel protein 4/5/6/7/8/9/10!K22048|4|1.4e-18|100.5|dzi:111286295|mechanosensitive ion channel protein 4/5/6/7/8/9/10!K22048|5|1.8e-18|100.1|jre:108995855|mech…	KAA8548582.1	2.8e-26	hypothetical protein F0562_000266 [Nyssa sinensis]
miRNA-1-3p	CEY00_Acc15468	1372	7	K09833|1|1.3e-19|101.7|pda:103696389|homogentisate phytyltransferase / homogentisate geranylgeranyltransferase [EC:2.5.1.115 2.5.1.116]!K09833|2|1.3e-19|101.7|pper:18792275|homogentisate phytyltransferase / homogentisate geranylgeranyltransferase [EC:2.5.1.115 2.5.1.116]!K09833|3|1.3e-19|101.7|pmum:103320912|homogentisate phytyltransferase / homogentisate geranylgeranyltransferase [EC:2.5.1.115 2…	PSS11195.1	4.9e-24	Homogentisate phytyltransferase [Actinidia chinensis var. chinensis]
miRNA-1-3p	CEY00_Acc06815	1372	37	K00140|1|1.3e-86|326.6|vvi:100261145|malonate-semialdehyde dehydrogenase (acetylating) / methylmalonate-semialdehyde dehydrogenase [EC:1.2.1.18 1.2.1.27]!K00140|2|3.8e-86|325.1|cit:102627595|malonate-semialdehyde dehydrogenase (acetylating) / methylmalonate-semialdehyde dehydrogenase [EC:1.2.1.18 1.2.1.27]!K00140|3|5.0e-86|324.7|jre:108983908|malonate-semialdehyde dehydrogenase (acetylating) / me…	PSS02778.1	1.2e-100	Methylmalonate-semialdehyde dehydrogenase [Actinidia chinensis var. chinensis]
miRNA-1-3p	CEY00_Acc22985	1372	27	K08064|1|1.7e-38|166.0|mesc:110621230|nuclear transcription factor Y, alpha!K08064|2|6.6e-38|164.1|cit:102630159|nuclear transcription factor Y, alpha!K08064|3|1.5e-37|162.9|pper:18770097|nuclear transcription factor Y, alpha!K08064|4|2.5e-37|162.2|hbr:110670690|nuclear transcription factor Y, alpha	PSS01629.1	1.3e-72	Nuclear transcription factor Y subunit A-10 like [Actinidia chinensis var. chinensis]
miRNA-1-3p	CEY00_Acc06333	1372	7	K02915|1|1.8e-12|79.0|nta:107820542|large subunit ribosomal protein L34e!K02915|2|4.1e-12|77.8|var:108327941|large subunit ribosomal protein L34e!K02915|3|4.1e-12|77.8|zju:107415553|large subunit ribosomal protein L34e!K02915|4|4.1e-12|77.8|cam:101494954|large subunit ribosomal protein L34e!K02915|5|4.1e-12|77.8|cam:101498567|large subunit ribosomal protein L34e	-	-	-
miRNA-1-3p	CEY00_Acc10373	1372	80	K02184|1|1.3e-46|194.9|aip:107619883|formin 2!K02184|2|2.8e-46|193.7|ppp:112285762|formin 2!K02184|3|1.8e-45|191.0|csv:101215105|formin 2!K02184|4|2.9e-43|183.7|psom:113296474|formin 2!K02184|5|3.8e-43|183.3|sly:101262608|formin 2	CAD22154.1	3.2e-60	pherophorin-dz1 protein [Volvox carteri f. nagariensis]
miRNA-1-3p	CEY00_Acc01874	1372	14	-	PSS34766.1	4.9e-76	Protein FATTY ACID EXPORT 3 like [Actinidia chinensis var. chinensis]
miRNA-1-3p	CEY00_Acc17276	1372	41	K10400|1|7.9e-45|188.3|nta:107781469|kinesin family member 15!K07200|2|7.9e-37|161.8|lsv:111890727|5'-AMP-activated protein kinase, regulatory gamma subunit!K07200|3|7.9e-37|161.8|han:110885337|5'-AMP-activated protein kinase, regulatory gamma subunit!K07200|4|3.9e-36|159.5|lja:Lj4g3v2367350.2|5'-AMP-activated protein kinase, regulatory gamma subunit	XP_024314614.1	1.1e-72	uncharacterized protein LOC112270755, partial [Brachypodium distachyon]
miRNA-1-3p	CEY00_Acc26006	1372	29	K03141|1|2.5e-21|109.8|dzi:111285723|transcription initiation factor TFIIH subunit 1!K03141|2|3.3e-21|109.4|tcc:18590160|transcription initiation factor TFIIH subunit 1!K03141|3|1.2e-20|107.5|gra:105793182|transcription initiation factor TFIIH subunit 1!K03141|4|2.1e-20|106.7|ghi:107941978|transcription initiation factor TFIIH subunit 1!K03141|5|3.0e-19|102.8|ghi:107953138|transcription initiatio…	PSR95249.1	5.3e-42	RNA polymerase II transcription factor B subunit 1-1 like [Actinidia chinensis var. chinensis]
miRNA-1-3p	CEY00_Acc05339	1372	16	K00963|1|1.1e-15|89.4|bvg:104907700|UTP--glucose-1-phosphate uridylyltransferase [EC:2.7.7.9]!K00963|2|1.1e-15|89.4|pmum:103327373|UTP--glucose-1-phosphate uridylyltransferase [EC:2.7.7.9]!K00963|3|1.1e-15|89.4|psom:113303175|UTP--glucose-1-phosphate uridylyltransferase [EC:2.7.7.9]!K00963|4|1.1e-15|89.4|pper:18782008|UTP--glucose-1-phosphate uridylyltransferase [EC:2.7.7.9]!K00963|5|1.1e-15|89.4…	KAA3474534.1	5.8e-22	UTP--glucose-1-phosphate uridylyltransferase [Gossypium australe]
miRNA-1-3p	CEY00_Acc17101	1372	16	K23050|1|1.6e-20|104.8|mtr:MTR_3g007970|phenylcoumaran benzylic ether reductase [EC:1.3.1.-]!K23050|2|2.1e-20|104.4|pop:18109921|phenylcoumaran benzylic ether reductase [EC:1.3.1.-]!K23050|3|2.8e-20|104.0|lang:109346003|phenylcoumaran benzylic ether reductase [EC:1.3.1.-]!K23050|4|4.8e-20|103.2|pop:18104309|phenylcoumaran benzylic ether reductase [EC:1.3.1.-]!K23050|5|4.8e-20|103.2|gra:105779968|…	PSS10013.1	3.8e-35	Isoeugenol synthase [Actinidia chinensis var. chinensis]
miRNA-1-3p	CEY00_Acc21409	1372	14	K17616|1|1.1e-15|88.6|oeu:111404463|CTD small phosphatase-like protein 2 [EC:3.1.3.-]!K17616|2|2.7e-14|84.0|vvi:100262484|CTD small phosphatase-like protein 2 [EC:3.1.3.-]!K17616|3|1.0e-13|82.0|cqi:110713815|CTD small phosphatase-like protein 2 [EC:3.1.3.-]!K17616|4|3.9e-13|80.1|zju:107433983|CTD small phosphatase-like protein 2 [EC:3.1.3.-]	PSS03026.1	3.6e-85	Stress-related protein [Actinidia chinensis var. chinensis]
miRNA-1-3p	CEY00_Acc33179	1372	4	K01213|1|1.2e-76|290.8|zju:107409516|galacturan 1,4-alpha-galacturonidase [EC:3.2.1.67]!K01213|2|5.7e-74|282.0|dct:110098657|galacturan 1,4-alpha-galacturonidase [EC:3.2.1.67]!K01213|3|2.2e-73|280.0|aip:107638886|galacturan 1,4-alpha-galacturonidase [EC:3.2.1.67]!K01213|4|3.7e-73|279.3|adu:107483353|galacturan 1,4-alpha-galacturonidase [EC:3.2.1.67]!K01213|5|3.2e-72|276.2|lja:Lj0g3v0212519.1|gala…	PSR85195.1	3.2e-95	Polygalacturonase [Actinidia chinensis var. chinensis]
miRNA-1-3p	CEY00_Acc27563	1372	32	K02865|1|1.1e-64|252.7|sita:101759799|large subunit ribosomal protein L10Ae!K04485|2|1.5e-16|92.8|pop:7475108|DNA repair protein RadA/Sms	PSR92959.1	2.1e-129	R3H domain-containing protein [Actinidia chinensis var. chinensis]
miRNA-1-3p	CEY00_Acc21604	1372	62	K08503|1|1.1e-27|129.4|vvi:100265526|syntaxin of plants SYP5!K08503|2|1.1e-27|129.4|jre:109012033|syntaxin of plants SYP5!K08503|3|4.4e-27|127.5|zju:107434309|syntaxin of plants SYP5!K08503|4|7.5e-27|126.7|cit:102608030|syntaxin of plants SYP5	PSR95538.1	8e-31	Syntaxin-52 like [Actinidia chinensis var. chinensis]
miRNA-1-3p	CEY00_Acc07063	1372	19	K01586|1|5.9e-62|243.4|vvi:100247076|diaminopimelate decarboxylase [EC:4.1.1.20]!K01586|2|4.3e-60|237.3|vvi:100265358|diaminopimelate decarboxylase [EC:4.1.1.20]!K01586|3|3.1e-58|231.1|spen:107007852|diaminopimelate decarboxylase [EC:4.1.1.20]!K01586|4|1.2e-57|229.2|sly:101249215|diaminopimelate decarboxylase [EC:4.1.1.20]!K01586|5|1.5e-57|228.8|gmx:100786832|diaminopimelate decarboxylase [EC:4.1…	PSS29447.1	6.5e-87	Diaminopimelate decarboxylase [Actinidia chinensis var. chinensis]
miRNA-1-3p	CEY00_Acc13337	1372	8	K13412|1|3.9e-34|149.8|egr:104428541|calcium-dependent protein kinase [EC:2.7.11.1]!K13412|2|6.7e-34|149.1|pda:103713516|calcium-dependent protein kinase [EC:2.7.11.1]!K13412|3|6.7e-34|149.1|gab:108463682|calcium-dependent protein kinase [EC:2.7.11.1]!K13412|4|6.7e-34|149.1|ghi:107954463|calcium-dependent protein kinase [EC:2.7.11.1]!K13412|5|8.7e-34|148.7|pda:103716834|calcium-dependent protein …	PSS15843.1	7.4e-35	Calcium-dependent protein kinase [Actinidia chinensis var. chinensis]
miRNA-136-3p	CEY00_Acc23933	2373	12	K22706|1|2.5e-114|416.0|pmum:103319663|(R)-mandelonitrile beta-glucosyltransferase [EC:2.4.1.354]!K22706|2|7.3e-114|414.5|pper:18788923|(R)-mandelonitrile beta-glucosyltransferase [EC:2.4.1.354]!K13030|3|4.1e-72|275.8|sbi:8060874|cyanohydrin beta-glucosyltransferase [EC:2.4.1.85]!K13030|4|5.1e-67|258.8|ats:109786124|cyanohydrin beta-glucosyltransferase [EC:2.4.1.85]!K13030|5|5.9e-63|245.4|bdi:100…	PSR99870.1	1.4e-180	7-deoxyloganetin glucosyltransferase [Actinidia chinensis var. chinensis]
miRNA-1-3p	CEY00_Acc21202	1372	16	K17470|1|2.1e-43|181.8|egr:104419925|sulfate transporter 1, high-affinity!K17470|2|4.6e-43|180.6|oeu:111409764|sulfate transporter 1, high-affinity!K17470|3|1.0e-42|179.5|nnu:104600090|sulfate transporter 1, high-affinity!K17470|4|2.3e-42|178.3|sind:105169207|sulfate transporter 1, high-affinity!K17470|5|2.3e-42|178.3|hbr:110671615|sulfate transporter 1, high-affinity	PSS02822.1	1.4e-57	Sulfate transporter 1.3 like [Actinidia chinensis var. chinensis]
miRNA-1-3p	CEY00_Acc20865	1372	33	K10357|1|2.2e-63|249.6|tcc:18600128|myosin V!K10357|2|6.4e-63|248.1|mcha:111013058|myosin V!K10357|3|4.1e-62|245.4|cmos:111450705|myosin V!K10357|4|5.4e-62|245.0|cmax:111493559|myosin V!K10357|5|7.0e-62|244.6|jre:108990737|myosin V	PSS05003.1	2.9e-65	Myosin-9 like, partial [Actinidia chinensis var. chinensis]
miRNA-136-5p	CEY00_Acc17636	4641	11	K22706|1|2.7e-86|323.2|pmum:103319663|(R)-mandelonitrile beta-glucosyltransferase [EC:2.4.1.354]!K22706|2|4.5e-86|322.4|pper:18788923|(R)-mandelonitrile beta-glucosyltransferase [EC:2.4.1.354]!K13030|3|3.8e-56|223.0|sbi:8060874|cyanohydrin beta-glucosyltransferase [EC:2.4.1.85]!K13030|4|8.1e-51|205.3|ats:109786124|cyanohydrin beta-glucosyltransferase [EC:2.4.1.85]!K00699|5|2.4e-50|203.8|spen:1070…	PSS07294.1	3.1e-177	7-deoxyloganetin glucosyltransferase [Actinidia chinensis var. chinensis]
miRNA-1-3p	CEY00_Acc21522	1372	18	K12196|1|1.9e-81|308.9|psom:113310162|vacuolar protein-sorting-associated protein 4!K12196|2|1.9e-81|308.9|psom:113321774|vacuolar protein-sorting-associated protein 4!K12196|3|1.4e-79|302.8|gmx:100788150|vacuolar protein-sorting-associated protein 4!K12196|4|1.8e-79|302.4|vra:106759413|vacuolar protein-sorting-associated protein 4	PSS03139.1	3.5e-85	Protein SUPPRESSOR OF K(+) TRANSPORT GROWTH DEFECT like [Actinidia chinensis var. chinensis]
miRNA-1-3p	CEY00_Acc04305	1372	23	K22419|1|7.6e-10|71.2|aip:107620095|Delta4-3-oxosteroid 5beta-reductase [EC:1.3.1.3]	PSS33906.1	3.4e-209	Mediator of RNA polymerase II transcription subunit 33A like [Actinidia chinensis var. chinensis]
miRNA-1-3p	CEY00_Acc05181	1372	57	-	PSS31813.1	1.3e-50	Protein TIC 40 like [Actinidia chinensis var. chinensis]
miRNA-1-3p	CEY00_Acc10633	1372	24	K15622|1|8.7e-07|59.3|var:108347053|myeloid leukemia factor 1!K15622|2|3.3e-06|57.4|ccaj:109803065|myeloid leukemia factor 1!K15622|3|4.3e-06|57.0|vra:106778717|myeloid leukemia factor 1	PSS21585.1	2.3e-25	Serine/threonine-protein kinase [Actinidia chinensis var. chinensis]
miRNA-1-3p	CEY00_Acc07654	1372	31	-	PSS26358.1	1.1e-47	Transducin beta-like protein [Actinidia chinensis var. chinensis]
miRNA-1-3p	CEY00_Acc08483	1372	9	K11294|1|1.7e-37|161.4|ccav:112520808|nucleolin!K11294|2|1.8e-36|157.9|oeu:111381596|nucleolin!K11294|3|3.1e-36|157.1|lsv:111916383|nucleolin!K11294|4|4.1e-36|156.8|dcr:108217757|nucleolin	PSS23659.1	1.2e-53	RNA recognition motif domain protein [Actinidia chinensis var. chinensis]
miRNA-1-3p	CEY00_Acc15190	1372	21	-	PSS14623.1	8.8e-94	Preprotein like [Actinidia chinensis var. chinensis]
miRNA-1-3p	CEY00_Acc23933	1372	12	K22706|1|2.5e-114|416.0|pmum:103319663|(R)-mandelonitrile beta-glucosyltransferase [EC:2.4.1.354]!K22706|2|7.3e-114|414.5|pper:18788923|(R)-mandelonitrile beta-glucosyltransferase [EC:2.4.1.354]!K13030|3|4.1e-72|275.8|sbi:8060874|cyanohydrin beta-glucosyltransferase [EC:2.4.1.85]!K13030|4|5.1e-67|258.8|ats:109786124|cyanohydrin beta-glucosyltransferase [EC:2.4.1.85]!K13030|5|5.9e-63|245.4|bdi:100…	PSR99870.1	1.4e-180	7-deoxyloganetin glucosyltransferase [Actinidia chinensis var. chinensis]
miRNA-1-3p	CEY00_Acc12347	1372	4	K22733|1|2.8e-119|434.5|cit:102612526|magnesium transporter!K17710|2|2.9e-100|371.3|ccav:112515917|pentatricopeptide repeat domain-containing protein 1!K17710|3|3.7e-100|370.9|han:110868757|pentatricopeptide repeat domain-containing protein 1	PSS17559.1	0	Pentatricopeptide repeat-containing protein [Actinidia chinensis var. chinensis]
miRNA-1-3p	CEY00_Acc08987	1372	8	K12180|1|3.0e-14|85.1|ini:109180793|COP9 signalosome complex subunit 7!K12180|2|8.8e-14|83.6|oeu:111409869|COP9 signalosome complex subunit 7!K12180|3|2.0e-13|82.4|mcha:111023861|COP9 signalosome complex subunit 7!K12180|4|2.6e-13|82.0|jre:109016602|COP9 signalosome complex subunit 7!K12180|5|3.3e-13|81.6|nnu:104610491|COP9 signalosome complex subunit 7	PSS24107.1	2e-15	COP9 signalosome complex subunit 7 like [Actinidia chinensis var. chinensis]
miRNA-1-3p	CEY00_Acc17244	1372	10	-	PSS10156.1	5.9e-233	F-box protein [Actinidia chinensis var. chinensis]
miRNA-1-3p	CEY00_Acc03680	1372	4	K22939|1|3.1e-28|131.0|dcr:108214795|immediate early response 3-interacting protein 1!K22939|2|1.6e-27|128.6|sind:105167092|immediate early response 3-interacting protein 1!K22939|3|5.9e-27|126.7|oeu:111405474|immediate early response 3-interacting protein 1!K22939|4|7.7e-27|126.3|sind:105167085|immediate early response 3-interacting protein 1!K22939|5|7.7e-27|126.3|lsv:111878807|immediate early …	PSS33292.1	2.7e-34	Protein transport protein like [Actinidia chinensis var. chinensis]
miRNA-1-3p	CEY00_Acc15911	1372	89	K10357|1|2.2e-43|184.9|hbr:110664706|myosin V!K10357|2|2.9e-43|184.5|mesc:110603406|myosin V!K10357|3|2.9e-43|184.5|hbr:110662244|myosin V!K10357|4|3.8e-43|184.1|pop:7492286|myosin V!K10357|5|6.5e-43|183.3|psom:113326798|myosin V	PSS11639.1	7.6e-70	Myosin-15 like isoform 2 [Actinidia chinensis var. chinensis]
miRNA-1-3p	CEY00_Acc04427	1372	26	K01870|1|1.1e-27|130.2|ccav:112529198|isoleucyl-tRNA synthetase [EC:6.1.1.5]!K01870|2|4.1e-25|121.7|cit:102618088|isoleucyl-tRNA synthetase [EC:6.1.1.5]!K01870|3|5.3e-25|121.3|han:110930032|isoleucyl-tRNA synthetase [EC:6.1.1.5]!K01870|4|2.6e-24|119.0|nnu:104591373|isoleucyl-tRNA synthetase [EC:6.1.1.5]	PSS18209.1	0	MORC family CW-type zinc finger protein [Actinidia chinensis var. chinensis]
miRNA-1-3p	CEY00_Acc02434	1372	24	K00031|1|9.2e-20|104.0|egu:105058809|isocitrate dehydrogenase [EC:1.1.1.42]!K00031|2|3.5e-19|102.1|mcha:111006675|isocitrate dehydrogenase [EC:1.1.1.42]!K00031|3|3.5e-19|102.1|pda:103723130|isocitrate dehydrogenase [EC:1.1.1.42]!K00031|4|1.0e-18|100.5|oeu:111386299|isocitrate dehydrogenase [EC:1.1.1.42]!K00031|5|1.0e-18|100.5|ghi:107892269|isocitrate dehydrogenase [EC:1.1.1.42]	PSS35234.1	1.9e-19	Isocitrate dehydrogenase [Actinidia chinensis var. chinensis]
miRNA-1-3p	CEY00_Acc07960	1372	29	-	PSS26545.1	3.4e-98	E3 ubiquitin-protein like [Actinidia chinensis var. chinensis]
miRNA-1-3p	CEY00_Acc29634	1372	9	K15382|1|3.4e-35|153.7|psom:113274352|solute carrier family 50 (sugar transporter)!K15382|2|5.7e-35|152.9|psom:113277311|solute carrier family 50 (sugar transporter)!K15382|3|7.5e-35|152.5|mdm:103437581|solute carrier family 50 (sugar transporter)!K15382|4|2.8e-34|150.6|pxb:103939471|solute carrier family 50 (sugar transporter)!K15382|5|8.3e-34|149.1|jre:108990744|solute carrier family 50 (sugar …	PSR89433.1	5.4e-43	Bidirectional sugar transporter like [Actinidia chinensis var. chinensis]
miRNA-1-3p	CEY00_Acc12832	1372	10	K08517|1|4.5e-26|123.6|cpep:111807604|vesicle transport protein SEC22!K08517|2|2.9e-25|120.9|cpap:110818335|vesicle transport protein SEC22!K08517|3|2.9e-25|120.9|pper:18782882|vesicle transport protein SEC22!K08517|4|2.9e-25|120.9|pmum:103327595|vesicle transport protein SEC22!K08517|5|2.9e-25|120.9|pavi:110764808|vesicle transport protein SEC22	KAE9453381.1	1.7e-27	hypothetical protein C3L33_14742, partial [Rhododendron williamsianum]
miRNA-1-3p	CEY00_Acc16616	1372	39	-	PSS09594.1	6.6e-23	Alpha/beta hydrolase fold-1 protein [Actinidia chinensis var. chinensis]
miRNA-1-3p	CEY00_Acc21839	1372	19	K11866|1|3.1e-25|122.1|dcr:108227919|STAM-binding protein [EC:3.4.19.12]!K11866|2|5.9e-24|117.9|jcu:105650693|STAM-binding protein [EC:3.4.19.12]!K11866|3|5.9e-24|117.9|nta:107789867|STAM-binding protein [EC:3.4.19.12]!K11866|4|5.9e-24|117.9|nta:107760387|STAM-binding protein [EC:3.4.19.12]!K11866|5|7.7e-24|117.5|nsy:104226769|STAM-binding protein [EC:3.4.19.12]	PSR84715.1	3.2e-56	AMSH-like ubiquitin thioesterase [Actinidia chinensis var. chinensis]
miRNA-1-3p	CEY00_Acc30768	1372	32	K01176|1|8.5e-201|705.7|pper:18782108|alpha-amylase [EC:3.2.1.1]!K01176|2|7.2e-200|702.6|pavi:110750438|alpha-amylase [EC:3.2.1.1]!K01176|3|1.8e-198|698.0|pmum:103330100|alpha-amylase [EC:3.2.1.1]!K01176|4|4.8e-196|689.9|nta:107825671|alpha-amylase [EC:3.2.1.1]!K01176|5|4.8e-196|689.9|nto:104085350|alpha-amylase [EC:3.2.1.1]	PSR87722.1	4.1e-274	Alpha-amylase [Actinidia chinensis var. chinensis]
miRNA-1-3p	CEY00_Acc02546	1372	9	K18670|1|3.8e-78|297.0|vvi:100240775|dual specificity protein kinase YAK1 [EC:2.7.12.1]!K18670|2|1.5e-74|285.0|pavi:110758568|dual specificity protein kinase YAK1 [EC:2.7.12.1]!K18670|3|1.9e-74|284.6|pper:18786910|dual specificity protein kinase YAK1 [EC:2.7.12.1]!K18670|4|7.4e-74|282.7|hbr:110659600|dual specificity protein kinase YAK1 [EC:2.7.12.1]!K18670|5|2.1e-73|281.2|tcc:18599650|dual speci…	PSS11869.1	2.9e-112	Serine/threonine-protein kinase yakA [Actinidia chinensis var. chinensis]
miRNA-1-3p	CEY00_Acc10109	1372	14	K07942|1|1.1e-16|93.6|dzi:111299435|ADP-ribosylation factor-like protein 1!K07942|2|1.4e-16|93.2|vvi:100249651|ADP-ribosylation factor-like protein 1!K07942|3|1.4e-16|93.2|cpap:110812628|ADP-ribosylation factor-like protein 1!K07942|4|1.4e-16|93.2|pop:7488995|ADP-ribosylation factor-like protein 1!K07942|5|1.4e-16|93.2|tcc:18589190|ADP-ribosylation factor-like protein 1	KAB1204201.1	3e-16	ADP-ribosylation factor 1 [Morella rubra]
miRNA-1-3p	CEY00_Acc08153	1372	12	K04733|1|1.0e-49|201.4|ccav:112524276|interleukin-1 receptor-associated kinase 4 [EC:2.7.11.1]!K04733|2|1.4e-49|201.1|lsv:111913696|interleukin-1 receptor-associated kinase 4 [EC:2.7.11.1]!K04733|3|4.4e-48|196.1|nto:104117875|interleukin-1 receptor-associated kinase 4 [EC:2.7.11.1]!K04733|4|1.3e-47|194.5|fve:101306040|interleukin-1 receptor-associated kinase 4 [EC:2.7.11.1]!K04733|5|2.4e-46|190.3…	PSS26857.1	3.4e-119	Receptor-like protein kinase precursor [Actinidia chinensis var. chinensis]
miRNA-1-3p	CEY00_Acc09994	1372	2	K02291|1|8.7e-31|138.3|mcha:111008208|15-cis-phytoene synthase [EC:2.5.1.32]!K02291|2|1.1e-30|137.9|cam:101489077|15-cis-phytoene synthase [EC:2.5.1.32]!K02291|3|2.5e-30|136.7|zju:107416592|15-cis-phytoene synthase [EC:2.5.1.32]!K02291|4|3.3e-30|136.3|cmos:111447034|15-cis-phytoene synthase [EC:2.5.1.32]!K02291|5|3.3e-30|136.3|cmax:111480496|15-cis-phytoene synthase [EC:2.5.1.32]	KAF3445016.1	3.1e-30	hypothetical protein FNV43_RR14709 [Rhamnella rubrinervis]
miRNA-141-5p	CEY00_Acc06782	7239	5	K22706|1|1.6e-101|373.2|pmum:103319663|(R)-mandelonitrile beta-glucosyltransferase [EC:2.4.1.354]!K22706|2|4.7e-101|371.7|pper:18788923|(R)-mandelonitrile beta-glucosyltransferase [EC:2.4.1.354]!K13030|3|6.4e-74|281.6|sbi:8060874|cyanohydrin beta-glucosyltransferase [EC:2.4.1.85]!K13030|4|1.7e-66|256.9|ats:109786124|cyanohydrin beta-glucosyltransferase [EC:2.4.1.85]!K13030|5|3.5e-64|249.2|bdi:100…	PSS29221.1	5.1e-182	7-deoxyloganetin glucosyltransferase [Actinidia chinensis var. chinensis]
miRNA-1-3p	CEY00_Acc12927	1372	7	K00485|1|2.5e-112|408.3|oeu:111381630|dimethylaniline monooxygenase (N-oxide forming) [EC:1.14.13.8]!K00485|2|4.4e-109|397.5|sind:105173835|dimethylaniline monooxygenase (N-oxide forming) [EC:1.14.13.8]!K00485|3|6.3e-108|393.7|vvi:100261179|dimethylaniline monooxygenase (N-oxide forming) [EC:1.14.13.8]!K00485|4|1.2e-106|389.4|spen:107026289|dimethylaniline monooxygenase (N-oxide forming) [EC:1.14…	PSS15436.1	1.8e-128	Flavin-containing monooxygenase [Actinidia chinensis var. chinensis]
miRNA-148-5p	CEY00_Acc18218	1029	13	K22706|1|9.7e-51|205.3|pmum:103319663|(R)-mandelonitrile beta-glucosyltransferase [EC:2.4.1.354]!K22706|2|2.2e-50|204.1|pper:18788923|(R)-mandelonitrile beta-glucosyltransferase [EC:2.4.1.354]!K13030|3|2.5e-30|137.5|zma:100284975|cyanohydrin beta-glucosyltransferase [EC:2.4.1.85]!K13691|4|4.3e-30|136.7|aof:109837542|pathogen-inducible salicylic acid glucosyltransferase [EC:2.4.1.-]!K13030|5|9.5e-…	PSS07864.1	1.6e-95	7-deoxyloganetin glucosyltransferase [Actinidia chinensis var. chinensis]
miRNA-1-3p	CEY00_Acc08570	1372	36	K22419|1|2.5e-07|63.5|aip:107620095|Delta4-3-oxosteroid 5beta-reductase [EC:1.3.1.3]	PSS23747.1	5.7e-139	Increased DNA methylation like [Actinidia chinensis var. chinensis]
miRNA-1-3p	CEY00_Acc08909	1372	28	K14326|1|1.7e-33|149.8|lsv:111904613|regulator of nonsense transcripts 1 [EC:3.6.4.-]!K11353|2|7.3e-32|144.4|jre:109005011|NADH dehydrogenase (ubiquinone) 1 alpha subcomplex subunit 13!K11353|3|2.8e-31|142.5|lang:109363228|NADH dehydrogenase (ubiquinone) 1 alpha subcomplex subunit 13!K11353|4|4.8e-31|141.7|lang:109352458|NADH dehydrogenase (ubiquinone) 1 alpha subcomplex subunit 13!K11353|5|1.1e-…	RWR92200.1	4.3e-66	hypothetical protein CKAN_02140800 [Cinnamomum micranthum f. kanehirae]
miRNA-1-3p	CEY00_Acc13353	1372	31	K14442|1|3.1e-60|239.2|mdm:103449624|ATP-dependent RNA helicase DHX36 [EC:3.6.4.13]!K14442|2|3.1e-60|239.2|pxb:103935215|ATP-dependent RNA helicase DHX36 [EC:3.6.4.13]!K14442|3|1.2e-59|237.3|pper:18771314|ATP-dependent RNA helicase DHX36 [EC:3.6.4.13]!K14442|4|1.2e-59|237.3|pavi:110774202|ATP-dependent RNA helicase DHX36 [EC:3.6.4.13]!K14442|5|1.2e-59|237.3|pmum:103339540|ATP-dependent RNA helica…	PSS15858.1	5.4e-62	DExH-box ATP-dependent RNA helicase [Actinidia chinensis var. chinensis]
miRNA-1-3p	CEY00_Acc19682	1372	15	K23151|1|4.8e-23|114.4|mtr:MTR_3g096562|methyltransferase-like protein 23 [EC:2.1.1.-]	PSS06194.1	7.1e-101	Phosphoribosylaminoimidazole-succinocarboxamide synthase [Actinidia chinensis var. chinensis]
miRNA-1-3p	CEY00_Acc01734	1372	32	-	PSS34630.1	8.9e-94	Protein DEFECTIVE IN EXINE FORMATION 1 like [Actinidia chinensis var. chinensis]
miRNA-148-5p	CEY00_Acc18219	1029	4	K22706|1|7.4e-51|205.7|pmum:103319663|(R)-mandelonitrile beta-glucosyltransferase [EC:2.4.1.354]!K22706|2|1.6e-50|204.5|pper:18788923|(R)-mandelonitrile beta-glucosyltransferase [EC:2.4.1.354]!K13691|3|9.4e-30|135.6|aof:109837542|pathogen-inducible salicylic acid glucosyltransferase [EC:2.4.1.-]!K00699|4|1.6e-29|134.8|spen:107013955|glucuronosyltransferase [EC:2.4.1.17]!K13030|5|2.1e-29|134.4|zma…	PSS07864.1	1.6e-87	7-deoxyloganetin glucosyltransferase [Actinidia chinensis var. chinensis]
miRNA-1-3p	CEY00_Acc05683	1372	15	K09338|1|8.1e-37|160.6|jre:108992866|homeobox-leucine zipper protein!K09338|2|4.4e-35|154.8|nnu:104590868|homeobox-leucine zipper protein!K09338|3|3.2e-33|148.7|tcc:18600741|homeobox-leucine zipper protein!K09338|4|7.1e-33|147.5|nnu:104593226|homeobox-leucine zipper protein!K09338|5|2.7e-32|145.6|dzi:111291961|homeobox-leucine zipper protein	PSS30393.1	2.1e-63	Homeobox-leucine zipper protein [Actinidia chinensis var. chinensis]
miRNA-1-3p	CEY00_Acc27306	1372	10	K04733|1|1.9e-08|65.5|mus:103981516|interleukin-1 receptor-associated kinase 4 [EC:2.7.11.1]!K04733|2|1.2e-07|62.8|ppp:112285078|interleukin-1 receptor-associated kinase 4 [EC:2.7.11.1]!K04733|3|7.8e-07|60.1|cpep:111807091|interleukin-1 receptor-associated kinase 4 [EC:2.7.11.1]	PSR92707.1	8.2e-99	Leucine-rich repeat receptor-like serine/threonine-protein kinase [Actinidia chinensis var. chinensis]
miRNA-1-3p	CEY00_Acc12667	1372	8	K15622|1|2.6e-45|187.6|dzi:111305719|myeloid leukemia factor 1!K15622|2|5.7e-45|186.4|vvi:100243132|myeloid leukemia factor 1!K15622|3|4.3e-32|143.7|aof:109825167|myeloid leukemia factor 1!K15622|4|1.8e-30|138.3|han:110867805|myeloid leukemia factor 1!K15622|5|2.0e-29|134.8|nnu:104596246|myeloid leukemia factor 1	PSS09752.1	1e-75	Filaggrin like [Actinidia chinensis var. chinensis]
miRNA-1-3p	CEY00_Acc28336	1372	49	K19525|1|1.4e-93|350.9|dct:110098611|vacuolar protein sorting-associated protein 13A/C!K09338|2|6.7e-72|278.9|cit:102623619|homeobox-leucine zipper protein!K04485|3|3.7e-62|246.5|pop:7475108|DNA repair protein RadA/Sms!K12396|4|5.0e-59|236.1|oeu:111400700|AP-3 complex subunit delta!K10859|5|1.2e-57|231.5|pda:103720695|DNA oxidative demethylase [EC:1.14.11.33]	PSS08065.1	4.4e-251	Integrase [Actinidia chinensis var. chinensis]
[truncated: 421,362+ more rows]
