# Supplementary material for: Enhancing Pseudomonas syringae pv. Actinidiae sensitivity in kiwifruit by repressing the NBS-LRR genes through miRNA-215-3p and miRNA-29-3p identification
Source: Front Plant Sci. 2024 Jul 17;15:1403869. doi: 10.3389/fpls.2024.1403869 (PMC11288850; doi:10.3389/fpls.2024.1403869)
Supplement: Supplementary file 8 [file Table_8.xlsx]

## Sheet: Sheet1
Table S8. GO enrichment analysis of target genes of DEMs.
Unigene	GO ID
CEY00_Acc05908	GO:0016021	GO:0015267
CEY00_Acc14503	GO:0006511	GO:0016579	GO:0008270	GO:0036459
CEY00_Acc25655	GO:0003779	GO:0007015	GO:0005524	GO:0003774	GO:0016459	GO:0016021
CEY00_Acc08175	GO:0003677	GO:0005634	GO:0006355	GO:0043565	GO:0016021
CEY00_Acc04070	GO:0016021
CEY00_Acc16887	GO:0005634	GO:0043565	GO:0003700
CEY00_Acc02137	GO:0015074	GO:0008270	GO:0003676
CEY00_Acc18165	GO:0046872
CEY00_Acc14548	GO:0005739
CEY00_Acc13291	GO:0055085	GO:0016021
CEY00_Acc27474	GO:0016573	GO:0000123	GO:0005773
CEY00_Acc12239	GO:0004523	GO:0016779
CEY00_Acc33467	GO:0003723
CEY00_Acc29344	GO:0008270	GO:0003676
CEY00_Acc09932	GO:0005524	GO:0016021	GO:0016887
CEY00_Acc06593	GO:0007018	GO:0005524	GO:0003777	GO:0008017
CEY00_Acc09683	GO:0051539	GO:0016021	GO:0005886
CEY00_Acc05227	GO:0031347	GO:0006282
CEY00_Acc13370	GO:0006355	GO:0003690
CEY00_Acc14369	GO:0016021	GO:0004386
CEY00_Acc20848	GO:0008138	GO:0016021
CEY00_Acc02140	GO:0051539	GO:0016021	GO:0005886
CEY00_Acc32150	GO:0015074	GO:0008270	GO:0003676
CEY00_Acc18626	GO:0003746
CEY00_Acc20968	GO:0005634	GO:0043565	GO:0003700
CEY00_Acc03501	GO:0003677	GO:0005634	GO:0000160
CEY00_Acc02855	GO:0005840	GO:0006412	GO:0016021	GO:0003735
CEY00_Acc19827	GO:0016021	GO:0005789
CEY00_Acc22302	GO:0004565	GO:0005975	GO:0016021	GO:0005773
CEY00_Acc18427	GO:0015074	GO:0005634	GO:0008270	GO:0003676
CEY00_Acc19808	GO:0016021	GO:0009579
CEY00_Acc05469	GO:0004828	GO:0005524	GO:0006434
CEY00_Acc27196	GO:0006631	GO:0016021	GO:0003857
CEY00_Acc30989	GO:0016021
CEY00_Acc07927	GO:0003677	GO:0005634
CEY00_Acc22597	GO:0016021
CEY00_Acc30458	GO:0046872	GO:0016491
CEY00_Acc25739	GO:0006357	GO:0016592	GO:0003712
CEY00_Acc14689	GO:0005524	GO:0042026
CEY00_Acc15198	GO:0046983
CEY00_Acc04973	GO:0005524	GO:0004672	GO:0016021
CEY00_Acc16712	GO:0004674	GO:0005524	GO:0046777
CEY00_Acc06704	GO:0016740
CEY00_Acc20102	GO:0016021
CEY00_Acc24028	GO:0016021
CEY00_Acc29135	GO:0009116	GO:0003824
CEY00_Acc26302	GO:0016021
CEY00_Acc23531	GO:0016021	GO:0004497	GO:0071949	GO:0003676
CEY00_Acc26431	GO:0046872	GO:0005634	GO:0003746
CEY00_Acc20256	GO:0016758
CEY00_Acc10579	GO:0005634	GO:0006355	GO:0043565	GO:0046982	GO:0045893
CEY00_Acc15740	GO:0016021	GO:0016740
CEY00_Acc01231	GO:0005634	GO:0045944	GO:0000977	GO:0046983
CEY00_Acc04026	GO:0016021	GO:0080143
CEY00_Acc26582	GO:0003677	GO:0005634
CEY00_Acc32886	GO:0015074	GO:0008270	GO:0016021	GO:0003676
CEY00_Acc02118	GO:0016705	GO:0020037	GO:0005506	GO:0016021	GO:0004497
CEY00_Acc31058	GO:0005634	GO:0006355	GO:0043565	GO:0045893
CEY00_Acc19789	GO:0005684	GO:0046872	GO:0034247
CEY00_Acc12981	GO:0051015	GO:0003779	GO:0007015	GO:0005524	GO:0003774	GO:0016459
CEY00_Acc05240	GO:0016021	GO:0004190
CEY00_Acc09309	GO:0046872	GO:0003677	GO:0005634	GO:0000781	GO:0003721
CEY00_Acc19247	GO:0015074	GO:0008270	GO:0003676
CEY00_Acc25084	GO:0005783	GO:0005794	GO:0047372
CEY00_Acc15679	GO:0016021
CEY00_Acc22585	GO:0003677	GO:0005634	GO:0006355
CEY00_Acc06073	GO:0043231	GO:0008270	GO:0009451
CEY00_Acc00934	GO:0003697	GO:0006281	GO:0005524	GO:0008094	GO:0006310
CEY00_Acc06754	GO:0016705	GO:0005506	GO:0031418
CEY00_Acc02481	GO:0004798	GO:0005524	GO:0006233
CEY00_Acc06762	GO:0009058	GO:0008483	GO:0030170
CEY00_Acc12948	GO:0006878	GO:0009506	GO:0005770	GO:0015680	GO:0005375	GO:0009737	GO:0005774	GO:0005794	GO:0016021	GO:0005886
CEY00_Acc08474	GO:0003998
CEY00_Acc27182	GO:0045926	GO:0000226	GO:1990879	GO:0005634	GO:0004722	GO:0005737	GO:0003697	GO:0009819
CEY00_Acc19603	GO:0016021	GO:0016491
CEY00_Acc24147	GO:0015074	GO:0008519	GO:0008270	GO:0016021	GO:0003676
CEY00_Acc24390	GO:0003677	GO:0005634
CEY00_Acc19366	GO:0016705	GO:0020037	GO:0005506	GO:0016021	GO:0004497
CEY00_Acc14533	GO:0015074	GO:0008270	GO:0003676
CEY00_Acc21780	GO:0046537	GO:0006007	GO:0004619	GO:0044262	GO:0005737	GO:0030145
CEY00_Acc05676	GO:0044318	GO:0008734	GO:0009435	GO:0009507
CEY00_Acc26640	GO:0005634	GO:0045944	GO:0000977	GO:0003700	GO:0046983
CEY00_Acc25839	GO:0043231	GO:0031426	GO:0008270	GO:0009451	GO:0031425
CEY00_Acc22128	GO:0005975	GO:0016021	GO:0005576	GO:0071555	GO:0004650
CEY00_Acc26478	GO:0016021
CEY00_Acc24867	GO:0016021	GO:0005886	GO:0022857
CEY00_Acc09451	GO:0046983
CEY00_Acc15698	GO:0005840	GO:0016021	GO:0003676
CEY00_Acc26374	GO:0010181	GO:0003955
CEY00_Acc23971	GO:0005840	GO:0003723	GO:0016021
CEY00_Acc29047	GO:0016021
CEY00_Acc30062	GO:0005524
CEY00_Acc18222	GO:0006457	GO:0051082
CEY00_Acc14924	GO:0015074	GO:0008270	GO:0003676
CEY00_Acc19727	GO:0016021	GO:0019706
CEY00_Acc27401	GO:0016787
CEY00_Acc07481	GO:0046872	GO:0016491
CEY00_Acc14898	GO:0006351	GO:0006289	GO:0000439
CEY00_Acc32945	GO:0005524	GO:0016021	GO:0016887
CEY00_Acc17382	GO:0005516
CEY00_Acc29229	GO:0016021
CEY00_Acc24370	GO:0071569
CEY00_Acc14101	GO:0008356
CEY00_Acc28636	GO:0046872
CEY00_Acc17836	GO:0046872	GO:0051213	GO:0016491
CEY00_Acc27934	GO:0016021
CEY00_Acc32860	GO:0006857	GO:0016021	GO:0022857
CEY00_Acc07916	GO:0005249	GO:0034765	GO:0016021
CEY00_Acc19212	GO:0046872	GO:0051213
CEY00_Acc15449	GO:0016021
CEY00_Acc23270	GO:0006486	GO:0016757	GO:0016021
CEY00_Acc27708	GO:0003677	GO:0005634	GO:0006355
CEY00_Acc30729	GO:0016021
CEY00_Acc14362	GO:0046872	GO:0005634	GO:0006325
CEY00_Acc02493	GO:0006098	GO:0046872	GO:0005975	GO:0016857	GO:0004750
CEY00_Acc13346	GO:0000981	GO:0003677	GO:0005634	GO:0045944	GO:0000987	GO:0046983
CEY00_Acc28069	GO:0016021
CEY00_Acc22940	GO:0005524	GO:0004672	GO:0016021
CEY00_Acc16116	GO:0003677	GO:0005634
CEY00_Acc21133	GO:0005524	GO:0004672	GO:0005509
CEY00_Acc28212	GO:0008168	GO:0032259
CEY00_Acc18334	GO:0016787
CEY00_Acc28469	GO:0006644	GO:0004601	GO:0016021	GO:0008195
CEY00_Acc31741	GO:0005634	GO:0006355	GO:0009734
CEY00_Acc20665	GO:0003677	GO:0005634	GO:0006355	GO:0043565	GO:0006351
CEY00_Acc19094	GO:0006007	GO:0004619	GO:0005737	GO:0030145
CEY00_Acc02767	GO:0008080
CEY00_Acc02958	GO:0006355
CEY00_Acc23235	GO:0050661	GO:0004499	GO:0050660
CEY00_Acc21864	GO:0007018	GO:0005524	GO:0005874	GO:0003777	GO:0008017	GO:0016887	GO:0008574	GO:0005871
CEY00_Acc01633	GO:0006886	GO:0030123	GO:0016192
CEY00_Acc09582	GO:0016021
CEY00_Acc11982	GO:0003723
CEY00_Acc09325	GO:0003723	GO:0007062	GO:0008278
CEY00_Acc12990	GO:0042025	GO:0003677	GO:0006334	GO:0000786
CEY00_Acc26104	GO:0016021
CEY00_Acc23155	GO:0015074	GO:0005634	GO:0004190	GO:0003676
CEY00_Acc10724	GO:0043531	GO:0007165
CEY00_Acc10969	GO:0030126	GO:0006890	GO:0016740	GO:0015031	GO:0000139
CEY00_Acc33034	GO:0046872	GO:0016491
CEY00_Acc21392	GO:0003677	GO:0005634	GO:0006355
CEY00_Acc23756	GO:0004674	GO:0005524	GO:0004672	GO:0016021
CEY00_Acc17810	GO:0043531
CEY00_Acc10995	GO:0009113	GO:0016021	GO:0004637
CEY00_Acc23255	GO:0042995	GO:0005938	GO:0031410	GO:0032956	GO:0005737	GO:0019901	GO:0007015	GO:0007163	GO:0007264	GO:0030865	GO:0005886	GO:0005856	GO:0043231	GO:0005634	GO:0030036	GO:0008360	GO:0003924	GO:0007266	GO:0005525
CEY00_Acc10921	GO:0006629	GO:0004190
CEY00_Acc02284	GO:0015074	GO:0008270	GO:0003676
CEY00_Acc32181	GO:0004185
CEY00_Acc28716	GO:0005768	GO:0008168	GO:0005794	GO:0016021	GO:0032259	GO:0005802	GO:0005737
CEY00_Acc33186	GO:0045543	GO:0046872	GO:0051213	GO:0016491
CEY00_Acc29783	GO:0016301
CEY00_Acc28773	GO:0004222	GO:0005524	GO:0062091	GO:0016464	GO:0009706	GO:0045037	GO:0016021	GO:0010020	GO:0009793
CEY00_Acc19894	GO:0004190
CEY00_Acc02531	GO:0006486	GO:0008373	GO:0005794	GO:0016021
CEY00_Acc22960	GO:0015074	GO:0004519	GO:0003676
CEY00_Acc28567	GO:0005509	GO:0019722
CEY00_Acc07399	GO:0016021
CEY00_Acc20127	GO:0003677	GO:0005634	GO:0003700
CEY00_Acc01063	GO:0009959	GO:0030245	GO:0016021	GO:0009639	GO:0008810
CEY00_Acc19379	GO:0000226	GO:0008017
CEY00_Acc15628	GO:0016021	GO:0015743
CEY00_Acc11805	GO:0000155	GO:0009116	GO:0000160	GO:0016301	GO:0016021
CEY00_Acc24673	GO:0004674	GO:0005524	GO:0051301
CEY00_Acc31573	GO:0000155	GO:0016021
CEY00_Acc14280	GO:0006486	GO:0016757
CEY00_Acc25961	GO:0008270	GO:0004089
CEY00_Acc32969	GO:0016301
CEY00_Acc33256	GO:0004721
CEY00_Acc22665	GO:0043531	GO:0009626	GO:0005524	GO:0006952	GO:0019897
CEY00_Acc29877	GO:0003677	GO:0005634	GO:0006355
CEY00_Acc13946	GO:0005524	GO:0004672
CEY00_Acc19801	GO:0000278	GO:0005874	GO:0005737	GO:0000212	GO:0000070	GO:0005819	GO:0007017	GO:0031122	GO:0005634	GO:0000226	GO:0005200	GO:0003924	GO:0007020	GO:0000930	GO:0007052	GO:0005525
CEY00_Acc03130	GO:0005524	GO:0004672
CEY00_Acc24311	GO:0006629	GO:0004190
CEY00_Acc05264	GO:0003824
CEY00_Acc10347	GO:0005524	GO:0004672	GO:0005509
CEY00_Acc13423	GO:0003723	GO:0015934	GO:0006412	GO:0003735
CEY00_Acc21399	GO:0006397	GO:0003729	GO:0003723	GO:0005634	GO:1990904	GO:0051252
CEY00_Acc17088	GO:0046872	GO:0016021
CEY00_Acc29914	GO:0005524	GO:0004672	GO:0016021
CEY00_Acc29650	GO:0008641
CEY00_Acc22094	GO:0033014	GO:0008483	GO:0042286	GO:0030170
CEY00_Acc29732	GO:0000155	GO:0016021
CEY00_Acc07226	GO:0008171	GO:0032259	GO:0046983
CEY00_Acc31290	GO:0007131	GO:0016021
CEY00_Acc16352	GO:0016021
CEY00_Acc03471	GO:0003677	GO:0005634
CEY00_Acc23300	GO:0006627	GO:0046872	GO:0004222	GO:0005739
CEY00_Acc06088	GO:0008299	GO:0018279	GO:0016021	GO:0005789
CEY00_Acc30633	GO:0005965	GO:0008270	GO:0003824	GO:0004660	GO:0018343
CEY00_Acc32064	GO:0016740
CEY00_Acc25201	GO:0046983
CEY00_Acc28144	GO:0005634	GO:0003680	GO:0003700
CEY00_Acc22277	GO:0004471	GO:0046872	GO:0051287
CEY00_Acc19067	GO:0008270
CEY00_Acc02388	GO:0031012	GO:0004222	GO:0008270
CEY00_Acc04746	GO:0016758
CEY00_Acc16892	GO:0005525	GO:0003924
CEY00_Acc00149	GO:0016747
CEY00_Acc14231	GO:0005774
CEY00_Acc26949	GO:0016021
CEY00_Acc29822	GO:0005874	GO:0008017
CEY00_Acc00668	GO:0046872	GO:0005524	GO:0004672	GO:0016491
CEY00_Acc09297	GO:0016021	GO:0015299
CEY00_Acc00458	GO:0006886	GO:0005784	GO:0016021
CEY00_Acc21607	GO:0006457	GO:0015031
CEY00_Acc05578	GO:0006396	GO:0008173	GO:0016021
CEY00_Acc30668	GO:0016020	GO:0010143	GO:0016746	GO:0090447	GO:0016021	GO:0016791
CEY00_Acc31951	GO:0003677	GO:0005634
CEY00_Acc14308	GO:0006457	GO:0003755
CEY00_Acc25101	GO:0016021
CEY00_Acc00881	GO:0016021	GO:0008324
CEY00_Acc18983	GO:0030246	GO:0004674	GO:0005524	GO:0048544	GO:0016021
CEY00_Acc18676	GO:0016758
CEY00_Acc07286	GO:0046872	GO:0009116	GO:0009113	GO:0004044	GO:0006189	GO:0051536
CEY00_Acc13814	GO:0000244	GO:2000636	GO:0000398	GO:2000630	GO:0080188	GO:0046540	GO:0071013
CEY00_Acc22859	GO:0016274
CEY00_Acc13931	GO:0016021	GO:0019706
CEY00_Acc15216	GO:0003723	GO:1990904
CEY00_Acc28227	GO:0016746	GO:0006108	GO:0050152	GO:0006541	GO:0006107	GO:0006807	GO:0005829	GO:0016021	GO:0008270	GO:0006528	GO:0009570
CEY00_Acc16792	GO:0003723	GO:0070940	GO:0008420
CEY00_Acc13872	GO:0010256	GO:0016021
CEY00_Acc31844	GO:0015074	GO:0008270	GO:0004519	GO:0003676
CEY00_Acc31727	GO:0016021
CEY00_Acc31539	GO:0005524	GO:0004672	GO:0016021
CEY00_Acc25953	GO:0043666	GO:0019903
CEY00_Acc21105	GO:0016758
CEY00_Acc12944	GO:0016021
CEY00_Acc09257	GO:0005544	GO:0005509
CEY00_Acc01497	GO:0008080
CEY00_Acc11307	GO:0008168	GO:0032259	GO:0006364
CEY00_Acc32319	GO:0055085	GO:0016021	GO:0005886	GO:0022857
CEY00_Acc31717	GO:0005840	GO:0006412	GO:0003735
CEY00_Acc31613	GO:0009941
CEY00_Acc12793	GO:0003677	GO:0016602	GO:0003700
CEY00_Acc21030	GO:0015074	GO:0004519	GO:0003676
CEY00_Acc06347	GO:0016020	GO:0009664	GO:0005618	GO:0005576
CEY00_Acc06342	GO:0003723	GO:0016021	GO:0033897
CEY00_Acc05596	GO:0003333	GO:0016021	GO:0005886	GO:0015171
CEY00_Acc28895	GO:0016021	GO:0016740
CEY00_Acc27688	GO:0015250	GO:0016021	GO:0015204	GO:0015267
CEY00_Acc16289	GO:0016021	GO:0019706
CEY00_Acc26097	GO:0006457	GO:0051082
CEY00_Acc02827	GO:0006886	GO:0030132	GO:0030130	GO:0005198	GO:0032051	GO:0071439	GO:0016192
CEY00_Acc14599	GO:0003723
CEY00_Acc10747	GO:0005634	GO:0008270	GO:0043565	GO:0045893
CEY00_Acc16880	GO:0055085	GO:0005524	GO:0042626	GO:0016021	GO:0005886	GO:0016887
CEY00_Acc03808	GO:0015074	GO:0043531	GO:0003676
CEY00_Acc30084	GO:0016757	GO:0016021
CEY00_Acc32332	GO:0016021
CEY00_Acc18595	GO:0005634	GO:0008270
CEY00_Acc23498	GO:0016021
CEY00_Acc27879	GO:0005634	GO:0043565	GO:0003700
CEY00_Acc29637	GO:0003723	GO:0005829	GO:0001522	GO:0009982
CEY00_Acc11737	GO:0006283
CEY00_Acc32679	GO:0003677	GO:0005634	GO:0005524	GO:0042555	GO:0006270	GO:1905775	GO:0003678
CEY00_Acc19780	GO:0003677	GO:0005634	GO:0006355	GO:0016021
CEY00_Acc01725	GO:0061630	GO:0016567	GO:0030155	GO:0003676
CEY00_Acc09798	GO:0016021
CEY00_Acc00812	GO:0047429	GO:0016021
CEY00_Acc05816	GO:0005524	GO:0004672	GO:0016021
CEY00_Acc20924	GO:0003676
CEY00_Acc27572	GO:0016779
CEY00_Acc30042	GO:0016021	GO:0005886
CEY00_Acc23829	GO:0008083	GO:0008283	GO:0005576
CEY00_Acc26152	GO:0006355	GO:0008270
CEY00_Acc20438	GO:0008270	GO:0016491
CEY00_Acc25716	GO:0003824
CEY00_Acc00234	GO:0000272	GO:0016161	GO:0102229
CEY00_Acc08150	GO:0016021	GO:0015079
CEY00_Acc28335	GO:0016021
CEY00_Acc29165	GO:0009089	GO:0070402	GO:0008839
CEY00_Acc11310	GO:0016021	GO:0004190
CEY00_Acc11364	GO:0016021
CEY00_Acc00909	GO:0006633	GO:0016747	GO:0016740
CEY00_Acc10959	GO:0043531
CEY00_Acc30953	GO:0008308	GO:0005741
CEY00_Acc00314	GO:0003677	GO:0005634	GO:0003700
CEY00_Acc30732	GO:0006464	GO:0016874
CEY00_Acc11395	GO:0015074	GO:0003676
CEY00_Acc03335	GO:0016021
CEY00_Acc01216	GO:0016021	GO:0015165	GO:0000139
CEY00_Acc00066	GO:0016021
CEY00_Acc09057	GO:0009638
CEY00_Acc15237	GO:0016021
CEY00_Acc11781	GO:0003677	GO:0005634	GO:0009888
CEY00_Acc01708	GO:0016021	GO:0016740
CEY00_Acc21706	GO:0016787	GO:0005730	GO:0005525
CEY00_Acc26194	GO:0003723
CEY00_Acc30824	GO:0016021
CEY00_Acc15573	GO:0016020	GO:0005509
CEY00_Acc06804	GO:0005634	GO:0045944	GO:0000977	GO:0003700	GO:0046983
CEY00_Acc26300	GO:0042721	GO:0045039
CEY00_Acc11182	GO:0016301	GO:0016773
CEY00_Acc07459	GO:0006986	GO:0005524	GO:0051085	GO:0031072	GO:0034620	GO:0005737	GO:0051787	GO:0005739	GO:0044183	GO:0016887	GO:0006457	GO:0009408	GO:0005774	GO:0046686	GO:0005618	GO:0051082	GO:0042026	GO:0009615
CEY00_Acc07452	GO:0000287	GO:0004427	GO:0006796	GO:0005737
CEY00_Acc28492	GO:0003677	GO:0005524	GO:0004819	GO:0005737	GO:0006425	GO:0046983
CEY00_Acc29988	GO:0005524
CEY00_Acc21809	GO:0000234	GO:0006656	GO:0032259
CEY00_Acc12924	GO:0009733
CEY00_Acc00918	GO:0016629	GO:0010181	GO:0009695	GO:0005777	GO:0031408	GO:0016491
CEY00_Acc26250	GO:0008168	GO:0008276	GO:0032259	GO:0003676
CEY00_Acc19018	GO:0016021	GO:0016740
CEY00_Acc29480	GO:0032502	GO:0005634	GO:0005524	GO:0006355	GO:0006351
CEY00_Acc11414	GO:0016157	GO:0005985	GO:0046524
CEY00_Acc01221	GO:0004805	GO:0005992	GO:0003824
CEY00_Acc27086	GO:0005524	GO:0004386	GO:0003676
CEY00_Acc22257	GO:0007018	GO:0005524	GO:0005874	GO:0003777	GO:0008017
CEY00_Acc27511	GO:0003680
CEY00_Acc30949	GO:0005525
CEY00_Acc20553	GO:0004462	GO:0046872
CEY00_Acc10227	GO:0003677	GO:0005634
CEY00_Acc15839	GO:0016301	GO:0035556	GO:0016740
CEY00_Acc09979	GO:0004674	GO:0005524
CEY00_Acc30753	GO:0005524	GO:0019538	GO:0009408	GO:0042026	GO:0005737	GO:0009507
CEY00_Acc17227	GO:0005524	GO:0051301
CEY00_Acc19625	GO:0016787
CEY00_Acc25294	GO:0005524	GO:0004386	GO:0003676
CEY00_Acc15562	GO:0016760	GO:0030244	GO:0016021	GO:0071555
CEY00_Acc31645	GO:0080030	GO:0016787
CEY00_Acc22527	GO:0005509	GO:0019898	GO:0016021	GO:0015979	GO:0009654
CEY00_Acc22850	GO:0006511	GO:0031625	GO:0031461
CEY00_Acc16050	GO:0004715	GO:0005524	GO:0004672	GO:0045454
CEY00_Acc09509	GO:0008970	GO:0006629
CEY00_Acc05559	GO:0005634	GO:0043565	GO:0003700
CEY00_Acc29058	GO:0046910
CEY00_Acc00689	GO:0120029	GO:0005524	GO:0016021	GO:0008553	GO:0005886
CEY00_Acc23867	GO:0005634	GO:0006355	GO:0009734
CEY00_Acc25051	GO:0010286	GO:0003824	GO:0010608
CEY00_Acc32657	GO:0004386
CEY00_Acc31311	GO:0015934	GO:0006412	GO:0003735
CEY00_Acc13072	GO:0005759	GO:0003746	GO:0006414	GO:0005739	GO:0070125
CEY00_Acc17693	GO:0005524	GO:0004672	GO:0016021
CEY00_Acc10889	GO:0015074	GO:0003676
CEY00_Acc04998	GO:0120013	GO:0005737	GO:0120009
CEY00_Acc29592	GO:0006457	GO:0005783	GO:0051082	GO:0005509	GO:0016021
CEY00_Acc29500	GO:0005524	GO:0004386
CEY00_Acc22179	GO:0005634	GO:0006913	GO:0016021	GO:0005525	GO:0015031	GO:0003924
CEY00_Acc08460	GO:0045732	GO:0005829	GO:0016567
CEY00_Acc28937	GO:0006397	GO:0061630	GO:0008270	GO:0016021
CEY00_Acc23333	GO:0005634
CEY00_Acc27031	GO:0016166	GO:0016117	GO:0016491
CEY00_Acc01964	GO:0009089	GO:0016021	GO:0070402	GO:0008839
CEY00_Acc23958	GO:0005774	GO:0005783	GO:0005794	GO:0016021
CEY00_Acc24731	GO:0046872	GO:0004842
CEY00_Acc00135	GO:0015031
CEY00_Acc02947	GO:0016740
CEY00_Acc09194	GO:0010020
CEY00_Acc14382	GO:0016021	GO:0008324
CEY00_Acc32881	GO:0003824
CEY00_Acc04404	GO:0005840	GO:0042254	GO:1990904
CEY00_Acc17222	GO:0043087	GO:0048193
CEY00_Acc12909	GO:0046983
CEY00_Acc33666	GO:0043531
CEY00_Acc31297	GO:0006857	GO:0016021	GO:0022857
CEY00_Acc26031	GO:0004674	GO:0005524
CEY00_Acc02271	GO:0016021
CEY00_Acc11483	GO:0004674	GO:0005524	GO:0016021
CEY00_Acc20759	GO:0006457	GO:0016272	GO:0051131	GO:0051082	GO:0051087	GO:0005737
CEY00_Acc27488	GO:0046983
CEY00_Acc31220	GO:0016705	GO:0020037	GO:0005506	GO:0016021	GO:0004497
CEY00_Acc30122	GO:0016762	GO:0004553	GO:0048046	GO:0005618	GO:0010411	GO:0042546	GO:0071555
CEY00_Acc26172	GO:0005524	GO:0016740
CEY00_Acc10282	GO:0006979	GO:0046872	GO:0020037	GO:0004601	GO:0005576	GO:0042744
CEY00_Acc09387	GO:0016705	GO:0005524	GO:0005506	GO:0016021	GO:0016740	GO:0031418
CEY00_Acc11470	GO:0043531	GO:0080030	GO:0016787
CEY00_Acc27865	GO:0004784	GO:0046872
CEY00_Acc19707	GO:0007165	GO:0004674	GO:0005524	GO:0004672	GO:0005829	GO:0005737
CEY00_Acc24059	GO:0032784	GO:0005840	GO:0006357	GO:0005634	GO:0006412	GO:0003746	GO:0003735
CEY00_Acc13021	GO:0015986	GO:0000276	GO:0015078
CEY00_Acc15366	GO:0006355	GO:0008270
CEY00_Acc11141	GO:0007018	GO:0005524	GO:0005874	GO:0003777	GO:0008017
CEY00_Acc32845	GO:0006886	GO:0005783	GO:0016021
CEY00_Acc02553	GO:0010264	GO:0000287	GO:0052725	GO:0005524	GO:0052746	GO:0032957	GO:0047325	GO:0005737	GO:0005829	GO:0052726
CEY00_Acc12867	GO:0120029	GO:0005524	GO:0016021	GO:0008553	GO:0005886
CEY00_Acc31765	GO:0005524	GO:0016021	GO:0022857
CEY00_Acc08221	GO:0004197	GO:0016021	GO:0071586
CEY00_Acc12637	GO:0006886
CEY00_Acc14867	GO:0016021
CEY00_Acc10464	GO:0046872	GO:0004722
CEY00_Acc10489	GO:0009846	GO:1904960	GO:0005507	GO:0043621	GO:0010101	GO:0032592
CEY00_Acc32283	GO:0016301	GO:0016021
CEY00_Acc26204	GO:0007275
CEY00_Acc13722	GO:0016021
CEY00_Acc02062	GO:0046274	GO:0048046	GO:0052716	GO:0005507
CEY00_Acc17017	GO:0000160
CEY00_Acc16309	GO:0008289	GO:0005524	GO:0006869	GO:0016021	GO:0003676
CEY00_Acc24839	GO:0000145	GO:0015031	GO:0006887
CEY00_Acc09757	GO:0016021	GO:0015297	GO:0042910
CEY00_Acc10793	GO:0003333	GO:0016021	GO:0005886	GO:0015171
CEY00_Acc11189	GO:0046872	GO:0020037	GO:0005344	GO:0019825
CEY00_Acc00102	GO:0003723	GO:0003676
CEY00_Acc12517	GO:0003677	GO:0046872	GO:0046983
CEY00_Acc13993	GO:0003676
CEY00_Acc15040	GO:0009058	GO:0006520	GO:0008483	GO:0030170
CEY00_Acc05646	GO:0016021
CEY00_Acc27310	GO:0042393	GO:0005524	GO:0004386
CEY00_Acc05492	GO:0004674	GO:0005524	GO:0004672	GO:0016021	GO:0009755	GO:0005886
CEY00_Acc24621	GO:0016126	GO:0019287	GO:0005524	GO:0016301	GO:0005829	GO:0004163
CEY00_Acc25289	GO:0003677	GO:0046983
CEY00_Acc02988	GO:0006886	GO:0030132	GO:0030130	GO:0005198	GO:0016192
CEY00_Acc30702	GO:0005634	GO:0006952	GO:0043565	GO:0003700
CEY00_Acc32116	GO:0009910	GO:0003712
CEY00_Acc25897	GO:0048046
CEY00_Acc04685	GO:0016021	GO:0022857
CEY00_Acc29745	GO:0005524	GO:0004672	GO:0016021
CEY00_Acc22102	GO:0006486	GO:0008373	GO:0005794	GO:0016021
CEY00_Acc15961	GO:0005634	GO:0008168	GO:0030488	GO:0036265
CEY00_Acc18477	GO:0016301
CEY00_Acc00313	GO:0006511	GO:0003700
CEY00_Acc17357	GO:0003677	GO:0005634	GO:0006355
CEY00_Acc33260	GO:0003677	GO:0003917	GO:0005694	GO:0006265
CEY00_Acc09034	GO:0006388	GO:0016772
CEY00_Acc10696	GO:0000287	GO:0003677	GO:0005654	GO:0006284	GO:0006260	GO:0017108	GO:0008409	GO:0005730	GO:0048256	GO:0005739	GO:0043137
CEY00_Acc31202	GO:0046872	GO:0030001
CEY00_Acc21521	GO:0016021	GO:0046983
CEY00_Acc30829	GO:0052861
CEY00_Acc33629	GO:0016021
CEY00_Acc26346	GO:0003677	GO:0046983
CEY00_Acc02313	GO:0003676
CEY00_Acc25418	GO:0016021
CEY00_Acc25354	GO:0005524
CEY00_Acc01696	GO:0004386
CEY00_Acc00191	GO:0016021
CEY00_Acc09861	GO:0008270
CEY00_Acc21278	GO:0016021
CEY00_Acc06773	GO:0015074	GO:0008270	GO:0016021	GO:0015079	GO:0003676
CEY00_Acc24676	GO:0055085	GO:0009734	GO:0016021
CEY00_Acc21723	GO:0005840	GO:0003723	GO:0070181	GO:0006412	GO:0003735	GO:0015935
CEY00_Acc00567	GO:0003824
CEY00_Acc09808	GO:0009751	GO:0009536
CEY00_Acc17047	GO:0003723	GO:0046872
CEY00_Acc16681	GO:0042765	GO:0016255
CEY00_Acc29469	GO:0006355
CEY00_Acc19272	GO:0006886	GO:0005774	GO:0030897	GO:0031902	GO:0016192	GO:0033263
CEY00_Acc10814	GO:0016021
CEY00_Acc18351	GO:0008270
CEY00_Acc18787	GO:0006357	GO:0032777
CEY00_Acc28197	GO:0016567
CEY00_Acc26688	GO:0019323	GO:0009535	GO:0044262	GO:0016857	GO:0006098	GO:0046872	GO:0005829	GO:0009052	GO:0005975	GO:0019253	GO:0004750
CEY00_Acc19990	GO:0005673	GO:0006367
CEY00_Acc32619	GO:0005975	GO:0016868
CEY00_Acc29061	GO:0016021
CEY00_Acc20722	GO:0019915	GO:0016021
CEY00_Acc33455	GO:0043022	GO:0005524	GO:0043023	GO:0005525	GO:0005737	GO:0016887
CEY00_Acc15568	GO:0003677	GO:0006355
CEY00_Acc27527	GO:0045454
CEY00_Acc18092	GO:0008270
CEY00_Acc04064	GO:0005216	GO:0016021
CEY00_Acc29254	GO:0008270	GO:0016021
CEY00_Acc17324	GO:0006357	GO:0003677	GO:0046983
CEY00_Acc16473	GO:0005840	GO:0003735	GO:0005739
CEY00_Acc06697	GO:0003700
CEY00_Acc29899	GO:0016021
CEY00_Acc30593	GO:0016788
CEY00_Acc21679	GO:0005759	GO:0005634	GO:0030488	GO:0005737	GO:0008033	GO:0009019	GO:0002939	GO:0008175	GO:0016740	GO:0052906
CEY00_Acc05292	GO:0006952	GO:0016021	GO:0005516	GO:0009607
CEY00_Acc03484	GO:0008289	GO:0003677	GO:0005634	GO:0006355	GO:0043565
CEY00_Acc18739	GO:0016301
CEY00_Acc10335	GO:0016021
CEY00_Acc15865	GO:0004674	GO:0005524	GO:0004672
CEY00_Acc13796	GO:0046872	GO:0051539	GO:0005739	GO:0009249	GO:0016992
CEY00_Acc19315	GO:0005524	GO:0004672
CEY00_Acc06396	GO:0004324	GO:0009507
CEY00_Acc27856	GO:0006979	GO:0046872	GO:0020037	GO:0004601	GO:0005576	GO:0042744
CEY00_Acc14081	GO:0016021
CEY00_Acc26542	GO:0006355	GO:0008270
CEY00_Acc30548	GO:0008168	GO:0032259
CEY00_Acc13056	GO:0001678	GO:0005524	GO:0006096	GO:0004396	GO:0005536	GO:0009507
CEY00_Acc11148	GO:0005516
CEY00_Acc30224	GO:0048046
CEY00_Acc00271	GO:0005524	GO:0002161	GO:0006428	GO:0016021	GO:0000049	GO:0004822
CEY00_Acc25511	GO:0016021	GO:0042721	GO:0045039
CEY00_Acc30956	GO:0042025	GO:0006355	GO:0004402	GO:0008270	GO:0003712
CEY00_Acc23129	GO:0019139	GO:0009690	GO:0071949
CEY00_Acc05896	GO:0008270	GO:0016021	GO:0004842
CEY00_Acc24879	GO:0016021
CEY00_Acc16463	GO:0016746	GO:0016021
CEY00_Acc13308	GO:0003723
CEY00_Acc01022	GO:0005524
CEY00_Acc26669	GO:0004143	GO:0007205	GO:0003951	GO:0005524	GO:0016021	GO:0035556
CEY00_Acc14856	GO:0005524	GO:0009507
CEY00_Acc08400	GO:0005840	GO:0006412	GO:0003735
CEY00_Acc11464	GO:0016021
CEY00_Acc00711	GO:0016021
CEY00_Acc04336	GO:0004784	GO:0046872
CEY00_Acc06679	GO:0005525	GO:0003924
CEY00_Acc00303	GO:0016021	GO:0016740
CEY00_Acc25890	GO:0043565
CEY00_Acc05413	GO:0051015	GO:0007015	GO:0004553	GO:0005975
CEY00_Acc14068	GO:0016480	GO:0016021
CEY00_Acc07340	GO:0016021	GO:0022857
CEY00_Acc26952	GO:0005840	GO:0006412	GO:0003735
CEY00_Acc32258	GO:0006857	GO:0005524	GO:0004672	GO:0016021	GO:0022857
CEY00_Acc07371	GO:0009055
CEY00_Acc30715	GO:0005840	GO:0042254	GO:0006412	GO:0022625	GO:0003735
CEY00_Acc26132	GO:0016021
CEY00_Acc22508	GO:0043731	GO:0004497
CEY00_Acc22802	GO:0016787
CEY00_Acc25639	GO:0003993	GO:0016021
CEY00_Acc13686	GO:0006662	GO:0015035	GO:0045454
CEY00_Acc04699	GO:0003723	GO:0033014	GO:0006782	GO:0006780	GO:0004852
CEY00_Acc16964	GO:0032366
CEY00_Acc29082	GO:0005524	GO:0004386
CEY00_Acc30584	GO:0008236
CEY00_Acc32616	GO:0016757	GO:0003824
CEY00_Acc18688	GO:0043231	GO:0008270	GO:0009451
CEY00_Acc15975	GO:0015074	GO:0003887	GO:0016787	GO:0008270	GO:0003676
CEY00_Acc17445	GO:0004834
CEY00_Acc08145	GO:0016705	GO:0020037	GO:0005506	GO:0016021	GO:0004497
CEY00_Acc16540	GO:0003743	GO:0046872
CEY00_Acc08279	GO:0016021
CEY00_Acc24349	GO:0003677	GO:0005634
CEY00_Acc10660	GO:0016021	GO:0004190
CEY00_Acc07765	GO:0016760	GO:0046872	GO:0030244	GO:0016021	GO:0071555	GO:0005886
CEY00_Acc03716	GO:0004674	GO:0005524	GO:0004672	GO:0016021
CEY00_Acc33093	GO:0006631	GO:0016021	GO:0003857
CEY00_Acc29526	GO:0003779	GO:0005856
CEY00_Acc31989	GO:0016021	GO:0022857
CEY00_Acc26881	GO:0016021	GO:0006811
CEY00_Acc16125	GO:0016021	GO:0022857
CEY00_Acc28790	GO:0003779
CEY00_Acc08237	GO:0004601	GO:0016021
CEY00_Acc14058	GO:0005634	GO:0006260
CEY00_Acc17367	GO:0015074	GO:0008270	GO:0003676
CEY00_Acc06018	GO:0005524	GO:0016740
CEY00_Acc26404	GO:0016630	GO:0015979	GO:0015995	GO:0009507
CEY00_Acc31733	GO:0005509
CEY00_Acc17122	GO:0043531	GO:0005524	GO:0006952
CEY00_Acc23144	GO:0019430	GO:0005737	GO:0045454	GO:0016491	GO:0004791
CEY00_Acc20942	GO:0005524	GO:0004672
CEY00_Acc10602	GO:0004842
CEY00_Acc18107	GO:0006886	GO:0030131	GO:0016192
CEY00_Acc08845	GO:0008146
CEY00_Acc29801	GO:0005216	GO:0016021
CEY00_Acc11523	GO:0016021
CEY00_Acc14227	GO:0003743
CEY00_Acc28797	GO:0003677	GO:0005634	GO:0003700
CEY00_Acc24168	GO:0006457	GO:0008233	GO:0005524	GO:0051082
CEY00_Acc05383	GO:0008270	GO:0055114	GO:0016491
CEY00_Acc08681	GO:0003676
CEY00_Acc01900	GO:0003723
CEY00_Acc15548	GO:0005524
CEY00_Acc07014	GO:0016021	GO:0098807
CEY00_Acc12699	GO:0016021
CEY00_Acc23472	GO:0003743	GO:0009535	GO:0016021	GO:0009706
CEY00_Acc08791	GO:0004869
CEY00_Acc25525	GO:0003676
CEY00_Acc16901	GO:0016021	GO:0004190
CEY00_Acc09836	GO:0010374
CEY00_Acc21125	GO:0003677	GO:0005634	GO:0003700
CEY00_Acc31271	GO:0016021	GO:0004519
CEY00_Acc11697	GO:0008234
CEY00_Acc04049	GO:0015074	GO:0010044	GO:0005524	GO:0042626	GO:0003676	GO:0005774	GO:0008270	GO:0016021	GO:0004519	GO:0000325	GO:0016887
CEY00_Acc19772	GO:0042025	GO:0006511	GO:0007275	GO:0008270
CEY00_Acc32609	GO:0015035	GO:0009055	GO:0005783	GO:0005794	GO:0016021	GO:0045454	GO:0005773
CEY00_Acc25384	GO:0003743	GO:0016021
CEY00_Acc30503	GO:0000145	GO:0015031	GO:0006887
CEY00_Acc33580	GO:0016021	GO:0019706
CEY00_Acc12229	GO:2000028
CEY00_Acc08533	GO:0003723
CEY00_Acc28359	GO:0015074	GO:0003676
CEY00_Acc21207	GO:0005524	GO:0016021	GO:0004675	GO:0005102
CEY00_Acc26155	GO:0005524	GO:0005507	GO:0019829	GO:0016021	GO:0030001
CEY00_Acc07214	GO:0016746	GO:0016021
CEY00_Acc16837	GO:0016491
CEY00_Acc17608	GO:0005524	GO:0004672	GO:0016021
CEY00_Acc03910	GO:0005634	GO:0005730	GO:0009561
CEY00_Acc01258	GO:0004674	GO:0005524	GO:0006952	GO:0016021	GO:0005496	GO:0005886
CEY00_Acc12316	GO:0006355	GO:0006289	GO:0000439
CEY00_Acc08679	GO:0016705	GO:0005783	GO:0005506	GO:0018401	GO:0016021	GO:0031418
CEY00_Acc08270	GO:0003677	GO:0005634	GO:0003700
CEY00_Acc01041	GO:0016301	GO:0016021
CEY00_Acc31542	GO:0005634	GO:0043565	GO:0003700
CEY00_Acc04127	GO:0005198	GO:0015031
CEY00_Acc02478	GO:0005743
CEY00_Acc18722	GO:0015074	GO:0005634	GO:0004523	GO:0016779	GO:0008270	GO:0003676
CEY00_Acc27213	GO:0003677
CEY00_Acc23364	GO:0003677	GO:0016602	GO:0003700
CEY00_Acc13095	GO:0016021
CEY00_Acc10061	GO:0120029	GO:0005524	GO:0000166	GO:0016021	GO:0008553	GO:0005886
CEY00_Acc12974	GO:0006807	GO:0009734
CEY00_Acc04373	GO:0015074	GO:0008270	GO:0003676
CEY00_Acc20211	GO:0006511	GO:0016301
CEY00_Acc29279	GO:0009908	GO:0030154	GO:0016757
CEY00_Acc06577	GO:0005840	GO:0003723	GO:0002181	GO:0006412	GO:0003735
CEY00_Acc25377	GO:0030259	GO:0005975	GO:0016758
CEY00_Acc33576	GO:0009523	GO:0016021	GO:0004497	GO:0015979
CEY00_Acc10035	GO:0004427	GO:0016021	GO:0009678
CEY00_Acc05285	GO:0015074	GO:0008270	GO:0004519	GO:0003676
CEY00_Acc12690	GO:0007034
CEY00_Acc11409	GO:0003824
CEY00_Acc02244	GO:0016757	GO:0016021
CEY00_Acc21411	GO:0016746	GO:0006644	GO:0016021
CEY00_Acc10939	GO:0004674	GO:0005524	GO:0004672	GO:0016021
CEY00_Acc20862	GO:0006511	GO:0016579	GO:0036459
CEY00_Acc11286	GO:0045454
CEY00_Acc01323	GO:0016301	GO:0016021
CEY00_Acc09314	GO:0005525	GO:0003924
CEY00_Acc01887	GO:0006662	GO:0015035	GO:0045454
CEY00_Acc29271	GO:0005524	GO:0004672
CEY00_Acc31970	GO:0006886	GO:0005783	GO:0016021
CEY00_Acc15651	GO:0005975	GO:0016021	GO:0004650
CEY00_Acc12059	GO:0016021
CEY00_Acc13548	GO:0005524	GO:0004672
CEY00_Acc01786	GO:0016021
CEY00_Acc19037	GO:0016831	GO:0035835	GO:0006520	GO:0030170	GO:0036469
CEY00_Acc31227	GO:0015074	GO:0003964	GO:0008270	GO:0003676
CEY00_Acc30251	GO:0003677	GO:0005634	GO:0046982	GO:0000786
CEY00_Acc02035	GO:0005634
CEY00_Acc04542	GO:0006457	GO:0005524	GO:0051082
CEY00_Acc28084	GO:0008233	GO:0016021
CEY00_Acc13879	GO:0035252	GO:0016758	GO:0009718
CEY00_Acc02185	GO:0046872	GO:0005739	GO:0015031
CEY00_Acc00362	GO:0050832	GO:0010468	GO:0005634	GO:0009414	GO:0005524	GO:0009409	GO:0035556	GO:1901002	GO:0042742	GO:0005737	GO:0004707
CEY00_Acc33301	GO:0016757
CEY00_Acc06635	GO:0004775	GO:0003878	GO:0005524
CEY00_Acc21478	GO:0016788	GO:0009570
CEY00_Acc01671	GO:0003723	GO:0008270	GO:0003676
CEY00_Acc21875	GO:0008233
CEY00_Acc08130	GO:0016021
CEY00_Acc17055	GO:0004185
CEY00_Acc33073	GO:0042025	GO:0003677	GO:0008270
CEY00_Acc18732	GO:0015074	GO:0004523	GO:0016779	GO:0004519	GO:0003676
CEY00_Acc05318	GO:0019430	GO:0005737	GO:0004791
CEY00_Acc17461	GO:2001070	GO:0004373
CEY00_Acc25997	GO:0015074	GO:0004523	GO:0008270	GO:0016779	GO:0003676
CEY00_Acc04435	GO:0016021
CEY00_Acc01858	GO:0006629
CEY00_Acc01936	GO:0043231	GO:0009451
CEY00_Acc27741	GO:0003676
CEY00_Acc06948	GO:0005840
CEY00_Acc20949	GO:0005634	GO:0008270	GO:0043565	GO:0045893
CEY00_Acc23995	GO:0005634	GO:0043565	GO:0003700
CEY00_Acc17245	GO:0009058	GO:0016021	GO:0015299	GO:0005525	GO:0003924
CEY00_Acc15342	GO:0004109	GO:0006779
CEY00_Acc21619	GO:0016491	GO:0071949
CEY00_Acc17156	GO:0016021	GO:0022857
CEY00_Acc05957	GO:0016021
CEY00_Acc32318	GO:0042025	GO:0003677	GO:0005634	GO:0046982	GO:0000786
CEY00_Acc06032	GO:0006629
CEY00_Acc15061	GO:0005840	GO:0006414	GO:0003735
CEY00_Acc11234	GO:0016021
CEY00_Acc11599	GO:0005524	GO:0004672	GO:0016021
CEY00_Acc09851	GO:0046872
CEY00_Acc14795	GO:0016021
CEY00_Acc02367	GO:0003729	GO:0016021	GO:0000245
CEY00_Acc04421	GO:0005739
CEY00_Acc29373	GO:0046872	GO:0005524	GO:0006730	GO:0004478	GO:0006556
CEY00_Acc05658	GO:0016021
CEY00_Acc14425	GO:0003677	GO:0005634
CEY00_Acc28244	GO:0008352	GO:0005874	GO:0051013	GO:0008017	GO:0005737
CEY00_Acc31127	GO:0005507	GO:0016021	GO:0005576	GO:0055114	GO:0008447	GO:0016491
CEY00_Acc12142	GO:0003779
CEY00_Acc07954	GO:0045493	GO:0016798
CEY00_Acc11456	GO:0016301
CEY00_Acc22987	GO:0032366
CEY00_Acc29548	GO:0005643	GO:0017056
CEY00_Acc22464	GO:0006355
CEY00_Acc10962	GO:0005525	GO:0003924
CEY00_Acc25673	GO:0004674	GO:0005524
CEY00_Acc11742	GO:0046983
CEY00_Acc17436	GO:0016021
CEY00_Acc17914	GO:0016021	GO:0016747
CEY00_Acc00509	GO:0006355	GO:0016021	GO:0046983
CEY00_Acc14059	GO:0004332	GO:0005829	GO:0006096	GO:0030388
CEY00_Acc10190	GO:0009058	GO:0005524	GO:0051301	GO:0008360	GO:0008764	GO:0005737	GO:0016874
CEY00_Acc19552	GO:0005840	GO:0006412	GO:0003735
CEY00_Acc32771	GO:0006614	GO:0005786	GO:0008312
CEY00_Acc28315	GO:0004527
CEY00_Acc27663	GO:0003723	GO:0008270	GO:0003676
CEY00_Acc21980	GO:0009058	GO:0016779
CEY00_Acc18176	GO:0003677
CEY00_Acc05983	GO:0004674	GO:0005524	GO:0004672
CEY00_Acc30446	GO:0016021
CEY00_Acc10302	GO:0004674	GO:0005524	GO:0004672	GO:0016021
CEY00_Acc31479	GO:0016301
CEY00_Acc23543	GO:0015035	GO:0009055	GO:0016740	GO:0045454	GO:0050220
CEY00_Acc06872	GO:0030955	GO:0000287	GO:0004743	GO:0016301
CEY00_Acc03153	GO:0016853	GO:0016021
CEY00_Acc27336	GO:0008080
CEY00_Acc13918	GO:0009055	GO:0005506
CEY00_Acc03890	GO:0005874	GO:0007017	GO:0005200	GO:0005525	GO:0005737	GO:0003924
CEY00_Acc03001	GO:0016021
CEY00_Acc23581	GO:0005840
CEY00_Acc32563	GO:0005507	GO:0016491
CEY00_Acc28329	GO:0015074	GO:0003723	GO:0016021	GO:0003676
CEY00_Acc23897	GO:0042025
CEY00_Acc21834	GO:0007018	GO:0005524	GO:0005874	GO:0003777	GO:0008017
CEY00_Acc04855	GO:0016757	GO:0016021	GO:0006004
CEY00_Acc26257	GO:0003677
CEY00_Acc19341	GO:0005524	GO:0042626	GO:0016021	GO:0016887
CEY00_Acc21634	GO:0003723
CEY00_Acc00992	GO:0047429	GO:0016021
CEY00_Acc27333	GO:0005509	GO:0016021
CEY00_Acc07797	GO:0005783	GO:0003756	GO:0045454
CEY00_Acc24728	GO:0015074	GO:0005634	GO:0016021	GO:0003676
CEY00_Acc31711	GO:0046872	GO:0003677	GO:0005634	GO:0006355
CEY00_Acc18533	GO:0016021
CEY00_Acc07413	GO:0003723	GO:0001522	GO:0009982
CEY00_Acc00588	GO:0004252	GO:0003964	GO:0008270	GO:0016747	GO:0003676
CEY00_Acc09346	GO:0016021
CEY00_Acc12593	GO:0019237	GO:0000776	GO:0051382
CEY00_Acc06228	GO:0000398	GO:0071013
CEY00_Acc29460	GO:0006486	GO:0008250	GO:0016021
CEY00_Acc20902	GO:0016021
CEY00_Acc21302	GO:0006355	GO:0008270
CEY00_Acc17925	GO:0016757
CEY00_Acc30914	GO:0004129	GO:0005751
CEY00_Acc12727	GO:0006457	GO:0005524	GO:0051082	GO:0005832
CEY00_Acc16175	GO:0016740	GO:0008176
CEY00_Acc20395	GO:0015969	GO:0016301
CEY00_Acc18089	GO:0004497
CEY00_Acc30059	GO:0003950	GO:0006471
CEY00_Acc19350	GO:0003824
CEY00_Acc30481	GO:0006491
CEY00_Acc13560	GO:0004252	GO:0017119	GO:0006891
CEY00_Acc06737	GO:0005634
CEY00_Acc27724	GO:0003677
CEY00_Acc07099	GO:0003865	GO:0016021	GO:0006488
CEY00_Acc16025	GO:0009089	GO:0008840
CEY00_Acc23727	GO:0046872	GO:0016021
CEY00_Acc13318	GO:0000938	GO:0005829	GO:0042147
CEY00_Acc06596	GO:0006886	GO:0005484	GO:0016021	GO:0016192
CEY00_Acc03233	GO:0005509	GO:0000175
CEY00_Acc23220	GO:0046872	GO:0005096
CEY00_Acc11511	GO:0016021	GO:0022857
CEY00_Acc29216	GO:0020037	GO:0017004	GO:0016021	GO:0055114
CEY00_Acc27427	GO:0003723	GO:0000398
CEY00_Acc21880	GO:0046872
CEY00_Acc22046	GO:0005524	GO:0042626	GO:0016021	GO:0016887
CEY00_Acc05412	GO:0005524	GO:0016021	GO:0015444
CEY00_Acc19408	GO:0016021
CEY00_Acc01100	GO:0003677	GO:0005634	GO:0006355
CEY00_Acc10384	GO:0007186	GO:0031683	GO:0005525	GO:0003924
CEY00_Acc11422	GO:0005524	GO:0004672
CEY00_Acc03027	GO:0003779	GO:0005856	GO:0030036
CEY00_Acc02054	GO:0004674	GO:0005524
CEY00_Acc31596	GO:0015074	GO:0003964	GO:0008270	GO:0003676
CEY00_Acc24743	GO:0003676
CEY00_Acc23538	GO:0009536	GO:0005739	GO:0016788
CEY00_Acc17734	GO:0003779	GO:0005856
CEY00_Acc33139	GO:0006629
CEY00_Acc13669	GO:0004674	GO:0005524	GO:0016021
CEY00_Acc06309	GO:0046872	GO:0045490	GO:0016021	GO:0030570
CEY00_Acc24976	GO:0003746	GO:0005525	GO:0003924
CEY00_Acc00827	GO:0016021
CEY00_Acc21626	GO:0070652	GO:0051225
CEY00_Acc03429	GO:0007346
CEY00_Acc09784	GO:0016757	GO:0006004
CEY00_Acc22499	GO:0043231	GO:0005634	GO:0045814	GO:0008168	GO:0008270	GO:0009451	GO:0032259
CEY00_Acc14551	GO:0016021	GO:0005789
CEY00_Acc19456	GO:0003700
CEY00_Acc14842	GO:0016021	GO:0008324
CEY00_Acc14590	GO:0016021
CEY00_Acc13820	GO:0004301	GO:0003824
CEY00_Acc32848	GO:0005774	GO:0010008	GO:0033674	GO:0000306	GO:0070772	GO:0006661
CEY00_Acc22612	GO:0005347	GO:0005743	GO:0016021
CEY00_Acc03788	GO:0008080
CEY00_Acc03704	GO:0005524	GO:0019538	GO:1902347
CEY00_Acc10511	GO:0015074	GO:0008270	GO:0003676
CEY00_Acc11073	GO:0005509	GO:0031307	GO:0005525	GO:0007005	GO:0003924
CEY00_Acc02169	GO:0061630	GO:0016021
CEY00_Acc21197	GO:0007623	GO:0006355
CEY00_Acc20444	GO:0016874
CEY00_Acc18255	GO:0046872	GO:0051213	GO:0016491
CEY00_Acc31072	GO:0016021
CEY00_Acc27565	GO:0016758
CEY00_Acc11268	GO:0006012	GO:0003978
CEY00_Acc13637	GO:0046872	GO:0003872	GO:0003723	GO:0006002	GO:0005524	GO:0047334	GO:0005737
CEY00_Acc25018	GO:0050664	GO:0004601	GO:0005509	GO:0016021	GO:0016491
CEY00_Acc12775	GO:0005634	GO:0006334
CEY00_Acc14972	GO:0055114	GO:0016491
CEY00_Acc24184	GO:0003723	GO:0005730	GO:0001708	GO:0051301	GO:0000179
CEY00_Acc23841	GO:0016021
CEY00_Acc15809	GO:0016021	GO:0016740
CEY00_Acc11565	GO:0016021	GO:0051119	GO:0005886
CEY00_Acc16078	GO:0016021
CEY00_Acc08947	GO:0008270
CEY00_Acc09906	GO:0005089
CEY00_Acc19114	GO:0015276	GO:0016021
CEY00_Acc07059	GO:0005840
CEY00_Acc30176	GO:0003700	GO:0003676
CEY00_Acc08867	GO:0046983
CEY00_Acc29814	GO:0005516
CEY00_Acc15942	GO:0016021
CEY00_Acc15420	GO:0003677	GO:0005634	GO:0003700
CEY00_Acc20756	GO:0005840	GO:0016021
CEY00_Acc02333	GO:0019346	GO:0003824	GO:0030170
CEY00_Acc17262	GO:0003824	GO:0016874
CEY00_Acc30316	GO:0003779	GO:0007015	GO:0010119
CEY00_Acc00334	GO:0003899	GO:0000166	GO:0003824	GO:0006352	GO:0030880
CEY00_Acc33711	GO:0003677	GO:0005634	GO:0000160
CEY00_Acc06357	GO:0016279	GO:0018023	GO:0030785	GO:0009570	GO:0009507
CEY00_Acc00596	GO:0005457	GO:0005794	GO:0016021
CEY00_Acc23970	GO:0004190
CEY00_Acc01373	GO:0016301	GO:0005886
CEY00_Acc03102	GO:0102121	GO:0016811	GO:0016021	GO:0017040	GO:0006672
CEY00_Acc22371	GO:0000145	GO:0015031	GO:0006887
CEY00_Acc07138	GO:0007264	GO:0005525	GO:0003924
CEY00_Acc25072	GO:0030246	GO:0004674	GO:0005524	GO:0048544	GO:0016021
CEY00_Acc25838	GO:0003899	GO:0016021	GO:0006351	GO:0003676
CEY00_Acc16485	GO:0102250	GO:0005975	GO:0030170	GO:0008184	GO:0102499
CEY00_Acc17779	GO:0016021
CEY00_Acc24190	GO:0005634	GO:0006355	GO:0043565
CEY00_Acc08823	GO:0008270
CEY00_Acc06513	GO:0016788
CEY00_Acc27827	GO:0019867
CEY00_Acc07269	GO:0016817	GO:0005525
CEY00_Acc15881	GO:0005525	GO:0003924
CEY00_Acc21094	GO:0006520	GO:0006564	GO:0051287	GO:0004617	GO:0009570
CEY00_Acc06285	GO:0000287	GO:0005524	GO:0015914	GO:0140326	GO:0016021
CEY00_Acc23441	GO:0003743	GO:0016301	GO:0004386
CEY00_Acc21550	GO:0000290
CEY00_Acc06717	GO:0090575	GO:0006357	GO:0003677	GO:0000977	GO:0008134	GO:0046983
CEY00_Acc28360	GO:0046872	GO:0003676
CEY00_Acc06546	GO:0006355
CEY00_Acc18756	GO:0016021
CEY00_Acc17417	GO:0016757
CEY00_Acc26731	GO:0015035	GO:0005739	GO:0042246
CEY00_Acc03766	GO:0004674	GO:0005524
CEY00_Acc23083	GO:0003779	GO:0042025	GO:0007015	GO:0016021	GO:0010119
CEY00_Acc04184	GO:0016021	GO:0016740
CEY00_Acc05538	GO:0005840	GO:0005509	GO:0006412	GO:0016021	GO:0003735
CEY00_Acc10438	GO:0006099	GO:0022900	GO:0050660	GO:0005743	GO:0008177	GO:0016491
CEY00_Acc20826	GO:0007062	GO:0008278
CEY00_Acc08479	GO:0016021
CEY00_Acc26549	GO:0046872	GO:0045490	GO:0030570
CEY00_Acc18140	GO:0015074	GO:0008270	GO:0004519	GO:0003676
CEY00_Acc17264	GO:0005774	GO:0009612	GO:0009733	GO:0005783	GO:0009926	GO:0016021	GO:0005739
CEY00_Acc20680	GO:0003677	GO:0005634	GO:0003700
CEY00_Acc07090	GO:0003677	GO:0008270	GO:0003676
CEY00_Acc18006	GO:0016790	GO:0006633	GO:0009507
CEY00_Acc05385	GO:0007018	GO:0005524	GO:0005874	GO:0003777	GO:0008017	GO:0016887	GO:0005871
CEY00_Acc11947	GO:0006397	GO:0005634	GO:0004534	GO:0008270	GO:0003676
CEY00_Acc13221	GO:0016021
CEY00_Acc32931	GO:0043531
CEY00_Acc15518	GO:0016021
CEY00_Acc02204	GO:0016021
CEY00_Acc24659	GO:0016021	GO:0005525	GO:0003924
CEY00_Acc10785	GO:0048046
CEY00_Acc01077	GO:0000502
CEY00_Acc30200	GO:0005524	GO:0004707
CEY00_Acc26038	GO:0015074	GO:0005543	GO:0003676
CEY00_Acc31033	GO:0016705	GO:0020037	GO:0005506	GO:0016021	GO:0004497
CEY00_Acc23679	GO:0016020	GO:0007155	GO:0008233	GO:0004222	GO:0016021	GO:0005737
CEY00_Acc25386	GO:0009116	GO:0003824
CEY00_Acc07631	GO:0016021
CEY00_Acc32738	GO:0000155	GO:0009116	GO:0000160	GO:0016301	GO:0016021
CEY00_Acc24841	GO:0016021
CEY00_Acc19502	GO:0046983
CEY00_Acc03566	GO:0006281	GO:0005524	GO:0006310	GO:0003678	GO:0003676
CEY00_Acc21264	GO:0003677	GO:0005634
CEY00_Acc06524	GO:0006886	GO:0012505	GO:0032482	GO:0005525	GO:0003924
CEY00_Acc17619	GO:0019773	GO:0005634	GO:0051603	GO:0006511	GO:0043161	GO:0004298	GO:0005737
CEY00_Acc08596	GO:0016021	GO:0019706	GO:0009639
CEY00_Acc26601	GO:0035194	GO:0009749	GO:0031124
CEY00_Acc08873	GO:0016021	GO:0004190
CEY00_Acc06670	GO:0005525	GO:0003924
CEY00_Acc05026	GO:0006486	GO:0016757
CEY00_Acc02626	GO:0016021
CEY00_Acc06687	GO:0006952	GO:0016021	GO:0005516	GO:0009607
CEY00_Acc10525	GO:0045493	GO:0004601	GO:0016301	GO:0016798
CEY00_Acc15230	GO:0016021	GO:0008324
CEY00_Acc11350	GO:0006979	GO:0033743	GO:0046872	GO:0030091	GO:0016021	GO:0015299
CEY00_Acc18097	GO:0016021	GO:0016491
CEY00_Acc02925	GO:0005525	GO:0003924
CEY00_Acc10941	GO:0006397	GO:0003723	GO:0005634	GO:0000502	GO:0042176	GO:0030234	GO:0003676
CEY00_Acc09043	GO:0016021	GO:0003824
CEY00_Acc14839	GO:0016021	GO:0005375
CEY00_Acc12680	GO:0000160
CEY00_Acc22645	GO:0016740
CEY00_Acc32245	GO:0006807	GO:0046872	GO:0005524
CEY00_Acc30884	GO:0001228	GO:0005634	GO:0046983
CEY00_Acc22447	GO:0005777
CEY00_Acc33156	GO:0016705	GO:0005783	GO:0004656	GO:0005506	GO:0018401	GO:0031418
CEY00_Acc00196	GO:0046983
CEY00_Acc01526	GO:0016021
CEY00_Acc24367	GO:0003676
CEY00_Acc23321	GO:0003677	GO:0005634	GO:0008270
CEY00_Acc01598	GO:0005794	GO:0016021	GO:0015165	GO:0015297	GO:0022857
CEY00_Acc19509	GO:0051513
CEY00_Acc27249	GO:0005524	GO:0004672
CEY00_Acc02069	GO:0003677	GO:0005634	GO:0003700
CEY00_Acc11357	GO:0050661	GO:0004499	GO:0050660	GO:0004497
CEY00_Acc22817	GO:0015074	GO:0003899	GO:0008270	GO:0003676
CEY00_Acc26782	GO:0016705	GO:0020037	GO:0005506	GO:0004497
CEY00_Acc07717	GO:0016021	GO:0031966	GO:0008495	GO:0048034
CEY00_Acc18240	GO:0042781
CEY00_Acc16310	GO:0004842
CEY00_Acc17601	GO:0005685	GO:0003723	GO:0005686	GO:0005687	GO:0046540	GO:0005681	GO:0005682	GO:0016021	GO:0000387
CEY00_Acc07145	GO:0046872	GO:0004724	GO:0016021	GO:0004722
CEY00_Acc14438	GO:0016787
CEY00_Acc09457	GO:0003677	GO:0005634	GO:0046982	GO:0000786
CEY00_Acc25640	GO:0005840	GO:0006412	GO:0003735
CEY00_Acc08087	GO:0003723	GO:0000398	GO:0005681	GO:0005688	GO:0000956	GO:0046540
CEY00_Acc29964	GO:0007034
CEY00_Acc09408	GO:0000035	GO:0006633	GO:0005739	GO:0000036
CEY00_Acc21323	GO:0016021	GO:0015299
CEY00_Acc06241	GO:0016021	GO:0019706
CEY00_Acc29331	GO:0042025	GO:0003677	GO:0005634	GO:0006334	GO:0000786
CEY00_Acc19858	GO:0004674	GO:0005524	GO:0016021
CEY00_Acc13601	GO:0016747
CEY00_Acc01322	GO:0005506	GO:0016021
CEY00_Acc13287	GO:0003677	GO:0005634	GO:0006355
CEY00_Acc22055	GO:0005634	GO:0006355	GO:0043565	GO:0003700
CEY00_Acc08052	GO:0009306	GO:0030173	GO:0016021	GO:0016192	GO:0000139
CEY00_Acc23889	GO:0005634	GO:0003680	GO:0003700
CEY00_Acc24859	GO:0006396	GO:0032991	GO:0003723
CEY00_Acc31117	GO:0016021
CEY00_Acc16456	GO:0043495	GO:0005774	GO:0005749	GO:0009536
CEY00_Acc26394	GO:0016829	GO:0003824
CEY00_Acc31028	GO:0004674	GO:0005524	GO:0004672
CEY00_Acc05306	GO:0003824
CEY00_Acc10917	GO:0050321	GO:0007165	GO:0004674	GO:0005524	GO:0004672	GO:0005829	GO:0005737
CEY00_Acc06235	GO:0016740	GO:0006596
CEY00_Acc33704	GO:0000149	GO:0072583	GO:0005545	GO:0030136	GO:0005546	GO:0006900	GO:0005543	GO:0032050	GO:0005905	GO:0006897	GO:0005886
CEY00_Acc01309	GO:0003723
CEY00_Acc28369	GO:0035658	GO:0016192
CEY00_Acc11707	GO:0016021
CEY00_Acc19219	GO:0016872	GO:0006631	GO:0005504	GO:0009570
CEY00_Acc13240	GO:0003677	GO:0005634
CEY00_Acc00806	GO:0005634	GO:0006355	GO:0043565
CEY00_Acc05471	GO:0009733
CEY00_Acc22781	GO:0046872	GO:0008168	GO:0008270	GO:0047150	GO:0032259	GO:0009086
CEY00_Acc14833	GO:0003723
CEY00_Acc27406	GO:0003677	GO:0005634
CEY00_Acc33369	GO:0019252	GO:0005978	GO:0005524	GO:0008878	GO:0009941	GO:0009570	GO:0009507
CEY00_Acc21434	GO:0003697	GO:0006260
CEY00_Acc09077	GO:0047262	GO:0045489	GO:0016021	GO:0071555	GO:0000139
CEY00_Acc17758	GO:0006886
CEY00_Acc28824	GO:0003677	GO:0016021
CEY00_Acc08601	GO:0016491
CEY00_Acc18268	GO:0016788
CEY00_Acc12630	GO:0046872	GO:0046983
CEY00_Acc18997	GO:0016021
CEY00_Acc04145	GO:0016021
CEY00_Acc31323	GO:0004817	GO:0006423	GO:0005524
CEY00_Acc25372	GO:0005509	GO:0016021
CEY00_Acc16407	GO:0005634	GO:0043565	GO:0003700
CEY00_Acc16163	GO:0016282	GO:0003743	GO:0001732	GO:0033290	GO:0016021	GO:0031369	GO:0005852
CEY00_Acc19442	GO:0006342	GO:0003677	GO:0005634	GO:0046982	GO:0000790	GO:0005618	GO:0005730	GO:0006325	GO:0000786
CEY00_Acc21432	GO:0006355
CEY00_Acc01803	GO:0015741	GO:0005347	GO:0016021	GO:0015744
CEY00_Acc27223	GO:0016274
CEY00_Acc28438	GO:0016021
CEY00_Acc18470	GO:0005524	GO:0017004	GO:0022857	GO:0016887
CEY00_Acc14975	GO:0048046	GO:0045735	GO:0005618	GO:0030145
CEY00_Acc19798	GO:0016021	GO:0015165	GO:0000139
CEY00_Acc15403	GO:0031047	GO:0003676
CEY00_Acc12187	GO:0009055	GO:0003723
CEY00_Acc27219	GO:0016021	GO:0016192
CEY00_Acc14755	GO:0022900	GO:0016651
CEY00_Acc08091	GO:0005634
CEY00_Acc32815	GO:0009234	GO:0005524	GO:0016301	GO:0046854	GO:0016021	GO:0008935	GO:0005525	GO:0048015
CEY00_Acc29191	GO:0016021	GO:0016192
CEY00_Acc29401	GO:0016787	GO:0046856
CEY00_Acc09248	GO:0042025	GO:0006511	GO:0007275	GO:0008270
CEY00_Acc11817	GO:0008168	GO:0016021	GO:0032259
CEY00_Acc21154	GO:0005634	GO:0045292
CEY00_Acc18289	GO:0003755
CEY00_Acc12800	GO:0006807	GO:0003677	GO:0005634	GO:0006355	GO:0006334	GO:0016021	GO:0000786
CEY00_Acc07990	GO:0005840	GO:0006412	GO:0003735
CEY00_Acc29293	GO:0010497	GO:0008017
CEY00_Acc03678	GO:0003779	GO:0015629	GO:0030042
CEY00_Acc18514	GO:0006974
CEY00_Acc22353	GO:0032981
CEY00_Acc09708	GO:0006357	GO:0016592	GO:0003712	GO:0016021
CEY00_Acc21490	GO:0003676
CEY00_Acc19475	GO:0003755	GO:0031977	GO:0009535
CEY00_Acc16567	GO:0007165	GO:0004674	GO:0005524	GO:0016021
CEY00_Acc14832	GO:0046274	GO:0048046	GO:0052716	GO:0005507	GO:0016021
CEY00_Acc12621	GO:0005840	GO:0006412	GO:0003735	GO:0022627
CEY00_Acc33337	GO:0005634	GO:0051603	GO:0004298	GO:0005737	GO:0005839
CEY00_Acc20815	GO:0019773	GO:0005634	GO:0006511	GO:0004298	GO:0005737
CEY00_Acc25551	GO:0006397	GO:0003723	GO:0000398	GO:1990726	GO:0003746	GO:0000932	GO:0003924	GO:0071013	GO:0046540	GO:0005681	GO:0005829	GO:0005688	GO:0008380	GO:0071011	GO:0005525
CEY00_Acc00114	GO:0009644	GO:0009773
CEY00_Acc00902	GO:0005634
CEY00_Acc19069	GO:0008168	GO:0032259
CEY00_Acc23073	GO:0006886	GO:0005634	GO:0008536
CEY00_Acc29159	GO:0050661	GO:0004499	GO:0050660
CEY00_Acc13010	GO:0003677	GO:0005634	GO:0008270
CEY00_Acc00393	GO:0016021	GO:0004128
CEY00_Acc23813	GO:0016301
CEY00_Acc11916	GO:0006486	GO:0005783	GO:0004582	GO:0016021
CEY00_Acc19726	GO:0016829	GO:0005975	GO:0005576	GO:0071555	GO:0004650
CEY00_Acc26719	GO:0005874	GO:0008017
CEY00_Acc01081	GO:0016301
CEY00_Acc18282	GO:0003677	GO:0005634	GO:0046983
CEY00_Acc20694	GO:0016021	GO:0016788
CEY00_Acc28867	GO:0003899	GO:0003677	GO:0006351
CEY00_Acc27096	GO:0005840	GO:0003676
CEY00_Acc08063	GO:0046294	GO:0005829	GO:0008270	GO:0004024	GO:0016491	GO:0051903
CEY00_Acc20461	GO:0016705	GO:0020037	GO:0005506	GO:0016021	GO:0004497
CEY00_Acc02745	GO:0016021
CEY00_Acc08573	GO:0016021
CEY00_Acc15645	GO:0008685	GO:0016114
CEY00_Acc24791	GO:0016787
CEY00_Acc21341	GO:0005730	GO:0042273
CEY00_Acc02630	GO:0005509
CEY00_Acc00751	GO:0003677	GO:0005634
CEY00_Acc30143	GO:0005524	GO:0004672
CEY00_Acc19297	GO:0006457	GO:0005524	GO:0034605	GO:0005737	GO:0048471	GO:0032991	GO:0009986	GO:0005829	GO:0051082	GO:0050821	GO:0005886
CEY00_Acc13124	GO:0046872	GO:0003677	GO:0005634
CEY00_Acc25788	GO:0005347	GO:0016021
CEY00_Acc09436	GO:0003743	GO:0016779
CEY00_Acc04158	GO:0016021
CEY00_Acc09490	GO:0033947	GO:0005975
CEY00_Acc20366	GO:0046872	GO:0030001
CEY00_Acc26323	GO:0006099	GO:0045252	GO:0016746	GO:0004149
CEY00_Acc06314	GO:0016574	GO:0043161	GO:0006281	GO:0005524	GO:0016740	GO:0061631	GO:0005737	GO:0000209
CEY00_Acc03117	GO:0015074	GO:0008270	GO:0003676
CEY00_Acc22698	GO:0004674	GO:0005524
CEY00_Acc32910	GO:0003677	GO:0005634	GO:0003700
CEY00_Acc04352	GO:0005524	GO:0004672
CEY00_Acc01973	GO:0005783	GO:0046923	GO:0016021	GO:0005789	GO:0015031	GO:0006621
CEY00_Acc24487	GO:0046872	GO:0016787
CEY00_Acc31102	GO:0005840	GO:0032543	GO:0003735	GO:0005739
CEY00_Acc17274	GO:0016874
CEY00_Acc13615	GO:0005788	GO:0016853	GO:0003756	GO:0045454
CEY00_Acc21889	GO:0005509	GO:0019898	GO:0015979	GO:0009654
CEY00_Acc23353	GO:0046872	GO:0004722
CEY00_Acc04287	GO:0005509	GO:0016021
CEY00_Acc00654	GO:0004674	GO:0005524
CEY00_Acc28653	GO:0016021	GO:0015299
CEY00_Acc01748	GO:0016021
CEY00_Acc09384	GO:0003714	GO:0006351
CEY00_Acc33406	GO:0016021
CEY00_Acc20693	GO:0016021	GO:0016788
CEY00_Acc24583	GO:0008270
CEY00_Acc09554	GO:0016021
CEY00_Acc29456	GO:0003677	GO:0005634
CEY00_Acc32652	GO:0004527	GO:0004519
CEY00_Acc15590	GO:0003677	GO:0016021
CEY00_Acc18017	GO:0006605	GO:0005783	GO:0015450	GO:0016021
CEY00_Acc25485	GO:0010215	GO:0016021	GO:0031225
CEY00_Acc04482	GO:0016757	GO:0016021
CEY00_Acc31707	GO:0046872	GO:0005337	GO:0016021	GO:0030001
CEY00_Acc31378	GO:0003677	GO:0005634
CEY00_Acc18570	GO:0006952	GO:0005576
CEY00_Acc01989	GO:0045330	GO:0015934	GO:0030599	GO:0005618	GO:0045490	GO:0006412	GO:0016021	GO:0005576	GO:0003735	GO:0042545
CEY00_Acc25043	GO:0005634	GO:0006281	GO:0008081
CEY00_Acc14346	GO:0016021
CEY00_Acc22738	GO:0016788
CEY00_Acc08942	GO:0003723
CEY00_Acc18877	GO:0008425	GO:0004395	GO:0031314	GO:0006744	GO:0008689	GO:0032259
CEY00_Acc00835	GO:0045892	GO:0004842
CEY00_Acc24884	GO:0016787	GO:0005618	GO:0016021	GO:0005576	GO:0071555
CEY00_Acc07362	GO:0051301	GO:0006355
CEY00_Acc23749	GO:0016021	GO:0006629
CEY00_Acc04228	GO:0005524	GO:0005388	GO:0000166	GO:0016021
CEY00_Acc03160	GO:0046872
CEY00_Acc18506	GO:0016021
CEY00_Acc22240	GO:0008270	GO:0016021
CEY00_Acc00405	GO:0016740	GO:0009507
CEY00_Acc13040	GO:0006627	GO:0046872	GO:0004222	GO:0005524	GO:0005739	GO:0003676
CEY00_Acc14024	GO:0003677	GO:0005634	GO:0006355
CEY00_Acc02213	GO:0015074	GO:0003964	GO:0008270	GO:0004190	GO:0003676
CEY00_Acc06443	GO:0008270	GO:0016021
CEY00_Acc23573	GO:0016787	GO:0009691
CEY00_Acc15725	GO:0046907
CEY00_Acc19278	GO:0008080	GO:0006473
CEY00_Acc04934	GO:0046872	GO:0030001
CEY00_Acc30523	GO:0016021
CEY00_Acc08785	GO:0016758
CEY00_Acc19086	GO:0015074	GO:0003676
CEY00_Acc06167	GO:0005783	GO:0016021
CEY00_Acc26234	GO:0080019	GO:0102965	GO:0006629
CEY00_Acc32508	GO:0009535	GO:0009561	GO:0048564	GO:0010027
CEY00_Acc27255	GO:0005524	GO:0004672
CEY00_Acc11190	GO:0016747
CEY00_Acc04974	GO:0005840	GO:0006412	GO:0003735
CEY00_Acc10633	GO:0016301
CEY00_Acc07843	GO:0016021
CEY00_Acc03375	GO:0016021
CEY00_Acc22848	GO:0006511	GO:0031625	GO:0031461
CEY00_Acc07739	GO:0003677
CEY00_Acc10750	GO:0015074	GO:0016021	GO:0003676
CEY00_Acc28446	GO:0008168	GO:0032259
CEY00_Acc14247	GO:0005524	GO:0004672	GO:0016021
CEY00_Acc02935	GO:0016740
CEY00_Acc32415	GO:0016021	GO:0005741	GO:0016559	GO:0000266
CEY00_Acc29634	GO:0008643	GO:0016021	GO:0005886
CEY00_Acc07070	GO:0009415
CEY00_Acc03631	GO:0005634	GO:0043565	GO:0003700
CEY00_Acc10754	GO:0030245	GO:0008810
CEY00_Acc20044	GO:0046872	GO:0016301	GO:0016021	GO:0030001
CEY00_Acc15882	GO:0016787
CEY00_Acc20431	GO:0008270	GO:0055114	GO:0016491
CEY00_Acc29102	GO:0015986	GO:0003723	GO:0000276	GO:0015078
CEY00_Acc22844	GO:0004674	GO:0005524	GO:0004672
CEY00_Acc08909	GO:0003677	GO:0046983
CEY00_Acc12018	GO:0016021
CEY00_Acc14609	GO:0016705	GO:0020037	GO:0005506	GO:0016021
CEY00_Acc04466	GO:0016746	GO:0016021	GO:0019706
CEY00_Acc02429	GO:0005975	GO:0005576	GO:0071555	GO:0004650
CEY00_Acc30287	GO:0031047	GO:0003676
CEY00_Acc32613	GO:0005509
CEY00_Acc02353	GO:0005874	GO:0007017	GO:0005200	GO:0005525	GO:0005737	GO:0003924
CEY00_Acc28603	GO:0015250	GO:0009705	GO:0042807	GO:0016021	GO:0015267
CEY00_Acc33054	GO:0005524	GO:0016301	GO:0016773	GO:0006012	GO:0005534	GO:0005737	GO:0004335
CEY00_Acc30935	GO:0043022	GO:0046872	GO:0005525	GO:0005737
CEY00_Acc12921	GO:0043022	GO:0007018	GO:0005524	GO:0008017	GO:0003743	GO:0006446	GO:0003777	GO:0005852
CEY00_Acc05080	GO:0042025	GO:0006281	GO:0005524
CEY00_Acc07123	GO:0008168	GO:0032259
CEY00_Acc25156	GO:0016757	GO:0016021	GO:0006004
CEY00_Acc33730	GO:0016758	GO:0016740
CEY00_Acc24907	GO:0003723
CEY00_Acc04556	GO:0005634	GO:0008168	GO:0030488	GO:0031515
CEY00_Acc17846	GO:0000981	GO:0003677	GO:0005634	GO:0045944	GO:0000987	GO:0046983
CEY00_Acc02697	GO:0003899	GO:0005665	GO:0003677	GO:0006351
CEY00_Acc33430	GO:0015031	GO:0005886	GO:0000139
CEY00_Acc00737	GO:0005506	GO:0016021	GO:0008610	GO:0016491
CEY00_Acc07386	GO:0005524
CEY00_Acc05647	GO:0005524	GO:0004672
CEY00_Acc05091	GO:0046872	GO:0016491
CEY00_Acc26595	GO:0004674	GO:0005524	GO:0004672	GO:0030247	GO:0016021
CEY00_Acc01125	GO:0005384	GO:0030026	GO:0016021
CEY00_Acc13741	GO:0016021
CEY00_Acc21286	GO:0046872	GO:0005524	GO:0009113	GO:0004637
CEY00_Acc06665	GO:0005524	GO:0016887
CEY00_Acc30306	GO:0003723
CEY00_Acc23376	GO:0048046	GO:0045735	GO:0005618	GO:0030145
CEY00_Acc21239	GO:0009055
CEY00_Acc07754	GO:0006397	GO:0008143	GO:1900364	GO:0043488
CEY00_Acc06795	GO:0046872	GO:0016491
CEY00_Acc24412	GO:0004518
CEY00_Acc25813	GO:0005524	GO:0019538
CEY00_Acc00977	GO:0045892	GO:0005886
CEY00_Acc11017	GO:0043531	GO:0005524	GO:0006952
CEY00_Acc30649	GO:0006979	GO:0020037	GO:0004601	GO:0016021	GO:0051213
CEY00_Acc08243	GO:0005524	GO:0004017
CEY00_Acc30175	GO:0016021
CEY00_Acc00639	GO:0015074	GO:0003676
CEY00_Acc15433	GO:0016021
CEY00_Acc05207	GO:0004674	GO:0005524
CEY00_Acc07355	GO:0016021	GO:0009737	GO:0009631	GO:0042631	GO:0005773
CEY00_Acc07881	GO:0016021
CEY00_Acc10158	GO:0032469	GO:0030176	GO:0005262
CEY00_Acc18310	GO:0006396	GO:0005685	GO:0071004	GO:0000395	GO:0000243
CEY00_Acc26269	GO:0015074	GO:0004222	GO:0005524	GO:0062091	GO:0016464	GO:0003676	GO:0009706	GO:0045037	GO:0016021	GO:0005739
CEY00_Acc32041	GO:0005634	GO:0005524	GO:0003682	GO:0046982	GO:0007064	GO:0008278
CEY00_Acc08026	GO:0004674	GO:0005524	GO:0016021
CEY00_Acc24351	GO:0048235
CEY00_Acc32108	GO:0003723	GO:0015934	GO:0006412	GO:0003735
CEY00_Acc33233	GO:0045490	GO:0045330	GO:0004857	GO:0016021	GO:0030599	GO:0042545
CEY00_Acc07079	GO:0046872	GO:0003993	GO:0016021
CEY00_Acc12616	GO:0016853	GO:0016021	GO:0045454
CEY00_Acc29911	GO:0004519
CEY00_Acc15970	GO:0030246	GO:0004674	GO:0005524	GO:0048544	GO:0016021
CEY00_Acc07839	GO:0008483	GO:0003824
CEY00_Acc08536	GO:0016021	GO:0015267
CEY00_Acc27979	GO:0042393	GO:0003755	GO:0005730	GO:0005829	GO:0006334
CEY00_Acc19326	GO:0015074	GO:0003676
CEY00_Acc22607	GO:0031123	GO:0003723	GO:0004652	GO:0043631
CEY00_Acc07743	GO:0005524	GO:0004672
CEY00_Acc11235	GO:0003725
CEY00_Acc25990	GO:0003723	GO:0046872	GO:0000398	GO:0089701
CEY00_Acc32666	GO:0000978	GO:0003677	GO:0005669	GO:0006366	GO:0006352	GO:0000979	GO:0005667	GO:0016021	GO:0003700	GO:0008134
CEY00_Acc09620	GO:0003677	GO:0005634
CEY00_Acc08634	GO:0016021
CEY00_Acc05342	GO:0016301
CEY00_Acc30885	GO:0003723
CEY00_Acc25162	GO:0005525	GO:0003924
CEY00_Acc15866	GO:0005509
CEY00_Acc02040	GO:0009642
CEY00_Acc27161	GO:0038023	GO:0004864	GO:0010427	GO:0009738	GO:0006952
CEY00_Acc15039	GO:0000287	GO:0005524	GO:0015914	GO:0140326	GO:0016021
CEY00_Acc04574	GO:0016705	GO:0020037	GO:0005506	GO:0004497
CEY00_Acc00074	GO:0007165	GO:0004674	GO:0005524
CEY00_Acc05397	GO:0015074	GO:0005634	GO:0045944	GO:0000977	GO:0003700	GO:0046983	GO:0003676
CEY00_Acc11899	GO:0008289	GO:0006869	GO:0016021
CEY00_Acc29575	GO:0015074	GO:0008270	GO:0003676
CEY00_Acc13185	GO:0005509
CEY00_Acc29607	GO:0005544	GO:0060548
CEY00_Acc13673	GO:0000287	GO:0019509	GO:0005737	GO:0043874
CEY00_Acc09263	GO:0005516	GO:0005886
CEY00_Acc05120	GO:0015074	GO:0008270	GO:0016021	GO:0003676
CEY00_Acc21616	GO:0004674	GO:0005524	GO:0016021
CEY00_Acc29113	GO:0046872	GO:0003872	GO:0006002	GO:0005524	GO:0005737
CEY00_Acc29079	GO:0008237
CEY00_Acc04778	GO:0003999	GO:0009116	GO:0006168	GO:0005737
CEY00_Acc13510	GO:0015074	GO:0003964	GO:0003676
CEY00_Acc33691	GO:0016021	GO:0016740
CEY00_Acc04046	GO:0010215	GO:0016021	GO:0031225
CEY00_Acc01589	GO:0016021
CEY00_Acc03244	GO:0016787
CEY00_Acc22161	GO:0004674	GO:0005524
CEY00_Acc27543	GO:0004674	GO:0005524	GO:0004672
CEY00_Acc21369	GO:0005048	GO:0043022	GO:0005783	GO:0006616	GO:0008320	GO:0005784	GO:0016021	GO:0005789	GO:0015031	GO:0031204
CEY00_Acc06415	GO:0045165	GO:0005634	GO:0010022	GO:0048440	GO:0010582	GO:0048479	GO:0007275	GO:0048366
CEY00_Acc09711	GO:0004674	GO:0005524	GO:0071244
CEY00_Acc08416	GO:0006457	GO:0003755	GO:0005634	GO:0005829	GO:0000413
CEY00_Acc13203	GO:0016021
CEY00_Acc04692	GO:0005615	GO:0016021
CEY00_Acc15121	GO:0004553	GO:0005975
CEY00_Acc23311	GO:0006421	GO:0005524	GO:0004816	GO:0008270	GO:0008612	GO:0003676
CEY00_Acc18207	GO:0003676
CEY00_Acc13645	GO:0004664	GO:0009094
CEY00_Acc12676	GO:0003746	GO:0005525	GO:0003924	GO:0009507
CEY00_Acc26843	GO:0005524	GO:0016740
CEY00_Acc19128	GO:0004674	GO:0005524
CEY00_Acc20630	GO:0003824
CEY00_Acc22740	GO:0050660	GO:0016491
CEY00_Acc05331	GO:0003824	GO:0016874
CEY00_Acc07877	GO:0006457	GO:0016272	GO:0051082
CEY00_Acc26468	GO:0009959	GO:0009639
CEY00_Acc12826	GO:0016021
CEY00_Acc20494	GO:0005509	GO:0016021
CEY00_Acc16535	GO:0015074	GO:0003676
CEY00_Acc14819	GO:0016491
CEY00_Acc03227	GO:0006979	GO:0046872	GO:0020037	GO:0004601	GO:0005576	GO:0042744
CEY00_Acc02785	GO:0016021
CEY00_Acc07232	GO:0046872	GO:0004722
CEY00_Acc16704	GO:0016021
CEY00_Acc08071	GO:0004842
CEY00_Acc09080	GO:0003723
CEY00_Acc16998	GO:0006662	GO:0015035	GO:0016021	GO:0003824	GO:0045454
CEY00_Acc05687	GO:0016021	GO:0015079
CEY00_Acc25904	GO:0031011
CEY00_Acc20267	GO:0008308	GO:0016021	GO:0006873
CEY00_Acc00888	GO:0016762	GO:0004553	GO:0048046	GO:0005618	GO:0010411	GO:0042546	GO:0071555
CEY00_Acc17997	GO:0003677	GO:0005634	GO:0008270
CEY00_Acc24665	GO:0045892
CEY00_Acc03945	GO:0005509
CEY00_Acc06261	GO:0004523	GO:0003676
CEY00_Acc04232	GO:0005524	GO:0004672
CEY00_Acc20565	GO:0016021	GO:0022857
CEY00_Acc00740	GO:0005524	GO:0019538
CEY00_Acc25241	GO:0009751	GO:0120013	GO:0008219	GO:0005737	GO:0120009	GO:0009816
CEY00_Acc06461	GO:0005506	GO:0016021	GO:0008610	GO:0016491
CEY00_Acc01516	GO:0052692	GO:0005975
CEY00_Acc15588	GO:0050832	GO:0010143	GO:0005783	GO:0009506	GO:0010311	GO:0004467	GO:0003824	GO:0016874	GO:0031957
CEY00_Acc21533	GO:0016021	GO:0003824
CEY00_Acc25701	GO:0042025	GO:0006357	GO:0016538	GO:0016021
CEY00_Acc10494	GO:0005681	GO:0008270	GO:0003676
CEY00_Acc07010	GO:0016021	GO:0010020
CEY00_Acc17910	GO:0003677
CEY00_Acc25547	GO:0016021
CEY00_Acc14849	GO:0030246	GO:0005524	GO:0004672	GO:0016021
CEY00_Acc10426	GO:0005524	GO:0004707
CEY00_Acc01490	GO:0006520	GO:0000166	GO:0016021	GO:0016639
CEY00_Acc26046	GO:0016829	GO:0016705	GO:0020037	GO:0005506	GO:0004497
CEY00_Acc27774	GO:0008168	GO:0008270	GO:0016021	GO:0032259
CEY00_Acc01942	GO:0006614	GO:0005786	GO:0030942	GO:0008312
CEY00_Acc03614	GO:0016757	GO:0016021	GO:0071555	GO:0016740	GO:0000139
CEY00_Acc31966	GO:0005384	GO:0030026	GO:0016021
CEY00_Acc16997	GO:0005216	GO:0016021	GO:0005886
CEY00_Acc09838	GO:0005840	GO:0006412	GO:0003735
CEY00_Acc30372	GO:0006396	GO:0000178
CEY00_Acc05432	GO:0003677	GO:0006952	GO:0016021
CEY00_Acc02971	GO:0016132	GO:0047751	GO:0003865	GO:0016021
CEY00_Acc31803	GO:0015369	GO:0005774	GO:0016021
CEY00_Acc06127	GO:0005840	GO:0032543	GO:0003735	GO:0005739
CEY00_Acc29948	GO:0003723
CEY00_Acc22182	GO:0003677	GO:0005634	GO:0046982	GO:0000786
CEY00_Acc19397	GO:0006099	GO:0045252	GO:0016746	GO:0004149
CEY00_Acc27458	GO:0006886	GO:0005484	GO:0016021
CEY00_Acc09498	GO:0046872	GO:0005634	GO:0005739	GO:0009793
CEY00_Acc15713	GO:0005634	GO:0006355	GO:0043565	GO:0003700
CEY00_Acc21148	GO:0016021
CEY00_Acc15444	GO:0003999	GO:0009116	GO:0006168	GO:0016021	GO:0005737
CEY00_Acc14676	GO:0003954	GO:0005747	GO:0016021	GO:1901006
CEY00_Acc30239	GO:0005840	GO:0006412	GO:0016021	GO:0003735
CEY00_Acc02452	GO:0008270
CEY00_Acc18445	GO:0005524	GO:0004672	GO:0016021
CEY00_Acc09619	GO:0043531
CEY00_Acc19242	GO:0016021
CEY00_Acc14788	GO:0005524	GO:0004386	GO:0003676
CEY00_Acc31936	GO:0006421	GO:0005524	GO:0006418	GO:0004816	GO:0004812
CEY00_Acc19263	GO:0003743
CEY00_Acc30766	GO:0016758
CEY00_Acc15175	GO:0016021
CEY00_Acc00705	GO:0005249	GO:0016021
CEY00_Acc05628	GO:0005525	GO:0003924
CEY00_Acc07531	GO:0000963	GO:0032981	GO:0000373	GO:0005739
CEY00_Acc27395	GO:0016788
CEY00_Acc29353	GO:0003677	GO:0046983
CEY00_Acc26019	GO:0015074	GO:0008270	GO:0004519	GO:0003676
CEY00_Acc32098	GO:0048046	GO:0045735	GO:0005618	GO:0030145
CEY00_Acc11374	GO:0030245	GO:0008810
CEY00_Acc08118	GO:0047939	GO:0016491
CEY00_Acc08629	GO:0016740
CEY00_Acc00963	GO:0016705	GO:0020037	GO:0005506	GO:0016021	GO:0004497
CEY00_Acc06276	GO:0006397	GO:0010494	GO:0003723	GO:0016554	GO:1901259	GO:0005524	GO:0004386	GO:0003676	GO:0016441	GO:0010497	GO:0000373	GO:0009793	GO:0009570
CEY00_Acc11333	GO:0015976	GO:0016301	GO:0008270	GO:0004089
CEY00_Acc06456	GO:0004553	GO:0005975
CEY00_Acc11892	GO:0003676
CEY00_Acc09765	GO:0003677	GO:0005634	GO:0006355	GO:0009734	GO:0009725
CEY00_Acc19923	GO:0004519
CEY00_Acc06682	GO:0000184	GO:0016021	GO:0003676
CEY00_Acc17063	GO:0016021	GO:0046983
CEY00_Acc33088	GO:0016021
CEY00_Acc08953	GO:0003677	GO:0046983
CEY00_Acc16010	GO:0005634	GO:0009555	GO:0006281	GO:0003690	GO:0004518	GO:0008821	GO:0003697	GO:0048256
CEY00_Acc08248	GO:0004842
CEY00_Acc22010	GO:0016021	GO:0016740
CEY00_Acc02497	GO:0045040	GO:0005742	GO:0016021
CEY00_Acc26362	GO:0005840	GO:0006412	GO:0003735
CEY00_Acc32015	GO:0009538	GO:0015979
CEY00_Acc02451	GO:0016021
CEY00_Acc21257	GO:0006281	GO:0005524	GO:0006260	GO:0043138	GO:0006310	GO:0003676
CEY00_Acc07999	GO:0005524
CEY00_Acc25743	GO:0016560	GO:0016021	GO:0005777
CEY00_Acc02611	GO:0042025	GO:0006511	GO:0007275	GO:0008270
CEY00_Acc08254	GO:0015934	GO:0006412	GO:0003735
CEY00_Acc30924	GO:0003676
CEY00_Acc23850	GO:0004553	GO:0005975
CEY00_Acc22683	GO:0015074	GO:0005634	GO:0008270	GO:0003676
CEY00_Acc16581	GO:0000160
CEY00_Acc20938	GO:0007166	GO:0004842
CEY00_Acc23039	GO:0015074	GO:0008270	GO:0003676
CEY00_Acc03756	GO:0016740	GO:0051213
CEY00_Acc05012	GO:0003723
CEY00_Acc14654	GO:0030515	GO:0042254	GO:0001522
CEY00_Acc06066	GO:0016021
CEY00_Acc24276	GO:0046872	GO:0003677
CEY00_Acc02132	GO:0015074	GO:0003676
CEY00_Acc09717	GO:0009693	GO:0009835	GO:0046872	GO:0009815	GO:0031418	GO:0016491
CEY00_Acc32390	GO:0016705	GO:0020037	GO:0005506	GO:0016021	GO:0004497
CEY00_Acc14014	GO:0010274
CEY00_Acc22556	GO:0006857	GO:0016021	GO:0022857
CEY00_Acc11229	GO:0015074	GO:0008270	GO:0016740	GO:0004519	GO:0003676
CEY00_Acc23098	GO:0016021
CEY00_Acc16963	GO:0016021
CEY00_Acc32121	GO:0005634	GO:0006355	GO:0006325	GO:0006351
CEY00_Acc13189	GO:0046872	GO:0003677	GO:0006281	GO:0140078	GO:0004519
CEY00_Acc17698	GO:0006396	GO:0004525
CEY00_Acc09028	GO:0009959	GO:0009639
CEY00_Acc03685	GO:0016853	GO:0016740
CEY00_Acc32725	GO:0005634	GO:0045944	GO:0000977	GO:0003700	GO:0046983
CEY00_Acc19332	GO:0005634	GO:0006355	GO:0043565	GO:0046982	GO:0016021
CEY00_Acc19468	GO:0005524	GO:0016021
CEY00_Acc31238	GO:0009234	GO:0070205	GO:0009063	GO:0042550	GO:0016021	GO:0070204	GO:0030976	GO:0042372
CEY00_Acc15962	GO:0046872	GO:0004222	GO:0016021	GO:0005789	GO:0071586
CEY00_Acc24597	GO:0038023	GO:0004864	GO:0010427	GO:0009738	GO:0006952
CEY00_Acc29266	GO:0005524	GO:0016301	GO:0016021
CEY00_Acc07838	GO:0009058	GO:0016021	GO:0015299	GO:0005525	GO:0009793	GO:0003924
CEY00_Acc08973	GO:0015074	GO:0008270	GO:0003676
CEY00_Acc33160	GO:0016021
CEY00_Acc23061	GO:0006355	GO:0008270
CEY00_Acc02711	GO:0080030	GO:0016787
CEY00_Acc16811	GO:0000287	GO:0016831	GO:0003824	GO:0030976
CEY00_Acc13899	GO:0005615	GO:0051603	GO:0008234	GO:0004197	GO:0005764
CEY00_Acc15610	GO:0006396
CEY00_Acc06115	GO:0004842
CEY00_Acc01530	GO:0016021
CEY00_Acc28403	GO:0016021
CEY00_Acc08798	GO:0004013	GO:0006730
CEY00_Acc21187	GO:0006457	GO:0046872	GO:0005524	GO:0051082	GO:0031072	GO:0009408
CEY00_Acc25132	GO:0006979	GO:0046872	GO:0020037	GO:0009505	GO:0009506	GO:0004601	GO:0005576	GO:0042744
CEY00_Acc29519	GO:0006623	GO:0030276
CEY00_Acc03092	GO:0015035	GO:0009055	GO:0046872	GO:0005739	GO:0045454
CEY00_Acc24208	GO:0008168	GO:0016021	GO:0032259
CEY00_Acc02938	GO:0006857	GO:0016021	GO:0022857
CEY00_Acc27972	GO:0006884	GO:0006821	GO:0005829	GO:0034709	GO:0005886	GO:0000387	GO:0034715
CEY00_Acc17612	GO:0016757	GO:0016021	GO:0006004
CEY00_Acc22625	GO:0000272	GO:0016161	GO:0102229
CEY00_Acc06965	GO:0016021
CEY00_Acc20918	GO:0003677	GO:0005634	GO:0006334	GO:0046982	GO:0000786
CEY00_Acc24224	GO:0043022	GO:0003743	GO:0005730	GO:0043023	GO:0042256	GO:0042273	GO:0005737
CEY00_Acc03064	GO:0005524	GO:0004672	GO:0016021
CEY00_Acc09876	GO:0004180
CEY00_Acc03286	GO:0016021
CEY00_Acc02468	GO:0006355	GO:0008270
CEY00_Acc15298	GO:0016021
CEY00_Acc14661	GO:0016554
CEY00_Acc23361	GO:0016021
CEY00_Acc11540	GO:0000981	GO:0005634	GO:0000976	GO:0046983	GO:0007275	GO:0000977	GO:0045944	GO:0043565	GO:0003700	GO:0008134
CEY00_Acc19750	GO:0005524	GO:0016021
CEY00_Acc05515	GO:0009263	GO:0004748	GO:0005524	GO:0006260	GO:0005971
CEY00_Acc23918	GO:0009055	GO:0046872	GO:0016021
CEY00_Acc25129	GO:0016021
CEY00_Acc27150	GO:0006355	GO:0008270	GO:0043565
CEY00_Acc08390	GO:0016021
CEY00_Acc18074	GO:0042025	GO:0006355	GO:0004402	GO:0008270	GO:0003712
CEY00_Acc19267	GO:0006457	GO:0005524	GO:0051082
CEY00_Acc22452	GO:0005759
CEY00_Acc13313	GO:0016021
CEY00_Acc09634	GO:0005524	GO:0004672	GO:0016301	GO:0016021
CEY00_Acc18647	GO:0003700
CEY00_Acc05255	GO:0005524	GO:0004672	GO:0016301	GO:0016021
CEY00_Acc10003	GO:0016021
CEY00_Acc29861	GO:0008168	GO:0016021	GO:0032259
CEY00_Acc11022	GO:0004674	GO:0005524
CEY00_Acc19791	GO:0004805	GO:0005992
CEY00_Acc33128	GO:0006355	GO:0003690
CEY00_Acc31288	GO:0016021	GO:0015743
CEY00_Acc24471	GO:0003743
CEY00_Acc16447	GO:0043022	GO:0005840	GO:1990904	GO:0003746	GO:0042256	GO:0005525	GO:0003924
CEY00_Acc22584	GO:0003677	GO:0005634	GO:0008270
CEY00_Acc20639	GO:0045910	GO:0005524	GO:0006298	GO:0030983	GO:0004519	GO:0016887
CEY00_Acc12611	GO:0007018	GO:0005524	GO:0005874	GO:0003777	GO:0008017
CEY00_Acc24974	GO:0046923	GO:0016021	GO:0005789	GO:0015031	GO:0006621
CEY00_Acc07325	GO:0003677	GO:0016874
CEY00_Acc22779	GO:0005840	GO:0006412	GO:0003735	GO:0022627	GO:0005737
CEY00_Acc29764	GO:0008483	GO:0016846	GO:0016021
CEY00_Acc31860	GO:0006281	GO:0033557	GO:0017108	GO:0016021	GO:0006310
CEY00_Acc22019	GO:0016020	GO:0016740	GO:0015031	GO:0003676
CEY00_Acc04929	GO:0004619	GO:0006096	GO:0016021
CEY00_Acc16754	GO:0006486	GO:0016757
CEY00_Acc17931	GO:0003677	GO:0005634	GO:0003700
CEY00_Acc28381	GO:0016021
CEY00_Acc22208	GO:0030246	GO:0004674	GO:0005524	GO:0004672	GO:0016021
CEY00_Acc20646	GO:0005524	GO:0004672
CEY00_Acc16440	GO:0003677	GO:0005634
CEY00_Acc01226	GO:0009925
CEY00_Acc31983	GO:0046872	GO:0020037	GO:0016021
CEY00_Acc31289	GO:0005840	GO:0009535	GO:0006412	GO:0032544	GO:0003735	GO:0009570
CEY00_Acc31666	GO:0016567	GO:0008270	GO:0016021
CEY00_Acc28991	GO:0016021
CEY00_Acc31147	GO:0005634	GO:0010197
CEY00_Acc20396	GO:0005525
CEY00_Acc10735	GO:0046872	GO:0003682
CEY00_Acc09829	GO:0005840	GO:0003677	GO:0016021	GO:0005198	GO:0033644	GO:0046740
CEY00_Acc03833	GO:0005840	GO:0042254
CEY00_Acc29704	GO:0003677
CEY00_Acc04263	GO:0046872	GO:0016301	GO:0030001
CEY00_Acc15085	GO:0003723	GO:0046872
CEY00_Acc04134	GO:0003723	GO:0016021
CEY00_Acc27778	GO:0005840	GO:0006412	GO:0016021	GO:0003735	GO:0031966	GO:0006839
CEY00_Acc02862	GO:0016758
CEY00_Acc05806	GO:0051513
CEY00_Acc08693	GO:0003677	GO:0004386
CEY00_Acc22672	GO:0016021	GO:0016788
CEY00_Acc03863	GO:0016021
CEY00_Acc11937	GO:0016021
CEY00_Acc19001	GO:0006886	GO:0030132	GO:0030130	GO:0005198	GO:0016192
CEY00_Acc03897	GO:0048731
CEY00_Acc29432	GO:0016021	GO:0031966	GO:0006839
CEY00_Acc27503	GO:0005524	GO:0051301	GO:0004672
CEY00_Acc04459	GO:0016021	GO:0022857
CEY00_Acc32075	GO:0006508	GO:0030163	GO:0004190
CEY00_Acc25945	GO:0016021
CEY00_Acc07037	GO:0052742	GO:0016020	GO:0016301	GO:0048015	GO:0005886	GO:0005737	GO:0046854	GO:0004430
CEY00_Acc13978	GO:0046872
CEY00_Acc05938	GO:0005524	GO:0004672	GO:0016021
CEY00_Acc15756	GO:0016020	GO:0016021	GO:0015297	GO:0022857	GO:0042910
CEY00_Acc09206	GO:0003677	GO:0005634
CEY00_Acc27840	GO:0035091
CEY00_Acc20300	GO:0003723	GO:0000398	GO:0005681	GO:0008270
CEY00_Acc16019	GO:0009055
CEY00_Acc05951	GO:0006997	GO:0052654	GO:0005634	GO:0052656	GO:0052655	GO:0009082	GO:0008236
CEY00_Acc27288	GO:0046872	GO:0030001
CEY00_Acc29514	GO:0008233
CEY00_Acc19160	GO:0008455	GO:0005795	GO:0009312	GO:0016021
CEY00_Acc06829	GO:0015074	GO:0008270	GO:0004519	GO:0003676
CEY00_Acc21317	GO:0005840	GO:0006412	GO:0003735
CEY00_Acc31871	GO:0016020	GO:0009664	GO:0005618	GO:0005576
CEY00_Acc19100	GO:0006075	GO:0003843	GO:0016021	GO:0000148
CEY00_Acc21689	GO:0017004	GO:0016021	GO:0055114
CEY00_Acc26135	GO:0015074	GO:0003676
CEY00_Acc01071	GO:0005524	GO:0004672	GO:0005509
CEY00_Acc13142	GO:0005524	GO:0004672
CEY00_Acc10739	GO:0008270
CEY00_Acc11168	GO:0006432	GO:0004826	GO:0005524	GO:0016740	GO:0000049	GO:0005737
CEY00_Acc05104	GO:0042128	GO:0050464	GO:0043546	GO:0020037	GO:0030151	GO:0006809
CEY00_Acc00627	GO:0015074	GO:0016740	GO:0004519	GO:0003676
CEY00_Acc26553	GO:0009055	GO:0016021
CEY00_Acc30964	GO:0016021	GO:0015098
CEY00_Acc02803	GO:0016021
CEY00_Acc00287	GO:0016853
CEY00_Acc07523	GO:0016021
CEY00_Acc07563	GO:0033926
CEY00_Acc31867	GO:0005524	GO:0004672
CEY00_Acc31448	GO:0006098	GO:0017057	GO:0005975
CEY00_Acc30632	GO:0016021	GO:0005886
CEY00_Acc22172	GO:0016021	GO:0006888	GO:0005737
CEY00_Acc18163	GO:0016021	GO:0022857
CEY00_Acc21059	GO:0016971
CEY00_Acc14402	GO:0005634	GO:0006355	GO:0043565
CEY00_Acc08456	GO:0016758
CEY00_Acc06745	GO:0016021
CEY00_Acc24007	GO:0005524	GO:0004672
CEY00_Acc32497	GO:0016021	GO:0006629	GO:0016717
CEY00_Acc31559	GO:0016021	GO:0004842
CEY00_Acc28684	GO:0016747
CEY00_Acc28448	GO:0016491
CEY00_Acc20675	GO:0003677	GO:0005634	GO:0046982	GO:0000786
CEY00_Acc03432	GO:0046872	GO:0045490	GO:0030570
CEY00_Acc04358	GO:0046872
CEY00_Acc28955	GO:0016021
CEY00_Acc03382	GO:0003677	GO:0046983
CEY00_Acc08359	GO:0003677	GO:0005634
CEY00_Acc08218	GO:0046872	GO:0045490	GO:0030570
CEY00_Acc22310	GO:0016301
CEY00_Acc29270	GO:0016021	GO:0031047	GO:0003676
CEY00_Acc10644	GO:0016021
CEY00_Acc24165	GO:0015074	GO:0008270	GO:0003676
CEY00_Acc12080	GO:0016021	GO:0000062
CEY00_Acc18935	GO:0008234
CEY00_Acc08433	GO:0004332	GO:0006096	GO:0003676
CEY00_Acc23138	GO:0005759
CEY00_Acc02441	GO:0003723	GO:0046872
CEY00_Acc27432	GO:0004252	GO:0008233
CEY00_Acc03255	GO:0003723
CEY00_Acc06586	GO:0045490	GO:0045330	GO:0005618	GO:0004857	GO:0005576	GO:0030599	GO:0042545
CEY00_Acc07039	GO:0004674	GO:0005524	GO:0004672	GO:0016021
CEY00_Acc09089	GO:0046872
CEY00_Acc18372	GO:0008146
CEY00_Acc05942	GO:0016829	GO:0016301
CEY00_Acc25564	GO:0005634	GO:0008168	GO:0030488	GO:0036265
CEY00_Acc29474	GO:0030246	GO:0004674	GO:0005524	GO:0048544	GO:0016021
CEY00_Acc24084	GO:0009535	GO:0048038	GO:0016655
CEY00_Acc15060	GO:0004198	GO:0016021
CEY00_Acc12564	GO:0006260	GO:0000811
CEY00_Acc28700	GO:0017119	GO:0015031	GO:0006891	GO:0000139
CEY00_Acc25609	GO:0006629
CEY00_Acc07066	GO:0005634	GO:0043565	GO:0003700	GO:0045893
CEY00_Acc28302	GO:0005524	GO:0004672
CEY00_Acc06925	GO:0005524	GO:0004672	GO:0016021
CEY00_Acc00784	GO:0003743	GO:0000340	GO:0005737	GO:0016281
CEY00_Acc09952	GO:0046872	GO:0016787
CEY00_Acc05507	GO:0015074	GO:0005634	GO:0003676
CEY00_Acc29938	GO:0006396
CEY00_Acc03189	GO:0003677
CEY00_Acc16823	GO:0016021	GO:0022857
CEY00_Acc32527	GO:0004310	GO:0009058	GO:0016021	GO:0051996
CEY00_Acc02581	GO:0005634	GO:0000160	GO:0005524	GO:0005975	GO:0016773
CEY00_Acc10560	GO:0009925
CEY00_Acc07032	GO:0016020	GO:0016021
CEY00_Acc27111	GO:0006457	GO:0016272	GO:0005829
CEY00_Acc30669	GO:0005524	GO:0042626	GO:0016021	GO:0016887
CEY00_Acc04329	GO:0003723
CEY00_Acc28235	GO:0019139	GO:0009690	GO:0071949
CEY00_Acc11711	GO:0055085	GO:0005887	GO:0035673	GO:0016021
CEY00_Acc32409	GO:0003677	GO:0005634
CEY00_Acc04850	GO:0003677	GO:0016747
CEY00_Acc18277	GO:0016021
CEY00_Acc11905	GO:0005874	GO:0007017	GO:0005200	GO:0005525	GO:0005737	GO:0003924
CEY00_Acc07678	GO:0003677
CEY00_Acc01155	GO:0005634	GO:0043023	GO:0015031	GO:0005737
CEY00_Acc33554	GO:0005856	GO:0005524	GO:0005737
CEY00_Acc17646	GO:0016021
CEY00_Acc21954	GO:0005634
CEY00_Acc05841	GO:0006562	GO:0004657
CEY00_Acc30807	GO:0016021
CEY00_Acc27992	GO:0008299	GO:0004421	GO:0003824
CEY00_Acc14098	GO:0008168	GO:0016021	GO:0032259
CEY00_Acc22693	GO:0016021
CEY00_Acc11839	GO:0003677	GO:0005634
CEY00_Acc02038	GO:0003964
CEY00_Acc19871	GO:0016757	GO:0016021	GO:0006004
CEY00_Acc07081	GO:0006886	GO:0030126	GO:0005198	GO:0016192	GO:0000139
CEY00_Acc14187	GO:0004674	GO:0005524	GO:0006468	GO:0004675	GO:0005886
CEY00_Acc31344	GO:0006659	GO:0016021	GO:0016740
CEY00_Acc10125	GO:0003677	GO:0005634	GO:0006355
CEY00_Acc13247	GO:0016301
CEY00_Acc15352	GO:0042025
CEY00_Acc22636	GO:0016747
CEY00_Acc31514	GO:0003677	GO:0005634	GO:0006355
CEY00_Acc06883	GO:0004553	GO:0005975
CEY00_Acc02383	GO:0016021	GO:0022857
CEY00_Acc19819	GO:0005768	GO:0016757	GO:0016021	GO:0016740	GO:0005802
CEY00_Acc26526	GO:0003723
CEY00_Acc02543	GO:0016787
CEY00_Acc27113	GO:0016021
CEY00_Acc02708	GO:0006979	GO:0046872	GO:0020037	GO:0004601	GO:0005576	GO:0042744
CEY00_Acc17893	GO:0003677	GO:0005634	GO:0003700
CEY00_Acc23604	GO:0008234
CEY00_Acc07660	GO:0003866	GO:0009423	GO:0009073
CEY00_Acc01098	GO:0009507
CEY00_Acc22713	GO:0005524	GO:0006625	GO:0005778
CEY00_Acc13207	GO:0003899	GO:0042025	GO:0003677	GO:0006351	GO:0005525
CEY00_Acc07854	GO:0004386
CEY00_Acc10897	GO:0003676
CEY00_Acc30082	GO:0016021	GO:0003680
CEY00_Acc30402	GO:0019867	GO:0005739	GO:0009941	GO:0009658
CEY00_Acc27475	GO:0004674	GO:0005524
CEY00_Acc04757	GO:0005634	GO:0006355	GO:0006325
CEY00_Acc33492	GO:0015074	GO:0003676
CEY00_Acc02607	GO:0005634
CEY00_Acc07647	GO:0055085	GO:0008643	GO:0016021
CEY00_Acc12307	GO:0008270	GO:0003676
CEY00_Acc33428	GO:0003723
CEY00_Acc28925	GO:0016021
CEY00_Acc24738	GO:0005634	GO:0006334	GO:0033186
CEY00_Acc27882	GO:1900150
CEY00_Acc12005	GO:0008168	GO:0032259	GO:0003676
CEY00_Acc18048	GO:0016021
CEY00_Acc10136	GO:0016021
CEY00_Acc04904	GO:0006979
CEY00_Acc22934	GO:0016301
CEY00_Acc17002	GO:0009506	GO:0010118	GO:0003746	GO:0005886	GO:0005737
CEY00_Acc04382	GO:0031011
CEY00_Acc31602	GO:0005524	GO:0042626	GO:0016021	GO:0016887
CEY00_Acc25062	GO:0042025	GO:0005634	GO:0051726
CEY00_Acc25792	GO:0005634
CEY00_Acc29551	GO:0005759
CEY00_Acc32878	GO:0004252
CEY00_Acc30609	GO:0003723	GO:0046872
CEY00_Acc31528	GO:0016021
CEY00_Acc25348	GO:1901135	GO:0097367	GO:0016853	GO:0005975
CEY00_Acc29868	GO:0006486	GO:0016757	GO:0016021
CEY00_Acc10914	GO:0016705	GO:0020037	GO:0005506	GO:0004497
CEY00_Acc06723	GO:0016021	GO:0005789
CEY00_Acc26799	GO:0046872	GO:0006281	GO:0140078	GO:0004518
CEY00_Acc13769	GO:0003677	GO:0003743	GO:0005634	GO:0016021
CEY00_Acc05375	GO:0005737	GO:0006887
CEY00_Acc15827	GO:0033540	GO:0050660	GO:0005777	GO:0001676	GO:0006635	GO:0003997	GO:0005504	GO:0055088	GO:0071949
CEY00_Acc28608	GO:0003677	GO:0005634	GO:0003700
CEY00_Acc21741	GO:0048544	GO:0045454
CEY00_Acc10474	GO:0003677	GO:0005634	GO:0006355	GO:0009734
CEY00_Acc09287	GO:0043531	GO:0005524	GO:0006952
CEY00_Acc12522	GO:0006506	GO:0017176	GO:0016021
CEY00_Acc22910	GO:0004148	GO:0050660	GO:0045454
CEY00_Acc07938	GO:0002098	GO:0007018	GO:0005524	GO:0005874	GO:0003777	GO:0033588	GO:0008017
CEY00_Acc21371	GO:0005643	GO:0017056
CEY00_Acc16322	GO:0016616	GO:0051287
CEY00_Acc12852	GO:0009058	GO:0008483	GO:0030170
CEY00_Acc19745	GO:0003677	GO:0046983
CEY00_Acc29162	GO:0033179	GO:0033177	GO:0016021	GO:0015078
CEY00_Acc07158	GO:0008299	GO:0016740
CEY00_Acc21771	GO:0046983
CEY00_Acc01956	GO:0004643	GO:0006164	GO:0003937
CEY00_Acc29853	GO:0005634	GO:0005663	GO:0006281	GO:0003689	GO:0005524	GO:0006260
CEY00_Acc14434	GO:0005634	GO:0006913	GO:0016021	GO:0005525	GO:0015031	GO:0003924
CEY00_Acc33623	GO:0016021
CEY00_Acc21716	GO:0005525	GO:0003924
CEY00_Acc31482	GO:0046872	GO:0016021
CEY00_Acc25151	GO:0006625
CEY00_Acc30243	GO:0046872	GO:0000502
CEY00_Acc02807	GO:0016021
CEY00_Acc12955	GO:0016021
CEY00_Acc29678	GO:0005840	GO:0006412	GO:0003735
CEY00_Acc20713	GO:0005525	GO:0003924
CEY00_Acc24155	GO:0003729
CEY00_Acc25260	GO:0016491	GO:0071949
CEY00_Acc17038	GO:0005634	GO:0009739	GO:0003700
CEY00_Acc29033	GO:0003700
CEY00_Acc00774	GO:0006520	GO:0000166	GO:0016639
CEY00_Acc05862	GO:0016021
CEY00_Acc23265	GO:0016021
CEY00_Acc00486	GO:0016758	GO:0016740
CEY00_Acc22886	GO:0016021	GO:0003824	GO:0016874
CEY00_Acc11416	GO:0003723
CEY00_Acc32812	GO:0004775	GO:0003878	GO:0005524
CEY00_Acc04805	GO:0003677	GO:0005634	GO:0003700
CEY00_Acc05552	GO:0004674	GO:0005524	GO:0004672
CEY00_Acc32369	GO:0008171	GO:0005509	GO:0019722
CEY00_Acc28060	GO:0016301	GO:0016021
CEY00_Acc16653	GO:0003723	GO:0050664	GO:0005524	GO:0004601	GO:0004672	GO:0016021
CEY00_Acc26353	GO:0015074	GO:0003676
CEY00_Acc04220	GO:0007186
CEY00_Acc31758	GO:0003723
CEY00_Acc27626	GO:0003677	GO:0005634
CEY00_Acc21910	GO:0005840	GO:0006412	GO:0016021	GO:0003735
CEY00_Acc09656	GO:0005509
CEY00_Acc10311	GO:0005524	GO:0004672	GO:0016021
CEY00_Acc06478	GO:0009958	GO:0048825	GO:0005524	GO:0048766	GO:0009734	GO:0048767	GO:0009986	GO:0004674	GO:0009926	GO:0080167	GO:0004672
CEY00_Acc11669	GO:0005739
CEY00_Acc14613	GO:0003677	GO:0005634	GO:0008270	GO:0003950	GO:0051287	GO:0006471
CEY00_Acc01249	GO:0016021
CEY00_Acc29612	GO:0008168	GO:0032259	GO:0015995	GO:0046406	GO:0009507
CEY00_Acc18063	GO:0005345	GO:0016021
CEY00_Acc24960	GO:0005524	GO:0004672	GO:0016021
CEY00_Acc27189	GO:0003824
CEY00_Acc23122	GO:0005525
CEY00_Acc27734	GO:0046872	GO:0016491
CEY00_Acc06639	GO:0009817	GO:0005524	GO:0003724	GO:0006968	GO:0071446	GO:0071395	GO:0003676	GO:0009507	GO:0071369
CEY00_Acc30674	GO:0016746	GO:0016021
CEY00_Acc00037	GO:0051087
CEY00_Acc25507	GO:0003677	GO:0005634	GO:0046983
CEY00_Acc21050	GO:0005509	GO:0016021
CEY00_Acc21048	GO:0030488	GO:0008173	GO:0006364	GO:0070475	GO:0051536
CEY00_Acc25561	GO:0005685	GO:0097526	GO:0003723	GO:0034719	GO:0005634	GO:0005686	GO:0005687	GO:0034715	GO:0071013	GO:0005682	GO:0005689	GO:0071011	GO:0000387	GO:0000243
CEY00_Acc25407	GO:0051603	GO:0004185	GO:0005829	GO:0005773
CEY00_Acc22895	GO:0006355	GO:0018298	GO:0042803	GO:0000155	GO:0017006	GO:0009585	GO:0009584	GO:0009881
CEY00_Acc32463	GO:0003676
CEY00_Acc20527	GO:0016579	GO:0008270	GO:0036459	GO:0000245
CEY00_Acc31998	GO:0016874
CEY00_Acc15125	GO:0016021	GO:0001401
CEY00_Acc14063	GO:0005507	GO:0009941	GO:0009579	GO:0016491	GO:0009570
CEY00_Acc09817	GO:0006357	GO:0016592	GO:0003712
CEY00_Acc03303	GO:0046872	GO:0005524	GO:0004672
CEY00_Acc30657	GO:0006979	GO:0046872	GO:0020037	GO:0004601	GO:0005576	GO:0042744
CEY00_Acc30520	GO:0005774	GO:0016021
CEY00_Acc32381	GO:0042025
CEY00_Acc33004	GO:0043531
CEY00_Acc04116	GO:0006511	GO:0031625
CEY00_Acc21698	GO:0008168	GO:0016021
CEY00_Acc05007	GO:0042274
CEY00_Acc31623	GO:0003677	GO:0016874
CEY00_Acc28860	GO:0016705	GO:0020037	GO:0005506	GO:0016021	GO:0004497
CEY00_Acc20777	GO:0008299	GO:0016740
CEY00_Acc07945	GO:0016021	GO:0022857
CEY00_Acc19020	GO:0016021
CEY00_Acc08555	GO:0016973	GO:0005634
CEY00_Acc10539	GO:0005840	GO:0005524	GO:0006412	GO:0003735
CEY00_Acc22197	GO:0016020	GO:0004427	GO:0016021	GO:0009678
CEY00_Acc11403	GO:0003676
CEY00_Acc00260	GO:0009058	GO:0016747
CEY00_Acc30656	GO:0005634	GO:0050829	GO:0052689	GO:1900426	GO:0005737	GO:0007568	GO:1900057	GO:0060866	GO:1902290	GO:0002230	GO:0006629
CEY00_Acc27905	GO:0003677	GO:0005634	GO:0008270
CEY00_Acc16187	GO:0003677
CEY00_Acc25329	GO:0016021
CEY00_Acc24508	GO:0008168	GO:0006306
CEY00_Acc04171	GO:0003677	GO:0005634	GO:0003700
CEY00_Acc16761	GO:0009733
CEY00_Acc25801	GO:0003677	GO:0005634
CEY00_Acc28217	GO:0008237	GO:0004177	GO:0008270
CEY00_Acc29283	GO:0005524	GO:0004386	GO:0003676
CEY00_Acc16270	GO:0009733
CEY00_Acc17565	GO:0008168	GO:0032259
CEY00_Acc24363	GO:0016301
CEY00_Acc01481	GO:0003677	GO:0005634	GO:0003700
CEY00_Acc20028	GO:0008237	GO:0004177	GO:0008270	GO:0016021
CEY00_Acc02752	GO:0006520	GO:0000166	GO:0016021	GO:0016639
CEY00_Acc31329	GO:0005524	GO:0004672	GO:0016021
CEY00_Acc15614	GO:0005524	GO:0004672	GO:0016021
CEY00_Acc13084	GO:0005524	GO:0004672	GO:0016021
CEY00_Acc25114	GO:0003677	GO:0005634	GO:0003700
CEY00_Acc22709	GO:0016853
CEY00_Acc07793	GO:0016810
CEY00_Acc29624	GO:0015074	GO:0003964	GO:0008270	GO:0003676
CEY00_Acc30069	GO:0016301
CEY00_Acc26811	GO:0004180
CEY00_Acc19820	GO:0016757	GO:0016021	GO:0071555	GO:0000139
CEY00_Acc21972	GO:0030286	GO:0007017
CEY00_Acc06402	GO:0005313	GO:0015189	GO:0016021	GO:0051938	GO:0022857
CEY00_Acc06431	GO:0003899	GO:0003677	GO:0016021	GO:0006351
CEY00_Acc07019	GO:0016021
CEY00_Acc04980	GO:0016021
CEY00_Acc27175	GO:0038023	GO:0004864	GO:0010427	GO:0009738	GO:0006952
CEY00_Acc28090	GO:0016021
CEY00_Acc32140	GO:0015074	GO:0003676
CEY00_Acc30297	GO:0004674	GO:0005524
CEY00_Acc15075	GO:0005524	GO:0004386	GO:0003676
CEY00_Acc19412	GO:0003723
CEY00_Acc09140	GO:0004366	GO:0016746	GO:0016021	GO:0102420
CEY00_Acc05460	GO:0003677	GO:0005634	GO:0006355
CEY00_Acc00035	GO:0005524	GO:0004672
CEY00_Acc22522	GO:0004842
CEY00_Acc15200	GO:0006979	GO:0004602
CEY00_Acc33192	GO:0003723
CEY00_Acc21836	GO:0005516
CEY00_Acc04449	GO:0008299	GO:0015936	GO:0004420	GO:0016021	GO:0005789
CEY00_Acc13514	GO:0042025	GO:0005634	GO:0051726
CEY00_Acc09550	GO:0006357	GO:0003677	GO:0046983
CEY00_Acc15931	GO:0016021	GO:0009579
CEY00_Acc21029	GO:0016021
CEY00_Acc26002	GO:0016504	GO:0000502	GO:0070628	GO:0070577
CEY00_Acc09814	GO:0045735	GO:0010181	GO:0005576	GO:0030145	GO:0016491
CEY00_Acc02024	GO:0005634
CEY00_Acc05701	GO:0009058	GO:0016779	GO:2000082
CEY00_Acc10973	GO:0005840	GO:0006412	GO:0003735
CEY00_Acc25058	GO:0005509
CEY00_Acc05212	GO:0005524	GO:0004672	GO:0005509
CEY00_Acc27326	GO:0004674	GO:0005524	GO:0004672
CEY00_Acc29997	GO:0005524	GO:0003682	GO:0046982	GO:0007064	GO:0008278
CEY00_Acc07709	GO:0006633
CEY00_Acc28511	GO:0016021	GO:0006633	GO:0016747
CEY00_Acc00822	GO:0046872	GO:0003677	GO:0005634
CEY00_Acc24426	GO:0006511
CEY00_Acc21763	GO:0003677	GO:0005634
CEY00_Acc24860	GO:0008233
CEY00_Acc12579	GO:0016787	GO:0016021	GO:0003824
CEY00_Acc16531	GO:0015035	GO:0009055	GO:0045454
CEY00_Acc32549	GO:0004252
CEY00_Acc01486	GO:0016021	GO:0035145	GO:0008380
CEY00_Acc01689	GO:0010274
CEY00_Acc10157	GO:0003676
CEY00_Acc33041	GO:0016787
CEY00_Acc17488	GO:0016757	GO:0016021	GO:0006004
CEY00_Acc17233	GO:0005524	GO:0004672	GO:0016021
CEY00_Acc24501	GO:0006614	GO:0016021	GO:0048500	GO:0008312
CEY00_Acc17093	GO:0000398	GO:0016021	GO:0000956
CEY00_Acc06381	GO:0005634	GO:0043565	GO:0003700
CEY00_Acc18629	GO:0016787
CEY00_Acc20874	GO:0003677	GO:0006631	GO:0008483	GO:0016021	GO:0031969
CEY00_Acc21222	GO:0005524
CEY00_Acc13466	GO:0046983
CEY00_Acc26114	GO:0008536	GO:0006606	GO:0016021
CEY00_Acc33171	GO:0005524	GO:0004672	GO:0048638	GO:0004385
CEY00_Acc26028	GO:0003677	GO:0005634	GO:0006355	GO:0048829
CEY00_Acc02841	GO:0016301
CEY00_Acc07208	GO:0004674	GO:0005524
CEY00_Acc24581	GO:0003677	GO:0005634	GO:0006355
CEY00_Acc01502	GO:0005524	GO:0004672	GO:0016021
CEY00_Acc12560	GO:0042586	GO:0046872	GO:0006412	GO:0009507
CEY00_Acc31111	GO:0006886	GO:0003743	GO:0016301
CEY00_Acc02870	GO:0005759
CEY00_Acc31133	GO:0005774	GO:0016020	GO:0005384	GO:0030026	GO:0016021	GO:0005381	GO:0006880
CEY00_Acc20378	GO:0042023	GO:0003690	GO:0009330
CEY00_Acc01593	GO:0003677	GO:0005634
CEY00_Acc24444	GO:0007166
CEY00_Acc05047	GO:0016021
CEY00_Acc10085	GO:0003743	GO:0003723
CEY00_Acc13348	GO:0003723
CEY00_Acc31118	GO:0016021	GO:0022857
CEY00_Acc19899	GO:0006995	GO:0005874	GO:0031410	GO:0006914	GO:0015031	GO:0005737	GO:0000421
CEY00_Acc03201	GO:0098869
CEY00_Acc20806	GO:0016021
CEY00_Acc20817	GO:0005313	GO:0015189	GO:0016021	GO:0051938	GO:0022857
CEY00_Acc14492	GO:0051301	GO:0008168	GO:0032259
CEY00_Acc15374	GO:0005840	GO:0006412	GO:0003735
CEY00_Acc28661	GO:0005524	GO:0004672	GO:0016021
CEY00_Acc30980	GO:0005524	GO:0004672	GO:0016021
CEY00_Acc00726	GO:0005840	GO:0005635	GO:0006412	GO:0003735
CEY00_Acc24615	GO:0046872
CEY00_Acc18881	GO:0003779	GO:0005885	GO:0034314	GO:0005737
CEY00_Acc10205	GO:0003723	GO:0006412	GO:0003735	GO:0022627	GO:0015935
CEY00_Acc21118	GO:0015074	GO:0003676
CEY00_Acc12965	GO:0003677	GO:0005634	GO:0030154	GO:0043565	GO:0003700
CEY00_Acc18189	GO:0046872	GO:0005524	GO:0016021	GO:0030272
CEY00_Acc28630	GO:0004674	GO:0005524	GO:0004672	GO:0016021
CEY00_Acc10954	GO:0005525	GO:0003924
CEY00_Acc12368	GO:0046907
CEY00_Acc10482	GO:0016020	GO:0009664	GO:0005618	GO:0005576
CEY00_Acc08036	GO:0006397	GO:0009845	GO:0032885	GO:0007005	GO:0000373	GO:1900864	GO:0090615	GO:0005739	GO:0004519
CEY00_Acc18540	GO:0016021
CEY00_Acc23645	GO:0016491
CEY00_Acc00322	GO:0006979	GO:0046872	GO:0020037	GO:0009505	GO:0009506	GO:0004601	GO:0005576	GO:0042744
CEY00_Acc24290	GO:0010265
CEY00_Acc25023	GO:0030515	GO:0000462
CEY00_Acc01701	GO:0003755	GO:0030154	GO:0099402	GO:0042761
CEY00_Acc30623	GO:0000287	GO:0005524	GO:0015914	GO:0140326	GO:0016021
CEY00_Acc23814	GO:0000145	GO:0015031	GO:0006887
CEY00_Acc20235	GO:0016021
CEY00_Acc21659	GO:0046983
CEY00_Acc01364	GO:0003774	GO:0016459
CEY00_Acc33242	GO:0016021
CEY00_Acc21664	GO:0005524	GO:0004672	GO:0016021
CEY00_Acc26503	GO:0005615
CEY00_Acc12069	GO:0042025
CEY00_Acc10106	GO:0005524	GO:0019538
CEY00_Acc19361	GO:0005840	GO:0006412	GO:0003735
CEY00_Acc29220	GO:0046417	GO:0004106	GO:0009073
CEY00_Acc16679	GO:0016757	GO:0016021	GO:0006004
CEY00_Acc29341	GO:0003676
CEY00_Acc11794	GO:0016021
CEY00_Acc13115	GO:0005524	GO:0004672	GO:0016021
CEY00_Acc16266	GO:0009733
CEY00_Acc28982	GO:0006979	GO:0046872	GO:0020037	GO:0004601	GO:0005576	GO:0042744
CEY00_Acc05251	GO:0016021	GO:0015299
CEY00_Acc07296	GO:0003677	GO:0008270	GO:0003676
CEY00_Acc28951	GO:0006886	GO:0012505	GO:0032482	GO:0016021	GO:0005525	GO:0003924
CEY00_Acc05519	GO:0046872	GO:0008168	GO:0032259
CEY00_Acc00475	GO:0005634	GO:0008270	GO:0003700	GO:0003676
CEY00_Acc02680	GO:0005840	GO:0006412	GO:0003735
CEY00_Acc29811	GO:0005749	GO:0016021
CEY00_Acc30580	GO:0005634
CEY00_Acc29818	GO:0006629
CEY00_Acc22544	GO:0003677	GO:0005634	GO:0016021
CEY00_Acc09627	GO:0046872	GO:0051213	GO:0016491
CEY00_Acc15013	GO:0005337	GO:0016021	GO:0005886
CEY00_Acc19713	GO:0006914	GO:0005737
CEY00_Acc02790	GO:0004784	GO:0046872
CEY00_Acc30368	GO:0016021
CEY00_Acc01031	GO:0006979	GO:0046872	GO:0020037	GO:0004601	GO:0005576	GO:0042744
CEY00_Acc31394	GO:0005506	GO:0016021	GO:0004497	GO:0008610
CEY00_Acc31453	GO:0007165
CEY00_Acc16670	GO:0003899	GO:0003677	GO:0008270	GO:0016021	GO:0006351
CEY00_Acc11000	GO:0016301
CEY00_Acc18706	GO:0016301	GO:0006360
CEY00_Acc33373	GO:0005524	GO:0016301	GO:0046496	GO:0047453	GO:0052855
CEY00_Acc03810	GO:0004185
CEY00_Acc08673	GO:0045454
CEY00_Acc21307	GO:0003677	GO:0005634	GO:0006355	GO:0009734
CEY00_Acc21919	GO:0050661	GO:0004499	GO:0050660
CEY00_Acc31580	GO:0003824
CEY00_Acc22472	GO:0005524	GO:0004672	GO:0016021
CEY00_Acc26140	GO:0033819	GO:0009249
CEY00_Acc12052	GO:0005634	GO:0043565	GO:0003700
CEY00_Acc16855	GO:0004722
CEY00_Acc13159	GO:0003746	GO:0005525	GO:0003924
CEY00_Acc10272	GO:0003723	GO:0015934	GO:0002181	GO:0006412	GO:0022625	GO:0003735	GO:0042273
CEY00_Acc01353	GO:0005524	GO:0004672	GO:0030247	GO:0016021
CEY00_Acc04203	GO:0003723	GO:0006412	GO:0016021	GO:0003735	GO:0015935
CEY00_Acc22307	GO:0016787	GO:0016021	GO:0008252
CEY00_Acc16696	GO:0003899	GO:0016021
CEY00_Acc24016	GO:0005524	GO:0004672	GO:0016021
CEY00_Acc17661	GO:0016021	GO:0006996	GO:0004842
CEY00_Acc32453	GO:0016620	GO:0006081
CEY00_Acc12175	GO:0004674	GO:0005524	GO:0004672
CEY00_Acc07141	GO:0016021
CEY00_Acc07971	GO:0016021	GO:0022857
CEY00_Acc26678	GO:0004674	GO:0005524	GO:0016021
CEY00_Acc22233	GO:0005524	GO:0005874	GO:0016853	GO:0008017	GO:0005737	GO:0009058	GO:0008568	GO:0030170
CEY00_Acc05619	GO:0005634
CEY00_Acc15500	GO:0005840	GO:0006412	GO:0003735
CEY00_Acc33032	GO:0005634	GO:0006355	GO:0043565
CEY00_Acc26215	GO:0009767	GO:0016021	GO:0009522	GO:0009507
CEY00_Acc10175	GO:0004177
CEY00_Acc05726	GO:0005975	GO:0004650
CEY00_Acc31708	GO:0008168	GO:0032259
CEY00_Acc23943	GO:0010161	GO:0005634	GO:0009506	GO:0004721	GO:0006470	GO:0004722	GO:0005886
CEY00_Acc06610	GO:0003677
CEY00_Acc29479	GO:0046910
CEY00_Acc32798	GO:0003677	GO:0005634	GO:0003700
CEY00_Acc14314	GO:0004674	GO:0005524	GO:0004672	GO:0006468	GO:0004675	GO:0005886
CEY00_Acc02775	GO:0006355	GO:0016592
CEY00_Acc09467	GO:0003824
CEY00_Acc06675	GO:0043531
CEY00_Acc03822	GO:0045048
CEY00_Acc32387	GO:0003723
CEY00_Acc14691	GO:0016021
CEY00_Acc09792	GO:0003899	GO:0003677	GO:0008270	GO:0006351	GO:0009507
CEY00_Acc28612	GO:0008289	GO:0003677	GO:0005634
CEY00_Acc12857	GO:0005783	GO:0030433	GO:0016021	GO:0061631	GO:0000209
CEY00_Acc13411	GO:0003677	GO:0090351	GO:0071483	GO:0016987	GO:0003700	GO:0045893	GO:0006352	GO:0009507
CEY00_Acc11191	GO:0046872	GO:0020037	GO:0005344	GO:0019825
CEY00_Acc07788	GO:0000398	GO:0005681
CEY00_Acc17506	GO:0016021	GO:0008374
CEY00_Acc02955	GO:0046274	GO:0048046	GO:0052716	GO:0005507
CEY00_Acc20092	GO:0006228	GO:0005524	GO:0006241	GO:0004550	GO:0006183
CEY00_Acc01733	GO:0042025	GO:0006281	GO:0005524	GO:0006370	GO:0003910	GO:0004725	GO:0008138	GO:0004651	GO:0005525	GO:0006310	GO:0004484
CEY00_Acc23491	GO:0005978	GO:0004553	GO:0043169	GO:0003844
CEY00_Acc29436	GO:0046872	GO:0016740	GO:0004842
CEY00_Acc11624	GO:0070966	GO:0005634	GO:0071025	GO:0005737	GO:0046872	GO:0070481	GO:0051301	GO:0004519
CEY00_Acc22676	GO:0016021
CEY00_Acc21737	GO:0006099	GO:0005975	GO:0030060	GO:0006108
CEY00_Acc32932	GO:0006415	GO:0003747
CEY00_Acc12952	GO:0005524	GO:0004672
CEY00_Acc00030	GO:0004674	GO:0005524	GO:0004672	GO:0030247	GO:0016021
CEY00_Acc02437	GO:0015074	GO:0003676
CEY00_Acc12661	GO:0008233	GO:0005524	GO:0019538	GO:0043424	GO:0009941	GO:0009570
CEY00_Acc29563	GO:0009570
CEY00_Acc24779	GO:0006979	GO:0046872	GO:0020037	GO:0009505	GO:0009506	GO:0004601	GO:0005576	GO:0042744
CEY00_Acc33708	GO:0016787	GO:0005524	GO:0009901	GO:0016021	GO:0007166	GO:0010584
CEY00_Acc14583	GO:0008168	GO:0016021	GO:0032259
CEY00_Acc17960	GO:0003677	GO:0005634	GO:0006355
CEY00_Acc15440	GO:0016301	GO:0016021
CEY00_Acc13565	GO:0006364
CEY00_Acc11154	GO:0042025	GO:0061630	GO:0006511	GO:0007275	GO:0008270	GO:0005737
CEY00_Acc20822	GO:0006396	GO:0003723	GO:0004525	GO:0005524	GO:0031047
CEY00_Acc22107	GO:0008233	GO:0005524	GO:0019538
CEY00_Acc15090	GO:0030246	GO:0004674	GO:0005524	GO:0048544	GO:0016021
CEY00_Acc27562	GO:0016740
CEY00_Acc29672	GO:0004674	GO:0005524
CEY00_Acc11116	GO:0030246	GO:0004565	GO:0009341	GO:0005975
CEY00_Acc24204	GO:0005634
CEY00_Acc21263	GO:0016554
CEY00_Acc24577	GO:0016021
CEY00_Acc23140	GO:0003743	GO:0046872	GO:0006355	GO:0017025	GO:0070897
CEY00_Acc20853	GO:0003743
CEY00_Acc01567	GO:0046872
CEY00_Acc01054	GO:0046872	GO:0003677
CEY00_Acc06399	GO:0005840	GO:0000027	GO:0006412	GO:0003735	GO:0019843
CEY00_Acc05880	GO:0003723	GO:0000373
CEY00_Acc31883	GO:0005524	GO:0004672	GO:0016301	GO:0016021
CEY00_Acc17540	GO:0016021
CEY00_Acc23385	GO:0008270
CEY00_Acc22538	GO:0020037	GO:0005344	GO:0019825	GO:0001666
CEY00_Acc13541	GO:0016702	GO:0046872	GO:0045549
CEY00_Acc24607	GO:0043231	GO:0008270	GO:0009451
CEY00_Acc03379	GO:0006511	GO:0005524	GO:0016740	GO:0061631
CEY00_Acc11091	GO:0046872	GO:0004721
CEY00_Acc02074	GO:0003779	GO:0015629	GO:0030042
CEY00_Acc28664	GO:0016020	GO:0006508	GO:0004222	GO:0005524	GO:0004176	GO:0005739
CEY00_Acc07980	GO:0005525	GO:0003924
CEY00_Acc07547	GO:0009733
CEY00_Acc18439	GO:0008270	GO:0003968	GO:0003676	GO:0004190
CEY00_Acc23394	GO:0005634	GO:0016853	GO:0046523	GO:0044237	GO:0019284	GO:0019509	GO:0005737
CEY00_Acc13150	GO:0003899
CEY00_Acc13049	GO:0023014	GO:0007346	GO:0004674	GO:0005524	GO:0032147	GO:0031098	GO:0005737
CEY00_Acc32168	GO:0051537	GO:0010277	GO:0032441
CEY00_Acc04201	GO:0016787	GO:0005524	GO:0016301	GO:0016021
CEY00_Acc00613	GO:0016301
CEY00_Acc21563	GO:0006006	GO:0016620	GO:0050661	GO:0051287
CEY00_Acc18085	GO:0004674	GO:0005524	GO:0004672
CEY00_Acc21212	GO:0016021
CEY00_Acc31005	GO:0006629
CEY00_Acc10615	GO:0015074	GO:0003676
CEY00_Acc07094	GO:0004332	GO:0005829	GO:0006096	GO:0030388
CEY00_Acc31672	GO:0006355	GO:0016021	GO:0003690
CEY00_Acc04387	GO:0016301
CEY00_Acc03140	GO:0016021
CEY00_Acc16615	GO:0009908	GO:0030154
CEY00_Acc05969	GO:0016021
CEY00_Acc06929	GO:0004061	GO:0019441
CEY00_Acc25862	GO:0004674	GO:0005524
CEY00_Acc13736	GO:0003676
CEY00_Acc23647	GO:0016021	GO:0003824	GO:0008610	GO:0016874
CEY00_Acc03604	GO:0003677	GO:0005634	GO:0008270
CEY00_Acc30788	GO:0004674	GO:0005524	GO:0004672	GO:0016021
CEY00_Acc14354	GO:0003899	GO:0030246
CEY00_Acc27059	GO:0006629	GO:0004190
CEY00_Acc01151	GO:0009846	GO:1904960	GO:0005507	GO:0016021	GO:0043621	GO:0010101	GO:0032592
CEY00_Acc03538	GO:0000226	GO:0008017
CEY00_Acc00058	GO:0016021
CEY00_Acc14893	GO:0007018	GO:0005524	GO:0003777	GO:0008017
CEY00_Acc16897	GO:0046872	GO:0016491
CEY00_Acc21799	GO:0016301
CEY00_Acc14918	GO:0005524	GO:0004672	GO:0016021
CEY00_Acc12173	GO:0008234	GO:0005739
CEY00_Acc05298	GO:0016021	GO:0009507
CEY00_Acc11272	GO:0006457	GO:0046872	GO:0005524	GO:0051082	GO:0031072	GO:0009408
CEY00_Acc04662	GO:0005524	GO:0005509	GO:0004672	GO:0016021
CEY00_Acc24077	GO:0005524	GO:0004672	GO:0005509	GO:0016021
CEY00_Acc33118	GO:0006355	GO:0003690
CEY00_Acc04879	GO:0006739	GO:0004733	GO:0008615	GO:0052857	GO:0052856	GO:0006734	GO:0046872	GO:0005829	GO:0010181	GO:0016021	GO:0005739	GO:0009507
CEY00_Acc21854	GO:0030163
CEY00_Acc23166	GO:0030246	GO:0004674	GO:0005524	GO:0048544	GO:0016021
CEY00_Acc19223	GO:0046872	GO:0005634	GO:0019303	GO:0005524	GO:0004747	GO:0005737
CEY00_Acc19488	GO:0005524	GO:0004386	GO:0003676
CEY00_Acc09577	GO:0016021
CEY00_Acc31832	GO:0015035	GO:0009055	GO:0045454
[truncated: 23,144 more rows]
[truncated: 20 more columns]
