# Supplementary material for: Enhancing Pseudomonas syringae pv. Actinidiae sensitivity in kiwifruit by repressing the NBS-LRR genes through miRNA-215-3p and miRNA-29-3p identification
Source: Front Plant Sci. 2024 Jul 17;15:1403869. doi: 10.3389/fpls.2024.1403869 (PMC11288850; doi:10.3389/fpls.2024.1403869)
Supplement: Supplementary file 9 [file Table_9.xlsx]

## Sheet: Sheet1
Table S9. miRNA-215-3p and miRNA-29-3p predicted regulated DRP-like target genes.
microRNA	Name	Target gene	Annotation	NR id	NR evalue
miRNA-29-3p	DRP1	CEY00_Acc03888	Disease resistance protein	PSS33501.1	0
	DRP2	CEY00_Acc03889	Disease resistance protein	PSS33502.1	2.6e-112
	DRP3	CEY00_Acc10377	Disease resistance protein	PSS21335.1	3.5e-195
	DRP4	CEY00_Acc10606	Disease resistance protein	PSS21558.1	2e-194
	DRP5	CEY00_Acc10997	Disease resistance protein	PSS19055.1	0
	DRP6	CEY00_Acc11016	Disease resistance protein	PSS19074.1	0
	DRP7	CEY00_Acc11017	Disease resistance protein	PSS19075.1	0
	DRP8	CEY00_Acc11018	Disease resistance protein	PSS06210.1	1.2e-303
	DRP9	CEY00_Acc11042	Disease resistance protein	PSS19099.1	0
	DRP10	CEY00_Acc17122	Disease resistance protein	PSS10034.1	0
	DRP11	CEY00_Acc19665	Disease resistance protein	PSS06210.1	0
	DRP12	CEY00_Acc33017	Disease resistance protein	PSR85034.1	2.1e-302
miRNA-215-3p	DRP1	CEY00_Acc03888	Disease resistance protein	PSS33501.1	0
	DRP2	CEY00_Acc03889	Disease resistance protein	PSS33502.1	2.6e-112
	DRP13	CEY00_Acc09477	Disease resistance protein	PSS24917.1	0
	DRP14	CEY00_Acc09478	Disease resistance protein	PSS24918.1	0
	DRP15	CEY00_Acc09677	Disease resistance protein	PSS24760.1	0
	DRP16	CEY00_Acc09831	Disease resistance protein	PSS20791.1	0
	DRP17	CEY00_Acc10958	Disease resistance protein	PSS19016.1	0
	DRP9	CEY00_Acc11042	Disease resistance protein	PSS19099.1	0
	DRP18	CEY00_Acc11467	Disease resistance protein	PSS19422.1	1.2e-99
	DRP19	CEY00_Acc11472	Disease resistance protein	PSS19422.1	0
	DRP20	CEY00_Acc13727	Disease resistance protein	PSS16230.1	0
	DRP21	CEY00_Acc16157	Disease resistance protein	PSS12020.1	1.1e-139
	DRP22	CEY00_Acc16230	Disease resistance protein	PSS12020.1	0
	DRP10	CEY00_Acc17122	Disease resistance protein	PSS10034.1	0
	DRP23	CEY00_Acc17396	Disease resistance protein	PSS10302.1	3.8e-227
	DRP24	CEY00_Acc17810	Disease resistance protein	PSS07463.1	0
	DRP25	CEY00_Acc19411	Disease resistance protein	PSS06138.1	0
	DRP26	CEY00_Acc19470	Disease resistance protein	PSS06308.1	0
	DRP27	CEY00_Acc19493	Disease resistance protein	PSS06331.1	0
	DRP28	CEY00_Acc19497	Disease resistance protein	PSS06335.1	0
	DRP29	CEY00_Acc23100	Disease resistance protein	PSS01744.1	0
	DRP30	CEY00_Acc23175	Disease resistance protein	PSS01806.1	9.2e-180
	DRP31	CEY00_Acc25061	Disease resistance protein	PSR98544.1	7.1e-240
	DRP32	CEY00_Acc26391	Disease resistance protein	PSR96342.1	0
	DRP33	CEY00_Acc29037	Disease resistance protein	PSR91603.1	0
	DRP34	CEY00_Acc29040	Disease resistance protein	PSR91694.1	0
	DRP35	CEY00_Acc29041	Disease resistance protein	PSR91695.1	0
	DRP36	CEY00_Acc29042	Disease resistance protein	PSR91696.1	0
	DRP37	CEY00_Acc32922	Disease resistance protein	PSR84947.1	0
	DRP38	CEY00_Acc32924	Disease resistance protein	PSR84949.1	0
	DRP39	CEY00_Acc32931	Disease resistance protein	PSR84956.1	0
	DRP12	CEY00_Acc33017	Disease resistance protein	PSR85034.1	2.1e-302
	DRP40	CEY00_Acc33435	Disease resistance protein	PSR85442.1	0
	DRP41	CEY00_Acc33658	Disease resistance protein	PSR96841.1	0
